# Supplementary material for: Genome-Wide DNA Methylation Profiles in Whole-Blood and Buccal Samples—Cross-Sectional, Longitudinal, and across Platforms
Source: Int J Mol Sci. 2023 Sep 27;24(19):14640. doi: 10.3390/ijms241914640 (PMC10572275; doi:10.3390/ijms241914640)
Supplement: Supplementary file 1 [file ijms-24-14640-s001.zip]

Archive with 6 entries (5 files):
- ijms-2596237-supplementary figures.pdf
- tables_compressed/
- tables_compressed/Supplemental_table_1.csv
- tables_compressed/Supplemental_table_2.csv
- tables_compressed/Supplemental_table_3.csv
- tables_compressed/Supplemental_table_4.csv
