# Supplementary material for: Genome-Wide DNA Methylation Profiles in Whole-Blood and Buccal Samples—Cross-Sectional, Longitudinal, and across Platforms
Source: Int J Mol Sci. 2023 Sep 27;24(19):14640. doi: 10.3390/ijms241914640 (PMC10572275; doi:10.3390/ijms241914640)
Supplement: Supplementary file 1 [file ijms-24-14640-s001.zip › tables_compressed/Supplemental_table_1.csv]

	Row.names	estimate	RobustSE	RobustZ	pvalue	cor	IlmnID	Genome_Build	CHR	MAPINFO	Relation_to_UCSC_CpG_Island	UCSC_RefGene_Name	UCSC_RefGene_Group	Phantom4_Enhancer	Phantom4_Enhancers	Phantom5_Enhancer	Phantom5_Enhancers	Regulatory_Feature_Name	Regulatory_Feature_Group	DNase_Hypersensitivity_Evidence_Count	DNase_Hypersensitivity_NAME	OpenChromatin_Evidence_Count	TFBS_Evidence_Count	TFBS_NAME	DMR
cg21371986	cg21371986	0.989042070951703	0.0074200056449784	133.293978235859	0	0.988404347719478	cg21371986	37	1	108735499	Island	SLC25A24;SLC25A24	TSS200;Body	0		0				3	chr1:108735260-108735735	NA	NA
cg02291365	cg02291365	0.985335173850745	0.0135016318683392	72.978969020872	0	0.984038520025347	cg02291365	37	13	25317267	N_Shelf			0		0				3	chr13:25317180-25317455	NA	NA		CDMR
cg22355889	cg22355889	0.98597548710276	0.0154881941868262	63.6598092204577	0	0.982992869243476	cg22355889	37	11	107461585	N_Shore	ELMOD1;LOC643923;ELMOD1	TSS1500;TSS1500;TSS1500	0		0				3	chr11:107460685-107461715	NA	NA		CDMR
cg03192273	cg03192273	0.980192865554155	0.017181921703174	57.0479182996792	0	0.982797933687364	cg03192273	37	5	150618948				0		0		5:150617945-150619621	Unclassified	3	chr5:150618880-150619095	NA	NA
cg20668887	cg20668887	0.985800727378024	0.0164147461870424	60.0558008113585	0	0.982302873684991	cg20668887	37	15	34635399		NOP10	TSS200	0		0		15:34635006-34635943	Promoter_Associated	3	chr15:34635240-34635535	NA	NA
cg14755254	cg14755254	0.982046458203222	0.0103570314241867	94.8192988880827	0	0.981660801331517	cg14755254	37	8	637813	Island	ERICH1;ERICH1	Body;Body	0		1	chr8:637812-637812	8:637155-638859	Promoter_Associated	3	chr8:637545-638690	NA	NA
cg01427108	cg01427108	0.979132316586484	0.0140148793278101	69.86377075995	0	0.97997211239559	cg01427108	37	3	46484379		LTF;LTF	Body;Body	0		0				NA		6	6	chr3:46483595-46484780
cg18213661	cg18213661	0.979619568794846	0.0114026329224097	85.9116991190332	0	0.979545094671543	cg18213661	37	11	93681423				0		0				3	chr11:93681385-93681835	NA	NA
cg01842774	cg01842774	0.982972537836487	0.019693003180196	49.9148113084651	0	0.978118401764407	cg01842774	37	14	106806179				0		0				3	chr14:106806125-106806455	NA	NA
cg11102724	cg11102724	0.972537628784611	0.020069363339756	48.4588181658001	0	0.977489083730042	cg11102724	37	5	150619039				0		0		5:150617945-150619621	Unclassified	3	chr5:150618880-150619095	NA	NA
cg01393736	cg01393736	0.977391122602462	0.0219396619625016	44.5490511327376	0	0.977332055973924	cg01393736	37	2	48274662				0		0				3	chr2:48274600-48274835	NA	NA
cg15355235	cg15355235	0.971974745988799	0.0160980039101875	60.378588016971	0	0.976739889057695	cg15355235	37	18	35001518		CELF4;CELF4;CELF4;CELF4	Body;Body;Body;Body	0		0				3	chr18:35001425-35001635	NA	NA
cg20227766	cg20227766	0.975825793697285	0.0220808121781765	44.1933831882207	0	0.976613107692233	cg20227766	37	1	27998703	S_Shelf	IFI6;IFI6;IFI6;IFI6;IFI6;IFI6	1stExon;5'UTR;5'UTR;1stExon;1stExon;5'UTR	1	low-CpG:27871245-27871346	0		1:27998463-27999311	Promoter_Associated	3	chr1:27998685-27999095	NA	NA
cg22627029	cg22627029	0.970683297027988	0.0171220151245908	56.6921177188942	0	0.97645279664555	cg22627029	37	6	32520615		HLA-DRB6	Body	0		0				NA		NA	NA
cg01850434	cg01850434	0.975844428843792	0.0116759596003616	83.5772358113989	0	0.976073380838738	cg01850434	37	3	39176660		TTC21A;TTC21A;TTC21A;TTC21A	ExonBnd;ExonBnd;Body;Body	0		0				NA		3	NA
cg04143120	cg04143120	0.975762572339241	0.0140396730766208	69.500377039698	0	0.975686362338344	cg04143120	37	11	72968848				0		0				3	chr11:72968745-72969350	NA	NA
cg17265515	cg17265515	0.990484411546092	0.015479623881158	63.9863357889285	0	0.975500198348219	cg17265515	37	8	595646		ERICH1	Body	0		0				NA		NA	NA
cg26276013	cg26276013	0.96163552989963	0.0315128528186535	30.5156608775961	1.61522971961372e-204	0.975016961392697	cg26276013	37	14	64319689	Island	SYNE2;SYNE2;SYNE2;SYNE2	1stExon;1stExon;5'UTR;5'UTR	1	high-CpG:63389360-63390089	0		14:64319627-64320602	Promoter_Associated	3	chr14:64319525-64320615	NA	NA
cg02891314	cg02891314	0.978192592083263	0.0156913187768817	62.3397310316867	0	0.974944205410843	cg02891314	37	5	179741120	Island	GFPT2	Body	0		0				3	chr5:179741100-179741450	NA	NA
cg25755428	cg25755428	0.966587966122752	0.013043214342666	74.1065768551328	0	0.974679692498623	cg25755428	37	19	13875111	Island	MRI1;MRI1	TSS1500;TSS1500	0		0				3	chr19:13874825-13875155	NA	NA
cg24088508	cg24088508	0.972831723024598	0.0175605248951584	55.3987838537114	0	0.974657847967676	cg24088508	37	1	38156462	N_Shore	C1orf109	TSS1500	0		0		1:38156111-38156513	Promoter_Associated	NA		6	6	chr1:38153208-38159007
cg19174706	cg19174706	0.975247615503439	0.0367918581610232	26.5071584923809	8.01519701443851e-155	0.974457745292879	cg19174706	37	6	28984671	Island			0		0		6:28983873-28985303	Promoter_Associated	3	chr6:28984220-28984910	NA	NA
cg12739319	cg12739319	0.972096265933085	0.0247423275566066	39.2887962423535	0	0.974404063963947	cg12739319	37	9	5186766	S_Shore	INSL6	TSS1500	0		0		9:5185779-5186848	Unclassified	3	chr9:5186500-5186775	NA	NA
cg27586797	cg27586797	0.973034310581079	0.015313561999196	63.5406909660971	0	0.974212367882844	cg27586797	37	5	13664584				0		0				NA		5	6	chr5:13664345-13665173
cg09003973	cg09003973	0.913880378304546	0.0431888061634661	21.1601213250856	2.22648969226605e-99	0.97411231469011	cg09003973	37	2	102972529	Island			0		0		2:102971839-102973030	Promoter_Associated	3	chr2:102972365-102972955	NA	NA
cg24851651	cg24851651	0.973143588173626	0.0160876803230223	60.4899879059013	0	0.974095327711884	cg24851651	37	11	66362959	S_Shelf	CCS	Body	0		0				3	chr11:66362445-66363290	NA	NA
cg07234876	cg07234876	0.97295856601928	0.017193411954828	56.5890335539867	0	0.97393571788445	cg07234876	37	8	600039	Island			0		0				3	chr8:599445-600455	NA	NA
cg23248424	cg23248424	0.976222813063206	0.0160094100756993	60.9780628047634	0	0.973823814722716	cg23248424	37	5	179741104	Island	GFPT2	Body	0		0				3	chr5:179741100-179741450	NA	NA
cg16648036	cg16648036	0.974811722253479	0.0243824607817453	39.9800385604763	0	0.973679753465277	cg16648036	37	2	11879837		LPIN1;LPIN1;LPIN1	5'UTR;5'UTR;Body	0		0				NA		NA	NA
cg20673407	cg20673407	0.973634326087241	0.0150590348507381	64.6544971664979	0	0.973654038035774	cg20673407	37	10	31040939				0		0		10:31040206-31041891	Unclassified	3	chr10:31040860-31041170	NA	NA
cg06223162	cg06223162	0.971040891990396	0.0152280475267972	63.7666050280991	0	0.973653982883146	cg06223162	37	1	101003688	N_Shore	GPR88	TSS200	0		0		1:101003636-101003806	Unclassified_Cell_type_specific	3	chr1:101003645-101004135	NA	NA
cg21787089	cg21787089	0.972259247706737	0.0204581098006757	47.5243928779102	0	0.973571146379175	cg21787089	37	3	46484250		LTF;LTF	Body;Body	0		0				3	chr3:46484140-46484370	NA	NA
cg26421593	cg26421593	0.973796008666917	0.0333277793881768	29.2187486398322	1.12075941597815e-187	0.973237473730111	cg26421593	37	12	678960	Island	NINJ2	Body	0		0		12:678572-680056	Promoter_Associated	NA		6	6	chr12:678237-682083
cg24426391	cg24426391	0.973648468205836	0.017536974654425	55.5197511196815	0	0.973090658476847	cg24426391	37	11	20384886	N_Shore	HTATIP2;HTATIP2;HTATIP2;HTATIP2;HTATIP2	TSS1500;TSS1500;TSS1500;TSS1500;TSS1500	0		0		11:20384340-20386184	Promoter_Associated	3	chr11:20384880-20385375	NA	NA
cg17698295	cg17698295	0.968179058682475	0.0235937724287294	41.0353648026016	0	0.972926691879473	cg17698295	37	8	145106299	Island	OPLAH	Body	0		0				3	chr8:145105305-145106495	NA	NA		DMR
cg07189587	cg07189587	0.973183114475634	0.0190229078956326	51.1584832253255	0	0.972840142332757	cg07189587	37	14	63671517		RHOJ;RHOJ	5'UTR;1stExon	0		0				3	chr14:63671325-63671750	NA	NA
cg13736263	cg13736263	0.972732522765264	0.0169415116207201	57.417103298833	0	0.972767372867636	cg13736263	37	10	102778909	Island	PDZD7	Body	0		0		10:102778569-102779200	Unclassified	3	chr10:102778780-102779275	NA	NA
cg03585419	cg03585419	0.975930945987552	0.0244558491153461	39.9058295373254	0	0.972486531210827	cg03585419	37	19	54369681	Island	MYADM;MYADM;MYADM	TSS1500;TSS1500;5'UTR	0		0		19:54369525-54369734	Promoter_Associated	3	chr19:54369425-54370075	NA	NA		DMR
cg12474980	cg12474980	0.987482436163756	0.0278013407850344	35.5192378597553	2.48109430296099e-276	0.972222290274836	cg12474980	37	11	103210371		DYNC2H1;DYNC2H1	Body;Body	0		0				NA		NA	6	chr11:103209510-103210689
cg16474696	cg16474696	0.966745558299319	0.0150246546753768	64.3439452810635	0	0.971621275181027	cg16474696	37	19	13875014	N_Shore	MRI1;MRI1	TSS1500;TSS1500	0		0				3	chr19:13874825-13875155	NA	NA
cg06249198	cg06249198	0.969673324539482	0.029249697249384	33.1515679041739	5.37624920886019e-241	0.971514772694047	cg06249198	37	16	976559	N_Shelf	LMF1	Body	0		0				NA		NA	5	chr16:975984-977076
cg21548813	cg21548813	0.971144792206889	0.0150984743724747	64.3207232895884	0	0.971484415271966	cg21548813	37	6	291882	N_Shore	DUSP22	TSS1500	0		0		6:291596-292679	Promoter_Associated	3	chr6:291125-291895	NA	NA
cg07412545	cg07412545	0.972186741214634	0.0156046382209251	62.301139408088	0	0.971477517027993	cg07412545	37	1	101003924	N_Shore	GPR88;GPR88	1stExon;5'UTR	0		0				3	chr1:101003645-101004135	NA	NA
cg01171360	cg01171360	0.968529740390807	0.0145381904030207	66.6196901775043	0	0.9714638610594	cg01171360	37	6	293285	S_Shore	DUSP22	Body	0		0				3	chr6:292620-294070	NA	NA
cg13571460	cg13571460	0.97318459023591	0.0160916766542709	60.4775133843881	0	0.97145305059263	cg13571460	37	9	124989337	Island	LHX6;LHX6	Body;Body	0		0		9:124988970-124989731	Unclassified_Cell_type_specific	3	chr9:124988365-124990195	NA	NA
cg15570860	cg15570860	0.970110956812734	0.01659097551887	58.4722071170177	0	0.971388591499315	cg15570860	37	11	8986840	S_Shore	TMEM9B;TMEM9B;TMEM9B;TMEM9B-AS1	TSS1500;TSS1500;TSS1500;Body	0		0				NA		6	6	chr11:8983930-8987059
cg01053087	cg01053087	0.974432235411217	0.0186975543238523	52.1154916056664	0	0.971161817837624	cg01053087	37	8	637909	Island	ERICH1	Body	0		0		8:637155-638859	Promoter_Associated	3	chr8:637545-638690	NA	NA
cg23177161	cg23177161	0.97149855269996	0.0152873048603029	63.5493673723148	0	0.971036222993447	cg23177161	37	1	115825641				0		0				3	chr1:115825405-115825935	NA	NA
cg23603995	cg23603995	0.970248409143394	0.0231833485017765	41.8510901938538	0	0.970860261068425	cg23603995	37	6	157198648		ARID1B;ARID1B;ARID1B	Body;Body;Body	0		0				NA		NA	NA
cg07414487	cg07414487	0.971497653788585	0.0163839783185463	59.2955895631815	0	0.970810371061935	cg07414487	37	6	31107186		PSORS1C1;PSORS1C2	Body;TSS200	0		0		6:31107099-31107249	Unclassified_Cell_type_specific	NA		6	3	chr6:31106519-31107328
cg08077234	cg08077234	0.970771274540494	0.0133640902125381	72.6402814633593	0	0.970785501152011	cg08077234	37	12	94658675		PLXNC1	Body	0		0				NA		NA	6	chr12:94655346-94659122
cg18110333	cg18110333	0.970359709805457	0.018325054717652	52.9526227755673	0	0.97072495922765	cg18110333	37	6	292329	Island	DUSP22;DUSP22	1stExon;5'UTR	1	high-CpG:237033-237532	0		6:291596-292679	Promoter_Associated	3	chr6:291945-292595	NA	NA
cg18843803	cg18843803	0.969638068614935	0.0214535218747102	45.1971510448343	0	0.970700020238278	cg18843803	37	19	31799406		TSHZ3	Body	0		0				3	chr19:31799185-31799995	NA	NA
cg16344227	cg16344227	0.969724039443763	0.0255896744929183	37.8951299170345	0	0.970614234747244	cg16344227	37	20	56064964		HMGB1L1	TSS1500	0		0				NA		4	NA
cg11173636	cg11173636	0.970950606690373	0.0163621886625453	59.3411203546978	0	0.970552827516004	cg11173636	37	10	65632259				0		0		10:65631905-65632754	Unclassified	3	chr10:65632125-65632390	NA	NA
cg25738961	cg25738961	0.97329639219499	0.0530480166483187	18.3474605402771	3.45905844707478e-75	0.970488179278178	cg25738961	37	12	679099	Island	NINJ2	Body	0		0		12:678572-680056	Promoter_Associated	3	chr12:678965-679375	NA	NA
cg06662976	cg06662976	0.969164812777019	0.0263826808079376	36.7348875511329	2.02660664662705e-295	0.970460407902574	cg06662976	37	17	6817409				0		0		17:6816857-6818117	Gene_Associated_Cell_type_specific	3	chr17:6817220-6817595	NA	NA
cg17107246	cg17107246	0.903874412354375	0.0210509246544225	42.9375159140329	0	0.970393710458427	cg17107246	37	1	108735549	S_Shore	SLC25A24;SLC25A24	TSS200;Body	0		0				3	chr1:108735260-108735735	NA	NA
cg05528899	cg05528899	0.968089987888268	0.0203172282139035	47.6487234230988	0	0.970383945169709	cg05528899	37	17	57120	Island			0		0				3	chr17:57025-57215	NA	NA
cg04060356	cg04060356	0.97032789981617	0.032737467791272	29.6396748216081	4.60766366380734e-193	0.970267451842819	cg04060356	37	20	52226170				0		0		20:52225994-52226656	Promoter_Associated	3	chr20:52225965-52226955	NA	NA		DMR
cg07965995	cg07965995	0.969280712241101	0.0166626675551655	58.1708006255347	0	0.970232868323643	cg07965995	37	17	811389		NXN	Body	0		0				NA		NA	NA
cg20923605	cg20923605	0.970691643528978	0.0171787484958306	56.5053760327517	0	0.970154874834003	cg20923605	37	13	112978683				0		0				3	chr13:112978645-112978895	NA	NA
cg08477332	cg08477332	0.967439917803522	0.0188283031368297	51.3822148906839	0	0.970058986606809	cg08477332	37	1	153590243		S100A14	TSS1500	0		0		1:153589758-153590695	Unclassified	3	chr1:153590045-153590575	NA	NA
cg03334357	cg03334357	0.970040264219101	0.0163905660143166	59.1828411155419	0	0.970013333638932	cg03334357	37	2	152364588		NEB;NEB;NEB;NEB	Body;Body;Body;Body	0		0				NA		NA	NA
cg11261447	cg11261447	0.950397504428194	0.0208406065076179	45.6031595856288	0	0.970002807193067	cg11261447	37	17	5465054		NLRP1;NLRP1;NLRP1;NLRP1;NLRP1	Body;Body;Body;Body;Body	0		0				3	chr17:5465045-5465375	NA	NA
cg02184558	cg02184558	0.970078275854578	0.0171770695467736	56.4751905564003	0	0.969990999145846	cg02184558	37	16	68104456		DUS2;DUS2;DUS2	Body;Body;Body	0		1	chr16:68104327-68104327	16:68104351-68105090	Unclassified	3	chr16:68104320-68104570	NA	NA
cg03916490	cg03916490	0.961819601852689	0.0142536591468704	67.4787850573702	0	0.969955422282669	cg03916490	37	7	1080558	N_Shore	C7orf50;C7orf50;C7orf50	Body;Body;Body	0		0				3	chr7:1080420-1080795	NA	NA
cg16675581	cg16675581	0.967696182632642	0.0159221194250351	60.776844891082	0	0.969933616469137	cg16675581	37	1	19637256	N_Shore	AKR7A2;PQLC2;PQLC2;PQLC2	Body;TSS1500;TSS1500;TSS1500	0		0				NA		NA	6	chr1:19637198-19641431
cg21245975	cg21245975	0.97490774382603	0.0390280173828463	24.9796891874534	1.01640423810892e-137	0.969929397454957	cg21245975	37	1	85725523	Island	C1orf52;C1orf52	TSS200;TSS200	0		0		1:85724332-85725981	Promoter_Associated	3	chr1:85725245-85725670	NA	NA
cg14413680	cg14413680	0.961791133546343	0.019026560795291	50.5499203925696	0	0.96992106687449	cg14413680	37	7	2539342				0		0				3	chr7:2539125-2539615	NA	NA
cg03180457	cg03180457	0.967198461770895	0.0262257098422755	36.8797819997148	9.74748024421117e-298	0.969903284222538	cg03180457	37	10	43133994	Island	ZNF33B	TSS200	1	high-CpG:42453927-42454082	0		10:43133280-43134697	Promoter_Associated	3	chr10:43133920-43134455	NA	NA
cg09655876	cg09655876	0.973323347951307	0.0223889908245091	43.4733014801997	0	0.969864000746311	cg09655876	37	6	161561066		AGPAT4	Body	0		0				3	chr6:161560680-161561595	NA	NA
cg20877230	cg20877230	0.970062395739665	0.023502224677143	41.2753434649569	0	0.96979374302284	cg20877230	37	8	6876684		DEFA3;DEFA1;DEFA1B	TSS1500;TSS1500;TSS1500	0		0				NA		NA	NA
cg08103988	cg08103988	0.966147460481457	0.0144730044086747	66.7551417245736	0	0.969528074202502	cg08103988	37	17	6558365	Island			0		0		17:6558346-6558630	Unclassified_Cell_type_specific	3	chr17:6558045-6559475	NA	NA
cg05064044	cg05064044	0.967809461243624	0.0170894092654984	56.6321191217256	0	0.969503365521348	cg05064044	37	6	292385	Island	DUSP22;DUSP22	1stExon;5'UTR	1	high-CpG:237033-237532	0		6:291596-292679	Promoter_Associated	3	chr6:291945-292595	NA	NA
cg13897675	cg13897675	0.96862644588451	0.0347967618026216	27.8366835218424	1.56136216548238e-170	0.969338255990278	cg13897675	37	1	1374310	N_Shore	VWA1;VWA1	Body;3'UTR	0		0		1:1374284-1374446	Unclassified_Cell_type_specific	3	chr1:1373380-1374555	NA	NA
cg06032337	cg06032337	0.969958243385803	0.0162865538840127	59.5557691512591	0	0.969281797709104	cg06032337	37	6	29648468				0		0		6:29648152-29649066	Unclassified_Cell_type_specific	3	chr6:29647685-29648735	NA	NA
cg01514538	cg01514538	0.976582783361793	0.036115319534086	27.0406795775428	4.91615762718258e-161	0.969101119874266	cg01514538	37	1	2980380	Island	FLJ42875	Body	0		0				3	chr1:2980105-2980510	NA	NA
cg16811248	cg16811248	0.967658648633458	0.0208398839987087	46.4330151114766	0	0.969072135921075	cg16811248	37	20	60094793		CDH4;CDH4	Body;Body	0		0				3	chr20:60094600-60095015	NA	NA
cg00435273	cg00435273	0.97048098888869	0.0178390363711922	54.4020971029519	0	0.969061387601012	cg00435273	37	2	120113498		C2orf76	5'UTR	0		1	chr2:120113403-120113403			3	chr2:120113400-120113715	NA	NA
cg02168270	cg02168270	0.969734486544495	0.0161299694643325	60.1200447830249	0	0.969051614601002	cg02168270	37	8	50110978				0		0				3	chr8:50110900-50111155	NA	NA
cg21598751	cg21598751	0.969326253302039	0.0275310076644936	35.2085279665287	1.48061075312253e-271	0.968999556373794	cg21598751	37	1	159791473				0		0		1:159790697-159792246	Unclassified_Cell_type_specific	3	chr1:159791300-159791690	NA	NA
cg15310387	cg15310387	0.974591332631363	0.0215223830882229	45.2826868026832	0	0.968997773909585	cg15310387	37	8	142737232	S_Shelf			0		0		8:142736560-142737956	Unclassified	3	chr8:142737180-142737470	NA	NA
cg04484550	cg04484550	0.966334143802276	0.0395250625037566	24.4486430277101	5.2024372670886e-132	0.968913868498555	cg04484550	37	1	2980163	Island	FLJ42875	Body	0		0				3	chr1:2980105-2980510	NA	NA
cg06543332	cg06543332	0.972454407700803	0.0182836609601712	53.1870728635355	0	0.968884029835665	cg06543332	37	9	120096701		ASTN2	Body	0		0				NA		NA	6	chr9:120096145-120097028
cg07796016	cg07796016	0.975228867029212	0.011577534772207	84.2345876058468	0	0.968800148935878	cg07796016	37	1	152779584		LCE1C	TSS1500	0		0				NA		NA	NA
cg21501207	cg21501207	0.963208780680393	0.0173598747551245	55.4847770659209	0	0.968512770222708	cg21501207	37	1	162383000		SH2D1B	TSS1500	0		0				NA		NA	NA
cg14613101	cg14613101	0.967247918290885	0.0175182853625603	55.2136181294354	0	0.968364203323645	cg14613101	37	9	107816805				0		0				3	chr9:107816725-107817195	NA	NA
cg11099600	cg11099600	0.969007200404456	0.0198858557669234	48.7284636759877	0	0.968261021981248	cg11099600	37	3	14558454		GRIP2	Body	0		0				NA		NA	NA
cg04478861	cg04478861	0.96436816058652	0.0272204881312918	35.4280259756956	6.32366289532461e-275	0.968180485426328	cg04478861	37	9	880924		DMRT1	Body	0		0				3	chr9:880840-881070	NA	NA
cg02484732	cg02484732	0.969028919351294	0.0209872492798893	46.1722690014385	0	0.968176288318972	cg02484732	37	6	56096198		COL21A1	5'UTR	0		0				3	chr6:56095760-56096275	NA	NA
cg17416722	cg17416722	0.966211657202234	0.0166080288610268	58.1773830770243	0	0.968157860657869	cg17416722	37	6	32554385	S_Shelf	HLA-DRB1	Body	0		0				NA		5	6	chr6:32553395-32554995
cg25243082	cg25243082	0.962746278590961	0.0164592500049719	58.4927185807459	0	0.968066876265541	cg25243082	37	4	40267141				0		0		4:40266927-40267192	Unclassified_Cell_type_specific	3	chr4:40266625-40267655	NA	NA
cg10632894	cg10632894	0.959130395437002	0.0261960389798577	36.6135657445953	1.73998976768395e-293	0.96804202022895	cg10632894	37	6	32552453	S_Shore	HLA-DRB1	Body	0		0				NA		6	6	chr6:32551319-32553177
cg19182683	cg19182683	0.972559343948208	0.0160067457850448	60.7593421554104	0	0.967871330672828	cg19182683	37	4	183730519	S_Shore			0		1	chr4:183730445-183730445			3	chr4:183730300-183730590	NA	NA
cg26403498	cg26403498	0.970283366071187	0.0309761233696596	31.3235892849509	2.22775136370541e-215	0.967787365759456	cg26403498	37	3	40279793		MYRIP;MYRIP;MYRIP;MYRIP;MYRIP;MYRIP;EIF1B-AS1	Body;Body;Body;Body;Body;Body;Body	0		0				3	chr3:40279725-40279955	NA	NA
cg05871802	cg05871802	0.967465045176298	0.015463559332505	62.5641887726748	0	0.967710762675408	cg05871802	37	11	17788335		KCNC1;KCNC1	Body;Body	0		0				3	chr11:17787805-17788415	NA	NA
cg15618495	cg15618495	0.965022775578618	0.0151755576016345	63.5905975194399	0	0.967708636004104	cg15618495	37	16	84587685				0		0		16:84587477-84588183	Unclassified_Cell_type_specific	3	chr16:84587440-84587935	NA	NA
cg22410026	cg22410026	0.956764985757593	0.0265204386759037	36.076514323532	5.29682898422449e-285	0.967703367406656	cg22410026	37	6	30483923				0		0		6:30483836-30484654	Promoter_Associated_Cell_type_specific	3	chr6:30483885-30484170	NA	NA
cg19425773	cg19425773	0.967624278573233	0.0193122372412169	50.1042042145223	0	0.967676278075058	cg19425773	37	7	55594131		VOPP1;VOPP1;VOPP1;VOPP1	Body;Body;Body;Body	0		0				3	chr7:55593905-55594175	NA	NA
cg08177575	cg08177575	0.968961966045229	0.0245668582935308	39.4418347868431	0	0.967641307734196	cg08177575	37	17	7807437		CHD3;CHD3;CHD3	Body;Body;Body	0		0				NA		NA	NA
cg18561199	cg18561199	0.968843669847141	0.020249542081925	47.8452137795225	0	0.967399835711472	cg18561199	37	14	95027379		SERPINA4;SERPINA4;SERPINA4	TSS1500;TSS1500;TSS1500	0		0				NA		NA	NA
cg12975603	cg12975603	0.975719400696089	0.0346974294530476	28.1207978826336	5.45541125761614e-174	0.967308735570672	cg12975603	37	8	1202762				0		0				3	chr8:1202645-1203175	NA	NA
cg08750459	cg08750459	0.960715684505665	0.0200636377683795	47.8834245113698	0	0.967283126194442	cg08750459	37	17	6558815	N_Shore			0		0		17:6558718-6558823	Unclassified_Cell_type_specific	3	chr17:6558045-6559475	NA	NA
cg19657945	cg19657945	0.966949631165145	0.0343535528542483	28.1470052098431	2.60742843477812e-174	0.967264752715771	cg19657945	37	8	144367392	S_Shore			0		0		8:144366720-144367644	Unclassified	NA		6	6	chr8:144366558-144367611
cg22192076	cg22192076	0.962966062748354	0.0238784877216111	40.3277658943547	0	0.967223611160688	cg22192076	37	1	227516288				0		0				NA		NA	6	chr1:227515888-227516793
cg06417478	cg06417478	0.964143425745866	0.0199486730213966	48.3312060261725	0	0.967186965888941	cg06417478	37	19	12876846	N_Shore	HOOK2;HOOK2	Body;Body	0		0		19:12876595-12877288	Unclassified_Cell_type_specific	NA		6	6	chr19:12875805-12877479
cg09255850	cg09255850	0.966584890990752	0.0224668345462577	43.0227448820446	0	0.967166400897097	cg09255850	37	2	65607991		SPRED2	Body	0		0				3	chr2:65607460-65608030	NA	NA
cg17876578	cg17876578	0.966870234397933	0.0168618339376257	57.3407517814802	0	0.967140583528619	cg17876578	37	6	291859	N_Shore	DUSP22;DUSP22;DUSP22;DUSP22;DUSP22	TSS200;TSS200;TSS200;TSS200;TSS200	0		0		6:291596-292679	Promoter_Associated	3	chr6:291125-291895	NA	NA
cg10804726	cg10804726	0.992407411910961	0.0181683650810744	54.6228242047344	0	0.96699030491705	cg10804726	37	17	72270433	Island	DNAI2;DNAI2	1stExon;5'UTR	0		0		17:72269992-72271356	Unclassified_Cell_type_specific	3	chr17:72270245-72270490	NA	NA
cg26378403	cg26378403	0.967985238145579	0.014130397223322	68.5037527853736	0	0.966926947963242	cg26378403	37	12	30908310	S_Shore	CAPRIN2;CAPRIN2;CAPRIN2	TSS1500;TSS1500;TSS1500	0		0		12:30906052-30908735	Promoter_Associated	3	chr12:30907725-30908535	NA	NA
cg23199886	cg23199886	0.966884417082057	0.0209563630842041	46.1379874550296	0	0.966904920688522	cg23199886	37	2	107199044				0		0		2:107198281-107199729	Unclassified	NA		6	6	chr2:107198325-107199733
cg23553085	cg23553085	0.963089329589435	0.0244733029410413	39.3526501882323	0	0.966859264090918	cg23553085	37	10	15152689		NMT2;NMT2	Body;Body	0		0				NA		NA	NA
cg01615050	cg01615050	0.962166404489002	0.0207194531963154	46.4378280339999	0	0.966809455863638	cg01615050	37	6	25882559	Island			0		0		6:25882232-25882812	Unclassified_Cell_type_specific	3	chr6:25882325-25882795	NA	NA
cg08408040	cg08408040	0.966522142936802	0.0188230303801923	51.3478501290571	0	0.966673830704068	cg08408040	37	7	11381133				0		0				3	chr7:11381000-11381275	NA	NA
cg12650227	cg12650227	0.9655814088389	0.0206873845884116	46.6748904247561	0	0.966647178443694	cg12650227	37	1	152572930		LCE3C	TSS1500	0		0				NA		NA	NA
cg04657146	cg04657146	0.96412642986113	0.0199796865867438	48.2553330191282	0	0.966635393201315	cg04657146	37	19	12876947	Island	HOOK2;HOOK2	Body;Body	0		0		19:12876595-12877288	Unclassified_Cell_type_specific	3	chr19:12876865-12877355	NA	NA
cg19891452	cg19891452	0.965407186005139	0.0163325518058773	59.1093907112382	0	0.966542976912616	cg19891452	37	13	112978703				0		0				3	chr13:112978645-112978895	NA	NA
cg26764761	cg26764761	0.96641627513813	0.0176977307340531	54.6067905349357	0	0.96639498175923	cg26764761	37	16	87682142	S_Shelf	JPH3	Body	0		0				3	chr16:87681885-87682395	NA	NA
cg03395511	cg03395511	0.970927257166108	0.0162096738383999	59.8980131769233	0	0.966387145848493	cg03395511	37	6	291903	N_Shore	DUSP22	TSS200	0		0		6:291596-292679	Promoter_Associated	NA		6	6	chr6:286278-300803
cg00687962	cg00687962	0.96642171028937	0.0186593281822036	51.7929531466785	0	0.966353244831183	cg00687962	37	4	40266942				0		0		4:40266927-40267192	Unclassified_Cell_type_specific	3	chr4:40266625-40267655	NA	NA
cg20409752	cg20409752	0.966689155498922	0.0215391585666278	44.8805440801521	0	0.966344346801381	cg20409752	37	1	7122726	Island	CAMTA1	Body	0		0				3	chr1:7122625-7123015	NA	NA
cg11479503	cg11479503	0.967085782656054	0.0230560844788609	41.9449270990802	0	0.966308205838193	cg11479503	37	9	124989052	Island	LHX6;LHX6;LHX6;LHX6	Body;Body;Body;Body	0		0		9:124988970-124989731	Unclassified_Cell_type_specific	3	chr9:124988365-124990195	NA	NA
cg14168080	cg14168080	0.966704551192904	0.015206726914702	63.5708497045661	0	0.966306025234908	cg14168080	37	7	157504135	Island	PTPRN2;PTPRN2;PTPRN2	Body;Body;Body	0		0				NA		6	NA
cg03517284	cg03517284	0.962874962774697	0.017949093260156	53.6447690598455	0	0.966304837004393	cg03517284	37	6	25882590	S_Shore			0		0		6:25882232-25882812	Unclassified_Cell_type_specific	3	chr6:25882325-25882795	NA	NA
cg03264133	cg03264133	0.958629005432472	0.0223722940799111	42.8489363678293	0	0.966265357875312	cg03264133	37	6	25882463	Island			0		0		6:25882232-25882812	Unclassified_Cell_type_specific	3	chr6:25882325-25882795	NA	NA
cg10315076	cg10315076	0.964829418156259	0.0263875489916723	36.5638134280964	1.07575630483002e-292	0.966209844988126	cg10315076	37	4	56251808		SRD5A3-AS1	TSS200	0		0				NA		3	6	chr4:56251109-56254201
cg11787167	cg11787167	0.966612473278896	0.0182357267536842	53.0065232022413	0	0.966206315279428	cg11787167	37	14	33407370	S_Shelf	NPAS3;NPAS3;NPAS3;NPAS3	TSS1500;TSS1500;TSS1500;TSS1500	0		0				3	chr14:33407280-33409195	NA	NA		RDMR
cg11063328	cg11063328	0.964440942970787	0.0119857848428786	80.4653976033799	0	0.966182772832371	cg11063328	37	11	18343203	N_Shore	GTF2H1;HPS5;HPS5;HPS5;GTF2H1	TSS1500;5'UTR;5'UTR;5'UTR;TSS1500	0		0		11:18343016-18344699	Unclassified	NA		6	6	chr11:18342189-18346417
cg05926478	cg05926478	0.964558129927338	0.0251822380129165	38.3031138627392	0	0.966174990363113	cg05926478	37	4	151174724	N_Shelf	DCLK2;DCLK2	Body;Body	0		0				NA		NA	NA
cg19665696	cg19665696	0.966722540863159	0.014609431174093	66.1711280434692	0	0.966146999437451	cg19665696	37	7	949154	Island	ADAP1	Body	0		1	chr7:949099-949099	7:947656-950542	Unclassified	3	chr7:949020-949915	NA	NA
cg03329597	cg03329597	0.967303118822413	0.0173449003229404	55.7687332191272	0	0.966054716266566	cg03329597	37	3	108125523		MYH15	Body	0		0		3:108125349-108126000	Unclassified_Cell_type_specific	3	chr3:108125500-108125775	NA	NA
cg08762424	cg08762424	0.962850878911052	0.0193331499544403	49.8031040559903	0	0.966030914864349	cg08762424	37	6	31275881	N_Shore			0		1	chr6:31275830-31275830	6:31275659-31276809	Promoter_Associated	3	chr6:31275805-31276895	NA	NA
cg16906346	cg16906346	0.963959612626129	0.0200902309425484	47.9815097886503	0	0.966005294605432	cg16906346	37	6	24646782	S_Shore	KIAA0319;KIAA0319;KIAA0319;KIAA0319;KIAA0319	TSS1500;TSS1500;TSS1500;TSS1500;TSS1500	0		0		6:24645905-24646847	Promoter_Associated_Cell_type_specific	3	chr6:24646585-24646935	NA	NA
cg11070274	cg11070274	0.972063646793305	0.0212368347139792	45.7725296582659	0	0.966000315392725	cg11070274	37	8	9106610				0		0				3	chr8:9106445-9106710	NA	NA
cg09074856	cg09074856	0.966148062942073	0.0442486501732205	21.8345205822073	1.09080939996519e-105	0.9659981874403	cg09074856	37	1	2979817	Island	FLJ42875	Body	0		0				NA		6	NA		DMR
cg08243778	cg08243778	0.96379692467249	0.0320113901214588	30.1079372378274	3.81450471018096e-199	0.965897409828284	cg08243778	37	1	212458726	Island	PPP2R5A	TSS200	0		0		1:212458017-212458931	Promoter_Associated	3	chr1:212458400-212458835	NA	NA
cg03013609	cg03013609	0.965991499259839	0.0172700386984698	55.9345300914369	0	0.96584765582967	cg03013609	37	1	236702902		LGALS8;LGALS8;LGALS8;LGALS8	Body;Body;Body;Body	0		0				NA		NA	6	chr1:236701383-236704859
cg16465598	cg16465598	0.965769124490357	0.0309707299397209	31.1832858434417	1.79547114078432e-213	0.96581723915058	cg16465598	37	16	2020372	N_Shore			0		0				NA		NA	NA
cg22084793	cg22084793	0.966819714101232	0.0298599675739277	32.3784582721856	5.51821841884451e-230	0.9657498779258	cg22084793	37	15	68232445				0		0				3	chr15:68232300-68232570	NA	NA
cg12262617	cg12262617	0.964879201704417	0.01674954924455	57.6062786894622	0	0.965700913721995	cg12262617	37	5	150677795		SLC36A3;SLC36A3	Body;Body	0		0		5:150677644-150678424	Unclassified	3	chr5:150677665-150677935	NA	NA
cg21358336	cg21358336	0.963550084891847	0.0170195327710594	56.6143676123883	0	0.965686234732959	cg21358336	37	17	6558440	Island			0		0		17:6558346-6558630	Unclassified_Cell_type_specific	3	chr17:6558045-6559475	NA	NA
cg19732605	cg19732605	0.970081385706333	0.0377870956845227	25.6722928325945	2.3840806906455e-145	0.965579255538013	cg19732605	37	10	86300605	Island			0		0		10:86299768-86301286	Unclassified	3	chr10:86299800-86300755	NA	NA		DMR
cg17120358	cg17120358	0.964279566447371	0.0256373720738229	37.6122624296564	0	0.965496831102569	cg17120358	37	12	124822005	S_Shore	MIR6880;NCOR2;NCOR2;NCOR2	TSS1500;Body;Body;Body	0		0		12:124821893-124822291	Unclassified_Cell_type_specific	3	chr12:124821345-124822215	NA	NA
cg07157030	cg07157030	0.965291110394308	0.0214287311674234	45.0465826862288	0	0.965469071692871	cg07157030	37	14	63671356		RHOJ;RHOJ	5'UTR;1stExon	0		0				3	chr14:63671325-63671750	NA	NA
cg15487187	cg15487187	0.967726407913496	0.0164836937543667	58.7081040411305	0	0.96546206627494	cg15487187	37	22	22555410				0		0				NA		6	6	chr22:22555047-22556336
cg01516881	cg01516881	0.963264356120398	0.0193162297124842	49.8681352654361	0	0.965458391214459	cg01516881	37	6	292596	Island	DUSP22	Body	0		0		6:291596-292679	Promoter_Associated	NA		6	6	chr6:286278-300803
cg11342941	cg11342941	0.967457886633941	0.0238953104788126	40.4873536793657	0	0.965445523180668	cg11342941	37	6	161561121		AGPAT4	Body	0		0				3	chr6:161560680-161561595	NA	NA
cg21768014	cg21768014	0.958230117613334	0.0281964089241685	33.9841190482945	3.82403484598441e-253	0.965386840583804	cg21768014	37	8	2060983		MYOM2	Body	0		0				3	chr8:2060705-2061035	NA	NA
cg03188948	cg03188948	0.959873678602899	0.0160620838571965	59.7602208491045	0	0.965372926065852	cg03188948	37	7	1209495				0		0		7:1209160-1210038	Promoter_Associated	NA		6	6	chr7:1207951-1210108
cg25317025	cg25317025	0.965045826428846	0.0179202684867338	53.8521968654243	0	0.965353374855284	cg25317025	37	18	47019823	S_Shore	RPL17;RPL17;RPL17;RPL17;RPL17;RPL17-C18orf32;RPL17;RPL17;RPL17	TSS1500;TSS1500;TSS1500;TSS1500;TSS1500;TSS1500;TSS1500;TSS1500;TSS1500	0		0				3	chr18:47019505-47019855	NA	NA
cg25960393	cg25960393	0.973507900375244	0.0207762131547652	46.8568498562964	0	0.965346942241818	cg25960393	37	8	9106559				0		0				3	chr8:9106445-9106710	NA	NA
cg23001725	cg23001725	0.964893179322313	0.024679391822587	39.0971214468594	0	0.965245363926332	cg23001725	37	20	2844678		VPS16;PTPRA;VPS16	Body;TSS200;Body	0		0				3	chr20:2844505-2844795	NA	NA
cg02653030	cg02653030	0.963816768302219	0.0223927795761731	43.041408281791	0	0.965242191454877	cg02653030	37	5	39373418		DAB2;DAB2	3'UTR;3'UTR	0		0				NA		NA	NA
cg03938978	cg03938978	0.964628832724162	0.0219813712181432	43.8839243990369	0	0.965226781029979	cg03938978	37	2	103052716		IL18RAP	Body	0		0				NA		3	6	chr2:103050442-103054204	DMR
cg05788548	cg05788548	0.96802080977415	0.0474273733544549	20.4105928983145	1.34641533794355e-92	0.965200449505063	cg05788548	37	1	2209341	N_Shelf	SKI	Body	0		0				NA		6	NA
cg27105123	cg27105123	0.958984299614187	0.021205092250403	45.2242455863856	0	0.965158772233145	cg27105123	37	19	55582635				0		0				3	chr19:55582240-55582795	NA	NA
cg16288713	cg16288713	0.964801374443584	0.0152451262186637	63.2858895758065	0	0.965140844638968	cg16288713	37	13	79234144	S_Shore	RNF219	TSS1500	0		0				3	chr13:79234005-79234495	NA	NA
cg02524346	cg02524346	0.959313760274086	0.0217201867009723	44.1669205463663	0	0.965105205757352	cg02524346	37	8	600233	Island			0		0				3	chr8:599445-600455	NA	NA
cg12918445	cg12918445	0.992964760992394	0.0237456634294397	41.8166779775596	0	0.965086693489109	cg12918445	37	2	111576437		ACOXL	Body	0		0				NA		NA	6	chr2:111576250-111577419
cg01787644	cg01787644	0.959923717175925	0.0358976038448254	26.740607014479	1.5879749625777e-157	0.965009450928106	cg01787644	37	21	37442148	Island	CBR1;CBR1;LOC100133286	TSS200;TSS200;Body	0		0		21:37441890-37442843	Unclassified	3	chr21:37442020-37442315	NA	NA
cg09863391	cg09863391	0.964730860485831	0.0157582328227675	61.2207518023207	0	0.964988576540994	cg09863391	37	17	65293896				0		0				3	chr17:65293305-65293955	NA	NA
cg19179910	cg19179910	0.970635881319463	0.0322385963648645	30.1078828102243	3.82076756056148e-199	0.964979971836402	cg19179910	37	6	30955358		MUC21	Body	0		0				NA		NA	NA
cg23221052	cg23221052	0.968971743164016	0.0184771905990287	52.4415082461158	0	0.964924311999182	cg23221052	37	5	179740743	Island	GFPT2	Body	0		0				3	chr5:179740685-179741055	NA	NA
cg00944873	cg00944873	0.965494337585732	0.0194226568591421	49.709694435099	0	0.964908446081825	cg00944873	37	6	24646780	S_Shore	KIAA0319;KIAA0319;KIAA0319;KIAA0319;KIAA0319	TSS1500;TSS1500;TSS1500;TSS1500;TSS1500	0		0		6:24645905-24646847	Promoter_Associated_Cell_type_specific	3	chr6:24646585-24646935	NA	NA
cg02747644	cg02747644	0.962848426301841	0.0265699283834699	36.2382770629094	1.52027632017864e-287	0.964892607295922	cg02747644	37	2	38588187		ATL2;ATL2;ATL2;ATL2	Body;Body;Body;Body	0		0				NA		NA	NA
cg19084031	cg19084031	0.965721765533599	0.0255874514884504	37.7420067008042	0	0.964838494430213	cg19084031	37	15	38361362	N_Shelf			0		0		15:38361350-38361521	Unclassified_Cell_type_specific	3	chr15:38361320-38361630	NA	NA
cg14224028	cg14224028	0.963976895427006	0.0217436504088169	44.3337193756629	0	0.964759918593163	cg14224028	37	2	159994539		TANC1;TANC1	Body;Body	0		1	chr2:159994086-159994086			3	chr2:159993940-159994610	NA	NA
cg05995465	cg05995465	0.962104403278581	0.0322672822131557	29.8167164164301	2.37220996410602e-195	0.964747244178354	cg05995465	37	2	240313602		HDAC4	5'UTR	0		0				NA		6	NA
cg05875700	cg05875700	0.962644851274636	0.0260297362570556	36.9825049999768	2.18832986275403e-299	0.964622234201117	cg05875700	37	8	638208	Island	ERICH1	Body	0		1	chr8:638062-638062	8:637155-638859	Promoter_Associated	3	chr8:637545-638690	NA	NA
cg08676534	cg08676534	0.962944344971225	0.0381039337967188	25.2715205235357	6.57052778693419e-141	0.964599035971582	cg08676534	37	19	9731681	N_Shore	ZNF561	5'UTR	0		0		19:9731603-9732474	Promoter_Associated	NA		6	6	chr19:9731004-9734036
cg22099896	cg22099896	0.966144250172046	0.0252321872216498	38.2901506589596	0	0.964555868518156	cg22099896	37	9	138593874	Island	KCNT1;KCNT1	TSS200;TSS200	0		0		9:138591995-138594715	Unclassified	3	chr9:138593845-138594110	NA	NA
cg12641240	cg12641240	0.969836707187719	0.0292509823218694	33.1556970126991	4.68783892391441e-241	0.964551933489382	cg12641240	37	8	638330	S_Shore	ERICH1	Body	0		1	chr8:638062-638062	8:637155-638859	Promoter_Associated	3	chr8:637545-638690	NA	NA
cg16373938	cg16373938	0.946436831244604	0.0241819152039	39.1382081718641	0	0.964463494500418	cg16373938	37	20	24873759				0		0				3	chr20:24873505-24873935	NA	NA
cg05406088	cg05406088	0.961881043406815	0.0142658014413528	67.4256576022833	0	0.96441759813336	cg05406088	37	15	66947617	S_Shore			0		0		15:66947084-66947651	Unclassified_Cell_type_specific	3	chr15:66946900-66947695	NA	NA
cg25069157	cg25069157	0.966356314107085	0.0196002673932686	49.3032209570245	0	0.964404732910384	cg25069157	37	6	44102572		TMEM63B	Body	0		0				NA		6	6	chr6:44099517-44104102
cg20582036	cg20582036	0.963356979361638	0.0255277046524246	37.7377046811821	0	0.964368506805312	cg20582036	37	1	180244998		LHX4-AS1	TSS1500	0		0				NA		NA	NA
cg10001458	cg10001458	0.95979410682818	0.0425214927835607	22.5719758173506	8.17119924835779e-113	0.96430337743109	cg10001458	37	10	43134302	S_Shore	ZNF33B	TSS1500	0		0		10:43133280-43134697	Promoter_Associated	3	chr10:43133920-43134455	NA	NA
cg15260248	cg15260248	0.912594281944355	0.0381205352616708	23.9397027266284	1.18290282805721e-126	0.964272905485875	cg15260248	37	3	189829092		LEPREL1;LEPREL1	5'UTR;Body	0		0				NA		NA	NA
cg23958373	cg23958373	0.964098785140966	0.0205957383215728	46.8105959634925	0	0.964249743725213	cg23958373	37	8	599963	Island			0		0				3	chr8:599445-600455	NA	NA
cg05927229	cg05927229	0.959465791106079	0.0495159548366405	19.3769017334207	1.2091085884892e-83	0.964168866936045	cg05927229	37	6	1679875		GMDS;GMDS	Body;Body	0		0				NA		NA	NA
cg12103519	cg12103519	0.958466195396649	0.0257432896964861	37.2316905374948	2.09639937337186e-303	0.964028725164531	cg12103519	37	1	29208865				0		0		1:29208464-29209813	Promoter_Associated	3	chr1:29208625-29208915	NA	NA
cg18892128	cg18892128	0.936544064663006	0.0434802449766423	21.5395305423445	6.63760662909374e-103	0.96398674021528	cg18892128	37	6	31409575				0		0		6:31409301-31409830	Unclassified	3	chr6:31409285-31409675	NA	NA
cg18771300	cg18771300	0.96385922566922	0.0227766756680105	42.3178184436698	0	0.963799290454151	cg18771300	37	14	63671737		RHOJ	1stExon	0		0				3	chr14:63671325-63671750	NA	NA
cg09441904	cg09441904	0.956025434025305	0.0245943957059048	38.8716781439675	0	0.963722106406671	cg09441904	37	16	83062053		CDH13	Body	0		0				NA		NA	NA
cg02691506	cg02691506	0.955632887777742	0.0178550642964805	53.5216716058599	0	0.963695001917333	cg02691506	37	3	8685827		C3orf32	5'UTR	0		0		3:8685704-8685880	Unclassified_Cell_type_specific	3	chr3:8685760-8685950	NA	NA
cg01079515	cg01079515	0.963293932323916	0.0161357766549789	59.6992604026085	0	0.963662982867079	cg01079515	37	3	195576629				0		0		3:195576385-195576921	Unclassified_Cell_type_specific	3	chr3:195576545-195576895	NA	NA
cg17726767	cg17726767	0.932420455662628	0.0273620399225034	34.0771542729816	1.60819769094268e-254	0.963654266226897	cg17726767	37	2	75860949				0		0				NA		NA	NA
cg11738485	cg11738485	0.960717163023296	0.0194753160428219	49.3299908926199	0	0.963595997830212	cg11738485	37	19	12877000	Island	HOOK2;HOOK2	Body;Body	0		0		19:12876595-12877288	Unclassified_Cell_type_specific	3	chr19:12876865-12877355	NA	NA
cg09523859	cg09523859	0.962665128664126	0.0211216263292152	45.5772256198178	0	0.96353820119197	cg09523859	37	7	32115013		PDE1C	Body	0		1	chr7:32114937-32114937			NA		NA	NA
cg27466466	cg27466466	0.961674974138825	0.0199209988758412	48.2744354403372	0	0.963390508740435	cg27466466	37	22	24261966				0		0				3	chr22:24261800-24262035	NA	NA
cg10919053	cg10919053	0.961224932957075	0.0206811164816829	46.4783868805355	0	0.96330087066178	cg10919053	37	1	7916683				0		0				3	chr1:7916445-7916775	NA	NA
cg23473493	cg23473493	0.95317789574373	0.0272689466025531	34.9547017578775	1.09852813219118e-267	0.963224510874431	cg23473493	37	2	44271479				0		0		2:44271196-44272524	Unclassified	3	chr2:44271405-44271655	NA	NA
cg06068545	cg06068545	0.964112258147302	0.0195760833388487	49.2494970244646	0	0.963165045590302	cg06068545	37	1	214535988		PTPN14	Body	0		0				3	chr1:214535880-214536130	NA	NA
cg09139047	cg09139047	0.96006386709178	0.0229899424756275	41.760168304448	0	0.963150913715741	cg09139047	37	6	32552042	Island	HLA-DRB1	Body	0		0				3	chr6:32551825-32552250	NA	NA
cg07332563	cg07332563	0.958891993970405	0.0146542553299153	65.4343719542622	0	0.963141100278485	cg07332563	37	6	291687	N_Shore	DUSP22	TSS1500	0		0		6:291596-292679	Promoter_Associated	3	chr6:291125-291895	NA	NA
cg25403368	cg25403368	0.96280578680177	0.0246863138502487	39.0016019662681	0	0.963056163163441	cg25403368	37	5	130554320				0		0				3	chr5:130554140-130554370	NA	NA
cg11860238	cg11860238	0.963752043348794	0.0346181688388134	27.8394864799506	1.44401756928058e-170	0.963054058003546	cg11860238	37	10	134726665	N_Shelf			0		0				3	chr10:134726125-134727295	NA	NA
cg15124400	cg15124400	0.962700362133724	0.019253339498785	50.0017340988807	0	0.962980112478244	cg15124400	37	9	124989839	Island	LHX6;LHX6;LHX6;LHX6;LHX6	1stExon;5'UTR;Body;Body;Body	0		0				3	chr9:124988365-124990195	NA	NA		DMR
cg10523679	cg10523679	0.964615010667234	0.017948545213306	53.7433535255061	0	0.962974569988831	cg10523679	37	1	76189770	N_Shore	ACADM;ACADM	TSS1500;TSS1500	0		0		1:76189592-76191178	Promoter_Associated	3	chr1:76189645-76190190	NA	NA
cg26403285	cg26403285	0.962249384668473	0.0249352394304919	38.589939645488	0	0.962959280247452	cg26403285	37	17	38316876		MIR6866;CASC3	TSS1500;Body	0		0				NA		NA	NA
cg03028786	cg03028786	0.962847562880751	0.0216896010630132	44.3921287479407	0	0.962934153643263	cg03028786	37	2	224897425		SERPINE2;SERPINE2;SERPINE2;SERPINE2	5'UTR;TSS1500;Body;5'UTR	0		0				NA		NA	NA
cg10547329	cg10547329	0.962847987343257	0.0243578303723415	39.5293001316151	0	0.962919841542327	cg10547329	37	5	171759242		SH3PXD2B	Body	0		0				NA		NA	6	chr5:171758420-171761966
cg06612594	cg06612594	0.965364465287073	0.0168442848958604	57.3110981710075	0	0.962751993212679	cg06612594	37	20	43682078		STK4	Body	0		0		20:43681833-43682222	Unclassified	3	chr20:43681680-43682090	NA	NA
cg11955954	cg11955954	0.967959167038763	0.0200690832415517	48.2313594192818	0	0.962720239246433	cg11955954	37	17	2870676		LOC101927911;RAP1GAP2;RAP1GAP2	TSS1500;Body;Body	0		0				NA		NA	NA
cg09579361	cg09579361	0.961002746714056	0.0367750928811772	26.1318917621532	1.58324021268508e-150	0.962677422086611	cg09579361	37	1	2116287	N_Shore	C1orf86;PRKCZ;PRKCZ;PRKCZ	3'UTR;Body;Body;Body	0		0				NA		3	NA
cg14707006	cg14707006	0.962024832707806	0.0274610173579155	35.0323813633404	7.23290453304914e-269	0.962538429810266	cg14707006	37	5	87982684	S_Shore			0		0				NA		NA	6	chr5:87978765-87990275
cg21902846	cg21902846	0.96747222016419	0.0241845615788006	40.0037113350958	0	0.962504953972067	cg21902846	37	12	124457705	Island	CCDC92;CCDC92;CCDC92;CCDC92;CCDC92;CCDC92;ZNF664-FAM101A;ZNF664;ZNF664	TSS1500;TSS1500;TSS200;TSS200;TSS200;TSS200;TSS200;TSS200;TSS200	1	high-CpG:123023156-123023844	0		12:124457070-124457915	Promoter_Associated	3	chr12:124456200-124457870	NA	NA
cg25427574	cg25427574	0.959827861117232	0.0479523936244663	20.0162658955883	3.97413030096957e-89	0.96248913674564	cg25427574	37	21	37839320		CLDN14;CLDN14;CLDN14;CLDN14;CLDN14	TSS1500;5'UTR;5'UTR;5'UTR;5'UTR	0		0				NA		NA	NA
cg18467790	cg18467790	0.964334632257552	0.0196288213114719	49.1285043026988	0	0.962449357434527	cg18467790	37	7	4871879	N_Shelf	RADIL	Body	0		0				3	chr7:4871805-4872055	NA	NA
cg18921712	cg18921712	0.962512526751358	0.0260914193028504	36.8900026318693	6.68419115489643e-298	0.962405324341732	cg18921712	37	17	43470971	N_Shore			0		0				3	chr17:43470885-43471175	NA	NA
cg19707454	cg19707454	0.961251720385036	0.0175326836340112	54.8262742002785	0	0.96238700290232	cg19707454	37	7	6616677	N_Shore	ZDHHC4;ZDHHC4;ZDHHC4;ZDHHC4	TSS1500;TSS1500;TSS1500;TSS1500	0		0				3	chr7:6616560-6616730	NA	NA
cg26426080	cg26426080	0.96069119744229	0.0184649453099825	52.0278387677067	0	0.962370451495595	cg26426080	37	1	3039210	S_Shore	PRDM16;PRDM16	Body;Body	0		0				3	chr1:3039000-3039270	NA	NA
cg25871427	cg25871427	0.961566948349055	0.0233622899165599	41.158933982215	0	0.96229934631441	cg25871427	37	3	194836482		C3orf21	Body	0		0				NA		NA	NA
cg07180897	cg07180897	0.954209995109795	0.0172521624849799	55.3095877656236	0	0.962296451642801	cg07180897	37	6	32729130	N_Shore	HLA-DQB2	Body	0		0				3	chr6:32728705-32729195	NA	NA
cg17970043	cg17970043	0.960569253912116	0.0264070513483563	36.3754832465195	1.03952145552218e-289	0.962294951900968	cg17970043	37	11	76368527				0		0				3	chr11:76368460-76368915	NA	NA
cg01156747	cg01156747	0.961786654700811	0.0182378231205806	52.7358253417577	0	0.962281596535837	cg01156747	37	7	120659	Island			0		0				3	chr7:120560-121055	NA	NA
cg02904247	cg02904247	0.952033370239589	0.0255739454247676	37.2266912448156	2.5255907648911e-303	0.962275812602259	cg02904247	37	18	5640693				0		0				NA		NA	NA
cg23395887	cg23395887	0.958388973788657	0.020347220819572	47.1017139041801	0	0.962271735033512	cg23395887	37	16	90143802	Island	PRDM7	TSS1500	0		1	chr16:90143699-90143699	16:90143474-90144795	Promoter_Associated	3	chr16:90143740-90144115	NA	NA
cg09503106	cg09503106	0.947420363464716	0.0249250348446706	38.0107939414693	0	0.962261596955633	cg09503106	37	13	112554252		LINC00354;LINC00354	Body;Body	0		0				3	chr13:112554025-112554495	NA	NA
cg06917450	cg06917450	0.961516995248021	0.0179455868575507	53.5795793629037	0	0.962241063263448	cg06917450	37	1	38156652	N_Shore	C1orf109	TSS1500	0		0				3	chr1:38156525-38156955	NA	NA
cg13910785	cg13910785	0.95457010884102	0.0210334763711279	45.3833732473882	0	0.962198069497041	cg13910785	37	6	32549849	N_Shelf	HLA-DRB1	Body	0		0				NA		NA	6	chr6:32547908-32550666
cg26896946	cg26896946	0.966858928196046	0.0174764440498791	55.3235501133159	0	0.962147572612286	cg26896946	37	5	135416405	Island	MIR886	TSS200	0		1	chr5:135416297-135416297	5:135416212-135416626	Unclassified_Cell_type_specific	3	chr5:135416105-135416475	NA	NA
cg05920119	cg05920119	0.956206666124202	0.0242600693743484	39.4148364280959	0	0.962145390732681	cg05920119	37	10	6010863		IL15RA;IL15RA;IL15RA;IL15RA;IL15RA	Body;Body;Body;Body;5'UTR	0		0				3	chr10:6010805-6011095	NA	NA
cg26031613	cg26031613	0.964947467435662	0.0198240457044444	48.6756074830542	0	0.962036868655762	cg26031613	37	14	104095156	Island	KLC1;KLC1;KLC1	TSS1500;TSS1500;TSS1500	0		0				3	chr14:104094840-104096575	NA	NA
cg16253115	cg16253115	0.959600828287806	0.0313049294250729	30.6533458439692	2.38483236629689e-206	0.961959309703445	cg16253115	37	19	33781998				0		0				3	chr19:33781980-33782235	NA	NA		CDMR
cg23384882	cg23384882	0.958691267673352	0.0191855976117689	49.9693200635705	0	0.96183353269126	cg23384882	37	1	115825602				0		0				3	chr1:115825405-115825935	NA	NA
cg06406458	cg06406458	0.96046300664631	0.0196056481226496	48.9890974599675	0	0.961818566749429	cg06406458	37	10	128810499		DOCK1	Body	0		0				NA		NA	6	chr10:128810253-128811614
cg23217290	cg23217290	0.94966041872171	0.0301949125115241	31.4510074622427	4.06656720607034e-217	0.961786257411395	cg23217290	37	11	68665306		MRPL21;MRPL21	Body;5'UTR	0		0				3	chr11:68665165-68665475	NA	NA
cg09827761	cg09827761	0.960330685567018	0.0144854088661917	66.2964155473989	0	0.961767068507303	cg09827761	37	15	66947392	Island			0		0		15:66947084-66947651	Unclassified_Cell_type_specific	3	chr15:66946900-66947695	NA	NA
cg03964091	cg03964091	0.957820508801759	0.0240387429349883	39.8448667383375	0	0.961766795105709	cg03964091	37	22	49062324	N_Shore	FAM19A5;FAM19A5	Body;Body	0		0				NA		6	NA
cg06378142	cg06378142	0.961757856016481	0.0180448168737703	53.2982885193186	0	0.961738877962906	cg06378142	37	19	50119633	S_Shore	PRR12	Body	0		0				NA		NA	NA
cg03111560	cg03111560	0.961695805705903	0.0206825406022724	46.4979532350219	0	0.961710787397435	cg03111560	37	20	19590642		SLC24A3	Body	0		0				3	chr20:19590425-19590710	NA	NA
cg18635968	cg18635968	0.951232315959348	0.0280141393998509	33.9554359454786	1.01401991934658e-252	0.961545928595711	cg18635968	37	8	101225181	Island	SPAG1;SPAG1	Body;Body	0		0		8:101224788-101226233	Promoter_Associated	3	chr8:101225040-101225415	NA	NA
cg02147364	cg02147364	0.966578940515772	0.0295451132453991	32.7153574429535	9.44629335354341e-235	0.961518571408225	cg02147364	37	12	9966812				0		1	chr12:9966772-9966772	12:9966646-9967291	Promoter_Associated	NA		6	6	chr12:9966280-9967390
cg19432846	cg19432846	0.956706156801293	0.0206345325495555	46.3643241979767	0	0.96149240432813	cg19432846	37	6	40663073				0		0				3	chr6:40662945-40663195	NA	NA
cg12909932	cg12909932	0.963134399192852	0.0422490028710667	22.796618470076	4.95333072888349e-115	0.961438638426173	cg12909932	37	6	28984654	Island			0		0		6:28983873-28985303	Promoter_Associated	3	chr6:28984220-28984910	NA	NA
cg07398106	cg07398106	0.958464747908754	0.0250143450036117	38.3166038435293	0	0.961386587940662	cg07398106	37	11	18434171		LDHC;LDHC	5'UTR;5'UTR	0		0		11:18433553-18434459	Unclassified_Cell_type_specific	NA		NA	NA
cg19205041	cg19205041	0.957923537330839	0.0429235890089662	22.3169487791606	2.5297568223625e-110	0.96130439569211	cg19205041	37	6	143929511		PHACTR2;PHACTR2	Body;Body	0		0				3	chr6:143929140-143929570	NA	NA
cg24891125	cg24891125	0.953935295154249	0.0297750442470152	32.0380815303029	3.21756021767939e-225	0.961264294547565	cg24891125	37	5	422573	S_Shore	AHRR	Body	0		0				NA		6	6	chr5:419604-425425
cg19789919	cg19789919	0.959336042819451	0.0263675108622916	36.383261500478	7.83157842545854e-290	0.961251813728062	cg19789919	37	12	14518548	Island	ATF7IP	TSS200	0		0		12:14517944-14519662	Promoter_Associated	3	chr12:14518360-14519035	NA	NA
cg16509370	cg16509370	0.961504452817902	0.0144930399498478	66.3424965462819	0	0.961247478874414	cg16509370	37	8	26453038		DPYSL2;DPYSL2;DPYSL2	Body;Body;Body	0		0				3	chr8:26453025-26453375	NA	NA
cg20235473	cg20235473	0.95895554256339	0.0244904334015043	39.1563320600314	0	0.96121754391432	cg20235473	37	13	114199414	S_Shore	TMCO3	Body	0		0				3	chr13:114199165-114199555	NA	NA
cg07680260	cg07680260	0.962215727684273	0.0288191632746009	33.3880521969318	2.04390750328423e-244	0.961158719658427	cg07680260	37	11	88285769		GRM5;GRM5	Body;Body	0		0		11:88285491-88286240	Unclassified	3	chr11:88285620-88285895	NA	NA
cg06536614	cg06536614	0.961197831170503	0.0172922277721133	55.585540731808	0	0.961107274270581	cg06536614	37	5	135416381	Island	MIR886	TSS200	0		1	chr5:135416297-135416297	5:135416212-135416626	Unclassified_Cell_type_specific	3	chr5:135416105-135416475	NA	NA
cg24523635	cg24523635	0.955562952545558	0.0510110688740206	18.7324628485136	2.69170807939475e-78	0.961076844103713	cg24523635	37	16	21993514		UQCRC2	Body	0		0				3	chr16:21993500-21993675	NA	NA
cg03651054	cg03651054	0.954283656609661	0.0213469096670289	44.7035974524962	0	0.961040264755238	cg03651054	37	13	50194643				0		0				3	chr13:50194340-50194870	NA	NA
cg13620366	cg13620366	0.962059897310966	0.0268110604184472	35.8829483912926	5.63600168582641e-282	0.960987925874312	cg13620366	37	9	138839624		UBAC1	Body	0		0				NA		NA	6	chr9:138835023-138845176
cg19192585	cg19192585	0.958979299892431	0.0257526623531735	37.2380644277058	1.65321079493282e-303	0.960977611560297	cg19192585	37	20	62948037	Island			0		0				3	chr20:62947805-62948355	NA	NA		DMR
cg06202614	cg06202614	0.959768732588066	0.0213511060839746	44.9517101743237	0	0.960927390546991	cg06202614	37	2	216696255		LINC00607	Body	0		0				3	chr2:216696100-216696515	NA	NA
cg14609729	cg14609729	0.964766927679735	0.0898227540442103	10.7407854273192	6.54848834076127e-27	0.960898863662957	cg14609729	37	9	138799645	Island	CAMSAP1	TSS1500	1	high-CpG:137939153-137939583	0		9:138799193-138799817	Promoter_Associated	3	chr9:138798805-138799715	NA	NA
cg00837987	cg00837987	0.961349396814217	0.0187941704943315	51.1514672650314	0	0.960872975145494	cg00837987	37	8	588849				0		0				NA		NA	6	chr8:584177-589353
cg23831547	cg23831547	0.952609446797046	0.0216113389437854	44.0791498053377	0	0.960861560890804	cg23831547	37	22	28111886				0		0				NA		NA	NA
cg14827090	cg14827090	0.961614862765105	0.0188258070316362	51.0796090254797	0	0.960854204881269	cg14827090	37	14	100991424		WDR25;WDR25	Body;Body	0		0		14:100991158-100991807	Unclassified	3	chr14:100991240-100991615	NA	NA
cg18322025	cg18322025	0.960028994766415	0.0288233519995226	33.3073334004426	3.02369666026109e-243	0.960824649766534	cg18322025	37	6	170055332	N_Shelf	WDR27	Body	0		0		6:170054110-170055539	Unclassified	3	chr6:170054740-170055775	NA	NA
cg23870316	cg23870316	0.961348042811895	0.0208988027299344	46.0001491585405	0	0.960728433404579	cg23870316	37	8	2216155				0		0				3	chr8:2216085-2216435	NA	NA
cg22334681	cg22334681	0.957630193920818	0.0193463057539796	49.4993827813267	0	0.96071665747424	cg22334681	37	3	14257893				0		1	chr3:14257734-14257734	3:14257728-14258445	Unclassified_Cell_type_specific	3	chr3:14257765-14258190	NA	NA
cg12874774	cg12874774	0.964716821519623	0.0232822016771827	41.4358072701121	0	0.96066451425707	cg12874774	37	9	101586235		GALNT12	Body	0		0				3	chr9:101586065-101586635	NA	NA
cg16990009	cg16990009	0.957311939017124	0.0317755075466552	30.1273532015665	2.12421955098414e-199	0.960660541998147	cg16990009	37	6	30880155	N_Shore	GTF2H4	Body	0		0				NA		NA	NA
cg25340688	cg25340688	0.960893078366651	0.0177569972881116	54.113489053128	0	0.96057357438794	cg25340688	37	5	135416398	Island	MIR886	TSS200	0		1	chr5:135416297-135416297	5:135416212-135416626	Unclassified_Cell_type_specific	3	chr5:135416105-135416475	NA	NA
cg01649456	cg01649456	0.942395148998864	0.0400335176845375	23.5401534390482	1.58355746086122e-122	0.96043101662037	cg01649456	37	14	105519407		GPR132	Body	0		0		14:105519322-105519476	Unclassified_Cell_type_specific	3	chr14:105519260-105519495	NA	NA
cg23403192	cg23403192	0.957533524328754	0.0228094390444646	41.9797050888512	0	0.96040262355056	cg23403192	37	21	30396327	N_Shore	USP16;USP16;USP16	TSS1500;TSS1500;TSS1500	0		0				3	chr21:30396180-30396410	NA	NA
cg01097406	cg01097406	0.952915721194001	0.0243308809146584	39.1648672539393	0	0.960282304645286	cg01097406	37	16	89675127				0		0				3	chr16:89674920-89675135	NA	NA
cg02093708	cg02093708	0.949912341656027	0.0261469282361871	36.3297873109758	5.48042838483656e-289	0.960273344141719	cg02093708	37	16	87577273				0		0				3	chr16:87577145-87577315	NA	NA
cg21577110	cg21577110	0.959003654379248	0.0265010268255501	36.1874149515843	9.60377558729851e-287	0.960254831041827	cg21577110	37	12	110686132				0		0				3	chr12:110685145-110686255	NA	NA
cg06069504	cg06069504	0.954712569563618	0.034006333342808	28.0745518765412	2.00384917122497e-173	0.960246673419616	cg06069504	37	19	10707453				0		0				3	chr19:10707300-10707515	NA	NA
cg27157669	cg27157669	0.959668079205899	0.0332197431177295	28.8884858562835	1.66584972517062e-183	0.96010315777654	cg27157669	37	12	27936825	S_Shelf	KLHDC5	Body	0		0				NA		NA	NA
cg11135412	cg11135412	0.957120212225106	0.0234816005818289	40.7604332119408	0	0.960090974316383	cg11135412	37	1	6637055	N_Shelf	TAS1R1;TAS1R1;TAS1R1;TAS1R1	Body;Body;Body;Body	0		0				NA		NA	NA
cg20485607	cg20485607	0.958480489834408	0.0209755005888229	45.6952379169987	0	0.960038810491532	cg20485607	37	1	120217696				0		0		1:120217612-120217822	Unclassified_Cell_type_specific	3	chr1:120217465-120217810	NA	NA
cg03792429	cg03792429	0.96390759790394	0.0250408617025854	38.4933877017667	0	0.960012349843629	cg03792429	37	1	114323572		RSBN1;RSBN1	Body;Body	0		0		1:114323406-114323661	Promoter_Associated_Cell_type_specific	3	chr1:114323100-114323730	NA	NA
cg25555787	cg25555787	0.959642175801938	0.0211132522821528	45.4521247118867	0	0.959996438799801	cg25555787	37	6	41196139		TREML4;TREML4	5'UTR;1stExon	0		0				NA		NA	NA
cg05141217	cg05141217	0.957617755354617	0.023608828963168	40.5618489950769	0	0.959932610644443	cg05141217	37	8	28491378				0		0		8:28491306-28491567	Unclassified_Cell_type_specific	3	chr8:28491280-28491595	NA	NA
cg15737168	cg15737168	0.955202979140432	0.0451633046366313	21.1499797640069	2.76060187490572e-99	0.959901269718867	cg15737168	37	11	120974095		TECTA	Body	0		0				NA		NA	NA
cg23916522	cg23916522	0.959694987111547	0.0248767337855548	38.5780141148921	0	0.959864196754691	cg23916522	37	12	26283729				0		0				3	chr12:26283680-26284055	NA	NA
cg04998153	cg04998153	0.959807900456182	0.0203483613395593	47.1688056074676	0	0.959792623466539	cg04998153	37	1	101823331		LINC01307	Body	0		0		1:101822756-101823374	Unclassified_Cell_type_specific	3	chr1:101823260-101823450	NA	NA
cg06405219	cg06405219	0.953057002788544	0.0164785131563624	57.8363468685017	0	0.95968004488432	cg06405219	37	7	30219135				0		0				NA		5	NA
cg17189664	cg17189664	0.960929232341983	0.0619477902497827	15.5119210623555	2.88127729586286e-54	0.95960632552198	cg17189664	37	22	28253523		PITPNB;PITPNB;PITPNB	Body;Body;Body	0		0				3	chr22:28253480-28253795	NA	NA
cg09432792	cg09432792	0.960149869761619	0.0523582840364505	18.3380698476136	4.11137143246849e-75	0.959591935430401	cg09432792	37	16	56352311		GNAO1;GNAO1	Body;Body	0		0		16:56351386-56353290	Unclassified	3	chr16:56352280-56352530	NA	NA
cg02964324	cg02964324	0.958431804274546	0.0187555234551387	51.1013092525526	0	0.959588355161032	cg02964324	37	7	43291318	S_Shelf	HECW1	Body	0		0				NA		NA	NA
cg26708920	cg26708920	0.949451913330306	0.0194675366282433	48.7710351577227	0	0.959515157985192	cg26708920	37	10	13826317		FRMD4A	Body	0		0		10:13825666-13826579	Unclassified	3	chr10:13826120-13826455	NA	NA
cg20379054	cg20379054	0.963255949457685	0.0372978004988503	25.8260791943315	4.51838909823922e-147	0.959419127675618	cg20379054	37	8	23282559				0		0				3	chr8:23282500-23282815	NA	NA
cg09972436	cg09972436	0.963460170405062	0.0235631457104868	40.8884357904841	0	0.95940672234425	cg09972436	37	1	152572044		LCE3C	TSS1500	0		0				NA		NA	NA
cg11238267	cg11238267	0.960724407186547	0.0234887095569471	40.901540583033	0	0.959362245755558	cg11238267	37	11	659560	N_Shore	DEAF1;DEAF1	Body;Body	0		0				3	chr11:659505-660015	NA	NA
cg11445109	cg11445109	0.958739447429793	0.0195127169174598	49.1340827361629	0	0.959324944939328	cg11445109	37	10	135343248	S_Shore	CYP2E1	Body	0		0				3	chr10:135343165-135343615	NA	NA
cg24796644	cg24796644	0.960737480967131	0.0169699987743547	56.6138803980948	0	0.959308020598638	cg24796644	37	6	37617956	Island	MDGA1	Body	0		0		6:37617791-37617977	Unclassified_Cell_type_specific	3	chr6:37617725-37618050	NA	NA
cg15229836	cg15229836	0.940751787612258	0.0157063657825402	59.8962102778755	0	0.959298386193572	cg15229836	37	2	239553380				0		0				3	chr2:239552725-239553715	NA	NA
cg08887707	cg08887707	0.963282554346322	0.0301550863616258	31.9442810673611	6.48668926168183e-224	0.959279156892678	cg08887707	37	1	3613723		TP73;TP73;TP73;TP73	Body;Body;Body;Body	0		0		1:3613666-3613835	Unclassified	NA		6	NA
cg20961245	cg20961245	0.959201418666816	0.0228590502312931	41.9615604743589	0	0.959230411215653	cg20961245	37	6	29649092				0		0				3	chr6:29648785-29649115	NA	NA
cg02656474	cg02656474	0.964143512817206	0.0183704862036256	52.4832877110744	0	0.959161112747565	cg02656474	37	12	22198837	N_Shore	CMAS	TSS1500	0		0		12:22198313-22200235	Promoter_Associated	NA		NA	6	chr12:22198730-22202289
cg25945676	cg25945676	0.957537935750828	0.0232137057363303	41.2488185482703	0	0.959120679127806	cg25945676	37	5	1067795	N_Shore	SLC12A7	Body	0		0		5:1067622-1067826	Unclassified_Cell_type_specific	3	chr5:1066645-1067930	NA	NA
cg08713344	cg08713344	0.96000166630786	0.0188652336743272	50.8873456263774	0	0.959099320809842	cg08713344	37	10	3183772	S_Shelf	PITRM1-AS1;PITRM1;PITRM1;PITRM1	TSS200;Body;Body;Body	0		0				3	chr10:3183445-3184155	NA	NA
cg24412958	cg24412958	0.960255620288252	0.0278087776975236	34.5306662066548	2.78091179981754e-261	0.959098145219383	cg24412958	37	10	123951847		TACC2;TACC2;TACC2;TACC2;TACC2;TACC2;TACC2;TACC2	5'UTR;Body;Body;Body;Body;Body;Body;Body	0		0				3	chr10:123951760-123952175	NA	NA
cg03916477	cg03916477	0.958285137649416	0.0470521660251774	20.366440455401	3.31946569149112e-92	0.959083973491088	cg03916477	37	7	55752604		FKBP9P1;FKBP9P1;FKBP9P1;FKBP9P1	Body;Body;Body;Body	0		0				NA		NA	NA
cg17250082	cg17250082	0.94037807851919	0.0223776580929715	42.0230783137468	0	0.959080121737762	cg17250082	37	6	31275875	N_Shore			0		1	chr6:31275830-31275830	6:31275659-31276809	Promoter_Associated	3	chr6:31275805-31276895	NA	NA
cg05578102	cg05578102	0.965171647954269	0.0177178666772598	54.4744841766437	0	0.959029788900596	cg05578102	37	12	739986		LOC100049716;NINJ2;NINJ2	TSS200;Body;5'UTR	0		0		12:739724-740542	Promoter_Associated	3	chr12:739840-740495	NA	NA
cg14378564	cg14378564	0.959518122088745	0.0186202152989884	51.5309896626637	0	0.958957184340776	cg14378564	37	1	28417750	S_Shelf			0		0		1:28417729-28418100	Unclassified_Cell_type_specific	3	chr1:28417720-28418030	NA	NA
cg02567750	cg02567750	0.96153768275052	0.0231038615994689	41.6180506713485	0	0.95892442079262	cg02567750	37	1	247569605				0		0				NA		3	6	chr1:247568401-247571205
cg07279570	cg07279570	0.951904275162051	0.0396206785550499	24.0254410039811	1.50797762616556e-127	0.958900281488614	cg07279570	37	13	40960973		LINC00598;LINC00598	Body;Body	0		0				3	chr13:40960800-40961010	NA	NA
cg12284872	cg12284872	0.957592750908393	0.0182589222042933	52.4451958442119	0	0.958874809403267	cg12284872	37	1	205311965	N_Shore	KLHDC8A;KLHDC8A;KLHDC8A;KLHDC8A	Body;Body;Body;Body	0		0				NA		NA	NA
cg24505678	cg24505678	0.960137080670714	0.0411899541390471	23.3099817841391	3.51163142166941e-120	0.958858998118953	cg24505678	37	17	29297941	N_Shore	RNF135;RNF135;RNF135	TSS200;TSS200;TSS200	0		0		17:29296995-29298857	Promoter_Associated	3	chr17:29297045-29299170	NA	NA
cg04332058	cg04332058	0.959406042577891	0.0187465602013499	51.1777111253085	0	0.95885800340054	cg04332058	37	14	23548787		ACIN1;ACIN1;ACIN1	Body;Body;Body	0		0		14:23548108-23549181	Gene_Associated	NA		NA	6	chr14:23547525-23549078
cg19260263	cg19260263	0.954595883314369	0.0356193401761972	26.7999316829648	3.23716326293738e-158	0.958831943282541	cg19260263	37	8	141529015				0		0				NA		6	4	chr8:141528604-141530266
cg18111252	cg18111252	0.959888595309923	0.0219413224166265	43.747982782594	0	0.95883017790403	cg18111252	37	17	78993984				0		0				NA		NA	6	chr17:78991327-78994028
cg17099656	cg17099656	0.959248841234747	0.0201386213921907	47.632299279767	0	0.958814187127375	cg17099656	37	22	47135171		CERK	TSS1500	0		0		22:47135007-47135384	Promoter_Associated	3	chr22:47134420-47135355	NA	NA
cg09976142	cg09976142	0.957856598661154	0.0209194585376263	45.7878293999976	0	0.958804028963572	cg09976142	37	9	130955436	Island	CIZ1;CIZ1	5'UTR;5'UTR	0		0		9:130955224-130955476	Unclassified_Cell_type_specific	3	chr9:130955120-130955675	NA	NA
cg09458135	cg09458135	0.958001367720015	0.0213321719204877	44.9087589998249	0	0.958789021064438	cg09458135	37	11	47151944		C11orf49;C11orf49;C11orf49;C11orf49;C11orf49;C11orf49;C11orf49	Body;Body;Body;Body;Body;Body;Body	0		0				NA		NA	3	chr11:47151910-47152448
cg14025941	cg14025941	0.959524464071915	0.0171755501294981	55.8657193998102	0	0.958764110072549	cg14025941	37	13	39591111		PROSER1	Body	0		0				3	chr13:39590980-39591230	NA	NA
cg09352518	cg09352518	0.961764208612196	0.0230940408179912	41.6455576653759	0	0.958747421406919	cg09352518	37	19	21265421	Island	ZNF714	5'UTR	0		0				3	chr19:21265125-21265555	NA	NA
cg07504457	cg07504457	0.958537167735161	0.022327645368109	42.9305084316799	0	0.958729707672046	cg07504457	37	8	145652410	N_Shore	VPS28;VPS28	5'UTR;5'UTR	0		0				NA		6	NA
cg01201512	cg01201512	0.954290029329613	0.0155182031849478	61.4948791400828	0	0.958701395501155	cg01201512	37	12	740338		NINJ2	Body	0		0		12:739724-740542	Promoter_Associated	3	chr12:739840-740495	NA	NA
cg23698649	cg23698649	0.952079550204173	0.0360238085286722	26.4291752896252	6.33294042614988e-154	0.95867336495998	cg23698649	37	7	43481974	N_Shelf	HECW1	Body	0		0				NA		NA	NA
cg16476700	cg16476700	0.958682760251349	0.0759329796628431	12.6253804935363	1.53000122966409e-36	0.958651368229223	cg16476700	37	7	2069840		MAD1L1;MAD1L1;MAD1L1	Body;Body;Body	0		0				NA		NA	NA
cg02722613	cg02722613	0.960558019625539	0.0193591027653575	49.6178997171515	0	0.958567555295536	cg02722613	37	4	25162898	S_Shore	SEPSECS;SEPSECS;SEPSECS	TSS1500;TSS1500;TSS1500	0		0		4:25161433-25163139	Unclassified	3	chr4:25162880-25163195	NA	NA
cg14911689	cg14911689	0.958853495935493	0.0160336445828184	59.8025914184851	0	0.95843132827257	cg14911689	37	12	739980		NINJ2	Body	0		0		12:739724-740542	Promoter_Associated	3	chr12:739840-740495	NA	NA
cg02297168	cg02297168	0.938101003980951	0.0347996695710637	26.957181362463	4.69918405980287e-160	0.958416437197399	cg02297168	37	13	30766912				0		0				3	chr13:30766880-30767110	NA	NA
cg15568074	cg15568074	0.958299157863162	0.0195735301539389	48.9589333312119	0	0.95841001940016	cg15568074	37	6	32551949	Island	HLA-DRB1	Body	1	high-CpG:32659888-32660014	0				3	chr6:32551825-32552250	NA	NA
cg23876123	cg23876123	0.965293317468718	0.0300498508965301	32.1230651290913	2.10063976962633e-226	0.95834802320284	cg23876123	37	20	60053469		CDH4	Body	0		0				3	chr20:60053065-60053510	NA	NA
cg23899408	cg23899408	0.95751848205606	0.0227335071404907	42.1192593003224	0	0.958262044694883	cg23899408	37	19	12877188	S_Shore	HOOK2;HOOK2	Body;Body	0		0		19:12876595-12877288	Unclassified_Cell_type_specific	3	chr19:12876865-12877355	NA	NA
cg18059362	cg18059362	0.955119419872489	0.0190017243433303	50.2648813662924	0	0.958208678977998	cg18059362	37	5	149880708		NDST1	5'UTR	0		0				3	chr5:149880465-149881135	NA	NA
cg26654770	cg26654770	0.961531582509782	0.0173396946566574	55.4526248327337	0	0.9582001739471	cg26654770	37	12	740100		NINJ2	Body	0		0		12:739724-740542	Promoter_Associated	3	chr12:739840-740495	NA	NA
cg11063371	cg11063371	0.95841115034994	0.0185587168968101	51.6421019663634	0	0.958129127797222	cg11063371	37	17	17404595				0		0				3	chr17:17404385-17404630	NA	NA
cg10123377	cg10123377	0.949244221865281	0.0192551524565651	49.2981929905018	0	0.958118507029401	cg10123377	37	3	42387524				0		0				3	chr3:42387325-42387610	NA	NA
cg07366047	cg07366047	0.952723425245843	0.0297633146800197	32.0099906710126	7.91754787496752e-225	0.958033668656905	cg07366047	37	2	135921205		RAB3GAP1;RAB3GAP1	Body;Body	0		0				3	chr2:135921000-135921210	NA	NA
cg14400879	cg14400879	0.956121461027336	0.0502783575421231	19.0165611560859	1.24378648847212e-80	0.957996506197723	cg14400879	37	7	157055968		UBE3C	Body	0		0				3	chr7:157055725-157056090	NA	NA
cg17429870	cg17429870	0.941455523933598	0.022089026974685	42.6209594932609	0	0.95799436820506	cg17429870	37	11	1463662	N_Shore	BRSK2	Body	1	low-CpG:1420034-1420275	0				3	chr11:1463205-1463675	NA	NA
cg09949906	cg09949906	0.957266190736164	0.0218515539372533	43.8076941111352	0	0.957984212752599	cg09949906	37	6	32552350	S_Shore	HLA-DRB1	Body	0		0		6:32552058-32552368	Unclassified_Cell_type_specific	NA		6	6	chr6:32551319-32553177
cg19057326	cg19057326	0.955744616782772	0.0277827763759642	34.4006158293676	2.46858547236548e-259	0.957979717424648	cg19057326	37	4	83675840		MIR575;SCD5;SCD5	TSS1500;Body;Body	0		0				NA		NA	NA
cg10596483	cg10596483	0.951196722101817	0.0224064478493328	42.4519195768079	0	0.957943973383788	cg10596483	37	8	143751796	S_Shore	JRK;JRK	TSS1500;TSS1500	0		0		8:143750099-143751838	Promoter_Associated	3	chr8:143751305-143751935	NA	NA
cg12537405	cg12537405	0.958121259481335	0.0182364463151899	52.5388139181084	0	0.957933027053541	cg12537405	37	10	134898881	S_Shore			0		0				3	chr10:134898745-134899075	NA	NA
cg18232235	cg18232235	0.956055054017952	0.020762799438283	46.0465389968153	0	0.957896759575262	cg18232235	37	12	11700321				0		0				3	chr12:11700200-11700595	NA	NA
cg12887361	cg12887361	0.956918057299134	0.0377155191992407	25.3719974592952	5.13957695878983e-142	0.957873608876988	cg12887361	37	14	91642039		C14orf159;C14orf159;C14orf159;C14orf159;C14orf159;C14orf159;C14orf159;C14orf159	Body;Body;Body;Body;Body;Body;Body;Body	0		0				NA		NA	NA
cg14859874	cg14859874	0.954748550309673	0.0206257610325306	46.2891308012277	0	0.957869659271206	cg14859874	37	1	154238265		UBAP2L	Body	0		0		1:154238070-154238414	Gene_Associated_Cell_type_specific	3	chr1:154238125-154238470	NA	NA
cg13159023	cg13159023	0.957845675533541	0.0165013675974641	58.0464419010181	0	0.957863360220342	cg13159023	37	21	45161285		PDXK	Body	0		0				NA		6	6	chr21:45159363-45162220
cg03849834	cg03849834	0.959192885561512	0.0202235032567311	47.4296106557235	0	0.957809074912263	cg03849834	37	6	41195891		TREML4	TSS200	0		0				3	chr6:41195845-41196110	NA	NA
cg03314158	cg03314158	0.953737792194078	0.0486802521361239	19.5918827521097	1.81358009557279e-85	0.957802381038372	cg03314158	37	16	2653280	Island	LOC652276	TSS200	0		0		16:2652752-2654116	Promoter_Associated	3	chr16:2653225-2653495	NA	NA
cg14973360	cg14973360	0.900468836330715	0.0272049720521511	33.0994214809169	3.02936577977019e-240	0.957766250641327	cg14973360	37	2	9800511				0		0				NA		NA	NA
cg08842268	cg08842268	0.955381011239108	0.0274649225464676	34.785498106638	4.03011021331336e-265	0.957726497254096	cg08842268	37	17	34040309		AP2B1;AP2B1	Body;Body	0		0				3	chr17:34040100-34040675	NA	NA
cg14544694	cg14544694	0.955512499167424	0.0204552817620102	46.7122628905563	0	0.957723000910933	cg14544694	37	5	153879588				0		0				NA		NA	NA
cg06414921	cg06414921	0.955256191443003	0.0438314336614026	21.7938614288172	2.65308379827656e-105	0.957721115168119	cg06414921	37	6	31276504	Island			0		0		6:31275659-31276809	Promoter_Associated	3	chr6:31275805-31276895	NA	NA
cg07044115	cg07044115	0.957544990883687	0.0159663775431131	59.9725885410191	0	0.957705469919971	cg07044115	37	10	123100181				0		0				3	chr10:123100125-123100370	NA	NA
cg00337181	cg00337181	0.957608911656639	0.0229477814902048	41.7299124129011	0	0.957646017958054	cg00337181	37	6	28548673		SCAND3	Body	0		0				3	chr6:28548525-28548715	NA	NA
cg04282082	cg04282082	0.957282267542484	0.021800912671598	43.9101922916108	0	0.957589996651791	cg04282082	37	9	124988720	Island	LHX6;LHX6	Body;Body	0		0				3	chr9:124988365-124990195	NA	NA
cg18868178	cg18868178	0.957404667258043	0.0254383303094202	37.6363014243707	0	0.957577181573523	cg18868178	37	10	31422673	N_Shore			0		0		10:31422373-31423679	Promoter_Associated	3	chr10:31422665-31423875	NA	NA		DMR
cg26099834	cg26099834	0.956690059756833	0.0189621292752735	50.4526704711559	0	0.957569815410287	cg26099834	37	15	66947568	Island			0		0		15:66947084-66947651	Unclassified_Cell_type_specific	3	chr15:66946900-66947695	NA	NA
cg23719207	cg23719207	0.962801691066736	0.030721717215464	31.3394490390695	1.35469639159112e-215	0.957545569835987	cg23719207	37	3	197183481	Island			0		0		3:197182670-197183992	Promoter_Associated	3	chr3:197182985-197183895	NA	NA
cg13642260	cg13642260	0.956046492611779	0.0222207360356876	43.0249696084019	0	0.957540378928951	cg13642260	37	9	130955380	Island	CIZ1;CIZ1	5'UTR;5'UTR	0		0		9:130955224-130955476	Unclassified_Cell_type_specific	3	chr9:130955120-130955675	NA	NA
cg18105134	cg18105134	0.960306291819491	0.0198278972991527	48.4320791726376	0	0.957538753630275	cg18105134	37	13	113819100		PROZ	Body	0		0		13:113819051-113819392	Unclassified_Cell_type_specific	NA		NA	NA
cg19692784	cg19692784	0.959959531785143	0.0166044399738605	57.8134241983683	0	0.957504342776199	cg19692784	37	12	739953		LOC100049716;NINJ2;NINJ2	TSS200;Body;5'UTR	0		0		12:739724-740542	Promoter_Associated	3	chr12:739840-740495	NA	NA
cg05840533	cg05840533	0.957503470504586	0.0282604053644646	33.8814485551781	1.24988561459099e-251	0.957498036039477	cg05840533	37	20	31755943		C20orf70	TSS200	0		0				3	chr20:31755745-31756095	NA	NA
cg21070864	cg21070864	0.953695217746488	0.0328814677214013	29.0040343036684	5.85225908519875e-185	0.957421935126364	cg21070864	37	17	76210229	Island	BIRC5;BIRC5;BIRC5	TSS200;TSS200;TSS200	0		0		17:76210036-76210675	Promoter_Associated	3	chr17:76210165-76210395	NA	NA
cg13133526	cg13133526	0.968356178582416	0.0208400803361636	46.4660482571191	0	0.957411956102944	cg13133526	37	6	157962824		ZDHHC14;ZDHHC14	Body;Body	0		0				NA		NA	NA
cg01124843	cg01124843	0.959133755883273	0.0319284697353638	30.0400790840578	2.94245367771864e-198	0.957356999801515	cg01124843	37	16	2653626	Island	LOC652276	Body	0		0		16:2652752-2654116	Promoter_Associated	3	chr16:2653525-2654335	NA	NA
cg24238852	cg24238852	0.94448449187012	0.0253879543036038	37.2020715247644	6.31762449188982e-303	0.957346896331076	cg24238852	37	22	24384340	Island	GSTT1	TSS200	0		0		22:24384030-24385101	Unclassified_Cell_type_specific	3	chr22:24384200-24384490	NA	NA
cg25291037	cg25291037	0.957727626058383	0.0188367820797355	50.843483881926	0	0.957339779783124	cg25291037	37	2	133157885				0		0				3	chr2:133157765-133158170	NA	NA
cg06489993	cg06489993	0.957922647777325	0.0206315837611017	46.4299134215459	0	0.957298546868839	cg06489993	37	19	47082996		PPP5D1	Body	0		0		19:47082703-47083466	Unclassified	3	chr19:47082880-47083155	NA	NA
cg07929412	cg07929412	0.957572542624886	0.0209171288468761	45.7793490509523	0	0.95729726630239	cg07929412	37	2	130694084	S_Shore	LOC101927924	Body	0		0				3	chr2:130693985-130694235	NA	NA
cg05517471	cg05517471	0.9532581750465	0.0328850265938511	28.9876054174985	9.42873587522077e-185	0.957252824776412	cg05517471	37	22	44641976		KIAA1644	3'UTR	0		0				NA		NA	NA
cg13132497	cg13132497	0.957155420958923	0.0204769797757535	46.7429978171036	0	0.957202471907937	cg13132497	37	15	100469152	S_Shelf			0		0		15:100468509-100469334	Promoter_Associated_Cell_type_specific	3	chr15:100468625-100469235	NA	NA
cg13250067	cg13250067	0.950945878270262	0.0244268246530536	38.930392786497	0	0.957199581009188	cg13250067	37	22	30394811		MTMR3;MTMR3;MTMR3	Body;Body;Body	0		0		22:30394702-30394920	Gene_Associated_Cell_type_specific	3	chr22:30394645-30394910	NA	NA
cg11193865	cg11193865	0.959285129481397	0.0310574772082077	30.8874131356645	1.76288869496133e-209	0.957064575963358	cg11193865	37	14	101193038	Island	DLK1	TSS1500	0		0				3	chr14:101192880-101193475	NA	NA
cg03447554	cg03447554	0.957107486375216	0.018390205055275	52.0444162258365	0	0.957060313319312	cg03447554	37	11	43094025				0		0				NA		NA	NA
cg09580153	cg09580153	0.955122494962482	0.0225559442362245	42.344602600523	0	0.957048262983621	cg09580153	37	6	41068724	Island	NFYA;NFYA;LOC221442	3'UTR;3'UTR;TSS200	0		0				3	chr6:41068645-41069050	NA	NA
cg22502715	cg22502715	0.961811763988751	0.0252098528288803	38.1522165368178	0	0.957040880693645	cg22502715	37	1	247171572	S_Shore	ZNF695	TSS1500	0		0		1:247171245-247171624	Unclassified	NA		6	6	chr1:247169956-247171985
cg20012315	cg20012315	0.956926285887933	0.0227109514871904	42.1350151898156	0	0.957025739664946	cg20012315	37	7	6740598		ZNF12;ZNF12	Body;Body	0		0				NA		NA	NA
cg25080256	cg25080256	0.936370688327625	0.0422254677857199	22.1754959134945	5.92193397568573e-109	0.957001725810959	cg25080256	37	2	31215798		GALNT14	Body	0		0				NA		NA	NA
cg04798314	cg04798314	0.967701558467248	0.0179064499280889	54.0420665376706	0	0.956980428578897	cg04798314	37	1	246668601	N_Shore	SMYD3	Body	0		0				NA		NA	NA
cg13012494	cg13012494	0.956113381350786	0.0248589910136175	38.4614717800508	0	0.956975299453425	cg13012494	37	21	47604986	S_Shelf	C21orf56;C21orf56	TSS1500;TSS1500	0		0		21:47604488-47605128	Unclassified	3	chr21:47604520-47605155	NA	NA
cg22635523	cg22635523	0.951936334402589	0.0221141526029887	43.0464757792228	0	0.956954172868719	cg22635523	37	6	32492390	S_Shelf	HLA-DRB5	Body	0		1	chr6:32492294-32492294			NA		NA	NA
cg07007773	cg07007773	0.95397578180268	0.0299629060570355	31.8385599843604	1.89550662276891e-222	0.956944457962638	cg07007773	37	12	52314610		ACVRL1;ACVRL1	Body;Body	0		0				NA		NA	6	chr12:52313587-52321105
cg04806653	cg04806653	0.956543030121781	0.0281062224195518	34.0331409836269	7.20866204765058e-254	0.956895753083337	cg04806653	37	18	34902442		CELF4;CELF4;CELF4;CELF4	Body;Body;Body;Body	0		0				3	chr18:34902440-34902710	NA	NA
cg12804283	cg12804283	0.954545009572432	0.0255529782345978	37.355528612317	2.0620627001004e-305	0.956850735554104	cg12804283	37	1	240569726	S_Shore	FMN2	Body	0		0				NA		NA	NA
cg27083395	cg27083395	0.956585286643748	0.0218613644009918	43.7568885956793	0	0.956838846026264	cg27083395	37	13	108059574		FAM155A	Body	0		0				3	chr13:108059560-108059730	NA	NA
cg18705301	cg18705301	0.956692380188016	0.0219672600865494	43.5508286613223	0	0.956798135142355	cg18705301	37	15	41695430	S_Shore	NDUFAF1	TSS1500	0		0				3	chr15:41695180-41695455	NA	NA
cg26748794	cg26748794	0.948711669735028	0.0217452789722225	43.6283972694447	0	0.956787596089888	cg26748794	37	16	88804051	Island	FAM38A	Body	0		0		16:88803207-88804776	Gene_Associated	3	chr16:88803825-88804075	NA	NA
cg15652532	cg15652532	0.954054836051602	0.0211984173624205	45.0059464223449	0	0.956730070745287	cg15652532	37	2	30669759	N_Shore	LCLAT1;LCLAT1	TSS1500;TSS1500	0		0		2:30669584-30671091	Promoter_Associated	3	chr2:30669500-30669890	NA	NA
cg08745965	cg08745965	0.956118608588544	0.01867616119027	51.1946003703732	0	0.956695600998679	cg08745965	37	5	135416529	S_Shore	MIR886	TSS1500	0		0		5:135416212-135416626	Unclassified_Cell_type_specific	NA		6	6	chr5:135415713-135417420
cg13205059	cg13205059	0.958231272631951	0.0258595444809601	37.0552262951684	1.47949718009831e-300	0.956621114698069	cg13205059	37	1	68586408		GPR177	Body	0		0		1:68585079-68586449	Unclassified	NA		NA	6	chr1:68585169-68586482
cg19767548	cg19767548	0.957533099110888	0.0313985989691877	30.496045382488	2.94028417168795e-204	0.956616025588369	cg19767548	37	11	18433554		LDHC;LDHC	TSS1500;TSS1500	0		0		11:18433553-18434459	Unclassified_Cell_type_specific	NA		NA	NA
cg05419812	cg05419812	0.933141075561273	0.0307753325755334	30.3210720232192	6.04822858916717e-202	0.956612890254827	cg05419812	37	6	31276437	Island			0		0		6:31275659-31276809	Promoter_Associated	3	chr6:31275805-31276895	NA	NA
cg19649827	cg19649827	0.942545126145285	0.0525887193677367	17.9229526308552	7.80721673298694e-72	0.956509919896572	cg19649827	37	12	116930666				0		0				3	chr12:116930660-116931035	NA	NA
cg08779649	cg08779649	0.950333499426655	0.0229907475906722	41.3354761813933	0	0.956496002191964	cg08779649	37	13	50194554				0		0				3	chr13:50194340-50194870	NA	NA
cg26127449	cg26127449	0.957835993729352	0.0315001443164701	30.407352553891	4.39151726444169e-203	0.956493155444087	cg26127449	37	17	76210226	Island	BIRC5;BIRC5;BIRC5	TSS200;TSS200;TSS200	0		0		17:76210036-76210675	Promoter_Associated	3	chr17:76210165-76210395	NA	NA
cg20347269	cg20347269	0.956487539398483	0.0229234283923143	41.7253267281421	0	0.956484543590745	cg20347269	37	17	3808157		P2RX1;P2RX1	ExonBnd;Body	0		0				NA		6	4	chr17:3807690-3808902
cg07171195	cg07171195	0.952192953058788	0.0343559990782716	27.7154784784297	4.54454244007154e-169	0.956470848114956	cg07171195	37	12	115208192				0		0				3	chr12:115207940-115208430	NA	NA
cg17461485	cg17461485	0.956151002720605	0.0204803782424896	46.6861984383144	0	0.956465206158997	cg17461485	37	19	35794227	S_Shelf	MAG;MAG;MAG	Body;Body;Body	0		0				NA		6	NA
cg13967339	cg13967339	0.951430261117529	0.0216862498839964	43.8725121312766	0	0.956417559365249	cg13967339	37	8	17533669		MTUS1;MTUS1;MTUS1;MTUS1;MTUS1	Body;Body;Body;Body;Body	0		0				3	chr8:17533520-17534090	NA	NA
cg02433803	cg02433803	0.957838716749208	0.0475742375655618	20.1335589546593	3.75064938621009e-90	0.956416646261386	cg02433803	37	6	3054013				0		0		6:3053446-3054329	Promoter_Associated	3	chr6:3053905-3054255	NA	NA
cg21050539	cg21050539	0.951423999189017	0.0269370889906031	35.320223336713	2.87368467916116e-273	0.956407209408597	cg21050539	37	10	3265669				0		0				NA		NA	NA
cg05280794	cg05280794	0.95587116327902	0.0288599151685507	33.1210662850684	1.47851175021353e-240	0.956407181798116	cg05280794	37	17	1040653		ABR;ABR	Body;5'UTR	0		0				3	chr17:1040645-1040835	NA	NA
cg24977891	cg24977891	0.956709722859805	0.0186046299495209	51.4232062371357	0	0.956390005513346	cg24977891	37	2	201733454	S_Shelf			0		0				NA		NA	4	chr2:201733330-201734531
cg24147543	cg24147543	0.953908556607083	0.0220202978145359	43.3195120538922	0	0.95638033114511	cg24147543	37	6	32554481	S_Shelf	HLA-DRB1	Body	0		0				NA		5	6	chr6:32553395-32554995
cg13862711	cg13862711	0.953716477696088	0.0221627579957585	43.0323914504958	0	0.956373836357925	cg13862711	37	9	124989915	Island	LHX6;LHX6	Body;Body	0		0				3	chr9:124988365-124990195	NA	NA
cg18213979	cg18213979	0.952518854726589	0.0509908342875186	18.6801974910959	7.1753191929265e-78	0.956346449363104	cg18213979	37	17	29297873	N_Shore	RNF135;RNF135	TSS200;TSS200	0		0		17:29296995-29298857	Promoter_Associated	3	chr17:29297045-29299170	NA	NA
cg06055669	cg06055669	0.961508724331584	0.019361941403695	49.6597270017607	0	0.956311402479331	cg06055669	37	8	4399574		CSMD1	Body	0		0				3	chr8:4399445-4399695	NA	NA
cg11254439	cg11254439	0.957694763695053	0.0302378994249512	31.6720004334957	3.77611586038026e-220	0.956284423364321	cg11254439	37	12	57335615				0		0				3	chr12:57334665-57335815	NA	NA
cg25420767	cg25420767	0.95757972266392	0.0188776941718616	50.7254601089604	0	0.95624645646243	cg25420767	37	5	148620091		ABLIM3;ABLIM3;ABLIM3;ABLIM3;ABLIM3	Body;Body;Body;Body;Body	0		0		5:148619743-148620446	Unclassified_Cell_type_specific	3	chr5:148619725-148620315	NA	NA
cg10829391	cg10829391	0.956574809405616	0.0197296429573628	48.4841419316531	0	0.956176297421683	cg10829391	37	14	101069717				0		0				NA		6	NA
cg09516963	cg09516963	0.954666459187291	0.0210771753933346	45.293851826521	0	0.956160384441513	cg09516963	37	12	68042445	Island	DYRK2;DYRK2	TSS200;TSS200	0		0				3	chr12:68041605-68044975	NA	NA
cg04786254	cg04786254	0.956350118684968	0.0197194648274845	48.4977724827517	0	0.95612391807281	cg04786254	37	7	55954957	Island	ZNF713	TSS200	0		0		7:55954729-55956110	Promoter_Associated	3	chr7:55954780-55955415	NA	NA
cg23758822	cg23758822	0.959249098698721	0.0206415436291717	46.471771488207	0	0.956107603080749	cg23758822	37	17	41437982	N_Shore			0		0		17:41437379-41439222	Promoter_Associated	3	chr17:41437740-41438695	NA	NA
cg11302533	cg11302533	0.956043264860591	0.0295765149293454	32.3244056016897	3.17662361094814e-229	0.956068553782203	cg11302533	37	3	197183662	Island			0		0		3:197182670-197183992	Promoter_Associated	3	chr3:197182985-197183895	NA	NA
cg15145296	cg15145296	0.952255548022159	0.0238597692440556	39.9105095393746	0	0.956060149870948	cg15145296	37	3	125709740	S_Shore			0		0		3:125708995-125709926	Promoter_Associated_Cell_type_specific	3	chr3:125709105-125709835	NA	NA
cg17466567	cg17466567	0.956255199380074	0.0244469832325727	39.1154683701823	0	0.956058648328437	cg17466567	37	3	185826590	Island	ETV5	5'UTR	1	high-CpG:187309030-187309658	0				NA		6	6	chr3:185824744-185828514
cg21178840	cg21178840	0.938739714383172	0.0536074370833427	17.5113709115347	1.1733395925221e-68	0.956050657404595	cg21178840	37	22	50665128		TUBGCP6	Body	0		0				NA		6	NA
cg20315590	cg20315590	0.956369266601965	0.0211248843675378	45.2721657530869	0	0.956046887341811	cg20315590	37	1	186003041		HMCN1	Body	0		0				3	chr1:186003000-186003430	NA	NA
cg21790695	cg21790695	0.954226408169226	0.0337782762670767	28.2497070195171	1.4351858186198e-175	0.955981762853974	cg21790695	37	10	35070092		PARD3;PARD3;PARD3;PARD3;PARD3;PARD3;PARD3;PARD3;PARD3;PARD3;PARD3	Body;Body;Body;Body;Body;Body;Body;Body;Body;Body;Body	0		1	chr10:35070002-35070002			3	chr10:35069725-35070390	NA	NA
cg09120722	cg09120722	0.946644443369379	0.0183231126241896	51.6639537607626	0	0.955933589714462	cg09120722	37	4	186549051	S_Shelf	SORBS2;SORBS2;SORBS2;SORBS2;SORBS2;SORBS2;SORBS2;SORBS2	Body;Body;Body;Body;Body;Body;Body;Body	0		0				NA		NA	NA
cg08112265	cg08112265	0.950301139469687	0.0239203542592237	39.7277201320398	0	0.955917523019569	cg08112265	37	2	28213094		BRE;BRE;BRE;BRE;BRE;BRE	Body;Body;Body;Body;Body;Body	0		0				3	chr2:28212965-28213410	NA	NA
cg10296238	cg10296238	0.955475890622869	0.0196283220753749	48.6784294120371	0	0.955909704631292	cg10296238	37	21	47605174	S_Shelf	C21orf56;C21orf56	TSS1500;TSS1500	0		0				NA		6	6	chr21:47602129-47605920
cg22669566	cg22669566	0.953301323268099	0.0463118127073112	20.5844096255296	3.78621675407157e-94	0.955900332277362	cg22669566	37	12	679287	Island	NINJ2	Body	0		0		12:678572-680056	Promoter_Associated	3	chr12:678965-679375	NA	NA
cg20758756	cg20758756	0.942255162948707	0.0218294352436909	43.1644315315504	0	0.955879873475958	cg20758756	37	18	9321560				0		0				NA		NA	6	chr18:9320659-9322112
cg10249983	cg10249983	0.950264673158219	0.0224503574932788	42.3273737820304	0	0.955874614333956	cg10249983	37	2	10572109	N_Shore			0		1	chr2:10572027-10572027			3	chr2:10571965-10572275	NA	NA
cg25221442	cg25221442	0.953855582699291	0.0299154327118728	31.8850672121726	4.30083773838347e-223	0.95586209993743	cg25221442	37	3	197183582	Island			0		0		3:197182670-197183992	Promoter_Associated	3	chr3:197182985-197183895	NA	NA
cg14117219	cg14117219	0.951941578562246	0.0214615349037033	44.3557081463909	0	0.955820780480186	cg14117219	37	9	94476689				0		0				3	chr9:94476565-94477015	NA	NA		DMR
cg24713878	cg24713878	0.950427681041478	0.0276592458641284	34.3620243917821	9.31466868110688e-259	0.955816041664687	cg24713878	37	17	3599481	Island	P2RX5;P2RX5;P2RX5;P2RX5;P2RX5;P2RX5	1stExon;1stExon;5'UTR;5'UTR;1stExon;5'UTR	1	high-CpG:3546060-3546322	0		17:3598146-3599762	Promoter_Associated	3	chr17:3597980-3599735	NA	NA
cg13593333	cg13593333	0.954803180181506	0.0256241725057553	37.2618151851363	6.82064097582544e-304	0.955785110329006	cg13593333	37	17	10749049				0		0		17:10747351-10749100	Unclassified	NA		NA	6	chr17:10747803-10749051
cg13583272	cg13583272	0.95819985989963	0.0237401908321656	40.3619274450552	0	0.955758328455101	cg13583272	37	17	739376	Island	NXN	Body	0		0				NA		3	NA
cg15919605	cg15919605	0.957519178764496	0.0182885072750235	52.3563330984468	0	0.955735574057205	cg15919605	37	5	150992767				0		0		5:150992493-150992974	Promoter_Associated	3	chr5:150992480-150992995	NA	NA
cg06588529	cg06588529	0.950500114918562	0.0291072307705262	32.6551200425782	6.77846494485296e-234	0.955723442976664	cg06588529	37	6	4154091		LOC100507506	Body	0		0				3	chr6:4153720-4154150	NA	NA
cg08617581	cg08617581	0.903806440617184	0.0405304204308911	22.2994588017728	3.73995678381039e-110	0.955682386580238	cg08617581	37	10	132911152		TCERG1L	Body	0		0				NA		6	NA
cg13196578	cg13196578	0.946958959663412	0.0434739479786622	21.7822167917254	3.42112242571157e-105	0.955667625814611	cg13196578	37	1	16008167	N_Shelf			0		0				3	chr1:16007540-16008710	NA	NA
cg01380346	cg01380346	0.954995229815182	0.022172373205743	43.0714033609999	0	0.955628529481842	cg01380346	37	19	18557039	Island	ELL	Body	0		0				NA		3	NA
cg16013223	cg16013223	0.951423449302378	0.0270192270424256	35.2128300268713	1.27233554539831e-271	0.955626366718812	cg16013223	37	8	56437691		XKR4	3'UTR	0		0				NA		NA	NA
cg09679939	cg09679939	0.943731431188078	0.0470585253293963	20.0544199925991	1.84684826470391e-89	0.95562114300726	cg09679939	37	10	817083				0		0				3	chr10:816945-817175	NA	NA
cg00804338	cg00804338	0.962621078785516	0.0226774454801189	42.4483912718227	0	0.955608878435442	cg00804338	37	13	114239234		TFDP1;TFDP1	5'UTR;Body	0		0		13:114238603-114239829	Promoter_Associated	3	chr13:114239180-114240015	NA	NA
cg27058510	cg27058510	0.953526529617952	0.0214722009374798	44.4074891248603	0	0.95560701931539	cg27058510	37	2	861874	N_Shelf	LINC01115;LINC01115	Body;Body	0		0				3	chr2:861805-861955	NA	NA
cg04118610	cg04118610	0.954091309706952	0.0212864993207197	44.8214286121845	0	0.955599250652467	cg04118610	37	4	62707027		LPHN3	Body	0		0				NA		NA	NA
cg12741994	cg12741994	0.947739691762693	0.0180170087736341	52.6024993199539	0	0.955574666768358	cg12741994	37	3	170137321	Island	CLDN11	Body	0		0		3:170136091-170137789	Unclassified	3	chr3:170136920-170137855	NA	NA		CDMR
cg23505766	cg23505766	0.954485763738706	0.0247949090910156	38.4952314297681	0	0.955569550024283	cg23505766	37	1	153582540		S100A16	5'UTR	0		0				3	chr1:153582280-153582555	NA	NA
cg19636627	cg19636627	0.955604940893425	0.0206418714656901	46.2944913924972	0	0.955539844850915	cg19636627	37	6	29649084				0		0				3	chr6:29648785-29649115	NA	NA
cg17369140	cg17369140	0.955403613416475	0.0244414935408355	39.0894121024248	0	0.955490183799508	cg17369140	37	3	150066466				0		0				3	chr3:150066280-150066615	NA	NA
cg16662267	cg16662267	0.955828195896362	0.0447905631828904	21.3399459165872	4.83505492693288e-101	0.955476059293897	cg16662267	37	21	37442759	Island	CBR1	Body	0		0		21:37441890-37442843	Unclassified	3	chr21:37442365-37442835	NA	NA
cg00013655	cg00013655	0.971198285048908	0.0298374961995771	32.5495905739796	2.1219182593053e-232	0.95543573019435	cg00013655	37	16	629015	N_Shore	PIGQ;PIGQ	Body;Body	0		0		16:628968-629518	Unclassified_Cell_type_specific	3	chr16:628905-629390	NA	NA
cg08291996	cg08291996	0.955062477004032	0.0224690604625284	42.5056703459759	0	0.955405019556868	cg08291996	37	19	58791159	S_Shore	ZNF8	Body	0		0		19:58791118-58791585	NonGene_Associated	NA		NA	6	chr19:58789155-58791920
cg26720545	cg26720545	0.962076127472372	0.0183844233986231	52.3310471376779	0	0.955355717553616	cg26720545	37	6	37618009	Island	MDGA1	Body	0		0				3	chr6:37617725-37618050	NA	NA
cg19938535	cg19938535	0.956542106039826	0.0176487209293263	54.1989478937462	0	0.95534597521339	cg19938535	37	6	25341389		LRRC16A	Body	0		0				3	chr6:25341200-25341695	NA	NA
cg03991300	cg03991300	0.951049134605475	0.0344230636605667	27.6282536610752	5.09448893689704e-168	0.955337444872139	cg03991300	37	16	672283	Island	RAB40C	Body	0		0				3	chr16:672245-672535	NA	NA
cg25402687	cg25402687	0.960286857783599	0.0256872928125035	37.383731512422	7.1822041298726e-306	0.955279201802077	cg25402687	37	12	114393323		RBM19;RBM19;RBM19	Body;Body;Body	0		0		12:114392326-114393710	Gene_Associated_Cell_type_specific	NA		6	6	chr12:114392578-114393873
cg10294367	cg10294367	0.957093561182578	0.02137626048263	44.7736666551335	0	0.955085806911011	cg10294367	37	8	2195997				0		0				NA		5	NA
cg17939448	cg17939448	0.953238551234694	0.0220622179415357	43.2068323212449	0	0.955082951937077	cg17939448	37	4	77200832		FAM47E;FAM47E;FAM47E-STBD1	Body;Body;Body	0		0		4:77200692-77200995	Unclassified_Cell_type_specific	NA		6	6	chr4:77200638-77200995
cg04257064	cg04257064	0.951192912404839	0.0255324962305335	37.2542074937169	9.05760559139579e-304	0.955044643987506	cg04257064	37	12	124835391	S_Shelf	NCOR2;NCOR2	Body;Body	0		0				3	chr12:124835000-124835410	NA	NA
cg11384517	cg11384517	0.950473402975236	0.0268150462657472	35.4455253798813	3.39968613666413e-275	0.955042582138782	cg11384517	37	15	76151117		UBE2Q2;UBE2Q2;UBE2Q2	Body;Body;Body	0		0				NA		NA	NA
cg27030655	cg27030655	0.951684192559598	0.0346414874863746	27.472382441254	3.75441975157902e-166	0.955027245470482	cg27030655	37	13	111997466				0		0		13:111996823-111997995	Unclassified	3	chr13:111996865-111997615	NA	NA
cg13391479	cg13391479	0.958911963588201	0.0180962908420383	52.9894204264565	0	0.955023685408897	cg13391479	37	4	184270469				0		0				3	chr4:184270140-184270475	NA	NA
cg26736055	cg26736055	0.966149398621844	0.0329901446979138	29.2860006365156	1.56364136685411e-188	0.955021877157875	cg26736055	37	14	100627507	S_Shore	DEGS2	TSS1500	0		0				NA		6	NA
cg02459859	cg02459859	0.95799383984985	0.0318692041807626	30.0601745313781	1.60754122046672e-198	0.954994553707976	cg02459859	37	16	787266	Island	NARFL	Body	0		0				NA		6	NA
cg07422416	cg07422416	0.949818040996885	0.0951528911893943	9.9820197697025	1.82709101904226e-23	0.954953414037611	cg07422416	37	8	8751256	Island	MFHAS1	TSS200	0		0		8:8750643-8751305	Promoter_Associated	3	chr8:8749005-8751795	NA	NA
cg00883249	cg00883249	0.953810551349048	0.0318431182008554	29.953428094973	3.97009247547685e-197	0.95490493701624	cg00883249	37	3	160116691	N_Shore	SMC4;SMC4;IFT80;IFT80	TSS1500;TSS1500;5'UTR;5'UTR	0		0				3	chr3:160116665-160116855	NA	NA
cg10111847	cg10111847	0.953500079599657	0.0204692019543622	46.5821814512147	0	0.954903346931431	cg10111847	37	1	227749377	S_Shore			0		0				3	chr1:227748900-227749495	NA	NA
cg13944838	cg13944838	0.94982261018765	0.0203365293173914	46.7052462769731	0	0.954878434500372	cg13944838	37	5	179740914	Island	GFPT2	Body	0		0				3	chr5:179740685-179741055	NA	NA
cg00004883	cg00004883	0.955014786367189	0.0284361779719457	33.5844988489445	2.82496478914002e-247	0.954867032722069	cg00004883	37	16	75148460	Island	LDHD;LDHD	Body;Body	0		0				3	chr16:75148185-75148730	NA	NA
cg17230281	cg17230281	0.954080486235193	0.0694091323308591	13.745748638483	5.40114506330174e-43	0.954864888355842	cg17230281	37	20	31226665		C20orf203	3'UTR	0		0				3	chr20:31226585-31227055	NA	NA
cg21139150	cg21139150	0.933659639327376	0.0195539318407261	47.7479233809533	0	0.954863958145275	cg21139150	37	21	46976175	Island			0		0		21:46975689-46976923	Promoter_Associated	3	chr21:46976000-46976275	NA	NA
cg22687569	cg22687569	0.949301766009015	0.0220757843220895	43.0019496548135	0	0.954854977795576	cg22687569	37	19	36439299	S_Shelf			0		0				3	chr19:36439185-36439615	NA	NA
cg21083467	cg21083467	0.955575519032887	0.0195544636927485	48.8673856796825	0	0.954843825571688	cg21083467	37	6	3077041		RIPK1	TSS200	0		0				NA		NA	NA
cg24432675	cg24432675	0.954361235837424	0.0215128434286051	44.3623939812826	0	0.954767818023363	cg24432675	37	10	1505472	N_Shore	ADARB2	Body	0		0				3	chr10:1505025-1505555	NA	NA
cg26400491	cg26400491	0.958735130911647	0.0274689240092772	34.9025367934998	6.80401199726295e-267	0.954737842416861	cg26400491	37	8	144891915	Island	SCRIB;SCRIB	Body;Body	0		0		8:144891862-144892098	Unclassified_Cell_type_specific	NA		6	6	chr8:144886470-144892887
cg22956887	cg22956887	0.947931558754762	0.0237782670972249	39.8654601228443	0	0.954727021970226	cg22956887	37	1	22951801				0		0				3	chr1:22951800-22952055	NA	NA
cg07068406	cg07068406	0.955871019687824	0.0238408428727466	40.0938433590583	0	0.954716228156717	cg07068406	37	3	134647778		EPHB1	Body	0		0				3	chr3:134647745-134647955	NA	NA
cg06864789	cg06864789	0.954317409908746	0.0192606941724216	49.5474047490553	0	0.954688182899882	cg06864789	37	6	139012992	N_Shore			0		0		6:139012853-139014693	Unclassified	3	chr6:139012585-139013415	NA	NA
cg02692313	cg02692313	0.977319359453621	0.0183833946753657	53.1631603799083	0	0.954665405357604	cg02692313	37	6	33048444	Island	HLA-DPB1	Body	0		0				3	chr6:33048360-33049175	NA	NA
cg08502377	cg08502377	0.954834034679295	0.0169642593183401	56.2850412011222	0	0.954662825079947	cg08502377	37	17	75209944	S_Shore	SEC14L1;SEC14L1;SEC14L1;SEC14L1;SEC14L1	Body;Body;Body;Body;Body	0		0				3	chr17:75209500-75210335	NA	NA
cg02512202	cg02512202	0.957735846869558	0.0382018302346806	25.0704178565796	1.04576889963841e-138	0.95464901250831	cg02512202	37	16	2653250	Island	LOC652276	TSS200	0		0		16:2652752-2654116	Promoter_Associated	3	chr16:2653225-2653495	NA	NA
cg14319541	cg14319541	0.954402548259896	0.0430238415687959	22.1831085616515	5.00020047053278e-109	0.954575543204865	cg14319541	37	19	6257872		MLLT1	Body	0		0				NA		6	6	chr19:6257763-6258356
cg16458822	cg16458822	0.953080676468008	0.0181604446315307	52.4811311510093	0	0.954562979581954	cg16458822	37	13	44261002		ENOX1;ENOX1	5'UTR;5'UTR	0		0				3	chr13:44260760-44261015	NA	NA
cg25352098	cg25352098	0.956711235929864	0.0248762740096966	38.458783480072	0	0.954556747007325	cg25352098	37	19	55281126		LOC101928804;LOC101928804;KIR2DL1	Body;Body;TSS200	0		0				NA		NA	NA
cg12717205	cg12717205	0.950326628848162	0.0215268640085017	44.1460785218342	0	0.954542070661587	cg12717205	37	11	70351135		SHANK2;SHANK2;SHANK2	Body;Body;Body	0		0				NA		6	NA
cg17509989	cg17509989	0.950922379580773	0.0187175910823067	50.8036731542692	0	0.954533600569451	cg17509989	37	5	176798049	S_Shelf	RGS14	Body	0		0		5:176797319-176798210	Unclassified	3	chr5:176797705-176798050	NA	NA
cg17550721	cg17550721	0.958399237545231	0.0305197606129742	31.4025804362898	1.86574067877424e-216	0.954493684383772	cg17550721	37	5	176375408		UIMC1;UIMC1;UIMC1	Body;Body;Body	0		0				NA		NA	NA
cg12036633	cg12036633	0.95712486020126	0.0181972492173691	52.5972276781094	0	0.954487046166641	cg12036633	37	15	63758958				0		0		15:63758469-63759880	Unclassified	3	chr15:63758945-63759415	NA	NA
cg04481635	cg04481635	0.955722256339025	0.0186315962662921	51.2957796358059	0	0.954397698258482	cg04481635	37	6	224813				0		0				NA		NA	6	chr6:223020-230523
cg04622888	cg04622888	0.953328148346286	0.0221558171230035	43.0283452446664	0	0.954394723133679	cg04622888	37	9	124990010	Island	LHX6;LHX6;LHX6;LHX6	TSS200;Body;Body;Body	0		0				3	chr9:124988365-124990195	NA	NA
cg14332815	cg14332815	0.953802907100872	0.0336313962739345	28.3604908738238	6.21404682112807e-177	0.954310929162219	cg14332815	37	11	18433564		LDHC;LDHC	TSS1500;TSS1500	0		0		11:18433553-18434459	Unclassified_Cell_type_specific	NA		NA	NA
cg08172311	cg08172311	0.955182329059207	0.0418135745422719	22.8438333607081	1.68294398354184e-115	0.954295166754087	cg08172311	37	1	149216067				0		0				3	chr1:149215905-149216150	NA	NA
cg12423473	cg12423473	0.947038779745774	0.0466917094486613	20.2828037552805	1.82430378655299e-91	0.954229648333791	cg12423473	37	15	45962135		SQRDL	Body	0		0				3	chr15:45961985-45962270	NA	NA
cg03577632	cg03577632	0.956641950578226	0.0279288477271505	34.2528256061292	3.95874463574473e-257	0.954188588582148	cg03577632	37	16	85216169				0		0				NA		6	NA
cg14509133	cg14509133	0.947479161594396	0.022178112964931	42.7213606086592	0	0.954122106675541	cg14509133	37	22	46983780				0		1	chr22:46983627-46983627	22:46983407-46983992	Promoter_Associated	3	chr22:46983340-46984215	NA	NA
cg13824270	cg13824270	0.954724727570717	0.0223723167520107	42.6743791514086	0	0.954116310297975	cg13824270	37	6	4020946	N_Shore	PRPF4B	TSS1500	0		0				NA		NA	6	chr6:4017387-4023324
cg27088635	cg27088635	0.95776373496019	0.0423591271742108	22.6105635043231	3.41155906916593e-113	0.954112512229783	cg27088635	37	4	44681143	S_Shore	GUF1	Body	0		0		4:44679811-44681572	Promoter_Associated	3	chr4:44681020-44681450	NA	NA
cg05716544	cg05716544	0.95459313954759	0.0248537942571556	38.4083464146629	0	0.954092805204251	cg05716544	37	17	41728055		MEOX1;MEOX1;MEOX1	Body;Body;Body	0		0				3	chr17:41727845-41728275	NA	NA
cg04334751	cg04334751	0.945937566272843	0.0156021822574776	60.6285422553302	0	0.954091918235929	cg04334751	37	7	129778936	N_Shore			0		0				3	chr7:129778705-129778975	NA	NA
cg19070118	cg19070118	0.971717683892081	0.0275862295623026	35.2247370992649	8.36243092594762e-272	0.954070045262729	cg19070118	37	3	75759673				0		0				3	chr3:75759500-75759875	NA	NA
cg16178225	cg16178225	0.955729277843552	0.0272694770447118	35.0475836509997	4.24405696746427e-269	0.954057670557449	cg16178225	37	1	245605309		KIF26B	Body	0		0				3	chr1:245605060-245605315	NA	NA
cg10797866	cg10797866	0.951865899265025	0.0376899267284506	25.2551804126088	9.93481138787474e-141	0.954044899743758	cg10797866	37	16	28992426		SPNS1;SPNS1;SPNS1;SPNS1;SPNS1	Body;Body;Body;Body;Body	0		0				3	chr16:28992205-28992555	NA	NA
cg14697681	cg14697681	0.951467624904285	0.0259730315930396	36.6329060008253	8.56457283565706e-294	0.954038388596022	cg14697681	37	1	57483062		DAB1	Body	0		1	chr1:57482949-57482949			3	chr1:57482920-57483215	NA	NA
cg19004243	cg19004243	0.952216207055139	0.0306301236099791	31.0875731087456	3.54595401761209e-212	0.953966692649802	cg19004243	37	1	180245551				0		0				NA		NA	NA
cg26402811	cg26402811	0.909632787739346	0.0230248553696129	39.5065581580085	0	0.953952621254889	cg26402811	37	17	5291644		NUP88	Body	0		0				NA		NA	6	chr17:5280968-5292977
cg24441899	cg24441899	0.956055430293438	0.0204196056021887	46.8204650432112	0	0.953944319350262	cg24441899	37	7	4244372		SDK1;SDK1	Body;Body	0		0				3	chr7:4244245-4245135	NA	NA
cg09183220	cg09183220	0.954450151870723	0.0296842285456207	32.1534430448094	7.90575096513164e-227	0.953941808599276	cg09183220	37	3	101954626				0		0		3:101954573-101954870	Unclassified_Cell_type_specific	3	chr3:101954600-101954835	NA	NA
cg17339882	cg17339882	0.945381750675601	0.0239781805089957	39.4267509297017	0	0.953917463194257	cg17339882	37	1	62596957		INADL	Body	0		0		1:62596539-62597171	Unclassified	3	chr1:62596860-62597075	NA	NA
cg02621636	cg02621636	0.949919740792513	0.0286320814928517	33.1767615648087	2.32962184553077e-241	0.953876280980136	cg02621636	37	11	60161999		MS4A14;MS4A7;MS4A7;MS4A7;MS4A14;MS4A7	TSS1500;3'UTR;3'UTR;3'UTR;TSS1500;3'UTR	0		0				NA		NA	NA
cg23092635	cg23092635	0.95288125567068	0.0621508748945857	15.3317432342966	4.69223027435752e-53	0.953851305498882	cg23092635	37	2	107199136				0		0		2:107198281-107199729	Unclassified	3	chr2:107199045-107199295	NA	NA
cg03377073	cg03377073	0.94685521864575	0.0303868842508517	31.1599968864597	3.7134748903179e-213	0.953758994353948	cg03377073	37	7	157980803	Island	PTPRN2;PTPRN2;PTPRN2	Body;Body;Body	0		0				3	chr7:157980625-157980875	NA	NA
cg22867893	cg22867893	0.95250813636628	0.0216483978741426	43.9990128555415	0	0.953658778545193	cg22867893	37	11	74988026		ARRB1;ARRB1	Body;Body	0		0		11:74987670-74988372	Promoter_Associated_Cell_type_specific	NA		3	NA
cg25356393	cg25356393	0.957400607229161	0.0225152030374903	42.5224061108835	0	0.953634169720067	cg25356393	37	20	62052156	Island	KCNQ2;KCNQ2;KCNQ2;KCNQ2	Body;Body;Body;Body	0		0		20:62052070-62052700	Unclassified_Cell_type_specific	NA		6	NA
cg20920357	cg20920357	0.950280068130658	0.0196196478178951	48.4351236551711	0	0.953620369421264	cg20920357	37	4	116877727				0		0				NA		NA	5	chr4:116877092-116878003
cg04131969	cg04131969	0.950018026063247	0.0211941689580013	44.8244999813779	0	0.953619703330743	cg04131969	37	2	33951647	N_Shore	MYADML	Body	0		0				3	chr2:33951445-33951830	NA	NA
cg18187918	cg18187918	0.952476164644412	0.0318956115910416	29.8622950660689	6.07899059729544e-196	0.953601782733793	cg18187918	37	19	52150921		SIGLEC14	TSS1500	0		0				NA		NA	NA
cg04523731	cg04523731	0.96579228572343	0.0418176747459493	23.0953129649319	5.16039625371267e-118	0.95359847992494	cg04523731	37	3	185212897	N_Shelf	TMEM41A	Body	0		0				NA		NA	NA
cg21594961	cg21594961	0.952327322101555	0.027484033446197	34.6502024153711	4.43571872449565e-263	0.953591097432527	cg21594961	37	3	3152916		IL5RA;IL5RA;IL5RA;IL5RA;IL5RA;IL5RA	TSS1500;TSS1500;TSS1500;TSS1500;TSS1500;TSS1500	0		0				3	chr3:3152645-3153030	NA	NA
cg17167920	cg17167920	0.949156988781185	0.0298354371741256	31.8130746079474	4.26899436062744e-222	0.953532990243749	cg17167920	37	1	154127537		NUP210L;NUP210L;NUP210L;NUP210L	1stExon;1stExon;5'UTR;5'UTR	0		0				3	chr1:154127420-154127770	NA	NA
cg03299990	cg03299990	0.953081573967318	0.018341971966989	51.961783372182	0	0.953520584390945	cg03299990	37	20	1757570	N_Shore			0		0		20:1757161-1758705	Unclassified	3	chr20:1757165-1757855	NA	NA		RDMR
cg13321176	cg13321176	0.952725671152721	0.021457212192003	44.4011860733613	0	0.953500623625595	cg13321176	37	8	59472615		SDCBP;SDCBP;SDCBP;SDCBP;SDCBP	5'UTR;5'UTR;5'UTR;5'UTR;5'UTR	0		0				NA		NA	6	chr8:59469980-59477577
cg01669244	cg01669244	0.953913279415655	0.0291688261327619	32.7031768461959	1.4075173729204e-234	0.953476951119437	cg01669244	37	14	76303541		TTLL5	Body	0		0				3	chr14:76303525-76303755	NA	NA
cg00124993	cg00124993	0.977804561715599	0.0170440668034492	57.3692049551062	0	0.95347466894317	cg00124993	37	5	135416412	Island	MIR886	TSS200	0		0		5:135416212-135416626	Unclassified_Cell_type_specific	3	chr5:135416105-135416475	NA	NA
cg00545801	cg00545801	0.937610306120795	0.0222069044417457	42.22156710677	0	0.953469476693683	cg00545801	37	12	32455325		BICD1;BICD1	Body;Body	0		0		12:32455203-32455505	Unclassified	3	chr12:32455220-32455470	NA	NA
cg20517941	cg20517941	0.95197565471522	0.0217477518968521	43.7735200967146	0	0.953416719733297	cg20517941	37	2	201600636		LOC100507140;AOX2P	TSS1500;Body	0		0				3	chr2:201600445-201600735	NA	NA
cg22593669	cg22593669	0.969130414450549	0.0340258799927949	28.4821557783595	1.94886980141453e-178	0.953410503240786	cg22593669	37	16	3507899	Island	NAA60;NAA60;NAA60	TSS200;TSS200;5'UTR	0		0		16:3507388-3509272	Promoter_Associated	3	chr16:3507520-3508130	NA	NA
cg22270863	cg22270863	0.946115264848651	0.0520936231545546	18.1618249520034	1.03525394960778e-73	0.953407863576986	cg22270863	37	8	129839439				0		0				NA		NA	NA
cg10857441	cg10857441	0.95144177399944	0.0241757301459631	39.3552446298427	0	0.953394555554066	cg10857441	37	5	6722123		POLS	5'UTR	0		0				3	chr5:6721600-6722575	NA	NA
cg06198928	cg06198928	0.954010186477827	0.0327173081790697	29.1591894191386	6.38859559561766e-187	0.953391238524184	cg06198928	37	20	42725772				0		0				NA		NA	NA
cg20503657	cg20503657	0.945168751910454	0.0200687946434679	47.0964384608963	0	0.953373491845391	cg20503657	37	10	835505				0		0		10:834836-835985	Unclassified	3	chr10:835400-835635	NA	NA
cg12050271	cg12050271	0.951531839043262	0.0486435674511397	19.5613086971681	3.30485459987636e-85	0.953324623308181	cg12050271	37	1	2980399	Island	FLJ42875	Body	0		0				3	chr1:2980105-2980510	NA	NA
cg22879894	cg22879894	0.945391541157102	0.0165852593634309	57.001914799211	0	0.95331026767446	cg22879894	37	9	137297923	N_Shore	RXRA;RXRA;RXRA	Body;TSS1500;Body	0		0				3	chr9:137297765-137297970	NA	NA
cg03255868	cg03255868	0.957844342391821	0.0332121184408249	28.8402061463933	6.72321350645792e-183	0.953295103570117	cg03255868	37	19	9731921	Island	ZNF561	TSS200	0		0		19:9731603-9732474	Promoter_Associated	3	chr19:9731780-9732715	NA	NA
cg04346459	cg04346459	0.955952865096804	0.019557303584845	48.8795840873266	0	0.953267683518963	cg04346459	37	6	41068666	Island	NFYA;NFYA;LOC221442	3'UTR;3'UTR;TSS200	0		0				3	chr6:41068645-41069050	NA	NA
cg26668828	cg26668828	0.961086932280159	0.0278577730982651	34.4997760190679	8.08373477983054e-261	0.953263354133942	cg26668828	37	6	292823	Island	DUSP22	Body	0		0		6:292711-293164	Promoter_Associated	3	chr6:292620-294070	NA	NA
cg10702366	cg10702366	0.951730848317383	0.0294999191232363	32.2621511042629	2.37633575455578e-228	0.953262129524386	cg10702366	37	1	60070383		FGGY;FGGY	Body;Body	0		0				NA		NA	5	chr1:60070048-60071250
cg14317533	cg14317533	0.950011975420338	0.0249608842355436	38.0600289018427	0	0.953261183064014	cg14317533	37	2	127886316				0		0				3	chr2:127886045-127886615	NA	NA
cg11724059	cg11724059	0.952648478996984	0.0208995113298497	45.5823327139886	0	0.953248389150274	cg11724059	37	5	56741745				0		0				3	chr5:56741560-56741815	NA	NA
cg07891854	cg07891854	0.944780307214594	0.0274016352204416	34.4789754193133	1.65743411055083e-260	0.953245739294315	cg07891854	37	3	108156514		MYH15	Body	0		0				3	chr3:108156265-108156535	NA	NA
cg02622530	cg02622530	0.953240950771478	0.0258268470710136	36.9089168395369	3.32446689011807e-298	0.953243320927076	cg02622530	37	16	83940397		MLYCD	Body	0		0				3	chr16:83940380-83940590	NA	NA
cg03396347	cg03396347	0.944846791056508	0.0237776461946112	39.7367671855863	0	0.953225076155132	cg03396347	37	1	1875803	Island			0		0		1:1875098-1876054	Unclassified	3	chr1:1875245-1875935	NA	NA
cg08630465	cg08630465	0.927599873478205	0.0698443621087801	13.2809556200614	2.98559457850046e-40	0.953206928229301	cg08630465	37	3	134068634				0		0				NA		NA	NA
cg24207904	cg24207904	0.950394024696441	0.0220473846152719	43.1068828017866	0	0.953196832651128	cg24207904	37	11	74205489	S_Shore	LIPT2	TSS1500	0		0				3	chr11:74204640-74205675	NA	NA
cg25253080	cg25253080	0.949141381526587	0.0246688046769698	38.4753697617414	0	0.953195010029952	cg25253080	37	10	14795564		FAM107B;FAM107B	Body;5'UTR	0		0				3	chr10:14795305-14795790	NA	NA
cg27083089	cg27083089	0.954387980062553	0.0221132260991465	43.159147190169	0	0.953192108113403	cg27083089	37	6	31322121	N_Shore	HLA-B	3'UTR	0		0				3	chr6:31321620-31322190	NA	NA
cg19611817	cg19611817	0.975390669909394	0.0115579683656591	84.3911870192919	0	0.953188432948917	cg19611817	37	14	45722721	Island	C14orf106	TSS200	1	high-CpG:44792007-44792506	0		14:45721819-45723634	Promoter_Associated	3	chr14:45722145-45722915	NA	NA
cg18428180	cg18428180	0.951114218876009	0.020004905616325	47.5440493005803	0	0.953179780812879	cg18428180	37	6	24646492	Island	KIAA0319;KIAA0319;KIAA0319;KIAA0319;KIAA0319	TSS1500;TSS200;TSS200;TSS200;TSS1500	0		0		6:24645905-24646847	Promoter_Associated_Cell_type_specific	3	chr6:24645900-24646570	NA	NA
cg22111818	cg22111818	0.958293296487256	0.0403216790995973	23.7662051255407	7.47126964276116e-125	0.953137963003828	cg22111818	37	15	93588137	Island	RGMA;RGMA;RGMA;RGMA;RGMA;RGMA	3'UTR;3'UTR;3'UTR;3'UTR;3'UTR;3'UTR	0		0				NA		6	6	chr15:93584735-93589136
cg21873524	cg21873524	0.952210062802517	0.0181297017404171	52.5221030349179	0	0.953108906971113	cg21873524	37	4	190942744	Island			0		0				3	chr4:190942345-190942815	NA	NA		DMR
cg17152205	cg17152205	0.949371999383064	0.0229120939609065	41.4354096575773	0	0.9530859189089	cg17152205	37	2	180990647				0		0		2:180990288-180990655	Unclassified	NA		6	6	chr2:180988401-180991233
cg02779288	cg02779288	0.950962496959509	0.0229093940336815	41.50971848323	0	0.953076071852651	cg02779288	37	15	93157567				0		0				3	chr15:93157465-93157915	NA	NA
cg10806175	cg10806175	0.951666402305161	0.025688774917665	37.0460018181227	2.0828214355786e-300	0.952994611068775	cg10806175	37	4	83941472				0		0				3	chr4:83941300-83941535	NA	NA
cg17052675	cg17052675	0.938641850957104	0.024078734227603	38.9821924227677	0	0.95298705658879	cg17052675	37	2	3827356				0		0				3	chr2:3827245-3827535	NA	NA
cg16274273	cg16274273	0.961254286352748	0.0391823559139472	24.5328353523169	6.59527639213964e-133	0.952979717592133	cg16274273	37	2	85723202				0		0				NA		NA	NA
cg00779281	cg00779281	0.951967893391658	0.0348502224679304	27.3159775168629	2.74023183992463e-164	0.952964446593464	cg00779281	37	12	129347288		GLT1D1	Body	0		0				NA		NA	NA
cg04944931	cg04944931	0.951407114217345	0.0223142298203266	42.6367892541236	0	0.952938534727742	cg04944931	37	10	76996462	S_Shore	COMTD1	TSS1500	0		0		10:76995532-76996504	Promoter_Associated	NA		NA	6	chr10:76989424-76996648
cg27219185	cg27219185	0.950952830863395	0.0179292686178895	53.0391312177983	0	0.952930603622343	cg27219185	37	20	11360021				0		0				3	chr20:11360000-11360435	NA	NA
cg20540428	cg20540428	0.957724459338485	0.0199170491236379	48.0856603502494	0	0.952928874660731	cg20540428	37	3	73045686	N_Shore	PPP4R2	TSS1500	0		0		3:73045395-73047299	Promoter_Associated_Cell_type_specific	NA		6	6	chr3:73045139-73048670
cg02011859	cg02011859	0.954443054046368	0.0546296961813331	17.4711397053769	2.37698675011885e-68	0.952891748089362	cg02011859	37	5	142319754		ARHGAP26;ARHGAP26	Body;Body	0		0				NA		NA	3	chr5:142319415-142319879
cg21649277	cg21649277	0.950943933565251	0.0406832876920737	23.3743138156094	7.80115660590559e-121	0.952883868719941	cg21649277	37	19	18117794	N_Shore	ARRDC2;ARRDC2	Body;TSS1500	0		0		19:18117464-18119145	Promoter_Associated	3	chr19:18117425-18117815	NA	NA
cg00413089	cg00413089	0.949835413017645	0.0227550962215505	41.7416566280256	0	0.952878822338833	cg00413089	37	7	158750985	Island			0		0		7:158750590-158751377	Unclassified_Cell_type_specific	3	chr7:158750585-158751335	NA	NA
cg02398342	cg02398342	0.960198318768556	0.0199031919636323	48.2434335418689	0	0.952870104940691	cg02398342	37	17	80708632	N_Shore	TBCD;FN3K	TSS1500;3'UTR	0		0				3	chr17:80708220-80708815	NA	NA
cg01819759	cg01819759	0.951165881485087	0.0238308810296867	39.9131647839707	0	0.952854377157751	cg01819759	37	13	79234251	S_Shore	RNF219	TSS1500	0		0		13:79234210-79234469	Promoter_Associated	3	chr13:79234005-79234495	NA	NA
cg25374269	cg25374269	0.950042426447723	0.0216107609532959	43.9615443667583	0	0.952816922652778	cg25374269	37	13	44887281				0		1	chr13:44887042-44887042			3	chr13:44887105-44887690	NA	NA
cg11524065	cg11524065	0.953834091645135	0.0463017285603806	20.6003991924679	2.72190176627896e-94	0.952815590881455	cg11524065	37	12	122963525		ZCCHC8	Body	0		0				NA		NA	NA
cg16127514	cg16127514	0.953912895742577	0.0259192693000235	36.8032325564715	1.63903926165707e-296	0.952790857085822	cg16127514	37	10	29273678				0		0				NA		6	6	chr10:29272640-29276117
cg09797202	cg09797202	0.975769249896703	0.0285396585852366	34.1899412350176	3.41154919258969e-256	0.952782161926006	cg09797202	37	10	102111107	S_Shelf	SCD	Body	0		0				3	chr10:102110985-102111290	NA	NA
cg18136963	cg18136963	0.948270874224851	0.0188783964126087	50.2304779229823	0	0.95278054617485	cg18136963	37	6	139013146	N_Shore			0		0		6:139012853-139014693	Unclassified	3	chr6:139012585-139013415	NA	NA
cg21950155	cg21950155	0.947642243836135	0.0236778264606738	40.0223494082137	0	0.952759520453826	cg21950155	37	13	28555387	S_Shore	PRHOXNB	Body	0		0		13:28555243-28555455	Unclassified_Cell_type_specific	3	chr13:28555225-28555855	NA	NA
cg19408572	cg19408572	0.953891434913843	0.0341936411206906	27.8967493267817	2.92167479189941e-171	0.952759343735826	cg19408572	37	4	967324	Island	DGKQ;DGKQ	5'UTR;1stExon	1	high-CpG:957307-957377	0		4:967161-967622	Promoter_Associated	3	chr4:967285-967630	NA	NA
cg18472223	cg18472223	0.95198180951691	0.0180024344712181	52.8807262728225	0	0.952753338588946	cg18472223	37	2	201600643		LOC100507140;AOX2P	TSS1500;Body	0		0				3	chr2:201600445-201600735	NA	NA
cg27655299	cg27655299	0.952870116333575	0.0385385498763114	24.7251160044109	5.74348850049056e-135	0.952732411506634	cg27655299	37	4	78298282				0		0				NA		NA	NA
cg05194426	cg05194426	0.952363547151875	0.020471990825664	46.5203191649527	0	0.952608855514597	cg05194426	37	10	135343193	S_Shore	CYP2E1	Body	0		0				3	chr10:135343165-135343615	NA	NA
cg25052156	cg25052156	0.956089310095126	0.0159023959980997	60.1223432122667	0	0.952601491825675	cg25052156	37	10	123355454	N_Shore	FGFR2;FGFR2;FGFR2;FGFR2;FGFR2;FGFR2	5'UTR;5'UTR;5'UTR;5'UTR;5'UTR;5'UTR	0		0				NA		6	6	chr10:123354792-123358682
cg03527077	cg03527077	0.947515796539049	0.0314277428518777	30.1490247328544	1.10466957395178e-199	0.952586323954159	cg03527077	37	7	158059704	N_Shore	PTPRN2;PTPRN2;PTPRN2	Body;Body;Body	0		0				3	chr7:158059485-158059810	NA	NA
cg00639633	cg00639633	0.952759696438389	0.0368009848745269	25.8895162639485	8.74036273877278e-148	0.952576733537187	cg00639633	37	19	10707420				0		1	chr19:10707270-10707270			3	chr19:10707300-10707515	NA	NA
cg03422185	cg03422185	0.952562452821739	0.0258786907034037	36.8087575889786	1.33723766655061e-296	0.95255414285554	cg03422185	37	19	41921278		BCKDHA;BCKDHA	Body;Body	0		0				3	chr19:41921025-41921395	NA	NA
cg03249590	cg03249590	0.954193889380402	0.0559485309341402	17.054851547463	3.21689111697713e-65	0.95252502357256	cg03249590	37	12	57040199	S_Shore	SNORD59A;ATP5B	TSS1500;TSS1500	0		0		12:57039478-57040393	Promoter_Associated	3	chr12:57040165-57040315	NA	NA
cg10786572	cg10786572	0.955570205131543	0.0204502617576879	46.7265513006118	0	0.952478999509178	cg10786572	37	10	54632322	S_Shore			0		0				NA		NA	NA
cg01609658	cg01609658	0.944890087963329	0.0289682576313286	32.6181194598825	2.27020722760324e-233	0.952472914288985	cg01609658	37	1	151694478	S_Shore	RIIAD1	Body	0		0				NA		6	NA
cg01368872	cg01368872	0.948042839065958	0.0577671258108896	16.4114593855601	1.58352887934089e-60	0.952467257608972	cg01368872	37	15	91498139	Island	RCCD1;RCCD1;RCCD1;RCCD1	1stExon;1stExon;5'UTR;5'UTR	1	high-CpG:89299060-89299174	0		15:91497672-91500290	Promoter_Associated	3	chr15:91497945-91498270	NA	NA
cg20677240	cg20677240	0.956897479012329	0.0256752644345117	37.2692355887133	5.17184441124442e-304	0.952459250903641	cg20677240	37	20	5931232	Island	MCM8;MCM8;TRMT6	TSS200;TSS200;TSS200	0		0		20:5930510-5932383	Promoter_Associated	3	chr20:5931025-5931355	NA	NA
cg13438824	cg13438824	0.940606455157067	0.0427535270334395	22.0006750418831	2.837246065641e-107	0.952445401086905	cg13438824	37	20	32785375				0		0				NA		NA	NA
cg16127205	cg16127205	0.945328149474641	0.021201315427965	44.5881838174877	0	0.952430908870848	cg16127205	37	3	57113422	Island	ARHGEF3	TSS200	0		0		3:57113402-57113608	Promoter_Associated	3	chr3:57112225-57113895	NA	NA
cg04546413	cg04546413	0.961812327965304	0.0185345343601541	51.892985778646	0	0.952427326313095	cg04546413	37	19	29218101	Island			0		0				NA		6	6	chr19:29217760-29219334
cg13023205	cg13023205	0.950565615664347	0.0204191510117216	46.5526512399403	0	0.952398762224262	cg13023205	37	17	81060243	N_Shore			0		0				3	chr17:81060165-81060915	NA	NA
cg26913058	cg26913058	0.952438171082885	0.0306422696476123	31.0824942811343	4.15306167870749e-212	0.95238719106104	cg26913058	37	16	419975	Island	MRPL28	Body	0		0				3	chr16:419585-420415	NA	NA
cg10739553	cg10739553	0.953716766741455	0.0429131265753078	22.2243598370253	1.99709826574909e-109	0.952373885937303	cg10739553	37	9	21335250	Island	KLHL9;KLHL9	5'UTR;1stExon	0		0		9:21334662-21335876	Unclassified	3	chr9:21334640-21335255	NA	NA
cg00541777	cg00541777	0.956695098630981	0.0193179422999746	49.5236544231854	0	0.952364663831901	cg00541777	37	2	3652840		COLEC11;COLEC11;COLEC11;COLEC11;COLEC11;COLEC11;COLEC11;COLEC11;COLEC11;COLEC11;COLEC11	TSS1500;TSS1500;TSS1500;TSS1500;Body;Body;Body;Body;Body;Body;Body	0		0		2:3652610-3652898	Unclassified_Cell_type_specific	3	chr2:3652580-3653255	NA	NA
cg03651857	cg03651857	0.956963677798068	0.0475304838785638	20.1336826328767	3.741298678479e-90	0.95234709586695	cg03651857	37	21	43838332		UBASH3A;UBASH3A;UBASH3A	Body;Body;Body	0		0				NA		NA	NA
cg17693826	cg17693826	0.938342307995194	0.0457031094103846	20.5312575030614	1.13207031953611e-93	0.952304630701835	cg17693826	37	10	134776050	S_Shore			0		0		10:134775499-134776491	Unclassified	3	chr10:134775405-134776355	NA	NA
cg19844266	cg19844266	0.949786414691836	0.0264586101576812	35.8970637169354	3.3945903284119e-282	0.952294183426211	cg19844266	37	18	10702425		PIEZO2	Body	0		0				NA		NA	NA
cg06238316	cg06238316	0.957398654086622	0.0239910349973606	39.9065173383288	0	0.952266794303748	cg06238316	37	19	21265364	Island	ZNF714	5'UTR	0		0				3	chr19:21265125-21265555	NA	NA
cg10023837	cg10023837	0.952495862722422	0.0535500626727243	17.7870167686578	8.90989545996714e-71	0.952219965326082	cg10023837	37	6	32146595		AGPAT1;RNF5;RNF5P1	TSS1500;Body;Body	0		0				3	chr6:32146305-32146695	NA	NA
cg17864916	cg17864916	0.948168439300308	0.0281205189006474	33.7180278447308	3.14648398378665e-249	0.952198216283232	cg17864916	37	15	67314250				0		0				3	chr15:67313845-67314275	NA	NA
cg12059045	cg12059045	0.942920941696449	0.0197565190963311	47.7270786973579	0	0.952191137166996	cg12059045	37	5	71190062				0		0				3	chr5:71190005-71190295	NA	NA
cg25791745	cg25791745	0.94959232256653	0.0367452138228294	25.8426125139747	2.94582810432565e-147	0.952178507376015	cg25791745	37	13	22700794				0		0				3	chr13:22700780-22701010	NA	NA
cg05376034	cg05376034	0.952603510060503	0.0411403739353162	23.1549550706139	1.29590868329785e-118	0.952149273456411	cg05376034	37	10	33435045				0		0				3	chr10:33434840-33435170	NA	NA
cg07432305	cg07432305	0.948078030453519	0.0348322748909451	27.2183781685755	3.9364765027382e-163	0.952145466690585	cg07432305	37	1	47051880		MKNK1;MKNK1;MKNK1;MKNK1;MKNK1	Body;Body;Body;Body;Body	0		0				NA		NA	NA
cg23437497	cg23437497	0.951239424190393	0.0266505915249041	35.6929947803031	5.07726917571996e-279	0.952138364090743	cg23437497	37	11	27353723				0		0				3	chr11:27353560-27353835	NA	NA
cg01886741	cg01886741	0.959580578327848	0.0381638620061571	25.1436968872028	1.65633477429105e-139	0.952128318575867	cg01886741	37	17	76210317	Island	BIRC5;BIRC5;BIRC5;BIRC5;BIRC5;BIRC5	1stExon;1stExon;1stExon;5'UTR;5'UTR;5'UTR	1	high-CpG:73721896-73721972	0		17:76210036-76210675	Promoter_Associated	3	chr17:76210165-76210395	NA	NA
cg20291244	cg20291244	0.952063741236089	0.0312278056101516	30.4876927031527	3.79418026446445e-204	0.951999684752283	cg20291244	37	11	11820535				0		0		11:11820273-11820869	Unclassified	3	chr11:11820420-11820710	NA	NA
cg08467793	cg08467793	0.92726886523276	0.040420751897938	22.9404160410995	1.83665111902942e-116	0.95199474271696	cg08467793	37	2	130515731				0		0				3	chr2:130515665-130515915	NA	NA
cg06452669	cg06452669	0.950069753101164	0.0476350898315366	19.9447457003046	1.66494535994032e-88	0.951990478461692	cg06452669	37	5	68463117	Island	CCNB1	Body	0		0		5:68462343-68463284	Promoter_Associated	3	chr5:68463085-68463375	NA	NA
cg24532093	cg24532093	0.95219805381174	0.0360391281607284	26.421228881151	7.81503903275824e-154	0.951959620584913	cg24532093	37	3	98710785				0		0				NA		6	6	chr3:98709979-98710962
cg15394602	cg15394602	0.949003384349827	0.0210623664792704	45.0568261303324	0	0.951912086798752	cg15394602	37	8	130395386		CCDC26;CCDC26;CCDC26;CCDC26	Body;Body;Body;Body	0		0				3	chr8:130395340-130395630	NA	NA
cg15331717	cg15331717	0.935958433287389	0.0360474276225082	25.9646386723854	1.24278930664368e-148	0.951899899984924	cg15331717	37	16	84297548				0		0				NA		NA	NA
cg13882393	cg13882393	0.941066388209148	0.0636552590085942	14.7837963880108	1.86358945507205e-49	0.951848781252113	cg13882393	37	10	5666739				0		0				NA		3	NA
cg08841544	cg08841544	0.9627434186003	0.03006495492387	32.0221141537762	5.36854838676726e-225	0.951847074975622	cg08841544	37	2	9533755	Island	ASAP2;ASAP2	Body;Body	0		0				NA		6	NA
cg08028091	cg08028091	0.949839775055777	0.0307413558530482	30.8977840663977	1.27919856137936e-209	0.951840613199294	cg08028091	37	10	44144199	Island	ZNF32;ZNF32;ZNF32-AS3	5'UTR;TSS200;Body	1	high-CpG:43464195-43464352	0				NA		6	6	chr10:44142947-44144998
cg01879420	cg01879420	0.94524003287036	0.0206365592784919	45.8041488464368	0	0.951786059488499	cg01879420	37	6	111194645	N_Shore	AMD1;AMD1;AMD1;AMD1;AMD1	TSS1500;TSS1500;TSS1500;TSS1500;5'UTR	0		0				3	chr6:111194525-111194790	NA	NA
cg09082480	cg09082480	0.941069199170715	0.0400327149430115	23.5075038130782	3.41815539264034e-122	0.951769068843576	cg09082480	37	16	83997636	N_Shore	OSGIN1;OSGIN1;OSGIN1	Body;Body;Body	0		0				NA		NA	6	chr16:83996050-84004437
cg02297484	cg02297484	0.951331058766929	0.0370584782153799	25.6710772967496	2.45976460278022e-145	0.951768794137272	cg02297484	37	17	17609505		RAI1	5'UTR	0		0				3	chr17:17609440-17609715	NA	NA
cg10387963	cg10387963	0.942781126147856	0.025359511102993	37.1766286155488	1.62847922723195e-302	0.951745000934252	cg10387963	37	8	39380412	Island	ADAM3A;ADAM3A;ADAM3A;ADAM3A	Body;Body;Body;Body	0		0				NA		NA	6	chr8:39379670-39380782
cg12751644	cg12751644	0.952339272099153	0.0207053321435103	45.9948802317401	0	0.951739427209359	cg12751644	37	20	60527061	S_Shelf			0		0				3	chr20:60526805-60527335	NA	NA
cg06903658	cg06903658	0.951378579329002	0.0313000387386438	30.3954441485852	6.3097611416442e-203	0.951725099083913	cg06903658	37	7	127532361		SND1	Body	0		0				NA		NA	6	chr7:127531462-127533335
cg19574514	cg19574514	0.950535321190937	0.0274451259515161	34.6340302052222	7.77097241802996e-263	0.95171404343799	cg19574514	37	11	61248217		C11orf66;C11orf66	TSS1500;TSS1500	0		0				NA		6	NA
cg16876255	cg16876255	0.950195676602211	0.0485683789631238	19.5640805167424	3.12998202099683e-85	0.951703988258383	cg16876255	37	19	9731953	Island	ZNF561	TSS200	0		0		19:9731603-9732474	Promoter_Associated	3	chr19:9731780-9732715	NA	NA
cg10326673	cg10326673	0.949091623344004	0.0199692161251202	47.5277355604408	0	0.951649287153677	cg10326673	37	2	30669757	N_Shore	LCLAT1;LCLAT1;LCLAT1;LCLAT1	TSS1500;TSS1500;TSS1500;TSS1500	0		0		2:30669584-30671091	Promoter_Associated	3	chr2:30669500-30669890	NA	NA
cg17713488	cg17713488	0.948023765173186	0.0197293047672008	48.0515545965531	0	0.951619259340973	cg17713488	37	19	10077935	S_Shore	COL5A3	Body	0		0				NA		6	NA
cg16006841	cg16006841	0.953687098696015	0.0206682014710846	46.1427231600317	0	0.951573222603333	cg16006841	37	5	176797999	S_Shelf	RGS14	Body	0		0		5:176797319-176798210	Unclassified	3	chr5:176797705-176798050	NA	NA
cg09359103	cg09359103	0.95042989386737	0.0217813251683547	43.6350812689861	0	0.951567314136846	cg09359103	37	1	154839909		KCNN3	Body	0		0		1:154839777-154839961	Unclassified	3	chr1:154838780-154840155	NA	NA
cg25821304	cg25821304	0.95097600693725	0.0562682208764703	16.90076551425	4.44103457717058e-64	0.951552208958596	cg25821304	37	17	29297824	N_Shore	RNF135;RNF135	TSS200;TSS200	0		0		17:29296995-29298857	Promoter_Associated	3	chr17:29297045-29299170	NA	NA
cg15119961	cg15119961	0.941285289880511	0.0353385137429636	26.6362444308494	2.5832468370919e-156	0.951543022098566	cg15119961	37	17	78519103	S_Shore	RPTOR;RPTOR;RPTOR;RPTOR	5'UTR;5'UTR;1stExon;1stExon	0		0		17:78518342-78519269	Promoter_Associated	3	chr17:78518745-78519515	NA	NA
cg06679265	cg06679265	0.949619508104019	0.0585543685968002	16.2177396983478	3.77845955682372e-59	0.95151012484912	cg06679265	37	12	57040204	S_Shore	SNORD59A;ATP5B	TSS1500;TSS1500	0		0		12:57039478-57040393	Promoter_Associated	3	chr12:57040165-57040315	NA	NA
cg03969957	cg03969957	0.948541723713764	0.0300082824925025	31.6093306556533	2.74835088593572e-219	0.951495364189974	cg03969957	37	10	95462699	S_Shore	C10orf4	TSS1500	0		0		10:95462169-95462866	Promoter_Associated	3	chr10:95462565-95462815	NA	NA
cg04031201	cg04031201	0.947738221734151	0.0239547957050235	39.5636111200649	0	0.951463961763339	cg04031201	37	4	11906061				0		0				3	chr4:11905740-11906230	NA	NA
cg11483424	cg11483424	0.950834134086048	0.0408203519446195	23.2931390541667	5.20314260075349e-120	0.951437691613483	cg11483424	37	15	58038194				0		0				NA		NA	NA
cg22963378	cg22963378	0.943086345547777	0.0218561125783159	43.1497752479294	0	0.951406713897124	cg22963378	37	6	158061084		ZDHHC14;ZDHHC14	Body;Body	0		0				3	chr6:158060825-158061250	NA	NA
cg03834411	cg03834411	0.955834035860409	0.020378834675334	46.9032724926771	0	0.951396804547042	cg03834411	37	16	87682036	S_Shelf	JPH3	Body	0		0				3	chr16:87681885-87682395	NA	NA
cg24702360	cg24702360	0.951809155253456	0.0202538883776122	46.9938975424366	0	0.951373698734428	cg24702360	37	13	23412622	Island			0		0				3	chr13:23412505-23412850	NA	NA
cg16084969	cg16084969	0.94958864461523	0.0308066393878856	30.8241555548784	1.24393129849456e-208	0.951352068748509	cg16084969	37	5	14270947		TRIO;TRIO	ExonBnd;Body	0		0				NA		NA	6	chr5:14266763-14271204
cg21847720	cg21847720	0.961491576477452	0.0276348400022892	34.7927317978973	3.13281643521611e-265	0.951319347601048	cg21847720	37	8	2075777	Island	MYOM2	Body	0		0		8:2074812-2076090	Promoter_Associated_Cell_type_specific	3	chr8:2075680-2075995	NA	NA		DMR
cg12026301	cg12026301	0.951332867581613	0.0290243319871478	32.7770805544421	1.24924891998038e-235	0.951318119765804	cg12026301	37	2	239234828		TRAF3IP1;TRAF3IP1	Body;Body	0		0				3	chr2:239234805-239235055	NA	NA
cg19139858	cg19139858	0.951724759873739	0.0230900661289239	41.2179313198916	0	0.951262949206442	cg19139858	37	5	17388879		LOC401177	TSS1500	0		0				NA		NA	NA
cg07099606	cg07099606	0.951149512471855	0.0237594131005313	40.0325339875751	0	0.951249335485081	cg07099606	37	12	133051136	Island			0		0		12:133050806-133051289	Unclassified_Cell_type_specific	3	chr12:133050865-133051270	NA	NA
cg25504086	cg25504086	0.94988101554237	0.0303011731770368	31.3479946796984	1.03608904447774e-215	0.951213165056985	cg25504086	37	12	104614002	S_Shelf	TXNRD1	Body	0		1	chr12:104613868-104613868	12:104613505-104614107	Unclassified_Cell_type_specific	3	chr12:104613765-104614075	NA	NA
cg13768055	cg13768055	0.950250377649299	0.0274191471966354	34.6564526910561	3.57125381473686e-263	0.951209551591616	cg13768055	37	17	65505		RPH3AL	Body	0		0		17:65080-65648	Unclassified_Cell_type_specific	3	chr17:65285-65790	NA	NA
cg23284931	cg23284931	0.951162147660875	0.0230800660744433	41.2114135459128	0	0.951208428757495	cg23284931	37	11	13983273	N_Shore	SPON1	TSS1500	0		0				3	chr11:13983065-13983515	NA	NA
cg10841563	cg10841563	0.951283281387385	0.0199723935030686	47.6299088159478	0	0.951201308456613	cg10841563	37	9	83280018				0		0				3	chr9:83279785-83280055	NA	NA
cg08983650	cg08983650	0.951178241520691	0.037663405182279	25.2547064429594	1.00546345443603e-140	0.951138076557625	cg08983650	37	3	185446099		IGF2BP2-AS1;IGF2BP2;IGF2BP2;IGF2BP2;IGF2BP2;IGF2BP2;IGF2BP2;IGF2BP2	Body;Body;Body;Body;Body;Body;Body;5'UTR	0		0				NA		NA	6	chr3:185445526-185448129
cg07918844	cg07918844	0.950454862419585	0.0374333555284023	25.3905867909286	3.20406196587655e-142	0.951068906674343	cg07918844	37	18	12428086	N_Shelf	SLMO1;SLMO1;SLMO1	Body;Body;Body	0		0				3	chr18:12427725-12428275	NA	NA
cg24752487	cg24752487	0.952127907089484	0.0251467554910303	37.8628530201084	0	0.951053682685368	cg24752487	37	2	38324188				0		0				3	chr2:38324060-38324290	NA	NA
cg21729825	cg21729825	0.949400173003463	0.0499466895997602	19.0082702299458	1.456774259796e-80	0.951042491968913	cg21729825	37	2	112433296				0		1	chr2:112433293-112433293			3	chr2:112433165-112433730	NA	NA
cg07870920	cg07870920	0.93996704878585	0.029092117037703	32.3100256872906	5.05805379159892e-229	0.951036271639797	cg07870920	37	4	121569769				0		0				3	chr4:121569585-121570050	NA	NA
cg21370045	cg21370045	0.951129036606767	0.0135411004736823	70.2401579882911	0	0.950990362181735	cg21370045	37	19	6378485				0		0				NA		NA	6	chr19:6375302-6379288
cg23953831	cg23953831	0.934893122364354	0.0197003336331008	47.4556999782751	0	0.950981394468249	cg23953831	37	1	117544416		CD101;CD101	5'UTR;1stExon	0		0		1:117544032-117544625	Unclassified	3	chr1:117544220-117544455	NA	NA
cg26658756	cg26658756	0.945059704879566	0.0252084181460466	37.4898456303089	1.34822532825726e-307	0.950972852612833	cg26658756	37	14	77666908		TMEM63C	5'UTR	0		0				3	chr14:77666785-77667155	NA	NA
cg00307203	cg00307203	0.950203176385634	0.0207589720871035	45.7731323303791	0	0.950961370883675	cg00307203	37	18	47715633		MYO5B	Body	0		0				3	chr18:47715425-47715935	NA	NA
cg01180735	cg01180735	0.941341547319539	0.0491445460789261	19.1545476034664	8.8692650048358e-82	0.950959208821502	cg01180735	37	21	43938050	S_Shelf	SLC37A1	5'UTR	0		0				NA		NA	6	chr21:43937981-43939115
cg17329859	cg17329859	0.950451835131381	0.0364382454702704	26.0839077970108	5.55149146604213e-150	0.950949923880861	cg17329859	37	17	81033384	S_Shore			0		0				3	chr17:81033165-81033435	NA	NA
cg13538554	cg13538554	0.941960781340597	0.0315842574659861	29.8237431212375	1.92331245133575e-195	0.95094566005323	cg13538554	37	14	57050624	S_Shelf	TMEM260	Body	0		0				NA		NA	6	chr14:57050465-57051303
cg15974673	cg15974673	0.943733863484213	0.0260477517551822	36.2309143742686	1.98551641873449e-287	0.950923005118785	cg15974673	37	19	7926970	Island	EVI5L;EVI5L	Body;Body	0		0				3	chr19:7926820-7927375	NA	NA		DMR
cg13148921	cg13148921	0.942762337568556	0.0172265816439035	54.7271859883007	0	0.950872515111898	cg13148921	37	15	80853140		ARNT2	Body	0		0				3	chr15:80853125-80853635	NA	NA
cg22274251	cg22274251	0.95038562200055	0.0309622042202863	30.6950246577684	6.63192021075599e-207	0.950840813490996	cg22274251	37	6	80816223	Island	BCKDHB;BCKDHB	TSS200;TSS200	0		0		6:80815775-80816936	Promoter_Associated	3	chr6:80816105-80816455	NA	NA
cg24555290	cg24555290	0.943259835107993	0.0338937184466104	27.829930687417	1.88467300241532e-170	0.950833247905493	cg24555290	37	3	57113443	Island	ARHGEF3	TSS200	0		0		3:57113402-57113608	Promoter_Associated	3	chr3:57112225-57113895	NA	NA
cg01612182	cg01612182	0.950109671234965	0.0237283615949061	40.0410988105866	0	0.950777763877044	cg01612182	37	1	156593260	N_Shore	HAPLN2;HAPLN2	5'UTR;ExonBnd	0		0				NA		NA	NA
cg06495764	cg06495764	0.951189694363578	0.0332420170768374	28.6140787475365	4.48912406339696e-180	0.950770286631452	cg06495764	37	16	3507895	Island	NAA60;NAA60;NAA60	TSS200;TSS200;5'UTR	0		0		16:3507388-3509272	Promoter_Associated	3	chr16:3507520-3508130	NA	NA
cg14164492	cg14164492	0.948993209204188	0.0538659637992848	17.6176780710789	1.80252892827036e-69	0.950762402008855	cg14164492	37	1	9439003				0		0		1:9438987-9439158	Unclassified_Cell_type_specific	NA		6	NA
cg00814110	cg00814110	0.942669706554029	0.0778649962835888	12.1064631290904	9.76131773546521e-34	0.950713033691619	cg00814110	37	12	90275455				0		0				NA		6	6	chr12:90273708-90277229
cg20336016	cg20336016	0.951887441208258	0.0238477529954244	39.9151836817034	0	0.950712733288861	cg20336016	37	19	55038263	Island			0		1	chr19:55038222-55038222			NA		NA	3	chr19:55037971-55038686
cg06161952	cg06161952	0.949308927703134	0.0253337680134628	37.4720778685056	2.62535291723343e-307	0.950702768343682	cg06161952	37	18	45379593		SMAD2;SMAD2;SMAD2	Body;Body;Body	0		1	chr18:45379355-45379355			NA		NA	NA
cg03423788	cg03423788	0.95224360631858	0.0633552734379424	15.0302185539665	4.65467510597579e-51	0.950700995313563	cg03423788	37	22	21998279	S_Shore	SDF2L1	Body	0		0				NA		6	6	chr22:21995096-21998921
cg22459517	cg22459517	0.949550845655939	0.0297974346743529	31.8668655887089	7.68733415928864e-223	0.950595492015764	cg22459517	37	19	55587193		EPS8L1	TSS200	0		0				3	chr19:55586860-55587295	NA	NA
cg16703660	cg16703660	0.950103728560542	0.0247346810172016	38.4118043770121	0	0.950593742602955	cg16703660	37	6	41207506				0		0				NA		3	4	chr6:41207188-41207547
cg12638476	cg12638476	0.951598135490288	0.0271024150993576	35.1111933014723	4.5489968043697e-270	0.950575572497023	cg12638476	37	16	1394765	S_Shore	BAIAP3;BAIAP3;BAIAP3;BAIAP3;BAIAP3;BAIAP3	Body;Body;Body;Body;Body;Body	0		0				NA		6	6	chr16:1391967-1395400
cg07199764	cg07199764	0.948027739792138	0.0193878572314193	48.8980153132031	0	0.950569760774324	cg07199764	37	1	5347468				0		0				NA		NA	4	chr1:5346932-5348366
cg21220014	cg21220014	0.94999810546385	0.0305948248674401	31.050941117655	1.10796778146775e-211	0.950566210391845	cg21220014	37	1	29010036		GMEB1;GMEB1	5'UTR;5'UTR	0		0				NA		NA	NA
cg16004875	cg16004875	0.950842209020758	0.0186857660290226	50.8859100314066	0	0.950561441292061	cg16004875	37	1	18902086				0		0		1:18900990-18902533	Unclassified	NA		6	6	chr1:18901638-18902616
cg14321058	cg14321058	0.950578569891686	0.0303569984119014	31.3133254149071	3.0733505686716e-215	0.950559884538306	cg14321058	37	11	1436177		BRSK2	Body	0		0				NA		5	NA
cg15914672	cg15914672	0.948169091318236	0.0204860943595237	46.2835460326505	0	0.950536763785135	cg15914672	37	22	48314374				0		0				3	chr22:48314300-48314595	NA	NA
cg07564979	cg07564979	0.950978682873963	0.0252165093459046	37.712542597749	0	0.950534630599974	cg07564979	37	6	32451079				0		0				NA		6	NA
cg13332774	cg13332774	0.94565421999271	0.0501041117856352	18.8737847312529	1.8738482862773e-79	0.950531457949714	cg13332774	37	10	106028628	Island	GSTO2	TSS200	0		0		10:106027989-106029477	Promoter_Associated	NA		6	6	chr10:106024277-106031499
cg01324343	cg01324343	0.942588154041522	0.0184097851178133	51.2003887068444	0	0.950509330542248	cg01324343	37	3	183735012	N_Shore	ABCC5;ABCC5	5'UTR;5'UTR	0		0		3:183734664-183736467	Promoter_Associated	3	chr3:183734960-183735450	NA	NA
cg00021892	cg00021892	0.948153190484888	0.0238777838300103	39.7085926078793	0	0.95047927415334	cg00021892	37	1	153582521		S100A16	5'UTR	0		0				3	chr1:153582280-153582555	NA	NA
cg04531182	cg04531182	0.951894267231503	0.0196272551859254	48.4985933190546	0	0.950436647956185	cg04531182	37	12	10563981		KLRC4-KLRK1	TSS1500	0		0				3	chr12:10563820-10564110	NA	NA
cg18402987	cg18402987	0.94834348673191	0.0259112037665581	36.5997463983467	2.88676424255262e-293	0.95039393892945	cg18402987	37	7	1209562				0		0		7:1209160-1210038	Promoter_Associated	3	chr7:1209540-1209795	NA	NA
cg17220055	cg17220055	0.950896188666306	0.0210249213546058	45.2270984812982	0	0.950389522924029	cg17220055	37	1	42248998		HIVEP3;HIVEP3	5'UTR;5'UTR	0		1	chr1:42248889-42248889			3	chr1:42248865-42249190	NA	NA
cg02630646	cg02630646	0.948831849608712	0.0193901415899852	48.9337246561817	0	0.950347092120048	cg02630646	37	2	202766600				0		0				3	chr2:202766600-202766875	NA	NA
cg13388618	cg13388618	0.954764082095562	0.0201946380625209	47.2780982327929	0	0.950324475148211	cg13388618	37	2	238814771		RAMP1;RAMP1	Body;Body	0		0		2:238814764-238814888	Unclassified_Cell_type_specific	3	chr2:238814740-238815015	NA	NA
cg20124409	cg20124409	0.944635801438187	0.0415085797940945	22.7576035153239	1.20662770527652e-114	0.950305632249938	cg20124409	37	22	42980637	S_Shelf	POLDIP3;POLDIP3	3'UTR;3'UTR	0		0				3	chr22:42980465-42980935	NA	NA
cg06611532	cg06611532	0.943006184924191	0.0228425599689728	41.2828591105849	0	0.950301791476074	cg06611532	37	13	114900021	S_Shore			0		0		13:114899724-114900343	Unclassified_Cell_type_specific	3	chr13:114899785-114900435	NA	NA
cg27176264	cg27176264	0.950575075876867	0.01920760176439	49.4895243839962	0	0.950285441334941	cg27176264	37	17	81060149	N_Shore			0		0				NA		6	NA
cg15465743	cg15465743	0.942259935045054	0.0237591082082284	39.6588932036904	0	0.950283177469482	cg15465743	37	11	1413145	S_Shore	BRSK2	Body	0		0				3	chr11:1411785-1413910	NA	NA
cg07412317	cg07412317	0.942290325574133	0.0324221444666752	29.0631708998354	1.04901045229858e-185	0.950275779584951	cg07412317	37	16	13983454				0		0				NA		NA	NA
cg02695541	cg02695541	0.954698585272663	0.0233226410936075	40.9344113919558	0	0.950261562698699	cg02695541	37	19	37837190		HKR1	Body	0		0				3	chr19:37837040-37837270	NA	NA
cg26844804	cg26844804	0.941244322314107	0.0352219905995503	26.7232006565275	2.53049267918354e-157	0.950244632543321	cg26844804	37	15	102267900	S_Shelf			0		0				NA		NA	NA
cg10071929	cg10071929	0.946076604625529	0.0209259110068331	45.2107726309549	0	0.950239655962093	cg10071929	37	9	130955135	N_Shore	CIZ1;CIZ1;CIZ1;CIZ1;CIZ1	TSS1500;5'UTR;TSS1500;5'UTR;TSS1500	0		0				3	chr9:130955120-130955675	NA	NA
cg09379737	cg09379737	0.943688996977089	0.0369225300664806	25.5586222092023	4.40340316928532e-144	0.950226716763896	cg09379737	37	16	968162	S_Shore	LMF1;LMF1;LMF1	Body;Body;Body	0		0				3	chr16:968085-968375	NA	NA
cg16328225	cg16328225	0.942803366544346	0.0486553787662989	19.377166316448	1.20290921347781e-83	0.95022497653348	cg16328225	37	3	194171286		ATP13A3	Body	0		0				3	chr3:194171180-194171375	NA	NA
cg13732083	cg13732083	0.946391577626531	0.0308891156941237	30.6383512884628	3.77778538584148e-206	0.950174381971939	cg13732083	37	21	47605072	S_Shelf	C21orf56;C21orf56	TSS1500;TSS1500	0		0		21:47604488-47605128	Unclassified	3	chr21:47604520-47605155	NA	NA
cg09232918	cg09232918	0.926218962770107	0.0413612367960024	22.3934058678735	4.56350030607937e-111	0.950173258863127	cg09232918	37	16	53120404		CHD9	5'UTR	0		0				NA		NA	6	chr16:53118868-53120452
cg13950578	cg13950578	0.949881996279972	0.0226594357636721	41.9199315546433	0	0.950128644557875	cg13950578	37	1	152467744				0		0		1:152467571-152467870	Unclassified_Cell_type_specific	3	chr1:152467620-152467975	NA	NA
cg03644281	cg03644281	0.948004983828522	0.0222807930030783	42.5480809277096	0	0.950121098604348	cg03644281	37	6	41068752	Island	NFYA;NFYA;LOC221442	3'UTR;3'UTR;TSS200	0		0				3	chr6:41068645-41069050	NA	NA
cg10411146	cg10411146	0.942656481112804	0.0221705650385082	42.5183787366491	0	0.950030047730563	cg10411146	37	11	289966	Island	ATHL1	Body	0		0				3	chr11:289885-290615	NA	NA
cg16885113	cg16885113	0.949889338319643	0.0216189172481202	43.9378775272493	0	0.950020919194154	cg16885113	37	6	29648507				0		0		6:29648152-29649066	Unclassified_Cell_type_specific	3	chr6:29647685-29648735	NA	NA
cg15208524	cg15208524	0.956026334998309	0.0330177570189559	28.9549146069929	2.43366080329642e-184	0.950000942477363	cg15208524	37	1	10270712	Island	KIF1B;KIF1B	TSS200;TSS200	0		0		1:10269689-10270723	Promoter_Associated	NA		6	6	chr1:10269723-10272603
cg13379325	cg13379325	0.954998436486024	0.0262495390148654	36.3815317269075	8.34068091366984e-290	0.949986561555876	cg13379325	37	20	62052259	Island	KCNQ2;KCNQ2;KCNQ2;KCNQ2	Body;Body;Body;Body	0		0		20:62052070-62052700	Unclassified_Cell_type_specific	3	chr20:62052245-62052675	NA	NA
cg11404906	cg11404906	0.946477527226903	0.0241210731217314	39.2386160619941	0	0.949953316969226	cg11404906	37	6	32551749	N_Shore	HLA-DRB1	Body	0		0				3	chr6:32551580-32551770	NA	NA
cg07137110	cg07137110	0.945211571855467	0.0355698271622663	26.5734091859231	1.37786880384004e-155	0.949901637880419	cg07137110	37	11	26330791				0		0				NA		NA	NA
cg15549821	cg15549821	0.946905408954148	0.0223107631537373	42.441641392062	0	0.949856562988378	cg15549821	37	19	49342101	S_Shore	PLEKHA4;PLEKHA4	Body;Body	0		0				3	chr19:49342040-49342355	NA	NA
cg10316372	cg10316372	0.945509917746336	0.0528110144880714	17.9036499660483	1.10440732362821e-71	0.949831222232086	cg10316372	37	20	45882509		ZMYND8;ZMYND8;ZMYND8;ZMYND8;ZMYND8;ZMYND8;ZMYND8;ZMYND8;ZMYND8;ZMYND8;ZMYND8;ZMYND8;ZMYND8;ZMYND8;ZMYND8;ZMYND8;ZMYND8	Body;Body;Body;Body;Body;Body;Body;Body;Body;Body;Body;Body;Body;Body;Body;Body;Body	0		0				3	chr20:45882305-45882535	NA	NA
cg09584650	cg09584650	0.949833030364085	0.0205458024744655	46.2300283254716	0	0.949830901114192	cg09584650	37	8	2002012	N_Shore	MYOM2	Body	0		0				NA		NA	NA
cg21012647	cg21012647	0.949787925637053	0.0616355155070637	15.4097506579336	1.40753880533875e-53	0.949819835413459	cg21012647	37	2	201981814	N_Shore	CFLAR;CFLAR	5'UTR;5'UTR	0		0		2:201980705-201982415	Promoter_Associated	3	chr2:201980785-201981935	NA	NA
cg17960959	cg17960959	0.949458603101285	0.0236981081730958	40.0647425594587	0	0.949812086122272	cg17960959	37	7	135346502	N_Shore	C7orf73	TSS1500	0		0		7:135346369-135348054	Promoter_Associated	NA		NA	6	chr7:135345943-135350269
cg01988523	cg01988523	0.957151870666321	0.0323257953510867	29.6095381496668	1.12629993368585e-192	0.94979507503414	cg01988523	37	12	121828738				0		0				NA		NA	NA
cg10004653	cg10004653	0.946454579118683	0.0264798169931661	35.7424894349891	8.65500513481533e-280	0.949794532350868	cg10004653	37	18	713071	Island	ENOSF1;ENOSF1;ENOSF1	TSS1500;TSS1500;TSS1500	0		0		18:711414-713159	NonGene_Associated	3	chr18:712905-713115	NA	NA
cg21245653	cg21245653	0.948924312314707	0.0383613200175759	24.7364874795742	4.33353134123852e-135	0.949767725709458	cg21245653	37	22	50426164	S_Shelf			0		0				NA		NA	NA
cg05526015	cg05526015	0.952084441243148	0.0356951041351062	26.6726898355444	9.76530518731481e-157	0.949760207003987	cg05526015	37	6	170553845				0		0		6:170553340-170553922	Unclassified_Cell_type_specific	3	chr6:170553665-170554375	NA	NA
cg00106564	cg00106564	0.947607752174052	0.028688208127418	33.0312631575062	2.89071551853732e-239	0.949758165560829	cg00106564	37	9	277742		DOCK8;DOCK8;DOCK8	5'UTR;5'UTR;Body	0		1	chr9:277612-277612	9:277639-278001	Promoter_Associated_Cell_type_specific	3	chr9:277680-278150	NA	NA
cg20305683	cg20305683	0.949007244420304	0.0241950601079873	39.2231819298939	0	0.949754453249045	cg20305683	37	8	20647436				0		0				3	chr8:20647165-20647475	NA	NA
cg17512664	cg17512664	0.947058068082254	0.0455954585842992	20.7708859059129	7.93806888318781e-96	0.949669942105716	cg17512664	37	1	183877429		RGL1;RGL1;RGL1;RGL1;RGL1	Body;Body;Body;Body;Body	0		1	chr1:183877295-183877295			NA		NA	NA
cg14856563	cg14856563	0.943818756061043	0.0226042584378467	41.7540242983947	0	0.94965921405529	cg14856563	37	1	19111089	S_Shore			0		0				3	chr1:19110945-19111255	NA	NA
cg13799104	cg13799104	0.949223701817053	0.0303473654288817	31.2786196891303	9.11593970495496e-215	0.94963663021316	cg13799104	37	4	132535275				0		0				3	chr4:132534965-132535310	NA	NA
cg24569018	cg24569018	0.949618345597777	0.0345831700911106	27.4589733415408	5.42875967489997e-166	0.949536391375427	cg24569018	37	3	48659211		TMEM89	TSS200	0		0				NA		6	NA
cg12064373	cg12064373	0.940607214424996	0.0239552832019741	39.2651260473298	0	0.949515482026617	cg12064373	37	11	1457153		BRSK2	Body	0		0		11:1456862-1457929	Unclassified_Cell_type_specific	3	chr11:1456825-1458335	NA	NA
cg07165454	cg07165454	0.946298630183594	0.0434039346076782	21.8021393391417	2.21422530936631e-105	0.949510664150808	cg07165454	37	16	10916041	S_Shelf			0		0				NA		6	6	chr16:10914408-10917225
cg12738763	cg12738763	0.95212798851994	0.0212372359814723	44.8329523366691	0	0.949496031742603	cg12738763	37	10	134898887	S_Shore			0		0				3	chr10:134898745-134899075	NA	NA
cg11878490	cg11878490	0.94964680300872	0.0530096923051468	17.9145881010239	9.07383100200135e-72	0.949479158246999	cg11878490	37	4	106067020	N_Shore	TET2;TET2	TSS1500;TSS200	0		0				3	chr4:106066380-106068355	NA	NA
cg20875182	cg20875182	0.947683672248916	0.0197183260475734	48.061061063829	0	0.949450732540243	cg20875182	37	18	44561130	Island	TCEB3B;KATNAL2	1stExon;5'UTR	0		0				3	chr18:44560545-44561155	NA	NA
cg12770401	cg12770401	0.950985788862336	0.0356439399117812	26.6801535188317	8.0000872627376e-157	0.949437253750203	cg12770401	37	2	242083866		PASK;PASK;PASK;PASK;PASK	5'UTR;5'UTR;5'UTR;5'UTR;5'UTR	0		0				NA		NA	NA
cg23623659	cg23623659	0.951708749734964	0.0147322472159615	64.6003787327059	0	0.949416758354165	cg23623659	37	17	4925475		KIF1C	Body	0		0				NA		6	NA
cg20317570	cg20317570	0.947610495360362	0.0516275217567624	18.3547546563426	3.02450115032387e-75	0.949374704978872	cg20317570	37	2	71686655		DYSF;DYSF;DYSF;DYSF;DYSF;DYSF;DYSF	Body;Body;Body;Body;Body;Body;Body	0		0				3	chr2:71686145-71686775	NA	NA
cg13744764	cg13744764	0.921003934169374	0.068755883001134	13.3952746145982	6.44372604696616e-41	0.949332575014961	cg13744764	37	12	50586045		LIMA1;LIMA1;LIMA1;LIMA1	Body;Body;Body;Body	0		0				NA		NA	NA
cg10578777	cg10578777	0.959295441769436	0.0272351672449381	35.2226749019773	8.99299416544116e-272	0.949330709248119	cg10578777	37	12	7781093	Island			0		1	chr12:7781011-7781011			3	chr12:7780905-7781215	NA	NA
cg07999547	cg07999547	0.954298347847131	0.02287450049999	41.718871537656	0	0.949322390168208	cg07999547	37	7	17720837				0		0		7:17720440-17721364	Unclassified	3	chr7:17720560-17720855	NA	NA
cg08923669	cg08923669	0.945176824043666	0.0248838324499521	37.9835712985395	0	0.949317096596746	cg08923669	37	16	420230	Island	MRPL28	5'UTR	0		0		16:420186-421216	Unclassified	3	chr16:419585-420415	NA	NA		DMR
cg00114966	cg00114966	0.945111263520538	0.0218253701922501	43.3033325526884	0	0.949311994734284	cg00114966	37	1	197893920	S_Shelf	LHX9;LHX9	Body;Body	0		0		1:197893576-197893991	Unclassified_Cell_type_specific	3	chr1:197893685-197893970	NA	NA
cg12138057	cg12138057	0.943997445277673	0.0878423596864119	10.7464946143028	6.15567374374019e-27	0.94930617250539	cg12138057	37	12	31882084	Island	AMN1;AMN1;AMN1;AMN1;AMN1;AMN1;AMN1;AMN1	1stExon;1stExon;1stExon;5'UTR;5'UTR;5'UTR;Body;Body	0		0		12:31881198-31882991	Unclassified	3	chr12:31881825-31882855	NA	NA
cg18361445	cg18361445	0.951230199264335	0.0486196940967458	19.5647096703556	3.09159227754893e-85	0.949292886227069	cg18361445	37	4	38666374	Island	KLF3;FLJ13197	5'UTR;TSS200	0		0				3	chr4:38665985-38667130	NA	NA
cg24245216	cg24245216	0.949371015747653	0.020134606774834	47.1512071909077	0	0.949272293293494	cg24245216	37	19	7004657				0		0		19:7004378-7004700	Unclassified_Cell_type_specific	NA		6	6	chr19:7004063-7005024
cg27236875	cg27236875	0.949337441278334	0.0539603059916231	17.5932553352405	2.77470023028431e-69	0.949235623317495	cg27236875	37	2	213403519	Island	ERBB4;ERBB4	TSS200;TSS200	1	high-CpG:213111548-213112262	0				3	chr2:213403025-213403835	NA	NA		DMR
cg15152362	cg15152362	0.949243161352186	0.0273392317583038	34.7209157061946	3.80954365639974e-264	0.949232070612879	cg15152362	37	20	31173500	Island			0		0				3	chr20:31173285-31173895	NA	NA
cg07613115	cg07613115	0.947448381203518	0.0185780149981627	50.9983645344898	0	0.949187881675238	cg07613115	37	8	130639514		CCDC26	Body	0		1	chr8:130639363-130639363			3	chr8:130639400-130639635	NA	NA
cg13854555	cg13854555	0.948143688418395	0.0375796683710166	25.2302303218208	1.86685074683273e-140	0.94908518709062	cg13854555	37	3	124909083		SLC12A8;SLC12A8	Body;Body	0		0				3	chr3:124909080-124909375	NA	NA
cg17330251	cg17330251	0.956264348489532	0.01871428422549	51.0980990225124	0	0.949078726707384	cg17330251	37	7	94953956	Island	PON1	TSS200	0		0		7:94953742-94954273	Unclassified_Cell_type_specific	3	chr7:94953645-94954050	NA	NA
cg06360820	cg06360820	0.949005808902083	0.0288680939001527	32.8738645573361	5.19548025122508e-237	0.949049557730457	cg06360820	37	2	242988706	Island			0		0				3	chr2:242988585-242988875	NA	NA
cg12016809	cg12016809	0.947450873960253	0.0198515421028868	47.7268148262636	0	0.949038617227575	cg12016809	37	21	47604291	S_Shore	C21orf56;C21orf56;C21orf56;C21orf56	5'UTR;5'UTR;1stExon;1stExon	0		0		21:47604065-47604373	Promoter_Associated	3	chr21:47603825-47604410	NA	NA
cg25329160	cg25329160	0.948840647028189	0.0269850058373982	35.1617729025355	7.68188780865431e-271	0.949020026418536	cg25329160	37	3	125820566		SLC41A3	TSS200	0		0				3	chr3:125820345-125820895	NA	NA
cg06737308	cg06737308	0.944653324497005	0.0243933713085652	38.7258207382474	0	0.948983892025228	cg06737308	37	4	185021514	S_Shelf	ENPP6	Body	0		0		4:185021149-185021898	Unclassified	3	chr4:185021500-185021735	NA	NA
cg19637330	cg19637330	0.950691801417723	0.0204238316313456	46.5481609219027	0	0.948972096561407	cg19637330	37	1	19110922	Island			0		0				NA		NA	NA
cg04573349	cg04573349	0.878390164957823	0.0795764244205145	11.0383216053545	2.49652830449509e-28	0.948959138100564	cg04573349	37	15	75158777		SCAMP2	Body	0		0				NA		5	NA
cg07314988	cg07314988	0.947100208640874	0.020961991095912	45.1817866111762	0	0.948942208312078	cg07314988	37	11	289774	Island	ATHL1	5'UTR	0		0				3	chr11:289645-289855	NA	NA
cg06809965	cg06809965	0.949645465439552	0.0255354756006313	37.1892609439424	1.01775597175333e-302	0.948905013344985	cg06809965	37	14	70070333				0		0		14:70070235-70071103	Unclassified	NA		6	6	chr14:70069980-70070744
cg17746281	cg17746281	0.931123656097942	0.0495237534515225	18.8015566511814	7.33322901635838e-79	0.948899564413254	cg17746281	37	18	42295286		SETBP1;SETBP1	Body;Body	0		1	chr18:42295257-42295257			3	chr18:42295065-42295575	NA	NA
cg17749961	cg17749961	0.964813777848572	0.031496393392197	30.6325161054027	4.51809928336262e-206	0.948882410658789	cg17749961	37	2	30669863	N_Shore	LCLAT1;LCLAT1	TSS1500;TSS1500	0		0		2:30669584-30671091	Promoter_Associated	3	chr2:30669500-30669890	NA	NA
cg14687298	cg14687298	0.948885722155299	0.0238497342184318	39.786008240795	0	0.94887868695987	cg14687298	37	12	31272119				0		0				3	chr12:31271860-31272175	NA	NA
cg18797653	cg18797653	0.950953870475297	0.0195816812878607	48.5634433783182	0	0.948877964985553	cg18797653	37	5	135416613	S_Shore	MIR886	TSS1500	0		0		5:135416212-135416626	Unclassified_Cell_type_specific	3	chr5:135416585-135416855	NA	NA
cg24955660	cg24955660	0.947230332390894	0.0221735665859271	42.7188981402781	0	0.948862295033485	cg24955660	37	7	153687910		DPP6	Body	0		0				NA		6	NA
cg21272882	cg21272882	0.957838492603147	0.044076168985191	21.7314370703354	1.03511591781254e-104	0.948844812151219	cg21272882	37	5	131613700				0		0				3	chr5:131613620-131613870	NA	NA
cg03474430	cg03474430	0.95302122039266	0.021007670936635	45.3653916832207	0	0.9488346786818	cg03474430	37	9	469325	N_Shore	KANK1	TSS1500	0		0				3	chr9:468845-469415	NA	NA
cg19690193	cg19690193	0.951376636586663	0.0476739966161949	19.9558816989025	1.33251778526138e-88	0.948821393169239	cg19690193	37	16	85303002	N_Shelf			0		0				3	chr16:85302865-85303110	NA	NA
cg12893697	cg12893697	0.949932440348278	0.0212871641059773	44.6246590489497	0	0.948815637454699	cg12893697	37	11	970389		AP2A2	Body	0		0		11:970245-971074	Unclassified_Cell_type_specific	3	chr11:970345-970550	NA	NA
cg10030662	cg10030662	0.939372321611578	0.0705564645271895	13.3137668944507	1.92524877858373e-40	0.948813379536561	cg10030662	37	10	115468326		CASP7;CASP7;CASP7;CASP7;CASP7;CASP7;CASP7	TSS1500;Body;Body;Body;Body;Body;Body	0		0				NA		NA	NA
cg18060330	cg18060330	0.952742772247138	0.0213212812165508	44.6850619608903	0	0.948742696806381	cg18060330	37	6	32376066		BTNL2	TSS1500	0		0				NA		NA	NA
cg11519983	cg11519983	0.949756131420147	0.0240657196477343	39.4651041116721	0	0.948682825599024	cg11519983	37	4	187407036				0		0				3	chr4:187406720-187407135	NA	NA
cg05021355	cg05021355	0.948474210884315	0.0260458540054769	36.4155543022268	2.41533831974693e-290	0.948654287164423	cg05021355	37	3	195502116		MUC4;MUC4;MUC4	Body;Body;Body	0		0				3	chr3:195501825-195502130	NA	NA
cg07469467	cg07469467	0.954281012364622	0.0191618144280279	49.8011822392351	0	0.94864128499821	cg07469467	37	12	99092857		APAF1;APAF1;APAF1;APAF1;APAF1	Body;Body;Body;Body;Body	0		0		12:99092229-99093279	Gene_Associated	3	chr12:99092700-99092955	NA	NA
cg22818506	cg22818506	0.951084206550573	0.0273091213487678	34.8266132184984	9.62288988722121e-266	0.948638811629884	cg22818506	37	5	125827352		GRAMD3;GRAMD3;GRAMD3;GRAMD3;GRAMD3	Body;Body;Body;Body;Body	0		0				NA		NA	NA
cg10379346	cg10379346	0.952337404572163	0.0198629205768513	47.9454872151098	0	0.948632862826873	cg10379346	37	10	123355239	N_Shore	FGFR2;FGFR2;FGFR2;FGFR2;FGFR2;FGFR2;FGFR2;FGFR2	5'UTR;5'UTR;5'UTR;5'UTR;5'UTR;5'UTR;TSS1500;Body	0		0				3	chr10:123355040-123355355	NA	NA
cg11540596	cg11540596	0.902115666346839	0.0182601559008773	49.4035029735696	0	0.948611126471602	cg11540596	37	6	167403092				0		0				NA		6	6	chr6:167402909-167403840
cg04105453	cg04105453	0.947738314382408	0.0264469560096056	35.8354403447485	3.10034337839516e-281	0.948610584551501	cg04105453	37	2	27440337	Island	CAD;CAD	5'UTR;1stExon	1	high-CpG:27293737-27293889	0		2:27439658-27441365	Promoter_Associated	3	chr2:27439960-27440410	NA	NA
cg07831351	cg07831351	0.949463288933415	0.0359153725362195	26.4361253102947	5.26875977902436e-154	0.948586454924932	cg07831351	37	20	3229402	Island			0		0		20:3229312-3230019	Unclassified_Cell_type_specific	3	chr20:3229220-3229675	NA	NA
cg10144400	cg10144400	0.946616536408579	0.0266927312240645	35.4634573907959	1.79931819791878e-275	0.948586342190113	cg10144400	37	16	53407678	Island			0		0		16:53406843-53407820	Unclassified_Cell_type_specific	3	chr16:53406905-53407755	NA	NA		DMR
cg20718640	cg20718640	0.923317147519746	0.0305733625097715	30.2000523241317	2.36483901303742e-200	0.94856273247545	cg20718640	37	21	45160784		PDXK	Body	0		0		21:45160523-45160831	Unclassified_Cell_type_specific	3	chr21:45160420-45161015	NA	NA
cg01415064	cg01415064	0.950379365524901	0.0365303297758408	26.0161726257788	3.24974994714165e-149	0.948554554982043	cg01415064	37	14	63959604		PPP2R5E;PPP2R5E;PPP2R5E;PPP2R5E;PPP2R5E;PPP2R5E	Body;Body;Body;Body;5'UTR;5'UTR	0		0				NA		6	6	chr14:63959510-63960520
cg19533760	cg19533760	0.942256688641604	0.0245737252475176	38.3440719366222	0	0.94854303561362	cg19533760	37	15	56299636				0		0				3	chr15:56299545-56300070	NA	NA
cg00086247	cg00086247	0.948835034784183	0.0219473886606312	43.2322518845344	0	0.94852813922564	cg00086247	37	5	29568333				0		0				3	chr5:29568180-29568410	NA	NA
cg09101235	cg09101235	0.945774323265512	0.0206756404132114	45.7434112977307	0	0.948508688223734	cg09101235	37	7	148480326	Island	CUL1	Body	0		0				3	chr7:148479945-148480615	NA	NA
cg03141489	cg03141489	0.941676114734376	0.0355434837336005	26.4936358459477	1.14753781040784e-154	0.948506940915078	cg03141489	37	17	77353255		RBFOX3	5'UTR	0		0				3	chr17:77352985-77353415	NA	NA
cg23830335	cg23830335	0.953323405435842	0.0231064368409185	41.257914926443	0	0.948479419886219	cg23830335	37	1	229506493				0		0				3	chr1:229506345-229506955	NA	NA
cg10683231	cg10683231	0.940197768387383	0.0469615878664227	20.0205702384186	3.64525323809285e-89	0.948475704903987	cg10683231	37	19	50667947	S_Shore	IZUMO2	TSS1500	0		0				3	chr19:50667760-50667955	NA	NA
cg25704068	cg25704068	0.932624003073008	0.0377097618195046	24.7316333509863	4.88730334426236e-135	0.948461999570137	cg25704068	37	2	26738759		OTOF;OTOF	Body;Body	0		0				3	chr2:26738725-26739115	NA	NA
cg23203918	cg23203918	0.928874090510655	0.0414023041625711	22.4353235719278	1.7800981042326e-111	0.948458078344204	cg23203918	37	8	128235836				0		0				3	chr8:128235760-128236150	NA	NA
cg13326354	cg13326354	0.947129675331695	0.0190318889909266	49.7654056191288	0	0.948435833114401	cg13326354	37	2	28700719				0		0				NA		6	NA
cg18959327	cg18959327	0.944616175987026	0.0896063643594544	10.5418424543787	5.54026929398982e-26	0.948431142601838	cg18959327	37	4	16401770				0		0				NA		NA	NA
cg11235426	cg11235426	0.94969054659297	0.0264684293587079	35.8801247222677	6.23744752942868e-282	0.948424176400794	cg11235426	37	6	292522	Island	DUSP22;DUSP22	1stExon;5'UTR	1	high-CpG:237033-237532	0		6:291596-292679	Promoter_Associated	3	chr6:291945-292595	NA	NA
cg04253235	cg04253235	0.95065268220972	0.041150749421351	23.101710067921	4.45031060526922e-118	0.948423427355657	cg04253235	37	20	1292311	N_Shore	SDCBP2;SDCBP2;SDCBP2;FKBP1A-SDCBP2	Body;Body;Body;Body	0		0				NA		NA	NA
cg10287123	cg10287123	0.942132770085818	0.0268293150451291	35.1157966016305	3.86954869236291e-270	0.948423326586729	cg10287123	37	19	48272025				0		0				NA		6	6	chr19:48271869-48272249
cg06665890	cg06665890	0.94361744466544	0.0208792490505942	45.1940317575064	0	0.948396290337653	cg06665890	37	17	78233756	N_Shore	RNF213;RNF213	TSS1500;TSS1500	0		0				3	chr17:78233545-78233875	NA	NA
cg17818632	cg17818632	0.941293878560464	0.0248529410883482	37.8745467272592	0	0.948392166949146	cg17818632	37	21	40361611				0		0				NA		3	6	chr21:40361448-40363130
cg16501297	cg16501297	0.958654696560995	0.03457206296909	27.729172465586	3.10745849499295e-169	0.948378874021482	cg16501297	37	13	30785445		KATNAL1;KATNAL1	Body;Body	0		0				NA		NA	NA
cg15322259	cg15322259	0.948513218135987	0.0280789298971187	33.7802480939033	3.84644969442931e-250	0.948375407756438	cg15322259	37	18	46403057				0		0				NA		6	NA
cg15825968	cg15825968	0.946913048480107	0.0229030133086397	41.3444744462033	0	0.948350866050168	cg15825968	37	12	131919527	S_Shore			0		0				3	chr12:131919200-131919595	NA	NA
cg19630984	cg19630984	0.947307276852158	0.0211520200715966	44.7856646148054	0	0.948349148279311	cg19630984	37	8	84737366				0		0				3	chr8:84737240-84737490	NA	NA
cg17990900	cg17990900	0.947789877824026	0.0408120648236814	23.2232767912803	2.6499519253082e-119	0.948338685718632	cg17990900	37	10	126354492		FAM53B	Body	0		0				3	chr10:126354225-126354535	NA	NA
cg06834998	cg06834998	0.92781793488423	0.0290815329291617	31.9040243560839	2.34805452966993e-223	0.948330015141585	cg06834998	37	4	74847824	Island	PF4	TSS200	0		0				3	chr4:74847460-74847875	NA	NA
cg05198834	cg05198834	0.93777348181761	0.0579542372439103	16.1812755445444	6.83633551974869e-59	0.948324934223146	cg05198834	37	5	14108781				0		1	chr5:14108761-14108761	5:14107990-14109058	Unclassified	3	chr5:14108665-14108950	NA	NA
cg08423767	cg08423767	0.946803416388834	0.0211823512727586	44.6977488097114	0	0.948312120024009	cg08423767	37	11	13377277		ARNTL;ARNTL;ARNTL;ARNTL;ARNTL;ARNTL	Body;Body;Body;Body;Body;Body	0		0				NA		NA	NA
cg10939912	cg10939912	0.948414035092481	0.0231338042586449	40.9968902861304	0	0.948310199173888	cg10939912	37	21	44158422		PDE9A;PDE9A;PDE9A;PDE9A;PDE9A;PDE9A;PDE9A;PDE9A;PDE9A;PDE9A;PDE9A;PDE9A;PDE9A;PDE9A;PDE9A;PDE9A;PDE9A;PDE9A;PDE9A;PDE9A	5'UTR;5'UTR;5'UTR;5'UTR;5'UTR;Body;Body;Body;Body;Body;Body;Body;Body;Body;Body;Body;Body;Body;Body;Body	0		0		21:44158143-44158769	Unclassified_Cell_type_specific	3	chr21:44158080-44158695	NA	NA
cg02122327	cg02122327	0.941178079919393	0.0237088426460166	39.6973438970259	0	0.948272383949731	cg02122327	37	13	50194322				0		0				NA		5	6	chr13:50194169-50194850
cg13077366	cg13077366	0.948254934371219	0.0203781286684111	46.5329741411018	0	0.948252927799159	cg13077366	37	18	34908626		BRUNOL4;BRUNOL4;BRUNOL4;BRUNOL4	Body;Body;Body;Body	0		0				NA		NA	NA		DMR
cg21827144	cg21827144	0.947685105331739	0.030253059807826	31.325264662538	2.11374044440956e-215	0.948252024362219	cg21827144	37	7	134670451	N_Shore	AGBL3	TSS1500	0		0				NA		NA	NA
cg22757362	cg22757362	0.943904303925897	0.029685010965804	31.7973372155139	7.04559871200999e-222	0.948236664519817	cg22757362	37	10	43721445	N_Shelf	RASGEF1A	5'UTR	0		0				3	chr10:43721245-43721555	NA	NA
cg20007063	cg20007063	0.947019719022602	0.0345488371281143	27.4110447049449	2.02544726671448e-165	0.948212358378605	cg20007063	37	5	1326407		CLPTM1L	Body	0		0				3	chr5:1326065-1326935	NA	NA
cg08640790	cg08640790	0.947990694539636	0.0543441787454355	17.4441994786656	3.81019512148841e-68	0.948184079938126	cg08640790	37	15	91498075	Island	RCCD1;RCCD1	TSS200;TSS200	1	high-CpG:89299060-89299174	0		15:91497672-91500290	Promoter_Associated	3	chr15:91497945-91498270	NA	NA
cg01219135	cg01219135	0.938227335039855	0.0273019385456643	34.3648614354108	8.44874092772884e-259	0.948151446754769	cg01219135	37	7	158766336	Island			0		0		7:158766030-158766593	Unclassified_Cell_type_specific	3	chr7:158766160-158766515	NA	NA
cg24361198	cg24361198	0.942343566017918	0.0252013154781078	37.3926340010514	5.14754898287248e-306	0.948150354141319	cg24361198	37	1	242002464				0		0				3	chr1:242002240-242002470	NA	NA
cg07444487	cg07444487	0.94773956917258	0.022809839450315	41.5495940353712	0	0.948149214872619	cg07444487	37	10	123688279	S_Shore	ATE1;ATE1;ATE1;ATE1;ATE1;ATE1;ATE1-AS1;ATE1	TSS1500;TSS1500;TSS1500;TSS1500;1stExon;5'UTR;Body;Body	0		0		10:123687503-123688306	Promoter_Associated	3	chr10:123688165-123688535	NA	NA
cg25824774	cg25824774	0.943123231996453	0.0316443443947071	29.8038480504656	3.482889709712e-195	0.948136775640135	cg25824774	37	1	147126436		ACP6;ACP6	ExonBnd;Body	0		0				NA		NA	NA
cg02872767	cg02872767	0.947995556588549	0.0315684789219061	30.0298141995912	4.00638799463439e-198	0.948111918250599	cg02872767	37	19	1525453	Island	PLK5P	Body	0		0				3	chr19:1525285-1525695	NA	NA
cg09252806	cg09252806	0.946898864640189	0.0218242301902501	43.3875035401347	0	0.948091313261073	cg09252806	37	10	131669630	S_Shelf	EBF3	Body	0		0				3	chr10:131669565-131670235	NA	NA		DMR
cg19142181	cg19142181	0.946265324986672	0.0204508538930412	46.2702110110257	0	0.948059615621355	cg19142181	37	20	61591066	Island	SLC17A9	Body	0		0		20:61590780-61591686	Gene_Associated_Cell_type_specific	3	chr20:61590940-61591155	NA	NA
cg10727171	cg10727171	0.942283245192945	0.0247118494980146	38.1308264793637	0	0.948056941292612	cg10727171	37	14	33407334	S_Shelf	NPAS3;NPAS3;NPAS3;NPAS3	TSS1500;TSS1500;TSS1500;TSS1500	0		0				3	chr14:33407280-33409195	NA	NA		RDMR
cg14646676	cg14646676	0.93598319049624	0.0456734893181235	20.4929206082102	2.48998854301949e-93	0.948006746476502	cg14646676	37	10	32197260		ARHGAP12;ARHGAP12;ARHGAP12;ARHGAP12;ARHGAP12;ARHGAP12	1stExon;Body;Body;Body;Body;Body	0		0				3	chr10:32197160-32197390	NA	NA
cg11463444	cg11463444	0.947460546158139	0.0240169494135735	39.449662396452	0	0.947996480173165	cg11463444	37	1	21009519		KIF17;KIF17;KIF17	Body;Body;Body	0		0				NA		4	NA
cg23963229	cg23963229	0.943732052253557	0.0281505712452759	33.5244370009696	2.12344755789384e-246	0.947989250084729	cg23963229	37	1	8725074		RERE;RERE	5'UTR;5'UTR	0		0				NA		NA	NA
cg16814680	cg16814680	0.939183923056831	0.0225606436703394	41.6293052973298	0	0.947969450439641	cg16814680	37	8	91681699				0		0				NA		NA	NA
cg05331789	cg05331789	0.952417465657919	0.0273844797297088	34.7794617629584	4.97251618440046e-265	0.947932155333185	cg05331789	37	1	229461833		CCSAP	Body	0		0				3	chr1:229461660-229461935	NA	NA
cg13139222	cg13139222	0.947083913794907	0.0269367052027021	35.1596049579182	8.29085674429103e-271	0.947905655310912	cg13139222	37	20	56131388				0		0				NA		NA	6	chr20:56130259-56131586
cg16922937	cg16922937	0.949736736720007	0.0315764717694252	30.0773545459761	9.5844212904205e-199	0.947901556333976	cg16922937	37	7	906779	S_Shore	UNC84A;UNC84A	Body;Body	0		0				3	chr7:906580-906855	NA	NA
cg02332216	cg02332216	0.943979776575604	0.0283350447522338	33.3149209690655	2.34785538420138e-243	0.947887888029	cg02332216	37	12	66563692	Island	TMBIM4	1stExon	0		0		12:66562808-66565089	Promoter_Associated	3	chr12:66563345-66563935	NA	NA
cg13951698	cg13951698	0.931951389981806	0.0664929731887253	14.0157876131764	1.24805933152397e-44	0.947866525122475	cg13951698	37	21	45787696	N_Shore	TRPM2;TRPM2	Body;Body	0		0				3	chr21:45787325-45787915	NA	NA
cg27266060	cg27266060	0.949779172292463	0.0205893307002032	46.1296768759506	0	0.947848419976577	cg27266060	37	8	22091797	S_Shelf			0		0				3	chr8:22091685-22092035	NA	NA
cg14366095	cg14366095	0.940985725559317	0.0224781216352802	41.8622935148819	0	0.947840794337371	cg14366095	37	19	664591	S_Shore	RNF126	TSS1500	0		0				NA		NA	6	chr19:664586-665410
cg23114830	cg23114830	0.948511774392852	0.0293401675685599	32.3280967014398	2.8190092470298e-229	0.947838831799467	cg23114830	37	14	97619710				0		0				NA		NA	NA
cg27128435	cg27128435	0.943792156599481	0.0263503581007469	35.8170523903707	5.99422624476329e-281	0.94783259762149	cg27128435	37	1	69066087				0		0				NA		NA	6	chr1:69065105-69066465
cg19678392	cg19678392	0.947023453388897	0.0176975713072026	53.5114924500107	0	0.947790669232564	cg19678392	37	7	94953810	Island	PON1;PON1	1stExon;5'UTR	0		0		7:94953742-94954273	Unclassified_Cell_type_specific	3	chr7:94953645-94954050	NA	NA
cg01059867	cg01059867	0.932423274337575	0.0356346485824586	26.1661981085613	6.44736982888058e-151	0.947790307787105	cg01059867	37	18	72874334				0		0				NA		4	6	chr18:72873562-72874794
cg21867387	cg21867387	0.944980300320719	0.0371120581934783	25.4628912089489	5.08199543768267e-143	0.947773061723416	cg21867387	37	3	187948662		LPP;LPP;LPP	5'UTR;5'UTR;5'UTR	0		1	chr3:187948643-187948643			NA		NA	NA
cg26672776	cg26672776	0.947313082318093	0.024965975811767	37.9441640679473	0	0.94776089500393	cg26672776	37	6	30899568		SFTA2	Body	0		0		6:30899543-30899601	Unclassified_Cell_type_specific	3	chr6:30899525-30899755	NA	NA
cg22548845	cg22548845	0.941262022604388	0.0539902997787188	17.4339099145992	4.56175256156373e-68	0.947747866128211	cg22548845	37	12	105647510				0		0				NA		NA	6	chr12:105647408-105648878
cg16247152	cg16247152	0.93067023915079	0.0278467199603802	33.4211799621259	6.75199685101393e-245	0.947745490197763	cg16247152	37	12	94280613				0		0				3	chr12:94280260-94280670	NA	NA
cg27258561	cg27258561	0.952521369348585	0.0296370963603981	32.1394969927408	1.23831886961673e-226	0.947722924279375	cg27258561	37	6	31275767	N_Shore			0		0		6:31275659-31276809	Promoter_Associated	NA		6	6	chr6:31275470-31276429
cg10317314	cg10317314	0.947803661231221	0.0249525547931205	37.9842332414208	0	0.947706729334179	cg10317314	37	12	31272114				0		0				3	chr12:31271860-31272175	NA	NA
cg02053587	cg02053587	0.95384936859	0.0355282134239235	26.847659273171	8.98245289357358e-159	0.947695924198863	cg02053587	37	17	3599516	Island	P2RX5;P2RX5;P2RX5;P2RX5;P2RX5;P2RX5;P2RX5;P2RX5;P2RX5-TAX1BP3	1stExon;1stExon;1stExon;1stExon;5'UTR;5'UTR;5'UTR;5'UTR;Body	1	high-CpG:3546060-3546322	0		17:3598146-3599762	Promoter_Associated	3	chr17:3597980-3599735	NA	NA
cg13205064	cg13205064	0.946736394704712	0.020220185408104	46.8213508232853	0	0.947666487517731	cg13205064	37	8	42315703		SLC20A2;SLC20A2;SLC20A2	Body;Body;Body	0		0		8:42315506-42315892	Unclassified_Cell_type_specific	3	chr8:42315565-42315835	NA	NA
cg11056229	cg11056229	0.946732779654479	0.0337707491942264	28.0341065047008	6.2412203513773e-173	0.947662966555022	cg11056229	37	10	1281114	N_Shelf	ADARB2	Body	0		0				NA		6	NA
cg06221963	cg06221963	0.950915165079856	0.021957514063354	43.3070502578836	0	0.947646156532698	cg06221963	37	1	154839813		KCNN3	Body	0		0		1:154839777-154839961	Unclassified	3	chr1:154838780-154840155	NA	NA
cg00667948	cg00667948	0.947874329871489	0.0277579031773236	34.1479082125281	1.43624582096549e-255	0.947629023445149	cg00667948	37	13	100651721	S_Shore			0		0				NA		NA	NA
cg04682332	cg04682332	0.940656158575202	0.0346282910195903	27.1643829619846	1.71238231047506e-162	0.947628710414612	cg04682332	37	7	51149951		COBL;COBL;COBL	Body;Body;Body	0		0				NA		3	NA
cg20616779	cg20616779	0.959740929214119	0.0244982499964254	39.1758974357009	0	0.947612117456145	cg20616779	37	7	157276406	Island			0		0				3	chr7:157276200-157276815	NA	NA
cg14154082	cg14154082	0.944669911646754	0.0232559716148269	40.6205308164583	0	0.94761004927322	cg14154082	37	13	112174009	S_Shore			0		0				NA		NA	NA
cg19432688	cg19432688	0.966563053944416	0.0371867607166345	25.9921282552597	6.07847233355191e-149	0.94759745570415	cg19432688	37	2	1763410				0		0				NA		NA	NA
cg17739552	cg17739552	0.948584448353794	0.0608428256294791	15.5907362707066	8.41579735214094e-55	0.947582533137439	cg17739552	37	5	887264		BRD9;BRD9;BRD9	Body;Body;Body	0		0				3	chr5:887065-887270	NA	NA
cg03022395	cg03022395	0.942935818106546	0.0347852773785407	27.1073249710019	8.07118154062063e-162	0.947572961237236	cg03022395	37	20	57940960				0		0				3	chr20:57940800-57941315	NA	NA
cg01147067	cg01147067	0.947287327118622	0.0225141893605005	42.0751248002102	0	0.947500312936061	cg01147067	37	17	78233766	N_Shore	RNF213;RNF213	TSS1500;TSS1500	0		0				3	chr17:78233545-78233875	NA	NA
cg00267165	cg00267165	0.873372314369499	0.0206065559074301	42.3832259157188	0	0.947481147698789	cg00267165	37	6	6690273				0		0				3	chr6:6689705-6690495	NA	NA
cg11230343	cg11230343	0.944904267108193	0.0868280327763111	10.882479274205	1.39710439950673e-27	0.947480021533234	cg11230343	37	7	156932163	S_Shore	UBE3C	Body	0		0				3	chr7:156931545-156933175	NA	NA
cg24589102	cg24589102	0.944041565691295	0.0259107050530632	36.4344221339392	1.21417108199041e-290	0.947479675023493	cg24589102	37	20	3597007		ATRN	Body	0		0				3	chr20:3596920-3597375	NA	NA
cg24382249	cg24382249	0.947361110355712	0.0217529245540422	43.5509766975067	0	0.947459710406663	cg24382249	37	15	66947171	N_Shore			0		0		15:66947084-66947651	Unclassified_Cell_type_specific	3	chr15:66946900-66947695	NA	NA
cg14019393	cg14019393	0.947676988835453	0.0292506219713832	32.3985243719807	2.87923890565212e-230	0.947433778721864	cg14019393	37	8	146154828				0		0				3	chr8:146154805-146155115	NA	NA
cg15451504	cg15451504	0.941765268869716	0.0260811715424636	36.1090094183996	1.63782914166909e-285	0.947431546994031	cg15451504	37	14	106267680				0		0				3	chr14:106267585-106267835	NA	NA
cg07195891	cg07195891	0.94025796120822	0.0251458144075114	37.3922254404039	5.22684926605301e-306	0.947415117187661	cg07195891	37	12	7900072		CLEC4C;CLEC4C;CLEC4C;CLEC4C	5'UTR;5'UTR;ExonBnd;ExonBnd	0		0				3	chr12:7899845-7900095	NA	NA
cg23246911	cg23246911	0.946964289191624	0.0205593750621209	46.0599744073123	0	0.947391817204795	cg23246911	37	17	154671	N_Shelf	RPH3AL	Body	0		0				3	chr17:154665-155670	NA	NA
cg02093229	cg02093229	0.944644528271784	0.04505838468377	20.9648999825785	1.37208988809722e-97	0.947378813478043	cg02093229	37	17	71946396	N_Shelf			0		0				NA		NA	3	chr17:71946072-71946591
cg07965986	cg07965986	0.944512242476371	0.0224215810025019	42.1251401661185	0	0.947365056084101	cg07965986	37	3	42241425	N_Shelf	TRAK1;TRAK1	Body;Body	0		0				NA		NA	NA
cg09002684	cg09002684	0.949504032420523	0.0212787343228013	44.6222044044733	0	0.947341967218672	cg09002684	37	6	3293797		SLC22A23;SLC22A23	Body;Body	0		0				NA		NA	NA
cg18434912	cg18434912	0.939083291441964	0.024428149998448	38.4426692771097	0	0.947308413954215	cg18434912	37	6	111194786	N_Shore	AMD1;AMD1;AMD1;AMD1;AMD1	TSS1500;TSS1500;TSS1500;TSS1500;5'UTR	0		1	chr6:111194680-111194680			3	chr6:111194525-111194790	NA	NA
cg14613064	cg14613064	0.942489342857262	0.0433702697154258	21.731230841805	1.03977515175555e-104	0.947287862716114	cg14613064	37	3	133556191		RAB6B	Body	0		0				3	chr3:133555985-133556275	NA	NA
cg04043455	cg04043455	0.949992314914505	0.0211483472947097	44.9204044966743	0	0.947236944563363	cg04043455	37	10	131669461	S_Shelf	EBF3	Body	0		0				3	chr10:131669105-131669555	NA	NA
cg17331334	cg17331334	0.939158036965426	0.0428354571855682	21.9247814467553	1.5076024144493e-106	0.947218773856218	cg17331334	37	1	161214797				0		0				3	chr1:161214765-161214975	NA	NA
cg17682357	cg17682357	0.943843128541548	0.0317851278836494	29.6944889445315	9.04568170476331e-194	0.947007054216248	cg17682357	37	2	226439867		KIAA1486	Body	0		0				NA		NA	NA
cg14024893	cg14024893	0.950448179875178	0.0264808775794727	35.8918686521152	4.09105004156321e-282	0.946998755154123	cg14024893	37	9	139943146	Island	ENTPD2;ENTPD2	Body;Body	0		0				3	chr9:139943125-139943475	NA	NA
cg02978505	cg02978505	0.943567312976541	0.026875646740161	35.1086365325134	4.97660220930887e-270	0.946955084369308	cg02978505	37	16	85292322				0		0				3	chr16:85292165-85292650	NA	NA
cg06231783	cg06231783	0.943818515439868	0.0244668851747946	38.5753441313475	0	0.946943029535004	cg06231783	37	11	1475048	S_Shelf	BRSK2;BRSK2;BRSK2;BRSK2;BRSK2;BRSK2	Body;Body;Body;Body;Body;Body	0		0		11:1474365-1475468	Unclassified	3	chr11:1474785-1475475	NA	NA
cg05144208	cg05144208	0.930486039114111	0.0335117240893923	27.7659853200046	1.11741091310871e-169	0.946925508865072	cg05144208	37	16	1605180	Island	TMEM204;IFT140	3'UTR;Body	0		0				3	chr16:1604825-1605190	NA	NA
cg08041188	cg08041188	0.948700018565277	0.0183878527426563	51.5938446888078	0	0.946910087116318	cg08041188	37	12	10564015		KLRC4-KLRK1	TSS1500	0		0				3	chr12:10563820-10564110	NA	NA
cg03377939	cg03377939	0.940986022367374	0.0242681409019236	38.774540916432	0	0.94688213182197	cg03377939	37	16	31171314				0		0		16:31170535-31171860	Unclassified	NA		6	6	chr16:31170782-31171593
cg07983614	cg07983614	0.940529159441374	0.0246733462703301	38.1192380286239	0	0.946869473974211	cg07983614	37	16	84587903				0		0		16:84587477-84588183	Unclassified_Cell_type_specific	3	chr16:84587440-84587935	NA	NA
cg08269402	cg08269402	0.936058778348731	0.0217650498406737	43.0074263647887	0	0.946862724584308	cg08269402	37	6	32549631	N_Shelf	HLA-DRB1	Body	0		0				3	chr6:32549200-32549750	NA	NA
cg12734820	cg12734820	0.934632325223468	0.0332326512242735	28.1239170151071	4.9967115939453e-174	0.946838080620193	cg12734820	37	8	1890640	N_Shore	ARHGEF10	Body	0		0				NA		NA	NA
cg14507403	cg14507403	0.942725773721057	0.0251029397115407	37.5543973954434	0	0.94682975690529	cg14507403	37	7	97798005	N_Shelf	LMTK2	Body	0		0		7:97797562-97798811	Unclassified	3	chr7:97797945-97798175	NA	NA
cg20561068	cg20561068	0.92741735167468	0.0345564220050424	26.8377713276957	1.17172211366962e-158	0.946761559026201	cg20561068	37	13	114110907		DCUN1D2	3'UTR	0		0				3	chr13:114110725-114111055	NA	NA
cg10688411	cg10688411	0.945873527915041	0.0323937000338149	29.1993050169529	1.97901634966778e-187	0.94676117540109	cg10688411	37	7	117204805		CFTR	Body	0		0				NA		NA	NA
cg05804568	cg05804568	0.944280229937042	0.0269962080371309	34.9782543029106	4.81788140556673e-268	0.946757853367433	cg05804568	37	5	159592696				0		1	chr5:159592617-159592617			3	chr5:159592585-159593055	NA	NA
cg22888160	cg22888160	0.939730903086404	0.0229560595122917	40.9360719152707	0	0.946754822735572	cg22888160	37	1	152177273				0		0				NA		NA	NA
cg14815891	cg14815891	0.944234523741153	0.025210370926176	37.4542098768071	5.12988246018394e-307	0.946741394678399	cg14815891	37	20	29611903	Island	FRG1B	Body	1	high-CpG:28225511-28225662	0		20:29611135-29612301	Promoter_Associated	3	chr20:29611065-29612370	NA	NA
cg12897067	cg12897067	0.947967840605665	0.026658138350438	35.5601665856795	5.78657313823609e-277	0.946729728515466	cg12897067	37	5	135418308	S_Shore			0		0		5:135418071-135419053	Unclassified	3	chr5:135418180-135418435	NA	NA
cg05505459	cg05505459	0.943966024769077	0.018282464861367	51.6323171917474	0	0.946707098836442	cg05505459	37	1	911995	N_Shore	C1orf170	Body	0		0		1:911089-912156	Unclassified	3	chr1:911800-912055	NA	NA
cg21322043	cg21322043	0.944387744647929	0.0190828431856115	49.4888385059936	0	0.946688131557026	cg21322043	37	10	11905941		PROSER2;PROSER2-AS1	Body;Body	0		0		10:11905233-11906355	Unclassified	3	chr10:11905780-11905995	NA	NA
cg03489221	cg03489221	0.950293042610619	0.0177335390368672	53.5873319270904	0	0.946679551017328	cg03489221	37	5	173241526				0		0				NA		NA	NA
cg12604331	cg12604331	0.944964560495279	0.025405710073752	37.1949674995139	8.2300590435029e-303	0.946678845621769	cg12604331	37	1	156906485		ARHGEF11;MIR765;ARHGEF11	Body;TSS1500;Body	0		0				3	chr1:156906420-156906810	NA	NA
cg25315493	cg25315493	0.940311277404052	0.0409148784345474	22.9821354329158	7.03423107815554e-117	0.946676042948906	cg25315493	37	6	30540762	S_Shore	ABCF1;ABCF1	Body;Body	0		0				NA		NA	NA
cg05064937	cg05064937	0.944579035763901	0.0343694797743946	27.4830763213243	2.79743253404807e-166	0.946660873540888	cg05064937	37	10	71906761	S_Shore	TYSND1;TYSND1	TSS1500;TSS1500	0		0		10:71906173-71907122	Promoter_Associated	3	chr10:71906360-71907035	NA	NA
cg06894149	cg06894149	0.926453182948013	0.0324347902134988	28.563563286512	1.90601113222572e-179	0.946590136022641	cg06894149	37	20	40155253		CHD6	Body	0		0				NA		3	4	chr20:40154979-40155370
cg11844835	cg11844835	0.94654027879556	0.0218786986293968	43.2630978116662	0	0.946536438518571	cg11844835	37	16	86751778				0		0				3	chr16:86751685-86752235	NA	NA
cg15256195	cg15256195	0.910193664690226	0.0450853826567641	20.1882209056436	1.24258925198818e-90	0.946531140271621	cg15256195	37	1	229124675				0		0				3	chr1:229124420-229124810	NA	NA
cg17658113	cg17658113	0.932646948613996	0.0293310859895659	31.7972184509558	7.07228230373736e-222	0.946530971403253	cg17658113	37	11	1413282	S_Shore	BRSK2	Body	0		0				3	chr11:1411785-1413910	NA	NA
cg13840476	cg13840476	0.944118289138064	0.0386964115263548	24.3980837472502	1.79218051639983e-131	0.946466966980747	cg13840476	37	7	47842749		PKD1L1;C7orf69;C7orf69	Body;5'UTR;Body	0		0				3	chr7:47842600-47842935	NA	NA
cg09183742	cg09183742	0.946633594628332	0.032065196405837	29.5221517637737	1.49623812319446e-191	0.946418802730268	cg09183742	37	1	103572723		COL11A1;COL11A1;COL11A1;COL11A1	Body;Body;Body;Body	0		1	chr1:103572619-103572619	1:103571898-103572751	Unclassified_Cell_type_specific	3	chr1:103572200-103572835	NA	NA		DMR
cg16789847	cg16789847	0.943043689659295	0.0267624160626313	35.2376141022663	5.31063969475828e-272	0.946401580590907	cg16789847	37	1	152586488		LCE3B	1stExon	0		0				NA		NA	NA
cg05147886	cg05147886	0.943801148987649	0.0252638412405395	37.357784986124	1.89525974176729e-305	0.94640106556418	cg05147886	37	15	101402029				0		0				3	chr15:101401845-101402155	NA	NA
cg06410135	cg06410135	0.942680926250879	0.0297976026236133	31.6361332204574	1.17654813947348e-219	0.9463983793351	cg06410135	37	22	39539573	N_Shore	CBX7	Body	0		0				3	chr22:39539485-39539855	NA	NA
cg20192814	cg20192814	0.945589724691337	0.0290835482542086	32.5128734783763	7.01393878759041e-232	0.946390295047255	cg20192814	37	13	51565362				0		0				3	chr13:51565105-51565515	NA	NA
cg05635388	cg05635388	0.948590000359169	0.022334245319525	42.472444749673	0	0.946377047483543	cg05635388	37	4	122721892	N_Shore	EXOSC9;EXOSC9	TSS1500;TSS1500	0		0				NA		6	6	chr4:122720462-122723442
cg00369443	cg00369443	0.953674985774922	0.0297391212478484	32.0680284338905	1.23096836337562e-225	0.946359737956943	cg00369443	37	7	157918647	N_Shore	PTPRN2;PTPRN2;PTPRN2	Body;Body;Body	0		0				3	chr7:157917605-157918675	NA	NA
cg10075506	cg10075506	0.946270809429324	0.0252179507052449	37.5236997046123	0	0.94634882819444	cg10075506	37	2	1817351		MYT1L	Body	0		0				NA		NA	NA
cg08159868	cg08159868	0.933328731999476	0.0414354281157494	22.5248965545193	2.36712024477956e-112	0.946318245737166	cg08159868	37	16	3594316		NLRC3;NLRC3;NLRC3;NLRC3	ExonBnd;ExonBnd;Body;Body	0		0				3	chr16:3594185-3594675	NA	NA
cg18850127	cg18850127	0.939876483949163	0.020425838488692	46.0140955520377	0	0.94630324036329	cg18850127	37	7	39170497		POU6F2;POU6F2	Body;Body	0		0				NA		NA	NA
cg20381404	cg20381404	0.94552999641621	0.0263340963615198	35.9051620164134	2.53760290524693e-282	0.94628891919737	cg20381404	37	5	34008215	S_Shore	AMACR;AMACR;AMACR;AMACR;AMACR;AMACR;AMACR;AMACR;AMACR;AMACR;AMACR;AMACR	5'UTR;1stExon;5'UTR;1stExon;1stExon;5'UTR;1stExon;5'UTR;5'UTR;1stExon;1stExon;5'UTR	1	high-CpG:34043861-34044007	0		5:34007929-34008383	Promoter_Associated	3	chr5:34007745-34008670	NA	NA
cg11560654	cg11560654	0.946828950792842	0.0220265396242504	42.9858237809819	0	0.946275618234368	cg11560654	37	13	27317117				0		0				3	chr13:27316925-27317190	NA	NA
cg00514575	cg00514575	0.943395521957485	0.0320325788811043	29.4511261631197	1.2178395414254e-190	0.94627420088168	cg00514575	37	5	180231155	S_Shore	MGAT1;MGAT1;MGAT1;MGAT1;MGAT1	TSS1500;5'UTR;TSS1500;5'UTR;TSS1500	0		0		5:180230758-180231301	Promoter_Associated	NA		6	NA
cg22444562	cg22444562	0.944744284882405	0.0256848362615495	36.7821805543957	3.55815348153395e-296	0.946236049288371	cg22444562	37	2	207090465		GPR1-AS	Body	0		0				NA		5	NA
cg03911956	cg03911956	0.944643084713035	0.0687896752486157	13.7323381931803	6.50013973781323e-43	0.946224097141635	cg03911956	37	16	84393969				0		1	chr16:84393830-84393830	16:84393826-84394093	Unclassified_Cell_type_specific	3	chr16:84393845-84394095	NA	NA
cg13902645	cg13902645	0.943161840301529	0.0223867412626863	42.1303766025817	0	0.946194042287899	cg13902645	37	11	5959945				0		0				3	chr11:5959825-5960115	NA	NA
cg12760705	cg12760705	0.945706434037333	0.0424769919099903	22.2639690692153	8.26006573964914e-110	0.946191943989627	cg12760705	37	7	152557358				0		0		7:152556616-152557365	Unclassified	NA		NA	6	chr7:152556653-152557627
cg20846728	cg20846728	0.94679680116653	0.0262523708665127	36.0651922060973	7.97108148533484e-285	0.94618956924329	cg20846728	37	2	1843184	S_Shore	MYT1L	Body	0		0				3	chr2:1842920-1843395	NA	NA
cg25880954	cg25880954	0.941554784374827	0.0268464445119851	35.0718615254428	1.81058998530592e-269	0.946176027335071	cg25880954	37	1	47900630	S_Shore	MGC12982;FOXD2	TSS1500;TSS1500	0		0				3	chr1:47900625-47900870	NA	NA		RDMR
cg16098618	cg16098618	0.943260387304234	0.0311967609146416	30.2358437109903	8.00904007556739e-201	0.946130700437112	cg16098618	37	11	76368494				0		0				3	chr11:76368460-76368915	NA	NA
cg11343894	cg11343894	0.934297108823149	0.0229891936464823	40.6407081166202	0	0.946115092206139	cg11343894	37	1	153599704		S100A13;S100A13;S100A13;S100A13;S100A1;S100A13;S100A13	5'UTR;1stExon;5'UTR;TSS200;TSS1500;5'UTR;5'UTR	0		0				3	chr1:153599340-153600475	NA	NA
cg07598034	cg07598034	0.948005635057811	0.0243544444989587	38.9253647357197	0	0.946112549482143	cg07598034	37	7	134001087	N_Shore	SLC35B4	Body	0		0		7:134000272-134002258	Promoter_Associated	3	chr7:134000505-134001575	NA	NA
cg10327440	cg10327440	0.945550747899228	0.0247135329045535	38.2604442493533	0	0.946110697749269	cg10327440	37	1	227177885		CDC42BPA;CDC42BPA	3'UTR;3'UTR	0		0		1:227177879-227178222	Unclassified_Cell_type_specific	NA		6	6	chr1:227177604-227178534
cg12667521	cg12667521	0.954762625151985	0.0234890041556681	40.6472159834667	0	0.946078179412589	cg12667521	37	19	29218732	Island			0		0				3	chr19:29218265-29218755	NA	NA
cg15865714	cg15865714	0.947906317825302	0.0306360423027207	30.9408868305787	3.3693467684128e-210	0.946046490563477	cg15865714	37	5	131987898	N_Shelf	TH2LCRR;TH2LCRR	Body;Body	0		0				3	chr5:131987740-131988050	NA	NA
cg20844060	cg20844060	0.946778959500181	0.0394068275809412	24.025759433578	1.4964651528743e-127	0.946015449518241	cg20844060	37	16	85303008	N_Shelf			0		0				3	chr16:85302865-85303110	NA	NA
cg19477942	cg19477942	0.93651934758895	0.0206819253403584	45.2820195497679	0	0.945974727255503	cg19477942	37	21	42064785		DSCAM	Body	0		0				NA		NA	NA		CDMR
cg26687381	cg26687381	0.943484664838312	0.0313535092378717	30.091836217768	6.19649280023385e-199	0.94597238346951	cg26687381	37	7	98602596		TRRAP	Body	0		0				3	chr7:98602420-98602670	NA	NA
cg04657470	cg04657470	0.944712276000648	0.0197825898269515	47.7547320277341	0	0.945971471858487	cg04657470	37	2	198365150	Island	HSPE1;HSPE1;HSPD1;HSPD1	1stExon;5'UTR;TSS1500;TSS200	0		0		2:198363542-198365504	Promoter_Associated	3	chr2:198364525-198365155	NA	NA
cg23074495	cg23074495	0.943677434188766	0.0459739013649535	20.526372706497	1.25177684166123e-93	0.945971366247863	cg23074495	37	10	95462386	Island	C10orf4	TSS200	0		0		10:95462169-95462866	Promoter_Associated	3	chr10:95461640-95462490	NA	NA
cg24467349	cg24467349	0.943374600613599	0.0209504652798881	45.0288138239686	0	0.945957079982903	cg24467349	37	1	110254835		GSTM5	TSS200	0		0				3	chr1:110254700-110255135	NA	NA
cg14016568	cg14016568	0.941431370709887	0.0236650580827525	39.7814941935857	0	0.945952110923471	cg14016568	37	12	116370109				0		0				3	chr12:116369900-116370135	NA	NA
cg00499201	cg00499201	0.943737588287086	0.0524693028261964	17.9864708973397	2.48700774673443e-72	0.945944214469458	cg00499201	37	7	152600590	Island			0		0				NA		NA	NA
cg12342675	cg12342675	0.944872957365467	0.0228298398055714	41.3876297605416	0	0.945939324381131	cg12342675	37	10	60411127		BICC1	Body	0		0				3	chr10:60410860-60411155	NA	NA
cg15489593	cg15489593	0.94000322150677	0.0255978802685068	36.7219164886579	3.26454967709377e-295	0.945935047217827	cg15489593	37	17	76010131		TNRC6C;TNRC6C	5'UTR;5'UTR	0		0		17:76009638-76010553	Unclassified_Cell_type_specific	3	chr17:76009785-76010215	NA	NA
cg16719517	cg16719517	0.956274522020241	0.0293926262116747	32.5345042369985	3.46850455067394e-232	0.945934782338709	cg16719517	37	21	37442385	Island	CBR1;CBR1	1stExon;5'UTR	0		0		21:37441890-37442843	Unclassified	3	chr21:37442365-37442835	NA	NA
cg01708150	cg01708150	0.945892912374364	0.0247376976762315	38.2369016209297	0	0.945932141310822	cg01708150	37	14	63671445		RHOJ;RHOJ	5'UTR;1stExon	0		0				3	chr14:63671325-63671750	NA	NA
cg09176023	cg09176023	0.943736408849682	0.0294656537185327	32.0283547028896	4.3951779489965e-225	0.94591973298575	cg09176023	37	11	124791601	S_Shore	HEPACAM	Body	0		0		11:124790438-124791655	Unclassified_Cell_type_specific	NA		6	NA
cg27100608	cg27100608	0.945822748770649	0.0314785747237701	30.0465556992464	2.42165141650578e-198	0.945902848340243	cg27100608	37	15	68931986		CORO2B;CORO2B;CORO2B	5'UTR;5'UTR;Body	0		0				NA		4	NA
cg05189103	cg05189103	0.942262059666036	0.0218291584911093	43.1652947157722	0	0.945880698137394	cg05189103	37	2	114030936	N_Shelf	PAX8;PAX8;PAX8;PAX8	Body;Body;Body;Body	0		0		2:114030677-114031326	Unclassified	3	chr2:114030660-114030955	NA	NA
cg17760120	cg17760120	0.953844802134113	0.0400639283732051	23.8080697741075	2.75514754538448e-125	0.945848498063387	cg17760120	37	14	23633755		SLC7A8	Body	0		0				3	chr14:23633540-23633850	NA	NA
cg17371014	cg17371014	0.946960698348245	0.0425058744752361	22.2783488174074	5.9926624720416e-110	0.945842699944065	cg17371014	37	20	61476314		DPH3B;TCFL5	TSS200;Body	0		0				NA		NA	NA
cg14614789	cg14614789	0.941378829931821	0.0265553437422813	35.4496947607935	2.93225306399064e-275	0.945838564382352	cg14614789	37	19	5548129				0		0		19:5547906-5548221	Unclassified_Cell_type_specific	3	chr19:5547925-5548195	NA	NA
cg19878076	cg19878076	0.944169264273747	0.0199580875626574	47.3076020590437	0	0.945809841134342	cg19878076	37	17	38609634		IGFBP4	Body	0		0				3	chr17:38609440-38609655	NA	NA
cg11217603	cg11217603	0.945768930385372	0.0228474653602119	41.3949169185478	0	0.945807357957605	cg11217603	37	20	48558305		RNF114	Body	0		0				NA		NA	NA
cg15014361	cg15014361	0.931704632216057	0.0273109822395913	34.1146511700855	4.47323015858673e-255	0.945805501794539	cg15014361	37	6	32609212		HLA-DQA1	Body	0		0				NA		6	6	chr6:32604092-32612467
cg02271943	cg02271943	0.936326540485567	0.0238400009117107	39.275440632455	0	0.945788845683756	cg02271943	37	10	76996533	S_Shore	COMTD1	TSS1500	0		0				NA		NA	6	chr10:76989424-76996648
cg26033510	cg26033510	0.94631832261327	0.0305215015226316	31.0049727373857	4.61961277260399e-211	0.945750122034422	cg26033510	37	6	110147565				0		0				NA		NA	NA
cg16528597	cg16528597	0.938733464374576	0.0249102614358015	37.6846090834442	0	0.94572939346219	cg16528597	37	1	145013480		PDE4DIP	Body	0		0		1:145013403-145014013	Unclassified_Cell_type_specific	NA		NA	6	chr1:145011997-145018959
cg00440468	cg00440468	0.944011324806335	0.0243541939048451	38.7617561268792	0	0.945728027241089	cg00440468	37	1	19110768	Island			0		0				3	chr1:19110485-19110835	NA	NA
cg26116556	cg26116556	0.943978570533387	0.0250237721694134	37.7232722605753	0	0.945722426765784	cg26116556	37	6	150954381		PLEKHG1	5'UTR	0		0		6:150954255-150954502	Unclassified_Cell_type_specific	3	chr6:150954245-150954515	NA	NA
cg01242677	cg01242677	0.939285309219918	0.0289437193116837	32.4521288748387	5.05469508644191e-231	0.945717827425948	cg01242677	37	7	16439847		ISPD;ISPD	Body;Body	0		0				3	chr7:16439680-16440250	NA	NA
cg24804488	cg24804488	0.947415727305518	0.0238626534890101	39.7028657245452	0	0.945699075958312	cg24804488	37	8	1806909		ARHGEF10;ARHGEF10;ARHGEF10	Body;Body;Body	0		0				3	chr8:1806625-1807135	NA	NA
cg25271479	cg25271479	0.942756894424069	0.0245911323503866	38.337270565308	0	0.945655555807264	cg25271479	37	11	1457346		BRSK2	Body	0		0		11:1456862-1457929	Unclassified_Cell_type_specific	3	chr11:1456825-1458335	NA	NA
cg03623401	cg03623401	0.946134708609255	0.02018177385715	46.880651587227	0	0.945646143113497	cg03623401	37	16	12043656				0		0		16:12043035-12043803	Unclassified	3	chr16:12043520-12043795	NA	NA
cg16611967	cg16611967	0.95213728288985	0.0387560875800746	24.5674252057209	2.81725773158858e-133	0.945622098823495	cg16611967	37	16	90144006	Island			0		1	chr16:90143699-90143699	16:90143474-90144795	Promoter_Associated	3	chr16:90143740-90144115	NA	NA
cg05907464	cg05907464	0.93593690002664	0.0274301091705428	34.1207865491015	3.6277264139824e-255	0.945588739059335	cg05907464	37	1	9218658				0		0				3	chr1:9218505-9218810	NA	NA
cg04453364	cg04453364	0.945080391024612	0.0742071320960007	12.7357083386807	3.74432319901797e-37	0.94558231160212	cg04453364	37	11	95657071	Island	MTMR2;MTMR2;MTMR2;MTMR2;MTMR2;MTMR2	5'UTR;Body;5'UTR;1stExon;1stExon;1stExon	0		0		11:95656229-95657555	Promoter_Associated	3	chr11:95656820-95657390	NA	NA
cg22895981	cg22895981	0.936541065164959	0.0377187416889153	24.8295946054899	4.29626213616801e-136	0.945575758703678	cg22895981	37	8	91480109				0		1	chr8:91479808-91479808	8:91480046-91480254	Unclassified_Cell_type_specific	3	chr8:91479860-91480175	NA	NA
cg06657917	cg06657917	0.945489538234087	0.0228029494557539	41.463475594185	0	0.945548277431045	cg06657917	37	19	613111	Island	HCN2	Body	0		0		19:613054-613298	Unclassified_Cell_type_specific	NA		6	NA
cg20787649	cg20787649	0.942321170122557	0.0241079807351081	39.0875196258254	0	0.945545149035211	cg20787649	37	1	17636898		PADI4	Body	0		0				3	chr1:17636280-17637030	NA	NA
cg05631519	cg05631519	0.944745858198614	0.0261526472811262	36.1242916651278	9.42712064192143e-286	0.94548078089041	cg05631519	37	1	55940193				0		0				3	chr1:55939900-55940350	NA	NA
cg24510437	cg24510437	0.927736819176311	0.032491796238973	28.5529557169732	2.58136131234426e-179	0.945477917696042	cg24510437	37	1	9075220		SLC2A7	Body	0		0				3	chr1:9075165-9075575	NA	NA
cg12391576	cg12391576	0.879384708224598	0.0489983578364345	17.9472281736491	5.04460441247083e-72	0.945473344664003	cg12391576	37	6	33037662		HLA-DPA1	Body	0		0				NA		6	6	chr6:33031169-33041957
cg06801384	cg06801384	0.937169332231384	0.0333118704179168	28.1331945782104	3.84774231551352e-174	0.945458176789013	cg06801384	37	13	112679965				0		0				NA		NA	NA
cg07959065	cg07959065	0.924030716524673	0.0525319906852377	17.5898667549322	2.94569426711128e-69	0.945445478206513	cg07959065	37	16	56398917	S_Shore	AMFR	Body	0		0				NA		NA	NA
cg11084729	cg11084729	0.927472369588575	0.0624820742580172	14.8438152958657	7.62906763807805e-50	0.945431573022877	cg11084729	37	15	101679061				0		0		15:101678984-101679387	Unclassified_Cell_type_specific	3	chr15:101678825-101679095	NA	NA
cg17688775	cg17688775	0.927821737011831	0.0566497159324618	16.3782239988279	2.73616445063217e-60	0.945428621032488	cg17688775	37	6	170390351	Island			0		0				NA		NA	NA
cg22112000	cg22112000	0.941259022745456	0.0354815343916123	26.5281374913698	4.5916376955822e-155	0.945376058998966	cg22112000	37	7	5647182	Island			0		0				3	chr7:5647140-5647430	NA	NA
cg02447542	cg02447542	0.94143818660893	0.0210323318015329	44.7614746425936	0	0.945363314571276	cg02447542	37	3	125710226	S_Shore			0		0				NA		3	NA
cg14665227	cg14665227	0.949595410585732	0.0424483614432931	22.3706022635125	7.61024308842812e-111	0.945317080734385	cg14665227	37	7	151249324				0		0				NA		6	6	chr7:151249304-151250206
cg20320494	cg20320494	0.948611114561637	0.0243817564657691	38.9065946045948	0	0.945286584140393	cg20320494	37	4	124232	N_Shore	ZNF718	Body	0		0		4:124043-125022	Unclassified	3	chr4:124185-124435	NA	NA
cg15740693	cg15740693	0.925213897538719	0.051504528178749	17.9637389226772	3.74696746263503e-72	0.945274665605848	cg15740693	37	1	16155504				0		0				3	chr1:16155445-16155670	NA	NA
cg16154810	cg16154810	0.946287424928241	0.027060060207561	34.9698935504893	6.4558230935225e-268	0.94527041516651	cg16154810	37	22	47135258		CERK	TSS1500	0		0		22:47135007-47135384	Promoter_Associated	3	chr22:47134420-47135355	NA	NA
cg08781934	cg08781934	0.919906065059696	0.0556839326824965	16.5201346374887	2.62810750841204e-61	0.945225014767969	cg08781934	37	20	45313494		TP53RK;SLC13A3;SLC13A3	3'UTR;TSS1500;TSS1500	0		0				NA		NA	6	chr20:45308683-45313938
cg20107632	cg20107632	0.938329384563376	0.0226606008709471	41.4079657422675	0	0.945211048011927	cg20107632	37	16	87705223	S_Shelf	JPH3;JPH3	Body;Body	0		0				NA		6	5	chr16:87704867-87705238
cg14644387	cg14644387	0.937419839422991	0.0322783211649924	29.0417780599964	1.95442658614655e-185	0.945200573034556	cg14644387	37	6	33173137	S_Shore	HSD17B8	Body	0		0		6:33171945-33173651	Promoter_Associated	3	chr6:33172540-33173790	NA	NA
cg00898013	cg00898013	0.940842574940631	0.0219724879947007	42.8191188529739	0	0.945169931811077	cg00898013	37	13	113819073		PROZ	Body	0		0		13:113819051-113819392	Unclassified_Cell_type_specific	NA		NA	NA
cg14968618	cg14968618	0.940985672348957	0.0365076678368291	25.7750146230838	1.69052243155762e-146	0.945148920442375	cg14968618	37	9	92747695		LOC101927847	Body	0		0				NA		3	NA
cg13163765	cg13163765	0.944550547752385	0.0216072148588374	43.7145904237658	0	0.945144771428201	cg13163765	37	6	46620396	N_Shore	CYP39A1;CYP39A1;SLC25A27	5'UTR;1stExon;TSS1500	0		0		6:46620326-46621297	Unclassified_Cell_type_specific	NA		6	6	chr6:46617656-46622169
cg27010141	cg27010141	0.942992759242948	0.0240142031279874	39.2681262091905	0	0.945142498908126	cg27010141	37	22	43259569				0		0				3	chr22:43259320-43259595	NA	NA
cg03654560	cg03654560	0.999539446796398	0.0302808922093239	33.0089166424438	6.05003169869428e-239	0.945116957093185	cg03654560	37	5	178266175				0		0				3	chr5:178265405-178266675	NA	NA
cg17266357	cg17266357	0.94509585409077	0.0251268156712482	37.6130372609138	0	0.945108688972901	cg17266357	37	12	133720350		ZNF10	5'UTR	0		0				NA		NA	NA
cg24100841	cg24100841	0.942266819983356	0.0265824072358863	35.447008678405	3.22542246643683e-275	0.94510562279036	cg24100841	37	6	29649024				0		0		6:29648152-29649066	Unclassified_Cell_type_specific	3	chr6:29648785-29649115	NA	NA
cg25828445	cg25828445	0.940773519791165	0.0274966160490526	34.2141563206495	1.48922248431365e-256	0.945097578582418	cg25828445	37	12	7781288	S_Shore			0		0				3	chr12:7781265-7781535	NA	NA
cg06453056	cg06453056	0.947727388873688	0.0263969621646785	35.9028960590712	2.75285872891284e-282	0.945080837315623	cg06453056	37	17	46013442		SP2-AS1;SP2-AS1	Body;Body	0		0				3	chr17:46013440-46013690	NA	NA
cg08986950	cg08986950	0.943646536346469	0.0252068833925899	37.4360654448806	1.01247950383078e-306	0.945072084833485	cg08986950	37	5	96120312		ERAP1;ERAP1;ERAP1	Body;Body;Body	0		0				NA		NA	6	chr5:96116272-96122825
cg00021855	cg00021855	0.934346085389548	0.0247857125027556	37.6969629291743	0	0.945070765713575	cg00021855	37	8	144690956	N_Shore	PYCRL	Body	0		0				3	chr8:144690905-144691055	NA	NA
cg07637143	cg07637143	0.944033351674947	0.027711211350026	34.0668381382058	2.28623798521783e-254	0.94505649713397	cg07637143	37	1	234833313				0		0				NA		NA	NA
cg23591463	cg23591463	0.947148899207543	0.0279588025038415	33.8765903538753	1.47371479565047e-251	0.945052321356685	cg23591463	37	12	114851495	N_Shore			0		0		12:114851388-114852124	Unclassified	3	chr12:114851240-114853155	NA	NA		DMR
cg27370471	cg27370471	0.945162739263494	0.0238026835166197	39.708242921583	0	0.945043035105531	cg27370471	37	15	101932559		PCSK6;PCSK6;PCSK6;PCSK6;PCSK6;PCSK6;PCSK6;PCSK6	Body;Body;Body;Body;Body;Body;Body;Body	0		0		15:101932557-101932649	Unclassified_Cell_type_specific	3	chr15:101932285-101932735	NA	NA
cg03086067	cg03086067	0.933026193762612	0.0258322185736242	36.118701578163	1.1538249257951e-285	0.945036392699845	cg03086067	37	10	82368399		SH2D4B;SH2D4B	Body;Body	0		0				3	chr10:82368225-82368595	NA	NA
cg18346412	cg18346412	0.943909859951256	0.0267944233811482	35.2278474712527	7.4939358304305e-272	0.945010348351037	cg18346412	37	1	111929363		LOC441897	Body	0		0				3	chr1:111929125-111929375	NA	NA
cg05481879	cg05481879	0.942357159115215	0.0261888657464983	35.9831223023173	1.53637202005831e-283	0.945002952114571	cg05481879	37	3	122624636				0		0				NA		NA	NA
cg09526685	cg09526685	0.937301203073145	0.0238177163188837	39.353109698851	0	0.945002114828098	cg09526685	37	4	187126073		CYP4V2	Body	0		0		4:187125176-187126077	Unclassified_Cell_type_specific	NA		NA	NA
cg24672790	cg24672790	0.947263546228733	0.0558779773583721	16.9523592479642	1.84883485087683e-64	0.944980951761257	cg24672790	37	11	92286664		FAT3	Body	0		0				NA		NA	6	chr11:92286045-92286811
cg21149944	cg21149944	0.947184191371151	0.0219184766964622	43.2139607367894	0	0.944975221168262	cg21149944	37	4	124344	Island	ZNF718;ZNF718;ZNF718;ZNF718;ZNF718;ZNF718	TSS200;TSS200;TSS200;Body;Body;Body	0		0		4:124043-125022	Unclassified	3	chr4:124185-124435	NA	NA
cg13593132	cg13593132	0.949902600986171	0.0375601766008189	25.2901526816959	4.09932734230823e-141	0.944970353286135	cg13593132	37	12	14066421		GRIN2B	5'UTR	0		0				3	chr12:14066325-14066590	NA	NA
cg19928791	cg19928791	0.942366468712016	0.0336724922619276	27.9862405604446	2.38936727670738e-172	0.944930040462348	cg19928791	37	16	27265166		NSMCE1	Body	0		0				3	chr16:27264900-27265195	NA	NA
cg16762076	cg16762076	0.943173621625057	0.024697348677635	38.1892661409102	0	0.944925110321381	cg16762076	37	3	143607961				0		0				3	chr3:143607765-143607970	NA	NA
cg22820238	cg22820238	0.945003421926181	0.0332799478555792	28.3955800059271	2.29290202249143e-177	0.944910662291845	cg22820238	37	20	11826062		LINC00687	Body	0		0				3	chr20:11826000-11826315	NA	NA
cg10261205	cg10261205	0.935783980845339	0.0254014986001676	36.8397154662034	4.27315096247506e-297	0.94489544345607	cg10261205	37	11	289927	Island	ATHL1	Body	0		0				3	chr11:289885-290615	NA	NA
cg26251192	cg26251192	0.944294671006045	0.020335846159835	46.4349830139405	0	0.944876643414519	cg26251192	37	14	74003199	N_Shore	ACOT1;HEATR4;HEATR4	TSS1500;5'UTR;5'UTR	0		0				NA		NA	6	chr14:74002808-74006321
cg14628347	cg14628347	0.943754050730972	0.0232891964381581	40.5232552027721	0	0.944876561968878	cg14628347	37	21	46329323		ITGB2;ITGB2;ITGB2	Body;Body;5'UTR	0		0				NA		6	NA
cg10488006	cg10488006	0.945699147673705	0.0533246233009178	17.734755336892	2.2607822608777e-70	0.944846889720912	cg10488006	37	11	112202950		LOC283140	Body	0		0				NA		NA	NA
cg18522231	cg18522231	0.943459362755785	0.0188721792850295	49.9920729083042	0	0.94484113214835	cg18522231	37	3	196705629				0		0		3:196704861-196706453	Unclassified	3	chr3:196705580-196705815	NA	NA
cg26804411	cg26804411	0.933780904128802	0.0437477613505668	21.3446557104048	4.37171304030498e-101	0.944835279702312	cg26804411	37	15	48493739		CTXN2	Body	0		0				NA		NA	NA
cg03185552	cg03185552	0.94134430320371	0.0223859155289241	42.0507395369838	0	0.944826516548259	cg03185552	37	17	81060259	N_Shore			0		0				3	chr17:81060165-81060915	NA	NA
cg15954353	cg15954353	0.943031847274392	0.0234427622992442	40.2269935273282	0	0.94482162827835	cg15954353	37	17	5403337	Island	LOC728392	3'UTR	0		0		17:5402865-5404850	Unclassified	3	chr17:5403140-5404255	NA	NA		CDMR
cg25824218	cg25824218	0.952811994642745	0.0204507478812569	46.5905697031255	0	0.944800687523642	cg25824218	37	12	25104798	S_Shelf			0		1	chr12:25104673-25104673			3	chr12:25104625-25105195	NA	NA
cg14181112	cg14181112	0.942695011604394	0.0229832085781243	41.0166843502288	0	0.944800244791961	cg14181112	37	12	133212649		POLE	Body	0		0				NA		6	NA
cg12316865	cg12316865	0.939013530655248	0.0335311077156976	28.0042502209269	1.44224661679835e-172	0.944797140063247	cg12316865	37	17	3599498	Island	P2RX5;P2RX5;P2RX5;P2RX5;P2RX5;P2RX5	1stExon;1stExon;5'UTR;5'UTR;1stExon;5'UTR	1	high-CpG:3546060-3546322	0		17:3598146-3599762	Promoter_Associated	3	chr17:3597980-3599735	NA	NA
cg15443223	cg15443223	0.944912693722574	0.0213481411620647	44.2620594715603	0	0.944756452653926	cg15443223	37	17	57401781				0		0				3	chr17:57401605-57401830	NA	NA
cg15070894	cg15070894	0.939957445258116	0.0280523459733191	33.5072669555737	3.77734379363991e-246	0.944752799668347	cg15070894	37	6	29894162	Island	HCG4P6	TSS1500	0		0		6:29894087-29895332	Promoter_Associated	3	chr6:29893760-29895130	NA	NA
cg23658987	cg23658987	0.940231937075292	0.0239355541217423	39.281811997877	0	0.944737281020823	cg23658987	37	1	175047784	N_Shore	TNN	Body	0		0				3	chr1:175047605-175047855	NA	NA
cg02466788	cg02466788	0.927396256029438	0.0195001850980226	47.5583309269961	0	0.944711874665025	cg02466788	37	4	44740834				0		0		4:44740677-44740927	Unclassified_Cell_type_specific	3	chr4:44740720-44740935	NA	NA
cg13983884	cg13983884	0.931123736243054	0.0228416755354032	40.7642484370234	0	0.944702687730106	cg13983884	37	1	154717993		KCNN3;KCNN3;KCNN3	Body;Body;Body	0		0				3	chr1:154717725-154718230	NA	NA
cg08845511	cg08845511	0.944241878652821	0.0416700282144861	22.6599769453616	1.11238706062067e-113	0.94468504233778	cg08845511	37	15	65935298		SLC24A1;SLC24A1;SLC24A1;SLC24A1;SLC24A1;SLC24A1	5'UTR;1stExon;Body;Body;Body;Body	0		0				NA		4	6	chr15:65933552-65939497
cg06609049	cg06609049	0.948960863883188	0.0258177191721566	36.7561850663634	9.26070820942573e-296	0.944673207758646	cg06609049	37	19	2785107	N_Shore	THOP1	TSS1500	0		0		19:2785058-2786153	Promoter_Associated	NA		6	6	chr19:2784916-2786753
cg09741658	cg09741658	0.951524657406729	0.0386130960065048	24.6425372688695	4.42458039181666e-134	0.944654645370845	cg09741658	37	12	124195407	N_Shore	ATP6V0A2	TSS1500	0		0				NA		NA	NA
cg09472310	cg09472310	0.943715805163015	0.0367921330226217	25.6499345820143	4.23515475182008e-145	0.944650922130811	cg09472310	37	2	73450609		SMYD5	Body	0		0				3	chr2:73450185-73450675	NA	NA
cg13236934	cg13236934	0.942930098088268	0.0252534991694027	37.3385918427783	3.88335003953161e-305	0.944637186746614	cg13236934	37	17	19409959	N_Shore			0		0				3	chr17:19409845-19410115	NA	NA
cg20656154	cg20656154	0.948762724810135	0.0270622202888994	35.0585692778248	2.88673681632462e-269	0.944631371675698	cg20656154	37	6	28041663				0		0				NA		NA	NA		CDMR
cg16361921	cg16361921	0.935971090464841	0.0192184816950712	48.7016146912834	0	0.944604954943184	cg16361921	37	5	106599492				0		0				3	chr5:106599385-106599695	NA	NA
cg26700502	cg26700502	0.947707369309639	0.0718010233514085	13.1990788581295	8.88144339577115e-40	0.944603445443533	cg26700502	37	6	166912784		RPS6KA2;RPS6KA2	Body;Body	0		0				NA		6	6	chr6:166911793-166914203
cg24481303	cg24481303	0.936230339553028	0.0358884461689199	26.087235294233	5.0892973140854e-150	0.944590108952993	cg24481303	37	7	158235949		PTPRN2;PTPRN2;PTPRN2	Body;Body;Body	0		0				3	chr7:158235685-158236035	NA	NA
cg18678645	cg18678645	0.944330643194885	0.0203487106452275	46.40739453516	0	0.944583901445685	cg18678645	37	5	135416331	Island	MIR886	TSS200	0		1	chr5:135416297-135416297	5:135416212-135416626	Unclassified_Cell_type_specific	3	chr5:135416105-135416475	NA	NA
cg21560722	cg21560722	0.936190780637828	0.023844252255782	39.2627443542839	0	0.944582198916744	cg21560722	37	11	10293815		SBF2	Body	0		0				3	chr11:10293685-10294070	NA	NA
cg18503693	cg18503693	0.93516230162346	0.0274171264312421	34.1086912944251	5.48263878360322e-255	0.944581589607309	cg18503693	37	13	107923615		FAM155A	Body	0		0				3	chr13:107923545-107923890	NA	NA
cg12934461	cg12934461	0.946031496025863	0.0547273529435827	17.2862644572104	5.96977480533828e-67	0.944548296300559	cg12934461	37	15	90792652	Island	TTLL13	TSS200	0		0		15:90792495-90793193	Unclassified_Cell_type_specific	3	chr15:90792560-90793115	NA	NA
cg07532725	cg07532725	0.94702948598587	0.0243479475348515	38.8956598756548	0	0.944535312524971	cg07532725	37	18	712894	Island	ENOSF1;ENOSF1;ENOSF1	TSS1500;TSS1500;TSS1500	0		0		18:711414-713159	NonGene_Associated	NA		6	6	chr18:709751-713409
cg21788052	cg21788052	0.947769069843869	0.0292171304610712	32.4388143150017	7.789092018414e-231	0.944527558350776	cg21788052	37	14	59715260		DAAM1	5'UTR	0		0				3	chr14:59714940-59715295	NA	NA
cg11507316	cg11507316	0.941772810888372	0.0299616173418178	31.4326426422224	7.24857992015215e-217	0.944525934973243	cg11507316	37	2	147857725				0		0				NA		NA	4	chr2:147857217-147858604
cg18466312	cg18466312	0.944290290902098	0.0231898818701885	40.7199267416717	0	0.944497353403843	cg18466312	37	1	233061485				0		0				3	chr1:233061325-233061550	NA	NA
cg12161132	cg12161132	0.942101925972121	0.0345270088626085	27.2859409780029	6.22869052223974e-164	0.944496114646362	cg12161132	37	10	134054189		STK32C	Body	0		0				NA		6	NA
cg03198009	cg03198009	0.950451880561483	0.0246079871932021	38.6237148572657	0	0.944452168340754	cg03198009	37	6	29648604				0		0		6:29648152-29649066	Unclassified_Cell_type_specific	3	chr6:29647685-29648735	NA	NA
cg03632309	cg03632309	0.936761442932212	0.0703824528645135	13.3095878987833	2.0360163406236e-40	0.944444271678513	cg03632309	37	5	462522	N_Shelf	EXOC3	Body	0		0				NA		3	NA
cg16460157	cg16460157	0.942100861061257	0.041816071271748	22.5296359129215	2.12697286581562e-112	0.944437492430117	cg16460157	37	14	77781561		POMT2	Body	0		0		14:77781480-77782606	Unclassified	NA		NA	NA
cg17292337	cg17292337	0.944529371263065	0.0274470335590658	34.4128034539851	1.62247963111062e-259	0.944435213780052	cg17292337	37	12	31272112				0		0				3	chr12:31271860-31272175	NA	NA
cg14372705	cg14372705	0.943263783067943	0.0215275579080062	43.8165716287374	0	0.944421836143032	cg14372705	37	22	19141030	S_Shelf			0		0		22:19140996-19141110	Unclassified_Cell_type_specific	NA		4	NA
cg26256223	cg26256223	0.965512923747637	0.0499135010225658	19.3437227196531	2.30238188743496e-83	0.944407164578636	cg26256223	37	8	145106582	Island	OPLAH	Body	0		0				NA		6	NA		DMR
cg22123566	cg22123566	0.943628890517611	0.03416778840637	27.6174998303867	6.85925880208446e-168	0.94438988952796	cg22123566	37	22	25925687				0		0				3	chr22:25925465-25926175	NA	NA
cg14983838	cg14983838	0.950964977223928	0.0217056931019501	43.8117766042906	0	0.944363936370897	cg14983838	37	19	29218262	Island			0		0				NA		6	6	chr19:29217760-29219334
cg08419873	cg08419873	0.944410322958318	0.0235889072234839	40.0362048996535	0	0.944358400182335	cg08419873	37	13	27296010				0		0		13:27295404-27296109	Unclassified_Cell_type_specific	3	chr13:27295745-27296215	NA	NA
cg10454048	cg10454048	0.940333915453358	0.0311265565782505	30.2100206005573	1.74942733162329e-200	0.944348165297143	cg10454048	37	1	180941503				0		0				NA		NA	NA
cg22113540	cg22113540	0.935367813620903	0.0348980473700574	26.8028696191023	2.99171646429998e-158	0.944346711542808	cg22113540	37	16	10125521		GRIN2A;GRIN2A;GRIN2A	Body;Body;Body	0		0				3	chr16:10125380-10125635	NA	NA
cg12475303	cg12475303	0.943994512096125	0.0464852163483568	20.3074135445966	1.10576046282246e-91	0.944320924361317	cg12475303	37	15	40591671		PLCB2;PLCB2;PLCB2	Body;Body;Body	0		0				NA		NA	NA
cg18129178	cg18129178	0.942078486910181	0.0268843337447694	35.0419131027738	5.17792359645278e-269	0.944320253776125	cg18129178	37	5	148520854	N_Shore	ABLIM3	TSS200	0		0		5:148520580-148521908	Unclassified	NA		6	6	chr5:148520385-148522347
cg12853970	cg12853970	0.943068081440281	0.0332381083832349	28.3730972462909	4.34387438749231e-177	0.944316631686167	cg12853970	37	11	103522978				0		0				3	chr11:103522800-103523090	NA	NA
cg10239804	cg10239804	0.945680406123879	0.0271552492198658	34.8249577261126	1.01944749773748e-265	0.94429368444823	cg10239804	37	12	48498370	N_Shore	PFKM;SENP1;SENP1;SENP1;SENP1	TSS1500;Body;Body;5'UTR;5'UTR	0		0				3	chr12:48498225-48498715	NA	NA
cg02002005	cg02002005	0.94115943469409	0.0260837267317936	36.0822456227816	4.30668300718228e-285	0.944264791520961	cg02002005	37	4	4398407		NSG1;NSG1;NSG1;NSG1	Body;Body;Body;Body	0		0		4:4397170-4398519	Unclassified_Cell_type_specific	3	chr4:4398225-4398615	NA	NA
cg20064778	cg20064778	0.923014027135407	0.0259197961013813	35.6103891992507	9.674858167375e-278	0.944256584950388	cg20064778	37	22	24384315	Island	GSTT1	TSS200	0		0		22:24384030-24385101	Unclassified_Cell_type_specific	3	chr22:24384200-24384490	NA	NA
cg23876832	cg23876832	0.939253993342585	0.0313792776551322	29.9323012997709	7.47893321355747e-197	0.944232569214601	cg23876832	37	11	62092739				0		0		11:62092010-62093059	Unclassified	NA		6	6	chr11:62092090-62092946
cg12845697	cg12845697	0.94277427717294	0.0239553588927139	39.3554645286356	0	0.944220098304678	cg12845697	37	12	110889552	S_Shore	ARPC3;ARPC3	TSS1500;TSS1500	0		0				NA		NA	NA
cg10057528	cg10057528	0.961037242806389	0.0356654102032194	26.9459186738764	6.36842730288308e-160	0.944210307256324	cg10057528	37	1	2116747	Island	C1orf86;PRKCZ;PRKCZ;PRKCZ	Body;3'UTR;3'UTR;3'UTR	0		0				NA		NA	NA
cg12790645	cg12790645	0.980227710613345	0.028129813932071	34.846576411079	4.79763390854511e-266	0.944205051392509	cg12790645	37	6	52751797				0		0				NA		NA	NA
cg01287012	cg01287012	0.945772097549967	0.0425931819040427	22.2047768039654	3.08824166618415e-109	0.944177978770542	cg01287012	37	5	95954300				0		0				NA		NA	NA
cg16522719	cg16522719	0.926182952152738	0.0366264663476184	25.2872593103146	4.41102272997562e-141	0.94412267654449	cg16522719	37	5	86636497		RASA1;RASA1	Body;Body	0		0				NA		6	NA
cg17861914	cg17861914	0.943778019556029	0.0358349477458686	26.3368046815371	7.26947114051388e-153	0.944079220953277	cg17861914	37	1	198214574		NEK7	Body	0		0				3	chr1:198214525-198214810	NA	NA
cg07875385	cg07875385	0.936437518055197	0.0490946574784793	19.0741226469639	4.14317028061361e-81	0.944072807699365	cg07875385	37	2	190044601		COL5A2;COL5A2	1stExon;5'UTR	0		0				3	chr2:190044365-190044675	NA	NA
cg04902443	cg04902443	0.936092273249963	0.0221528006302447	42.2561593395978	0	0.944063791386319	cg04902443	37	2	26401598	N_Shore	GAREML	Body	0		0				3	chr2:26401525-26402270	NA	NA
cg22480875	cg22480875	0.943591197674198	0.0248082665700451	38.035353861182	0	0.944023436263657	cg22480875	37	12	77417567		E2F7	3'UTR	0		0				NA		NA	NA
cg07629776	cg07629776	0.935164654267158	0.0281936927740922	33.1692858314219	2.98596681412467e-241	0.944021186517092	cg07629776	37	10	13972210		FRMD4A	Body	0		0		10:13972099-13972422	Unclassified_Cell_type_specific	3	chr10:13972140-13972430	NA	NA
cg12880874	cg12880874	0.950034888932783	0.0254791601149675	37.2867427594167	2.69157976052478e-304	0.943982907537505	cg12880874	37	2	2942535		LINC01250	Body	0		0				3	chr2:2942185-2942570	NA	NA
cg05084668	cg05084668	0.942033538873584	0.0266689685251871	35.3232086191821	2.58587873200663e-273	0.943975930560155	cg05084668	37	3	125655381		ALG1L	5'UTR	0		0		3:125654844-125655393	Unclassified_Cell_type_specific	3	chr3:125655105-125655410	NA	NA
cg02981003	cg02981003	0.944311434544818	0.023184316794062	40.7306129800071	0	0.943953529084518	cg02981003	37	10	134917911	N_Shore	GPR123	Body	0		0				NA		6	NA
cg13473803	cg13473803	0.939203791328088	0.0298731329280618	31.4397486728227	5.79614717899726e-217	0.943924647253134	cg13473803	37	10	103048104	N_Shelf			0		0		10:103048078-103048502	Unclassified_Cell_type_specific	3	chr10:103048025-103048415	NA	NA
cg13100743	cg13100743	0.947434484668549	0.0377152119809421	25.1207519434677	2.95109052043091e-139	0.943913823240954	cg13100743	37	14	50883329				0		0				NA		NA	NA
cg15997497	cg15997497	0.949398577483975	0.0309019673092928	30.7229170227771	2.8135364030049e-207	0.943899980454259	cg15997497	37	11	95948847		MAML2	Body	0		0		11:95948323-95948962	Unclassified	3	chr11:95948160-95949055	NA	NA
cg04481923	cg04481923	0.943921128391286	0.0204972016038891	46.0512194119312	0	0.943845629036169	cg04481923	37	5	135416205	Island	MIR886	Body	0		0				3	chr5:135416105-135416475	NA	NA
cg22190077	cg22190077	0.944697673907762	0.0218986248803899	43.1395888585558	0	0.943834283425473	cg22190077	37	12	27959878				0		0				NA		NA	NA
cg17414900	cg17414900	0.939071774529663	0.0555016879436051	16.9196975681865	3.2208009832914e-64	0.943760406148213	cg17414900	37	20	56293634	Island			0		0		20:56293282-56294308	Unclassified	3	chr20:56293560-56293795	NA	NA
cg07589374	cg07589374	0.944516331887947	0.0232837221012277	40.5655216026713	0	0.943755965818086	cg07589374	37	5	54336591				0		0				NA		NA	NA
cg02613576	cg02613576	0.925982505212811	0.0607610253529098	15.2397445539234	1.92621963560433e-52	0.943744394917406	cg02613576	37	1	8404462	S_Shore			0		0		1:8404187-8405422	Unclassified_Cell_type_specific	NA		NA	NA
cg02159489	cg02159489	0.943423916699214	0.0289565121772634	32.580716590584	7.69313280432038e-233	0.943736328572433	cg02159489	37	17	79459563	S_Shelf			0		0				NA		6	NA
cg21964928	cg21964928	0.944482128790261	0.0290720172626633	32.487670884925	1.59229994115733e-231	0.943717639240337	cg21964928	37	5	153872958	Island			0		0				3	chr5:153872825-153873255	NA	NA
cg20228636	cg20228636	0.943689088082226	0.0235537482553425	40.0653466213461	0	0.943716193866662	cg20228636	37	6	29648525				0		0		6:29648152-29649066	Unclassified_Cell_type_specific	3	chr6:29647685-29648735	NA	NA
cg23118464	cg23118464	0.957147711775047	0.0432343100832294	22.138614214786	1.34302651682493e-108	0.943711426496404	cg23118464	37	2	100721844	S_Shore	AFF3;AFF3	5'UTR;5'UTR	1	high-CpG:100087424-100088811	0		2:100720907-100722020	Unclassified_Cell_type_specific	3	chr2:100721185-100722515	NA	NA		RDMR
cg10403091	cg10403091	0.940157741345892	0.0401879137297896	23.3940419915103	4.9140784248148e-121	0.943707461927837	cg10403091	37	2	3671929		COLEC11;COLEC11;COLEC11;COLEC11;COLEC11;COLEC11;COLEC11;COLEC11;COLEC11;COLEC11;COLEC11	Body;Body;Body;Body;Body;Body;Body;Body;Body;Body;Body	0		0				NA		4	4	chr2:3671675-3672449
cg02595245	cg02595245	0.942116253680196	0.0268881563846141	35.0383358458631	5.86999380171058e-269	0.943694610371255	cg02595245	37	16	70901240		HYDIN	Body	0		0				3	chr16:70901025-70901470	NA	NA
cg16773067	cg16773067	0.931969785300809	0.0210131575527184	44.3517250067086	0	0.943675859459066	cg16773067	37	6	37027357				0		0		6:37027078-37027727	Unclassified_Cell_type_specific	3	chr6:37027085-37027795	NA	NA
cg08099513	cg08099513	0.943564173011706	0.0510186342726493	18.4945008125696	2.28649394300389e-76	0.943675815798306	cg08099513	37	5	170793042				0		0		5:170791675-170793280	Unclassified_Cell_type_specific	NA		NA	NA
cg16431720	cg16431720	0.939876639795295	0.0227962371596487	41.2294640213235	0	0.943658598626287	cg16431720	37	6	32607509		HLA-DQA1	Body	0		0				NA		6	6	chr6:32604092-32612467
cg15436354	cg15436354	0.942201475929504	0.024661765348077	38.2049485359722	0	0.943656887296738	cg15436354	37	19	8117875	S_Shelf	CCL25	TSS200	0		0				3	chr19:8117665-8118415	NA	NA
cg24573091	cg24573091	0.941624205509128	0.0371737226746192	25.3303715033101	1.47888713848917e-141	0.943633606133346	cg24573091	37	2	233863674		NGEF	5'UTR	0		0				NA		6	NA
cg21862992	cg21862992	0.936920856728436	0.0231720702279079	40.4331959774587	0	0.943616898313905	cg21862992	37	11	68658383				0		0		11:68657292-68658541	Gene_Associated_Cell_type_specific	3	chr11:68658065-68658395	NA	NA
cg23540361	cg23540361	0.939959887431275	0.048032866167367	19.5690984617918	2.83654867355801e-85	0.943598340286314	cg23540361	37	7	30596669		LOC401320	Body	0		0		7:30596645-30596813	Unclassified_Cell_type_specific	3	chr7:30596445-30596935	NA	NA
cg27307781	cg27307781	0.943501946695561	0.0381604795767193	24.7245830545371	5.81979692861254e-135	0.943555276094643	cg27307781	37	21	37442289	Island	CBR1;CBR1	1stExon;5'UTR	1	high-CpG:36364101-36364201	0		21:37441890-37442843	Unclassified	3	chr21:37442020-37442315	NA	NA
cg26336213	cg26336213	0.942133726398922	0.057196588043326	16.4718518818861	5.84532287293511e-61	0.943555220021453	cg26336213	37	15	25925384		ATP10A	Body	0		0				NA		NA	NA
cg13663091	cg13663091	0.953337493875399	0.0468565220419467	20.3458868121274	5.04905978679131e-92	0.943548510383414	cg13663091	37	22	50584129		MOV10L1;MOV10L1;MOV10L1;MOV10L1;MOV10L1;MOV10L1;MOV10L1	TSS1500;ExonBnd;ExonBnd;ExonBnd;Body;Body;Body	0		0				3	chr22:50584100-50584750	NA	NA
cg26849467	cg26849467	0.944568571855104	0.0365066272806074	25.8738931042492	1.31038692071181e-147	0.943533386031207	cg26849467	37	18	11176416				0		0				NA		4	NA
cg19746874	cg19746874	0.926819279896807	0.0581009708863551	15.9518725032953	2.76481181132255e-57	0.94353034781219	cg19746874	37	1	33841170		PHC2;PHC2	5'UTR;1stExon	0		0				NA		NA	NA
cg02313495	cg02313495	0.932742941318658	0.0230790923256223	40.4150617432702	0	0.943516418569727	cg02313495	37	15	40398007	N_Shelf	BMF;BMF;BMF;BMF	Body;Body;1stExon;1stExon	0		0		15:40396693-40398146	Promoter_Associated	3	chr15:40397840-40398255	NA	NA
cg25574750	cg25574750	0.937734087745258	0.0374481829948022	25.0408434469415	2.19665227411973e-138	0.943499610459201	cg25574750	37	2	65504099				0		0				NA		NA	6	chr2:65501786-65506198
cg10091362	cg10091362	0.949676613738208	0.0525431879877414	18.0742099995869	5.08788780061865e-73	0.943472399500036	cg10091362	37	20	37566711		FAM83D	Body	0		0				3	chr20:37566685-37567030	NA	NA
cg14498674	cg14498674	0.944341545124195	0.0200242198601301	47.1599668661478	0	0.943463679939682	cg14498674	37	1	41707653	Island	SCMH1	5'UTR	0		0		1:41707508-41707778	Promoter_Associated	3	chr1:41707305-41708555	NA	NA
cg23403636	cg23403636	0.940915587752845	0.0324430308641469	29.0020865095147	6.19279640317125e-185	0.943461036245674	cg23403636	37	1	147781212	N_Shore	NBPF8;NBPF8;NBPF8	Body;Body;Body	0		0				3	chr1:147780845-147781335	NA	NA
cg04085530	cg04085530	0.932030753731907	0.041085237703233	22.6852953964671	6.25852716685633e-114	0.943446531821931	cg04085530	37	1	173237603		LOC100506023	Body	0		0				NA		5	NA
cg05251938	cg05251938	0.939510399675165	0.0221540681203221	42.4080306412594	0	0.943419576206758	cg05251938	37	7	47476532		TNS3	Body	0		0				NA		NA	NA
cg24171294	cg24171294	0.954882573314339	0.0217742942025693	43.853663610445	0	0.94341908818732	cg24171294	37	10	6205688	Island	PFKFB3	Body	0		0		10:6205184-6206447	Promoter_Associated	3	chr10:6205585-6206435	NA	NA
cg00167275	cg00167275	0.944106630143194	0.0267161816925103	35.3383818469788	1.51218315460187e-273	0.943386971776883	cg00167275	37	10	88854588	Island	FAM35A;GLUD1;GLUD1	TSS1500;5'UTR;1stExon	1	high-CpG:88844299-88844814	0		10:88854528-88855567	Promoter_Associated	3	chr10:88852520-88854995	NA	NA
cg26753121	cg26753121	0.925704201012928	0.0583180380119697	15.8733769613945	9.68847831902292e-57	0.943386099236605	cg26753121	37	2	8577492				0		0				3	chr2:8577445-8577815	NA	NA
cg23030339	cg23030339	0.946810036151508	0.0244908899306897	38.6596827976044	0	0.943358432030678	cg23030339	37	3	31703127		OSBPL10	3'UTR	0		0				NA		NA	4	chr3:31702353-31708097
cg11193064	cg11193064	0.936975939312209	0.0291428595836415	32.1511324797431	8.51604594882745e-227	0.943348803896966	cg11193064	37	15	67008444		SMAD6;SMAD6	Body;Body	0		0				NA		3	3	chr15:67008362-67008918
cg02530011	cg02530011	0.937669039039276	0.0535208509366568	17.5196960180814	1.0136554999677e-68	0.94334866736821	cg02530011	37	11	17235677				0		0				NA		NA	NA
cg08551532	cg08551532	0.927044272040599	0.0172552136519352	53.7254589100165	0	0.943345970317827	cg08551532	37	19	39998270	Island	DLL3;DLL3	Body;Body	0		0		19:39997077-39998404	Unclassified	3	chr19:39997685-39998655	NA	NA
cg23274851	cg23274851	0.936446595042395	0.0391278476458451	23.9329953315701	1.38930168884153e-126	0.943310688513011	cg23274851	37	3	197183680	Island			0		0		3:197182670-197183992	Promoter_Associated	3	chr3:197182985-197183895	NA	NA
cg26999561	cg26999561	0.950420171702895	0.0249965069170174	38.0221194448516	0	0.943310551672817	cg26999561	37	22	17612842		LOC100996342	Body	0		0				3	chr22:17612720-17612935	NA	NA
cg14128640	cg14128640	0.942572878414451	0.0392511864652448	24.0138697272007	1.99209649537067e-127	0.943296558584552	cg14128640	37	1	228264710				0		0				NA		5	6	chr1:228256837-228266174
cg10197305	cg10197305	0.948143293904382	0.0221979740915291	42.713055254272	0	0.943295234950292	cg10197305	37	4	125112	S_Shore	ZNF718	Body	0		0				3	chr4:124980-125290	NA	NA		DMR
cg08161306	cg08161306	0.939262408764457	0.0204566635826788	45.9147409335976	0	0.943255958898109	cg08161306	37	22	47169227		TBC1D22A;TBC1D22A;TBC1D22A;TBC1D22A;TBC1D22A	TSS1500;5'UTR;Body;Body;Body	0		0				3	chr22:47168965-47169370	NA	NA
cg16810724	cg16810724	0.943042283621112	0.0239722318183094	39.338943940165	0	0.943250307978172	cg16810724	37	1	110752159	N_Shore	KCNC4-AS1;KCNC4;KCNC4;KCNC4	Body;TSS1500;TSS1500;TSS1500	0		0				3	chr1:110751945-110752190	NA	NA		RDMR
cg14600855	cg14600855	0.942296873287898	0.0395203493513716	23.8433335927784	1.18745322548345e-125	0.943235432672683	cg14600855	37	6	45917039		CLIC5;CLIC5;CLIC5	Body;Body;Body	0		0				NA		NA	4	chr6:45916867-45917495
cg09344348	cg09344348	0.946201813141776	0.0534153348649642	17.7140481386816	3.26707324549699e-70	0.943234176093576	cg09344348	37	6	170581085	Island			0		0		6:170580647-170582298	Promoter_Associated	3	chr6:170580905-170581895	NA	NA
cg04989813	cg04989813	0.93703862700749	0.0318381113773337	29.4313508707238	2.18137991981107e-190	0.943219581765483	cg04989813	37	10	131667853	S_Shore	EBF3	Body	0		0				3	chr10:131667685-131667895	NA	NA
cg17598937	cg17598937	0.943323512133027	0.039787711379708	23.7089161306757	2.91767127155966e-124	0.943218010882255	cg17598937	37	1	37047802				0		0				3	chr1:37047365-37047895	NA	NA
cg09841842	cg09841842	0.943366607411073	0.0219686185498293	42.9415534377514	0	0.943216358887854	cg09841842	37	14	51974848		FRMD6	5'UTR	0		0				3	chr14:51974760-51975230	NA	NA
cg26236902	cg26236902	0.957663947114955	0.042700943017497	22.4272317996009	2.1351493253657e-111	0.94314029840803	cg26236902	37	2	236944798		AGAP1;AGAP1	Body;Body	0		0				3	chr2:236944780-236945115	NA	NA
cg22337407	cg22337407	0.941327339804182	0.0245679336387442	38.3152833952501	0	0.943137239660014	cg22337407	37	1	11046185				0		0		1:11045809-11046273	Unclassified_Cell_type_specific	3	chr1:11045785-11046310	NA	NA
cg17169333	cg17169333	0.943051433528817	0.059583817600381	15.8273080092603	2.01666420127218e-56	0.943131289741432	cg17169333	37	8	96281960	S_Shore	C8orf37	TSS1500	0		0		8:96281224-96282144	Promoter_Associated	3	chr8:96280685-96282395	NA	NA
cg11595855	cg11595855	0.942392055849334	0.0242406054092608	38.8765890925029	0	0.943087515828676	cg11595855	37	12	25242946		LRMP;LRMP;LRMP	Body;Body;Body	0		0				3	chr12:25242740-25242975	NA	NA
cg13963044	cg13963044	0.942534111620664	0.0329522077173188	28.6030641620802	6.15431355209553e-180	0.943070673327493	cg13963044	37	9	136335077		C9orf7;C9orf7	3'UTR;3'UTR	0		0				NA		6	6	chr9:136332178-136339700
cg14011486	cg14011486	0.94299919993643	0.0240954845106967	39.1359301996108	0	0.943041274857959	cg14011486	37	1	26737247	Island	LIN28	TSS200	0		0				3	chr1:26736905-26737435	NA	NA
cg03905800	cg03905800	0.945645610117849	0.0364535394023853	25.9411191785666	2.29024875190769e-148	0.943018175938675	cg03905800	37	11	34208337		ABTB2	Body	0		0				3	chr11:34207760-34208455	NA	NA
cg19399219	cg19399219	0.937942403208162	0.0249887334470647	37.5346115558464	0	0.94301670700033	cg19399219	37	1	207472198				0		0				3	chr1:207471900-207472470	NA	NA
cg25705167	cg25705167	0.937139278843444	0.0326407711875924	28.7106966149034	2.80549832182263e-181	0.943009564106643	cg25705167	37	8	106290539				0		0				3	chr8:106290480-106290810	NA	NA
cg06211550	cg06211550	0.928878100371049	0.0202738848333114	45.8164830277046	0	0.942988037304023	cg06211550	37	16	3230726	N_Shelf			0		0				3	chr16:3230420-3230935	NA	NA		RDMR
cg08993331	cg08993331	0.946492810191656	0.0229770547632277	41.1929561880322	0	0.942970262055505	cg08993331	37	2	45310530				0		0				3	chr2:45310360-45310875	NA	NA
cg13081185	cg13081185	0.933945362911618	0.0612262433835894	15.2540040234111	1.54839613694544e-52	0.942925656004486	cg13081185	37	11	116795531		SIK3;SIK3;SIK3	Body;Body;Body	0		0				3	chr11:116795225-116795535	NA	NA
cg07247150	cg07247150	0.943208512226558	0.0287352225982808	32.8241240867572	2.66616158749319e-236	0.942916717394514	cg07247150	37	12	121095311		CABP1;CABP1;CABP1	Body;Body;Body	0		0				3	chr12:121095045-121095435	NA	NA
cg16653991	cg16653991	0.936560861765444	0.0173568882838566	53.9590303543364	0	0.942897748226971	cg16653991	37	10	123244536		FGFR2;FGFR2;FGFR2;FGFR2;FGFR2;FGFR2;FGFR2;FGFR2;FGFR2	Body;Body;Body;Body;Body;Body;Body;Body;Body	0		0				NA		NA	NA
cg14332438	cg14332438	0.94107872829825	0.039476382231437	23.839031722335	1.31594146883469e-125	0.942876248041831	cg14332438	37	19	42565133		GRIK5;GRIK5	Body;Body	0		0				NA		6	NA
cg22494932	cg22494932	0.943761691659531	0.0230208370805385	40.995976313015	0	0.942874867291427	cg22494932	37	6	29648379				0		0		6:29648152-29649066	Unclassified_Cell_type_specific	3	chr6:29647685-29648735	NA	NA
cg07893062	cg07893062	0.943733275440621	0.0497994718419883	18.9506683612037	4.36010359369222e-80	0.942815280831303	cg07893062	37	4	174068681				0		0				NA		NA	4	chr4:174068615-174069333
cg27404186	cg27404186	0.942158423598862	0.0232051981336622	40.6011798809913	0	0.942811450930553	cg27404186	37	2	242843821	Island			0		0				3	chr2:242843645-242844475	NA	NA
cg07030646	cg07030646	0.936533703706846	0.0311651131517676	30.0507076340818	2.13731823278157e-198	0.942810771741236	cg07030646	37	3	30565915				0		0				NA		NA	NA
cg25621215	cg25621215	0.939422725768376	0.0450149147829055	20.8691437115665	1.02147043360176e-96	0.942791243751287	cg25621215	37	20	43308017				0		0				NA		3	NA
cg02249577	cg02249577	0.941050726611998	0.0295918231592159	31.8010391434407	6.26243217652936e-222	0.942790167712134	cg02249577	37	10	52434778	Island			0		1	chr10:52434661-52434661			3	chr10:52434320-52434855	NA	NA
cg22993563	cg22993563	0.939591915180864	0.0205145016912967	45.8013521030094	0	0.942768662563748	cg22993563	37	1	99386064		LPPR5;LPPR5	Body;Body	0		0				3	chr1:99386000-99386390	NA	NA
cg21920469	cg21920469	0.930426482388775	0.084353699627033	11.030061354779	2.73678277146711e-28	0.94276496150455	cg21920469	37	14	103375193	S_Shore			0		0				3	chr14:103375165-103375555	NA	NA
cg19148731	cg19148731	0.942866417020186	0.0226970432921782	41.5413763318288	0	0.942741174891	cg19148731	37	2	74780229	N_Shore	LOXL3	5'UTR	0		0		2:74780118-74780829	Unclassified	3	chr2:74779445-74781710	NA	NA		CDMR
cg21189527	cg21189527	0.945808790196117	0.0256536467998874	36.8683952645776	1.48380175967297e-297	0.942730056169755	cg21189527	37	5	56595105				0		0		5:56593999-56595313	Unclassified	3	chr5:56594545-56595115	NA	NA
cg06713675	cg06713675	0.942096385129548	0.0213120495714782	44.2048702059303	0	0.942689511292985	cg06713675	37	4	122721982	N_Shore	EXOSC9;EXOSC9	TSS1500;TSS1500	0		0		4:122721947-122723005	Unclassified	NA		6	6	chr4:122720462-122723442
cg15758463	cg15758463	0.944533127831861	0.0227317481775507	41.5512753552611	0	0.942676049390269	cg15758463	37	6	158705505				0		0				3	chr6:158705345-158705735	NA	NA
cg24702069	cg24702069	0.945119350469621	0.0258320296806169	36.5871115105908	4.58520523408478e-293	0.942674223811137	cg24702069	37	13	109352806		MYO16	Body	0		0				3	chr13:109352780-109353095	NA	NA		DMR
cg21838488	cg21838488	0.943300239904539	0.024604769778839	38.3381047001632	0	0.942667627141851	cg21838488	37	13	79234435	S_Shore	RNF219	TSS1500	0		0		13:79234210-79234469	Promoter_Associated	3	chr13:79234005-79234495	NA	NA
cg21464363	cg21464363	0.942791920562323	0.0220192072288705	42.8167967521637	0	0.942664340629045	cg21464363	37	19	13905584	N_Shore	ZSWIM4	TSS1500	0		0		19:13905443-13906796	Promoter_Associated	NA		NA	6	chr19:13905248-13908238
cg13164343	cg13164343	0.938286764699877	0.0372805960213461	25.1682340100634	8.92596933560714e-140	0.942597289035545	cg13164343	37	7	27730026				0		0				NA		NA	NA
cg10870587	cg10870587	0.942469937097853	0.0550027984655545	17.1349451917083	8.14296261065794e-66	0.942593767402662	cg10870587	37	10	95249627				0		0				NA		NA	NA
cg11001177	cg11001177	0.932778565651939	0.0282695931804475	32.9958255747766	9.32310502395615e-239	0.942580321575672	cg11001177	37	19	11164752		SMARCA4;SMARCA4;SMARCA4;SMARCA4;SMARCA4;SMARCA4;SMARCA4	Body;Body;Body;Body;Body;Body;Body	0		0		19:11164709-11164903	Gene_Associated_Cell_type_specific	3	chr19:11164585-11164795	NA	NA
cg14096311	cg14096311	0.95335858484135	0.0232561130673589	40.9938918889862	0	0.942546521171105	cg14096311	37	4	152117184		SH3D19;SH3D19;SH3D19	5'UTR;5'UTR;5'UTR	0		1	chr4:152117073-152117073			3	chr4:152116900-152117355	NA	NA
cg22090055	cg22090055	0.938575488154751	0.0415883477847733	22.5682321647409	8.89309858888401e-113	0.942505473975619	cg22090055	37	11	86198833		ME3;ME3;ME3	Body;Body;Body	0		0				3	chr11:86198780-86198970	NA	NA
cg25307371	cg25307371	0.939544517432679	0.0332411477362075	28.2645029253696	9.44294257971001e-176	0.942494863064423	cg25307371	37	1	65885547	N_Shore	LEPROT;LEPR;LEPR;LEPR	TSS1500;TSS1500;TSS1500;TSS1500	0		0		1:65885266-65887018	Promoter_Associated	3	chr1:65885325-65886955	NA	NA
cg08310816	cg08310816	0.940420062689046	0.0274447672936665	34.2659149784837	2.52719979857763e-257	0.942487067654541	cg08310816	37	9	140387635	N_Shore	PNPLA7;PNPLA7	Body;Body	0		0		9:140386642-140387849	Unclassified	3	chr9:140386680-140387975	NA	NA
cg09821587	cg09821587	0.934269474109861	0.0479277170358101	19.4933022453751	1.25138976937623e-84	0.942470967941276	cg09821587	37	7	42001069	N_Shelf	GLI3	3'UTR	0		0				NA		NA	NA
cg14419141	cg14419141	0.937981387505916	0.0183036008537263	51.2457300069979	0	0.942419683914305	cg14419141	37	6	116783140	Island	FAM26F	Body	0		0		6:116782747-116783862	Promoter_Associated	3	chr6:116782985-116783715	NA	NA
cg20802868	cg20802868	0.94316638369407	0.0170410333811413	55.3467834138414	0	0.942412550853133	cg20802868	37	4	166277404				0		0		4:166276928-166277514	Unclassified	3	chr4:166277165-166277495	NA	NA
cg23668222	cg23668222	0.94513018982635	0.0404126619467229	23.3869818096204	5.7981925987518e-121	0.942387614746538	cg23668222	37	8	41542092		ANK1;ANK1;ANK1;ANK1;ANK1	Body;Body;Body;Body;Body	0		0				NA		6	6	chr8:41538230-41542179
cg17513925	cg17513925	0.939337900900493	0.0212787376304036	44.1444373823354	0	0.942379047228829	cg17513925	37	19	46929698	N_Shelf			0		0				3	chr19:46929280-46929755	NA	NA
cg01525427	cg01525427	0.946877811026352	0.0404748022359975	23.3942541709127	4.88970238738411e-121	0.942372534403446	cg01525427	37	3	172208102				0		0		3:172208003-172208284	Unclassified_Cell_type_specific	3	chr3:172208000-172208210	NA	NA
cg11526630	cg11526630	0.947433709388888	0.0269084366872164	35.209541171115	1.42868149544018e-271	0.942371299979752	cg11526630	37	7	4845567	N_Shelf	RADIL	Body	0		0				3	chr7:4845005-4845830	NA	NA
cg07134666	cg07134666	0.944679041079087	0.0234925760517421	40.2118115526558	0	0.942370783616474	cg07134666	37	6	29648400				0		0		6:29648152-29649066	Unclassified_Cell_type_specific	3	chr6:29647685-29648735	NA	NA
cg24620622	cg24620622	0.937834743880679	0.0295520116293252	31.7350559970016	5.10495793538965e-221	0.942330420715084	cg24620622	37	15	31690382	S_Shore	KLF13	Body	0		1	chr15:31690304-31690304			3	chr15:31689905-31691430	NA	NA
cg01858500	cg01858500	0.945036722760374	0.0226096168818719	41.7979980686047	0	0.942328766695381	cg01858500	37	17	68202566				0		0				NA		NA	NA
cg14986699	cg14986699	0.942215926938916	0.0318112451071713	29.6189578171057	8.51857636101642e-193	0.942303655509787	cg14986699	37	2	149632705	Island	KIF5C	TSS200	0		0		2:149632630-149632887	Unclassified	3	chr2:149632540-149632875	NA	NA		DMR
cg04096525	cg04096525	0.943360236190381	0.0322256081950748	29.2736208570475	2.2477208323318e-188	0.942268596688318	cg04096525	37	1	231356725		TRIM67	3'UTR	0		0				3	chr1:231356485-231356775	NA	NA
cg13632595	cg13632595	0.943466573735602	0.0271247075627914	34.7825528275856	4.46525766013775e-265	0.942260258705345	cg13632595	37	19	39931060				0		0		19:39930805-39931249	Unclassified_Cell_type_specific	3	chr19:39930920-39931410	NA	NA
cg13499318	cg13499318	0.939134172507536	0.0214066719749431	43.8710965257378	0	0.942234745823618	cg13499318	37	9	138154185	N_Shelf			0		0				3	chr9:138154105-138154370	NA	NA
cg01046507	cg01046507	0.942056591168478	0.0410953693933608	22.9236676802003	2.69863362087041e-116	0.94223316759985	cg01046507	37	2	239064292	N_Shelf			0		0				3	chr2:239064040-239064795	NA	NA
cg06785701	cg06785701	0.939712122979235	0.0324755838528319	28.9359577717736	4.21548164183212e-184	0.942229176531172	cg06785701	37	7	128765077	N_Shore	LOC407835	TSS1500	0		0				NA		NA	NA		CDMR
cg26893861	cg26893861	0.942317881036628	0.0200048704955774	47.1044229576467	0	0.942200289880526	cg26893861	37	17	41843967		DUSP3	3'UTR	0		0		17:41843716-41844427	Unclassified	3	chr17:41843820-41844075	NA	NA
cg16696513	cg16696513	0.901209912847425	0.0512660372715499	17.5790827770406	3.56293443141166e-69	0.942198986667338	cg16696513	37	2	241417278				0		0				NA		NA	NA
cg23274883	cg23274883	0.941161554235343	0.0284919760060077	33.0325125234169	2.77374221087487e-239	0.942194216284517	cg23274883	37	16	73010808		ZFHX3;ZFHX3	5'UTR;5'UTR	0		0				3	chr16:73010445-73010855	NA	NA
cg14629168	cg14629168	0.940551374759677	0.0693047903234975	13.5712318061914	5.9316725275187e-42	0.94217173847034	cg14629168	37	6	33673794		UQCC2	Body	0		0				NA		NA	NA
cg21755610	cg21755610	0.941681210520968	0.0413738373927842	22.7603062674868	1.134508289863e-114	0.942159085717586	cg21755610	37	18	47399334		MYO5B	Body	0		0				NA		NA	NA
cg01062020	cg01062020	0.942230527678935	0.0216172188911788	43.5870373715568	0	0.942121320726061	cg01062020	37	1	162382848		SH2D1B	TSS1500	0		0				NA		NA	NA
cg10440639	cg10440639	0.942038941398912	0.0242177762311026	38.8986557811639	0	0.942116930211527	cg10440639	37	17	154499	N_Shelf	RPH3AL	Body	0		1	chr17:154480-154480			3	chr17:154265-154610	NA	NA
cg11383134	cg11383134	0.940788987013746	0.0240531259895626	39.1129613432359	0	0.942096865877395	cg11383134	37	6	29648590				0		0		6:29648152-29649066	Unclassified_Cell_type_specific	3	chr6:29647685-29648735	NA	NA
cg10871120	cg10871120	0.936122858301529	0.0280643006909357	33.3563579086038	5.89155359359242e-244	0.942086712502801	cg10871120	37	6	39891273		MOCS1;MOCS1;MOCS1;MOCS1;MOCS1	Body;Body;Body;Body;Body	0		0				3	chr6:39891105-39891615	NA	NA
cg19618634	cg19618634	0.933925377823352	0.0244338152390027	38.2226585855723	0	0.942074538915458	cg19618634	37	17	69085963				0		0				NA		NA	NA
cg22230917	cg22230917	0.932042333071837	0.0444400026080908	20.9730485682318	1.15613287349602e-97	0.942055708626304	cg22230917	37	4	56170117				0		0				3	chr4:56170000-56170490	NA	NA
cg03449857	cg03449857	0.940458408060735	0.0234298788136098	40.1392775243228	0	0.942048180640233	cg03449857	37	6	29648623				0		0		6:29648152-29649066	Unclassified_Cell_type_specific	3	chr6:29647685-29648735	NA	NA
cg05906698	cg05906698	0.941884653256057	0.0257367633214395	36.5968572462816	3.20897996811548e-293	0.942027405265681	cg05906698	37	9	13939800		LINC00583	Body	0		0				NA		NA	6	chr9:13938726-13939960
cg03515441	cg03515441	0.938142900467289	0.0494089442294038	18.9873091825546	2.1717547058591e-80	0.942018192878868	cg03515441	37	8	30138734				0		0				NA		NA	5	chr8:30138388-30138782
cg12935359	cg12935359	0.938526922942434	0.0287089363907907	32.6911074017878	2.08930652422102e-234	0.942008435122615	cg12935359	37	14	103987150	Island	CKB	Body	0		0				3	chr14:103986920-103988875	NA	NA
cg12896437	cg12896437	0.940110404666444	0.0274323608941325	34.2701238254534	2.18750238177177e-257	0.941999352410827	cg12896437	37	16	84440119		ATP2C2;ATP2C2;ATP2C2	TSS200;Body;Body	0		0				3	chr16:84439905-84440215	NA	NA
cg18477163	cg18477163	0.941277631983725	0.0254381346497384	37.0026200798258	1.03923754609489e-299	0.941986993283328	cg18477163	37	1	228402036	Island	OBSCN;OBSCN	Body;Body	0		0				3	chr1:228401940-228402255	NA	NA
cg20093868	cg20093868	0.94050210719894	0.0359198203433715	26.1833744770523	4.11002938580542e-151	0.941984075807213	cg20093868	37	4	152646689		GATB	Body	0		0				NA		NA	NA
cg22370920	cg22370920	0.941151461901709	0.0386227450826153	24.3678034766445	3.75464182617196e-131	0.941983724868102	cg22370920	37	12	117562500				0		0				3	chr12:117562320-117562735	NA	NA
cg10351869	cg10351869	0.938218014695468	0.0304329083583716	30.8290618710249	1.0691595292939e-208	0.941966986050569	cg10351869	37	9	18057067				0		0				3	chr9:18057025-18057350	NA	NA
cg16378712	cg16378712	0.912694460756479	0.0472071522983755	19.3338173628382	2.78991493666037e-83	0.941959879626561	cg16378712	37	1	212787406		ATF3;ATF3;ATF3;ATF3;ATF3;ATF3	5'UTR;5'UTR;5'UTR;5'UTR;TSS1500;5'UTR	0		0				3	chr1:212787360-212787775	NA	NA
cg13263323	cg13263323	0.939118638390697	0.0270019190329125	34.7796998148912	4.93148325937251e-265	0.941897086766196	cg13263323	37	15	86062960		AKAP13;AKAP13	Body;Body	0		0				3	chr15:86062680-86063035	NA	NA
cg16965936	cg16965936	0.92915998946683	0.0582400368309708	15.9539732463343	2.67334075977201e-57	0.941892218885344	cg16965936	37	21	43255477	Island	PRDM15;PRDM15	Body;Body	0		0				NA		NA	NA
cg07461715	cg07461715	0.941238904675101	0.0265218117726842	35.489238546083	7.20406973670881e-276	0.941890044294634	cg07461715	37	19	57989332		ZNF772;ZNF772	TSS1500;TSS1500	0		0		19:57988342-57989640	Promoter_Associated	NA		6	6	chr19:57987988-57989730
cg13437682	cg13437682	0.94703120318371	0.0219345219500515	43.1753746601022	0	0.941875192998324	cg13437682	37	10	123356219	N_Shore	FGFR2;FGFR2;FGFR2;FGFR2;FGFR2;FGFR2;FGFR2	TSS200;5'UTR;5'UTR;5'UTR;5'UTR;5'UTR;Body	0		0				NA		6	6	chr10:123354792-123358682
cg03098024	cg03098024	0.936588687914292	0.0259389140314688	36.107474922737	1.73121252417195e-285	0.941873034575193	cg03098024	37	2	238832777				0		0		2:238831433-238832945	Unclassified	3	chr2:238832640-238832955	NA	NA
cg11079896	cg11079896	0.940882191282444	0.0500337733057407	18.8049417247228	6.879779049196e-79	0.941864982954182	cg11079896	37	14	63671314		RHOJ;RHOJ	5'UTR;1stExon	0		0				NA		6	6	chr14:63670206-63673661
cg05439204	cg05439204	0.938731863470839	0.0290297693141693	32.3368695531676	2.12222824591264e-229	0.941849615469705	cg05439204	37	7	157854693		PTPRN2;PTPRN2;PTPRN2	Body;Body;Body	0		0				3	chr7:157854305-157854775	NA	NA
cg22676075	cg22676075	0.941186521077797	0.0180907066563431	52.02596775001	0	0.941843344272596	cg22676075	37	6	135203613				0		0		6:135203214-135203963	Unclassified	3	chr6:135203605-135203870	NA	NA		DMR
cg17686260	cg17686260	0.937877892914177	0.0414627176501338	22.6197882354957	2.76805291340406e-113	0.941840506712606	cg17686260	37	10	131412764		MGMT	Body	0		0				NA		NA	NA
cg02267270	cg02267270	0.941121527118935	0.0200904318748133	46.8442656177434	0	0.941838879823931	cg02267270	37	6	37616410	Island	MDGA1	Body	0		0		6:37616081-37616629	Unclassified_Cell_type_specific	3	chr6:37615905-37617095	NA	NA
cg14906510	cg14906510	0.936761124677217	0.0294610328406434	31.7966152016536	7.2093849717339e-222	0.94182956482027	cg14906510	37	12	7781169	Island			0		0				3	chr12:7780905-7781215	NA	NA
cg01359822	cg01359822	0.929054174314386	0.0246730099805587	37.654675090167	0	0.94182810327938	cg01359822	37	21	40176597	N_Shore	ETS2	TSS1500	0		0		21:40176497-40178006	Promoter_Associated	3	chr21:40176240-40177295	NA	NA
cg22672453	cg22672453	0.941500265414554	0.0345463881099465	27.2532185540833	1.52212065898958e-163	0.941808838599513	cg22672453	37	5	10594048		ANKRD33B	Body	0		0				3	chr5:10593785-10594195	NA	NA
cg21490485	cg21490485	0.940381343548035	0.0429540541172404	21.8927261436446	3.04734104418028e-106	0.941801772155537	cg21490485	37	14	105836096	Island	PACS2;PACS2	Body;Body	0		0				3	chr14:105835865-105836115	NA	NA
cg17019630	cg17019630	0.929520885915209	0.0604517300385515	15.3762495353306	2.36241364593402e-53	0.941795561482404	cg17019630	37	6	28984716	S_Shore			0		0		6:28983873-28985303	Promoter_Associated	3	chr6:28984220-28984910	NA	NA
cg05585739	cg05585739	0.927712470956199	0.051032239428721	18.1789488633352	7.57722451593753e-74	0.941778996766934	cg05585739	37	3	148693158				0		0				3	chr3:148693000-148693475	NA	NA
cg05740763	cg05740763	0.942152148760211	0.0366772123339751	25.6876705945144	1.6053084679901e-145	0.941777835846378	cg05740763	37	12	13080422				0		0				3	chr12:13080320-13080910	NA	NA
cg26953535	cg26953535	0.936158700718101	0.0342203460014284	27.3567865350931	8.96714939899214e-165	0.941773740828811	cg26953535	37	10	120860077	N_Shelf			0		0				NA		4	4	chr10:120859996-120860594
cg26212868	cg26212868	0.941221877490209	0.0403747370201066	23.3121488078419	3.33833596523057e-120	0.941769114390013	cg26212868	37	1	118087436				0		0				NA		NA	6	chr1:118087216-118087916
cg22224040	cg22224040	0.948672809186271	0.0223890764082497	42.3721279023691	0	0.941762893931734	cg22224040	37	17	77706870	N_Shore	ENPP7	Body	0		0		17:77706505-77707700	Unclassified	NA		6	6	chr17:77706039-77707916
cg15059639	cg15059639	0.944022121079987	0.0264173915415834	35.7348725968652	1.1365316702888e-279	0.941751408221434	cg15059639	37	2	171220061		MYO3B;MYO3B;MYO3B	Body;Body;Body	0		0				3	chr2:171219800-171220150	NA	NA		DMR
cg22311344	cg22311344	0.941143747629582	0.0245457957962813	38.342360355339	0	0.941688924425393	cg22311344	37	13	66713559				0		0				3	chr13:66713425-66713710	NA	NA
cg04248279	cg04248279	0.942072807206774	0.024198045098375	38.9317733468494	0	0.94167808078611	cg04248279	37	17	184833	N_Shore	RPH3AL	5'UTR	0		0				3	chr17:184645-185175	NA	NA
cg17153924	cg17153924	0.9427940902434	0.023335169752352	40.4022812025343	0	0.941671543598421	cg17153924	37	14	63568785				0		0				NA		NA	NA
cg01043153	cg01043153	0.940385439717581	0.0228394896149693	41.1736626155272	0	0.941667514288578	cg01043153	37	16	86752101				0		0				3	chr16:86751685-86752235	NA	NA
cg14219896	cg14219896	0.941435166712539	0.0526385592299406	17.8848961765856	1.54640958812727e-71	0.941660999280959	cg14219896	37	12	124809097	Island	NCOR2;NCOR2	3'UTR;3'UTR	0		0				3	chr12:124809005-124809295	NA	NA
cg11747594	cg11747594	0.942341825092977	0.0232007211852776	40.616919515888	0	0.941632390138442	cg11747594	37	6	29648225				0		0		6:29648152-29649066	Unclassified_Cell_type_specific	3	chr6:29647685-29648735	NA	NA
cg03973904	cg03973904	0.941741115711732	0.0420517626110188	22.3948071909111	4.42223946574065e-111	0.941611314335624	cg03973904	37	18	3409242				0		0				3	chr18:3409125-3409390	NA	NA
cg23428507	cg23428507	0.748106236760316	0.0377807138855512	19.8012731846875	2.90264172303519e-87	0.94160260602471	cg23428507	37	1	78444764	Island	FUBP1;FUBP1;FUBP1;FUBP1;FUBP1	1stExon;1stExon;5'UTR;5'UTR;Body	0		0		1:78443846-78445914	Unclassified	3	chr1:78443845-78445015	NA	NA
cg15991630	cg15991630	0.941655116950834	0.0221108527026724	42.5879150665691	0	0.941596065739418	cg15991630	37	18	77292555	Island			0		0				3	chr18:77292445-77292875	NA	NA
cg14849387	cg14849387	0.935514912098424	0.0255557892598346	36.6067704889377	2.23187049259776e-293	0.941593349078857	cg14849387	37	17	49516968				0		0				3	chr17:49516800-49517115	NA	NA
cg08858926	cg08858926	0.936162993933467	0.0369502476449582	25.3357704914112	1.28956436720013e-141	0.941540903648837	cg08858926	37	16	72918832		ZFHX3;ZFHX3	Body;Body	0		0				NA		NA	NA
cg24693760	cg24693760	0.947572796279538	0.0257465182948175	36.8039198709937	1.59806891784814e-296	0.941532980799916	cg24693760	37	1	167509918				0		0		1:167509410-167510108	Gene_Associated	3	chr1:167509640-167509935	NA	NA
cg05867996	cg05867996	0.935044349219239	0.0571601486946009	16.3583260466144	3.79414462467722e-60	0.941520712583472	cg05867996	37	4	2137514		POLN	Body	0		0				3	chr4:2137485-2137675	NA	NA
cg02873954	cg02873954	0.941190171898973	0.0201284900637603	46.7591045785152	0	0.941505440223458	cg02873954	37	21	45161415		PDXK	Body	1	high-CpG:43985771-43985861	0				3	chr21:45161325-45161615	NA	NA
cg05715076	cg05715076	0.941711799368707	0.0243782938917958	38.6291101234786	0	0.941496108765457	cg05715076	37	14	100075957				0		0		14:100075359-100076595	Unclassified	3	chr14:100075860-100076095	NA	NA
cg24617313	cg24617313	0.943928209578208	0.022103086893382	42.7057186234397	0	0.941483316374709	cg24617313	37	20	57427146	N_Shore	GNAS;GNAS;GNAS;GNASAS	TSS1500;TSS1500;3'UTR;TSS1500	0		0		20:57426788-57428499	Unclassified	3	chr20:57426225-57427395	NA	NA		CDMR
cg21224286	cg21224286	0.93844967176807	0.0256396242532268	36.6015376239362	2.70344628810819e-293	0.941480598068746	cg21224286	37	12	1909916	S_Shelf	CACNA2D4	Body	0		0		12:1909613-1910899	Unclassified	3	chr12:1909840-1910435	NA	NA
cg13996040	cg13996040	0.944934569652946	0.0325134033084727	29.0629240097638	1.05657352249271e-185	0.941468820643827	cg13996040	37	10	72025335		NPFFR1	Body	0		0				NA		6	6	chr10:72024646-72025439
cg17347593	cg17347593	0.937332912589644	0.0418815585317395	22.3805642733972	6.08694233536871e-111	0.941463571552871	cg17347593	37	7	155577749	N_Shelf			0		0				NA		NA	6	chr7:155566256-155579311
cg05473257	cg05473257	0.941869442888363	0.0241823348855667	38.9486560063529	0	0.941453979963333	cg05473257	37	10	135341443	Island	CYP2E1	Body	0		0				3	chr10:135341200-135341555	NA	NA
cg05934667	cg05934667	0.938686750210565	0.030646718601589	30.6292742924162	4.99030303837964e-206	0.941450552661531	cg05934667	37	5	68808834		OCLN;OCLN;OCLN	5'UTR;Body;Body	0		0				3	chr5:68808565-68809275	NA	NA
cg12011907	cg12011907	0.932438250059166	0.0589428753127799	15.8193546736767	2.2882600411939e-56	0.941414760758289	cg12011907	37	11	93430884		CEP295	Body	0		0				NA		NA	NA
cg02341645	cg02341645	0.941514061148946	0.0299045408173338	31.4839832151246	1.4392023412023e-217	0.941413257547839	cg02341645	37	17	71756141		C17orf54	Body	0		0		17:71756140-71756287	Unclassified_Cell_type_specific	3	chr17:71756005-71756335	NA	NA
cg22408430	cg22408430	0.936337849759379	0.0285557472961566	32.7898212590431	8.22398943085714e-236	0.941381174554517	cg22408430	37	11	63883266	N_Shore	MACROD1;FLRT1	Body;5'UTR	0		0				NA		6	NA
cg07288579	cg07288579	0.931762441734586	0.0536169236366984	17.3781406790157	1.20807203261556e-67	0.941366622461857	cg07288579	37	4	2694305		FAM193A;FAM193A;FAM193A;FAM193A;FAM193A;FAM193A	Body;Body;Body;Body;Body;Body	0		0				NA		NA	3	chr4:2693671-2694317
cg13922901	cg13922901	0.94463642821756	0.0233203082491259	40.507030101241	0	0.94136592245388	cg13922901	37	5	177783729		COL23A1	Body	0		0				3	chr5:177783405-177783835	NA	NA		DMR
cg11497658	cg11497658	0.927525476144634	0.0316572731897736	29.2989693263998	1.06896453123923e-188	0.941362463314817	cg11497658	37	10	63775746		ARID5B	Body	0		0				NA		NA	5	chr10:63775675-63776173
cg08895590	cg08895590	0.929305364167282	0.020962174761667	44.332488147493	0	0.941348028849416	cg08895590	37	1	91227319				0		0				NA		NA	3	chr1:91227264-91228245
cg17422692	cg17422692	0.933440814066283	0.0213367690793428	43.747992519167	0	0.941337030661522	cg17422692	37	16	420245	Island	MRPL28	5'UTR	0		0		16:420186-421216	Unclassified	3	chr16:419585-420415	NA	NA		DMR
cg08584759	cg08584759	0.944728893762222	0.0242951776517305	38.885449092196	0	0.941332912199563	cg08584759	37	10	11912126	Island	C10orf47	Body	0		0		10:11912063-11912181	Unclassified_Cell_type_specific	3	chr10:11911925-11912735	NA	NA
cg15576576	cg15576576	0.942876091784104	0.0182752854066376	51.5929612481812	0	0.941311514337933	cg15576576	37	19	54040818	Island	ZNF331;ZNF331	TSS1500;5'UTR	0		0		19:54040740-54041825	Promoter_Associated	3	chr19:54040745-54041815	NA	NA
cg06517373	cg06517373	0.932065867727758	0.0274756958162217	33.9232852904662	3.02236876518229e-252	0.941291382354033	cg06517373	37	12	13080464				0		0				3	chr12:13080320-13080910	NA	NA
cg27469660	cg27469660	0.932796914753179	0.026144686082902	35.6782602703807	8.59341350009677e-279	0.941284865839159	cg27469660	37	1	153599709		S100A13;S100A13;S100A13;S100A13;S100A13;S100A13;S100A1	5'UTR;TSS200;1stExon;5'UTR;5'UTR;5'UTR;TSS1500	0		0				3	chr1:153599340-153600475	NA	NA
cg14748380	cg14748380	0.940792556368248	0.0269033578578103	34.9693358479833	6.58306928125707e-268	0.941264857519884	cg14748380	37	1	179713788	Island	FAM163A	5'UTR	0		0				NA		6	6	chr1:179711443-179715292
cg10810394	cg10810394	0.94020271884852	0.044972072541539	20.9063684574486	4.68568827807928e-97	0.941253170889945	cg10810394	37	19	12886980	S_Shore	HOOK2;HOOK2	TSS1500;TSS1500	0		0				NA		NA	6	chr19:12882627-12887714
cg04674291	cg04674291	0.936534139718316	0.0433269618222054	21.6155045341383	1.2839166551343e-103	0.941245910783949	cg04674291	37	12	118122702		KSR2	Body	0		0				NA		NA	6	chr12:118122465-118125607
cg24478129	cg24478129	0.936096227652033	0.0231049998271904	40.5148770678811	0	0.941244175806113	cg24478129	37	1	246592123		SMYD3	Body	0		1	chr1:246591935-246591935			3	chr1:246591805-246592235	NA	NA
cg10293093	cg10293093	0.941089129275277	0.0634235717394492	14.8381603789419	8.30010233367863e-50	0.941217485933128	cg10293093	37	6	28984674	Island			0		0		6:28983873-28985303	Promoter_Associated	3	chr6:28984220-28984910	NA	NA
cg20667825	cg20667825	0.935580028451425	0.0494384718341553	18.9241292002287	7.21723704289475e-80	0.941209896457477	cg20667825	37	12	6420034	S_Shore	PLEKHG6;PLEKHG6	5'UTR;TSS200	0		0		12:6419335-6420291	Unclassified_Cell_type_specific	3	chr12:6419645-6420435	NA	NA
cg13920856	cg13920856	0.92828322108872	0.029893241566511	31.0532806896615	1.03025224720086e-211	0.941166014278188	cg13920856	37	2	159867184		TANC1;TANC1	5'UTR;5'UTR	0		0				3	chr2:159866805-159867195	NA	NA
cg12702372	cg12702372	0.934792395114389	0.0383282499908071	24.3891227838108	2.23086489498656e-131	0.94116125406788	cg12702372	37	3	122365223				0		0				3	chr3:122365040-122365335	NA	NA
cg15707064	cg15707064	0.955741586374716	0.0414284141904262	23.069712057566	9.32828902551877e-118	0.941159870046621	cg15707064	37	6	136129693				0		0				NA		NA	NA
cg05509609	cg05509609	0.917108509579144	0.0283370625296395	32.3642758885076	8.73724994857605e-230	0.94114593398517	cg05509609	37	4	74847829	Island	PF4	TSS200	0		0				3	chr4:74847460-74847875	NA	NA
cg12859507	cg12859507	0.935816338986015	0.0240367510265694	38.9327300495644	0	0.941110486859296	cg12859507	37	12	1909963	S_Shelf	CACNA2D4	Body	0		0		12:1909613-1910899	Unclassified	3	chr12:1909840-1910435	NA	NA
cg04681450	cg04681450	0.940204974942515	0.0262815220107523	35.7743731340163	2.7652649934217e-280	0.941110440237673	cg04681450	37	16	3719224		TRAP1;TRAP1	Body;Body	0		0				3	chr16:3718845-3719535	NA	NA
cg01827070	cg01827070	0.933189082600542	0.0325656417513465	28.6556331278796	1.36384271090143e-180	0.941107916831651	cg01827070	37	16	58714416	N_Shelf	SLC38A7;SLC38A7	5'UTR;5'UTR	0		0				NA		NA	NA
cg11067736	cg11067736	0.934130846551871	0.0665008202238794	14.046907142003	8.04724747258294e-45	0.941100730886582	cg11067736	37	8	101225252	Island	SPAG1;SPAG1	Body;Body	1	high-CpG:101294424-101294557	0		8:101224788-101226233	Promoter_Associated	3	chr8:101225040-101225415	NA	NA
cg07158503	cg07158503	0.934171686716292	0.0205959898422949	45.3569696756174	0	0.941094377100593	cg07158503	37	5	135415693	N_Shore			0		0		5:135415053-135416202	Unclassified_Cell_type_specific	NA		6	NA		RDMR
cg14522097	cg14522097	0.935048408212744	0.051604375655961	18.1195566524548	2.23387777804103e-73	0.941089659631777	cg14522097	37	5	150605036	S_Shore	CCDC69	TSS1500	0		0				NA		NA	NA
cg14708411	cg14708411	0.946345449673653	0.0361843716868032	26.1534304883009	9.00840013615697e-151	0.941083676368039	cg14708411	37	5	1060679	Island	SLC12A7	Body	0		0				3	chr5:1060565-1061095	NA	NA
cg12717203	cg12717203	0.938767509041466	0.0223178556172826	42.0635174427107	0	0.941079623363024	cg12717203	37	4	124342	Island	ZNF718	Body	0		0		4:124043-125022	Unclassified	3	chr4:124185-124435	NA	NA
cg26872792	cg26872792	0.926244767257521	0.0317749831701184	29.1501261322012	8.32332349572865e-187	0.941069683918474	cg26872792	37	12	120763815		PLA2G1B	Body	0		0		12:120762627-120763967	Unclassified	3	chr12:120763320-120763995	NA	NA		RDMR
cg16557370	cg16557370	0.940606423243124	0.022684982834176	41.4638366763961	0	0.941038277145155	cg16557370	37	13	27295982				0		0		13:27295404-27296109	Unclassified_Cell_type_specific	3	chr13:27295745-27296215	NA	NA
cg00314943	cg00314943	0.929370586522414	0.0242671058762331	38.2975452970116	0	0.941025466580358	cg00314943	37	2	233270750	N_Shore	ALPPL2	TSS1500	0		0				3	chr2:233270625-233270955	NA	NA
cg06242242	cg06242242	0.937772011440049	0.0285452061721518	32.8521715970272	1.06051962965826e-236	0.94101452841104	cg06242242	37	7	766104	Island	PRKAR1B;PRKAR1B;PRKAR1B;HEATR2	5'UTR;5'UTR;5'UTR;TSS1500	0		0		7:766000-766106	Promoter_Associated_Cell_type_specific	3	chr7:765765-766135	NA	NA
cg20806143	cg20806143	0.939076021556624	0.0491734117465611	19.097231373666	2.6623557161363e-81	0.940998550695918	cg20806143	37	1	89567209				0		0				NA		NA	NA
cg17416644	cg17416644	0.931657397745816	0.0286770150602967	32.4879488254584	1.57797322821387e-231	0.940992460029313	cg17416644	37	11	1474841	S_Shelf	BRSK2	Body	0		0		11:1474365-1475468	Unclassified	3	chr11:1474785-1475475	NA	NA
cg12302797	cg12302797	0.937475595593715	0.025742783049918	36.4170258427712	2.28921959854816e-290	0.94097473871328	cg12302797	37	7	1097123	N_Shore	C7orf50;C7orf50;GPR146;C7orf50	Body;Body;TSS200;Body	0		0				NA		6	NA
cg04497514	cg04497514	0.945737973532069	0.0362389472799932	26.0972805370147	3.91436389243898e-150	0.940972442659978	cg04497514	37	2	18705868				0		0				NA		NA	NA
cg21003497	cg21003497	0.942491147251898	0.0341547325235594	27.5947453724541	1.28659443804209e-167	0.940949287588657	cg21003497	37	10	81065938		ZMIZ1	Body	0		0				3	chr10:81065925-81066275	NA	NA
cg24591913	cg24591913	0.947614635053038	0.0235755955396479	40.1947273594595	0	0.940933943593981	cg24591913	37	10	47062881				0		0				3	chr10:47062660-47062930	NA	NA
cg07473187	cg07473187	0.938015220953644	0.0291672461790634	32.1598828766688	6.42570969757674e-227	0.94092992319227	cg07473187	37	22	49942309		C22orf34;C22orf34	Body;Body	0		0				3	chr22:49942045-49942495	NA	NA
cg08899523	cg08899523	0.940074250843186	0.022652452617065	41.4998881902523	0	0.940924347660108	cg08899523	37	10	123244591		FGFR2;FGFR2;FGFR2;FGFR2;FGFR2;FGFR2;FGFR2;FGFR2;FGFR2	Body;Body;Body;Body;Body;Body;Body;Body;Body	0		0				NA		NA	NA
cg21733854	cg21733854	0.940031903514276	0.0230295901672511	40.818438221755	0	0.940923668226374	cg21733854	37	19	58837770	N_Shore	ZSCAN22	TSS1500	0		0				NA		NA	NA		RDMR
cg03777614	cg03777614	0.941266098777261	0.0296510582172784	31.7447725433544	3.74905698619529e-221	0.940911172029187	cg03777614	37	6	32379505				0		0				NA		NA	NA
cg03422016	cg03422016	0.940281383316635	0.0390944856065218	24.0515092788374	8.0496791232946e-128	0.940883358842717	cg03422016	37	12	121698404		CAMKK2;CAMKK2;CAMKK2;CAMKK2;CAMKK2;CAMKK2;CAMKK2;CAMKK2;CAMKK2	Body;Body;Body;Body;Body;Body;Body;Body;Body	0		0				NA		NA	NA
cg23118561	cg23118561	0.93677785164319	0.0252905773277648	37.040587864112	2.54573667657392e-300	0.940882497812083	cg23118561	37	13	51565237				0		0				3	chr13:51565105-51565515	NA	NA
cg13707183	cg13707183	0.933125991188482	0.0483237845357508	19.3098698736673	4.43688962059217e-83	0.940846213290602	cg13707183	37	15	90792631	Island	TTLL13	TSS200	0		0		15:90792495-90793193	Unclassified_Cell_type_specific	3	chr15:90792560-90793115	NA	NA
cg25176297	cg25176297	0.939466512272458	0.0216207687399781	43.4520401920458	0	0.940837240231621	cg25176297	37	2	37232322		HEATR5B	Body	0		0		2:37232171-37232513	Gene_Associated_Cell_type_specific	3	chr2:37232205-37232675	NA	NA
cg23596425	cg23596425	0.941502214002323	0.0327671379669662	28.7331232575603	1.47206507669993e-181	0.940817736756144	cg23596425	37	2	1494263	S_Shore	TPO;TPO;TPO;TPO	Body;Body;Body;Body	0		0				NA		NA	NA
cg16633653	cg16633653	0.92327533571999	0.0669969399233322	13.7808583015364	3.32297783136818e-43	0.940812192327917	cg16633653	37	2	10482554		HPCAL1;HPCAL1;HPCAL1	5'UTR;5'UTR;5'UTR	0		0				3	chr2:10482385-10482855	NA	NA
cg07554703	cg07554703	0.941205991528602	0.0347897378197766	27.0541271798134	3.41544808691322e-161	0.940806411986165	cg07554703	37	6	74363888	Island	SLC17A5	TSS200	1	high-CpG:74420549-74420637	0		6:74363606-74364098	Promoter_Associated	3	chr6:74362860-74364350	NA	NA
cg23133658	cg23133658	0.936748716834008	0.0233990775605276	40.0335745890356	0	0.940784814632884	cg23133658	37	12	108662412				0		0				3	chr12:108662120-108662550	NA	NA
cg21469772	cg21469772	0.938408420924694	0.0266687892261444	35.1875149999212	3.10391915552951e-271	0.940748311990827	cg21469772	37	9	124989294	Island	LHX6;LHX6	Body;Body	0		0		9:124988970-124989731	Unclassified_Cell_type_specific	3	chr9:124988365-124990195	NA	NA
cg02095219	cg02095219	0.928528852831456	0.0281486127521597	32.9866647783634	1.26164179342089e-238	0.940739697448671	cg02095219	37	17	57976723		RPS6KB1;RPS6KB1;RPS6KB1;RPS6KB1;RPS6KB1	5'UTR;Body;Body;Body;Body	0		0				3	chr17:57976540-57976855	NA	NA
cg13916117	cg13916117	0.939412053633464	0.0260643313635666	36.0420545814038	1.83688474669187e-284	0.940686504395654	cg13916117	37	3	3080338		CNTN4;CNTN4;CNTN4	Body;TSS1500;Body	0		0				NA		NA	6	chr3:3080046-3080797
cg25079981	cg25079981	0.942413134027382	0.0252711867203906	37.2920015373468	2.21198641349348e-304	0.940683399451367	cg25079981	37	7	137832331				0		0				3	chr7:137832245-137832555	NA	NA
cg07889765	cg07889765	0.94136343733239	0.0265547038087667	35.4499693956899	2.90382140532744e-275	0.940649852301275	cg07889765	37	10	96123159	S_Shore	NOC3L	TSS1500	0		0		10:96122170-96123263	Promoter_Associated	NA		6	6	chr10:96120938-96123365
cg15881997	cg15881997	0.939309395686286	0.0334807237243695	28.0552297321636	3.44881444346332e-173	0.940645862735833	cg15881997	37	10	1468502		ADARB2	Body	0		0				NA		5	6	chr10:1467728-1468942
cg13780207	cg13780207	0.933713854511289	0.0258119572079508	36.1736945009223	1.57832377035453e-286	0.940640487452144	cg13780207	37	9	138899186				0		0				NA		NA	6	chr9:138899030-138904837
cg02954704	cg02954704	0.943937551148763	0.0333758688290232	28.2820368208041	5.74832479247989e-176	0.940623160590329	cg02954704	37	1	161349006				0		1	chr1:161348767-161348767			3	chr1:161348920-161349175	NA	NA
cg24422984	cg24422984	0.937339581427557	0.0213271255577851	43.9505820363774	0	0.940614341694211	cg24422984	37	20	43681878		STK4	Body	0		0		20:43681833-43682222	Unclassified	3	chr20:43681680-43682090	NA	NA
cg16744531	cg16744531	0.941081525113899	0.021837216042496	43.0953068047924	0	0.940604526512469	cg16744531	37	19	17905626	Island	B3GNT3	TSS1500	0		0				3	chr19:17905445-17905995	NA	NA
cg13054514	cg13054514	0.940023020218853	0.0233536898994174	40.2515844077515	0	0.940588256223902	cg13054514	37	4	129522570				0		0				3	chr4:129522540-129522855	NA	NA
cg27304120	cg27304120	0.939342856089427	0.0497500076051999	18.8812605526365	1.6265731029499e-79	0.940587625371829	cg27304120	37	1	229139160				0		0				3	chr1:229139100-229139295	NA	NA
cg09144455	cg09144455	0.934569360684355	0.0301302960225154	31.0175963749571	3.12186145939553e-211	0.940571815852979	cg09144455	37	3	32656639				0		0				3	chr3:32656500-32656775	NA	NA
cg11381759	cg11381759	0.93627672114308	0.0315268505657901	29.6977561773658	8.20836341680799e-194	0.940517369721988	cg11381759	37	18	32363520		DTNA;DTNA;DTNA;DTNA;DTNA;DTNA;DTNA;DTNA;DTNA;DTNA;DTNA;DTNA	Body;Body;Body;Body;Body;Body;Body;Body;Body;Body;Body;Body	0		0				NA		4	NA
cg09812376	cg09812376	0.940311404037077	0.0285974140156874	32.8809941878402	4.10895478666442e-237	0.940510060943515	cg09812376	37	17	74270190		QRICH2	3'UTR	0		0				3	chr17:74269960-74270210	NA	NA
cg15720617	cg15720617	0.942220995418652	0.0406792289334628	23.1622137420501	1.09504921195169e-118	0.940507827580061	cg15720617	37	21	32933274	S_Shore			0		0				3	chr21:32933205-32933635	NA	NA
cg00954161	cg00954161	0.94324644588014	0.039201627886684	24.061410118138	6.34104088238495e-128	0.940496386539503	cg00954161	37	1	3696925		LRRC47	3'UTR	0		0				NA		6	6	chr1:3686912-3701343
cg17886888	cg17886888	0.937453420443806	0.0392566437605944	23.8801214429038	4.92851617046684e-126	0.940483227738755	cg17886888	37	5	31681027				0		0		5:31680936-31681082	Unclassified_Cell_type_specific	3	chr5:31680645-31681135	NA	NA
cg05779406	cg05779406	0.936437124389282	0.0245231790470081	38.1857964905056	0	0.940465368845947	cg05779406	37	7	1198841	N_Shore	ZFAND2A	5'UTR	0		0		7:1198269-1198980	Promoter_Associated	3	chr7:1198325-1199095	NA	NA		CDMR
cg07001736	cg07001736	0.932831201578246	0.0687461468773215	13.5692143334651	6.09720744160875e-42	0.940463224142625	cg07001736	37	10	80232813				0		0				3	chr10:80232785-80233075	NA	NA
cg22568451	cg22568451	0.921401756201138	0.0660886983009788	13.9418959654028	3.52451441270424e-44	0.9404505372679	cg22568451	37	10	88296809	S_Shore			0		0		10:88295982-88297017	Unclassified_Cell_type_specific	3	chr10:88296025-88297095	NA	NA
cg02037858	cg02037858	0.924153868270631	0.0516544646048544	17.8910743793438	1.38413720962038e-71	0.940445432003549	cg02037858	37	2	55234183		RTN4;RTN4;RTN4;RTN4;RTN4	Body;Body;Body;Body;Body	0		0				NA		NA	NA
cg19815010	cg19815010	0.927677641314776	0.0497632244187216	18.6418314357815	1.47116701472955e-77	0.94044387891501	cg19815010	37	12	13080655				0		0				3	chr12:13080320-13080910	NA	NA
cg12194267	cg12194267	0.939056766125112	0.039456816517899	23.7996080018043	3.37112965298295e-125	0.940435357385585	cg12194267	37	9	98473994				0		0				3	chr9:98473725-98474055	NA	NA
cg00853607	cg00853607	0.946870311517931	0.0339572680448459	27.8841722563617	4.15115701155682e-171	0.940410039497963	cg00853607	37	21	17144769		USP25;USP25;USP25	Body;Body;Body	0		0				NA		NA	NA
cg02799582	cg02799582	0.933691893036006	0.0562151503884285	16.6092572302039	5.9728170692968e-62	0.940409732577696	cg02799582	37	2	121984519	S_Shore	TFCP2L1	Body	0		0				NA		NA	NA
cg01219962	cg01219962	0.939591545647684	0.0360775412110578	26.0436691112336	1.58691751890409e-149	0.940388076481492	cg01219962	37	1	95446780				0		0				3	chr1:95446485-95446930	NA	NA
cg06751007	cg06751007	0.937706365976854	0.0239198876803471	39.201955231056	0	0.940386666480326	cg06751007	37	17	78233937	Island	RNF213;RNF213	TSS1500;TSS1500	0		0				NA		6	6	chr17:78233252-78238881
cg13276615	cg13276615	0.954147067709514	0.0335189295836396	28.4659170075415	3.09628148201333e-178	0.940385857655276	cg13276615	37	22	23260278				0		0				NA		NA	NA
cg04655354	cg04655354	0.932614897600977	0.0561837127763349	16.5993817694761	7.0412415168696e-62	0.940379305987732	cg04655354	37	8	144716819	N_Shore	ZNF623	TSS1500	0		0				3	chr8:144716665-144716995	NA	NA
cg24668570	cg24668570	0.937222003774482	0.0348825524296613	26.8679307703855	5.20735779270802e-159	0.940336626544251	cg24668570	37	10	134973778	Island	KNDC1	TSS200	1	high-CpG:134823688-134823950	0		10:134973240-134974816	Unclassified_Cell_type_specific	3	chr10:134973385-134975655	NA	NA
cg25619350	cg25619350	0.938452314106194	0.0517512438195481	18.1339083825404	1.72082189106221e-73	0.940334412021014	cg25619350	37	15	96713315		NR2F2-AS1	Body	0		0				NA		NA	NA
cg07962847	cg07962847	0.939473591019669	0.0202682971593282	46.3518757217002	0	0.940322136647643	cg07962847	37	7	152988211				0		0				NA		NA	NA
cg11524184	cg11524184	0.920723518045265	0.0263916746091956	34.8868926159183	1.17500693541909e-266	0.940278128337493	cg11524184	37	5	180397383	Island			0		0				3	chr5:180397365-180397615	NA	NA
cg23277389	cg23277389	0.938389197919399	0.0406794940347222	23.0678679808169	9.73445714150676e-118	0.94027175939574	cg23277389	37	8	49834543	N_Shore	SNAI2	TSS1500	0		0		8:49834150-49834999	Unclassified	3	chr8:49833845-49834715	NA	NA		DMR
cg04361678	cg04361678	0.924897171016023	0.0757040384576863	12.2172765133657	2.51365302926243e-34	0.940248944879056	cg04361678	37	22	32750744		RFPL3	TSS200	0		0				NA		6	6	chr22:32750678-32751400
cg21807306	cg21807306	0.938311663486577	0.0286724830609074	32.7251623618844	6.85174818587943e-235	0.940224974950736	cg21807306	37	20	60602346		TAF4	Body	0		0		20:60600881-60602414	Promoter_Associated	3	chr20:60602225-60602615	NA	NA
cg02094681	cg02094681	0.945682060625067	0.0256579905392537	36.8572144875603	2.24132053180326e-297	0.940217519357056	cg02094681	37	5	113661575				0		0				NA		4	NA
cg19377150	cg19377150	0.940264510615238	0.0140739632586921	66.8087938935417	0	0.940202373250917	cg19377150	37	2	101223460				0		0		2:101222895-101224155	Unclassified	3	chr2:101223340-101223835	NA	NA
cg21055985	cg21055985	0.928163651655604	0.0256000372810239	36.2563398430521	7.89518020502858e-288	0.940201229232939	cg21055985	37	3	78921616		ROBO1;ROBO1;ROBO1	Body;Body;Body	0		0				3	chr3:78921320-78921790	NA	NA
cg10526087	cg10526087	0.941653837070374	0.0383119076893853	24.5786204306205	2.13872394946855e-133	0.940200687578237	cg10526087	37	14	72118523		SIPA1L1;SIPA1L1;SIPA1L1;SIPA1L1	Body;Body;Body;Body	0		0				NA		NA	3	chr14:72117841-72118712
cg18696632	cg18696632	0.936437993034003	0.0281915785439902	33.216940710602	6.13041093296381e-242	0.940173701065596	cg18696632	37	6	32811521	Island	PSMB8;PSMB8	Body;Body	0		0				3	chr6:32811180-32811570	NA	NA
cg26095158	cg26095158	0.936566148566659	0.0277859991567936	33.7064052756106	4.65737672606188e-249	0.940161804538588	cg26095158	37	1	219294469		LYPLAL1-AS1	Body	0		0				3	chr1:219294425-219294810	NA	NA
cg19610292	cg19610292	0.92950515049828	0.0473098768243215	19.6471691091031	6.11284534374631e-86	0.940143469177219	cg19610292	37	16	70824833		VAC14	Body	0		0				3	chr16:70824480-70825075	NA	NA
cg25627364	cg25627364	0.936298708853353	0.0246468637677922	37.9885537435753	0	0.940113603293999	cg25627364	37	13	97050032		HS6ST3	Body	0		0				NA		NA	3	chr13:97049983-97050452
cg19543355	cg19543355	0.934916962848861	0.0604026697934524	15.4780735031385	4.87864798977373e-54	0.940111945984897	cg19543355	37	9	113696372		LPAR1;LPAR1	Body;Body	0		0				3	chr9:113696220-113696430	NA	NA
cg01702330	cg01702330	0.932324315290062	0.0245620986202265	37.9578443074203	0	0.940110156800273	cg01702330	37	6	33682287	S_Shelf			0		0				3	chr6:33682260-33682570	NA	NA
cg15592740	cg15592740	0.93452090079453	0.0453953634134191	20.5862632331804	3.64414051946498e-94	0.940108313905982	cg15592740	37	1	10518183				0		0				3	chr1:10518060-10518415	NA	NA
cg15807123	cg15807123	0.940995290665146	0.024700575926792	38.0960870489046	0	0.940106855941569	cg15807123	37	12	29944157				0		0				NA		NA	6	chr12:29943757-29947226
cg02219949	cg02219949	0.936814792403721	0.0230456133213892	40.6504604298918	0	0.940102511847654	cg02219949	37	17	45927392	N_Shore	SP6	5'UTR	0		0		17:45927147-45927406	Unclassified_Cell_type_specific	3	chr17:45927145-45927395	NA	NA
cg25651328	cg25651328	0.940871724647974	0.0249952869455661	37.6419653311831	0	0.940099502215705	cg25651328	37	1	168074276		GPR161;GPR161;GPR161;GPR161;GPR161;GPR161;GPR161	Body;Body;Body;Body;5'UTR;5'UTR;5'UTR	0		0				NA		NA	NA
cg02792220	cg02792220	0.933769606807587	0.0391779118722813	23.8340830887477	1.48100013492973e-125	0.940090206351231	cg02792220	37	20	21196343		KIZ;KIZ;KIZ;KIZ;KIZ-AS1	Body;Body;Body;Body;Body	0		0				NA		NA	NA
cg14574773	cg14574773	0.939924656175222	0.0307350146217211	30.5815587772962	2.15291018900352e-205	0.940059026535536	cg14574773	37	22	30958789		GAL3ST1	5'UTR	0		0				NA		6	5	chr22:30957940-30958876
cg15131710	cg15131710	0.935561432503371	0.0546986674697279	17.103916343504	1.38758597271381e-65	0.940041485325373	cg15131710	37	1	247477236		ZNF496	Body	0		0				NA		NA	NA
cg15124201	cg15124201	0.932594349403203	0.0570437016745903	16.3487698383119	4.43850212833493e-60	0.940017158404052	cg15124201	37	6	32145376		RNF5P1;RNF5;AGPAT1;AGPAT1	TSS1500;TSS1500;TSS1500;5'UTR	0		0		6:32145152-32146424	Promoter_Associated	NA		6	6	chr6:32140814-32148333
cg07807783	cg07807783	0.939468032504671	0.0257045587018714	36.5486933038175	1.870436906609e-292	0.940007982295963	cg07807783	37	21	45765749				0		0				3	chr21:45765500-45765770	NA	NA
cg25594636	cg25594636	0.929560721741389	0.0406849267625805	22.8477914478229	1.53717500682358e-115	0.940007920874474	cg25594636	37	1	207224388	Island	YOD1;YOD1	1stExon;5'UTR	0		0		1:207223188-207225061	Promoter_Associated	3	chr1:207223800-207224535	NA	NA
cg02672936	cg02672936	0.937730660672429	0.0756557723106828	12.3947007879532	2.79185858441622e-35	0.939969843876206	cg02672936	37	16	70414816	Island	ST3GAL2	3'UTR	0		0		16:70414379-70415705	Promoter_Associated	3	chr16:70413840-70415235	NA	NA
cg16981421	cg16981421	0.921334626446344	0.0457103126752922	20.1559467114377	2.38649851280049e-90	0.939965583289859	cg16981421	37	22	50529071	Island	MOV10L1;MOV10L1;MOV10L1	Body;Body;Body	0		0				NA		NA	NA
cg25878746	cg25878746	0.936134484061857	0.0738898934703717	12.6693170079779	8.74726758625295e-37	0.939961389574563	cg25878746	37	3	57113454	Island	ARHGEF3	TSS200	0		0		3:57113402-57113608	Promoter_Associated	3	chr3:57112225-57113895	NA	NA
cg08742575	cg08742575	0.940206530336482	0.0203622822290834	46.1739268594159	0	0.939910678190272	cg08742575	37	21	47604166	S_Shore	C21orf56;C21orf56	5'UTR;5'UTR	0		0		21:47604065-47604373	Promoter_Associated	3	chr21:47603825-47604410	NA	NA		DMR
cg03453431	cg03453431	0.939540935742664	0.0229073249749605	41.0148691202336	0	0.939882596410046	cg03453431	37	7	157225567				0		0		7:157225079-157226055	Unclassified	3	chr7:157225285-157225635	NA	NA
cg04985582	cg04985582	0.938564145547578	0.0286718097552017	32.7347367871434	5.00702230977421e-235	0.939879406339255	cg04985582	37	21	15645988		ABCC13;ABCC13	TSS200;TSS200	0		0				NA		4	6	chr21:15645958-15647097
cg14752227	cg14752227	0.939568790485028	0.027533065807282	34.125106047454	3.13016506527892e-255	0.939876744841761	cg14752227	37	20	34000481		UQCC;UQCC	TSS1500;TSS1500	0		0				NA		NA	6	chr20:33998747-34000659
cg27063572	cg27063572	0.940197230335222	0.0415748175978446	22.6145846129693	3.11448757842558e-113	0.939872908943656	cg27063572	37	11	130607728				0		0				NA		6	6	chr11:130607352-130608511
cg14927855	cg14927855	0.923259906769025	0.0237662624151437	38.8475011611726	0	0.939872768542244	cg14927855	37	7	155151427				0		0				NA		6	6	chr7:155148996-155151679
cg09665331	cg09665331	0.94208848710408	0.019956189088657	47.2078352694883	0	0.939872417173402	cg09665331	37	1	195867753				0		0				NA		NA	6	chr1:195867350-195870893
cg21135466	cg21135466	0.939919479144038	0.0369442628136506	25.4415545895464	8.75481743307722e-143	0.939870281216027	cg21135466	37	1	249199569	N_Shore	PGBD2;PGBD2	TSS1500;TSS1500	0		0				NA		6	NA
cg06060754	cg06060754	0.939966545099867	0.0278651898609785	33.732644557221	1.92110289419808e-249	0.939855752143515	cg06060754	37	5	176797920	S_Shelf	RGS14	Body	0		0		5:176797319-176798210	Unclassified	3	chr5:176797705-176798050	NA	NA
cg14141451	cg14141451	0.945628011561695	0.0329248610251719	28.7207897654826	2.09886814421457e-181	0.93985498160396	cg14141451	37	8	144878775		SCRIB;SCRIB	Body;Body	0		0				NA		6	6	chr8:144875491-144880101
cg00820422	cg00820422	0.94139513815712	0.0571137244387493	16.482818226409	4.8758038009776e-61	0.939844272619997	cg00820422	37	7	158065273	S_Shelf	PTPRN2;PTPRN2;PTPRN2;PTPRN2;PTPRN2	Body;Body;Body;Body;Body	0		0				3	chr7:158065265-158065915	NA	NA
cg11604921	cg11604921	0.920385627049881	0.0534433028014192	17.2217205674916	1.82481752598106e-66	0.939839518252915	cg11604921	37	2	36818322		FEZ2;FEZ2	Body;Body	0		0				NA		NA	NA
cg23132611	cg23132611	0.940584176054304	0.028390287370426	33.1304915579722	1.08169849634849e-240	0.939838315717389	cg23132611	37	5	178640151		ADAMTS2;ADAMTS2	Body;Body	0		0		5:178639314-178640696	Unclassified	3	chr5:178639945-178640235	NA	NA
cg05194847	cg05194847	0.896058346459435	0.0336843305809176	26.6016373490604	6.49834406214374e-156	0.939835579347686	cg05194847	37	16	14760526		BFAR	Body	0		0				NA		NA	NA
cg12805491	cg12805491	0.933051873395046	0.0412666037001968	22.6103383785518	3.42900285192288e-113	0.93978300501555	cg12805491	37	1	26198721	N_Shelf	PAQR7	TSS1500	0		0				3	chr1:26198600-26198935	NA	NA
cg16424195	cg16424195	0.933831234120611	0.0578245595082317	16.1493877698744	1.14694397542985e-58	0.93976765492936	cg16424195	37	1	224448278		NVL;NVL;NVL;NVL	Body;Body;Body;Body	0		0				NA		6	NA
cg01434383	cg01434383	0.927776321473796	0.0259538458731736	35.7471615577699	7.32287539627554e-280	0.939748989676695	cg01434383	37	5	669624	S_Shore	TPPP	Body	0		1	chr5:669501-669501	5:668906-669855	Unclassified	3	chr5:669545-670035	NA	NA
cg17858844	cg17858844	0.939222807298574	0.045798440406925	20.507746529215	1.83606001709123e-93	0.939730649835447	cg17858844	37	2	97454077		CNNM4	Body	0		0				NA		6	6	chr2:97452325-97455310
cg20014942	cg20014942	0.941899474543989	0.0233526746803608	40.3336871444585	0	0.93972799892127	cg20014942	37	22	48977448	S_Shore	FAM19A5;FAM19A5	Body;Body	0		0				NA		6	NA
cg06666025	cg06666025	0.938547369599572	0.0443874613940535	21.1444254778965	3.10547855468033e-99	0.939712778630825	cg06666025	37	16	66613278	Island	CMTM2	TSS200	0		0		16:66612785-66613385	Unclassified_Cell_type_specific	3	chr16:66612660-66613335	NA	NA
cg10758676	cg10758676	0.908886430337096	0.0481400305506999	18.8800551212754	1.66412296922099e-79	0.939711707337392	cg10758676	37	6	158010406	N_Shelf	ZDHHC14;ZDHHC14	Body;Body	0		0				NA		NA	NA
cg27074582	cg27074582	0.939521379607639	0.0285890981109427	32.8629247401138	7.44613807404145e-237	0.939698418781136	cg27074582	37	2	240114406	S_Shore	HDAC4	Body	0		0				3	chr2:240114220-240114555	NA	NA
cg20707527	cg20707527	0.937948090466629	0.0211905950495225	44.2624706042771	0	0.939659219179043	cg20707527	37	8	105343122	S_Shore			0		1	chr8:105342972-105342972			NA		NA	NA
cg15451729	cg15451729	0.93140243972303	0.0453816923623202	20.5237484818076	1.32121747469176e-93	0.93964976652168	cg15451729	37	11	364805				0		0				NA		6	6	chr11:364153-365015
cg22892539	cg22892539	0.931896044114395	0.036615771045638	25.4506737807836	6.93928578903779e-143	0.939645041106922	cg22892539	37	5	1667258	Island			0		0		5:1667085-1668733	Unclassified_Cell_type_specific	3	chr5:1667005-1667675	NA	NA		DMR
cg03505857	cg03505857	0.939365262812016	0.0337845023038294	27.8046204251924	3.81417507781163e-170	0.939638293177353	cg03505857	37	4	69102304		TMPRSS11B	Body	0		0				NA		NA	NA
cg00104484	cg00104484	0.937070282787242	0.04673788594517	20.0494794284567	2.03968149729098e-89	0.93962955741639	cg00104484	37	11	5617851		TRIM6;TRIM6;TRIM6;TRIM6-TRIM34;TRIM6	TSS200;TSS200;TSS200;TSS200;5'UTR	0		0				3	chr11:5617745-5618215	NA	NA
cg10420854	cg10420854	0.923341991420728	0.0283394633075497	32.5814918017431	7.50108069728652e-233	0.939616925952647	cg10420854	37	6	41207397				0		0				3	chr6:41207165-41207495	NA	NA
cg25181997	cg25181997	0.932964897712756	0.0313339227556183	29.7749153525781	8.2541703692741e-195	0.939591975942683	cg25181997	37	6	44788336				0		0				3	chr6:44788140-44788455	NA	NA
cg06534905	cg06534905	0.94013875746288	0.0328000336946237	28.6627375513026	1.11232448590818e-180	0.93956883882471	cg06534905	37	2	54286688				0		0				NA		4	NA
cg00481499	cg00481499	0.936475110733056	0.0352123356960584	26.595086415636	7.73717846813136e-156	0.939541301607623	cg00481499	37	2	214148958	Island	SPAG16;SPAG16	TSS200;TSS200	0		0		2:214148680-214149514	Promoter_Associated	3	chr2:214148925-214149215	NA	NA		DMR
cg15084585	cg15084585	0.941850559113514	0.0231686514772126	40.6519369519571	0	0.939525231736688	cg15084585	37	8	105342650	S_Shore			0		0				NA		6	6	chr8:105341881-105342801
cg04737881	cg04737881	0.938589427592604	0.0227049851121198	41.338473597659	0	0.939478056027878	cg04737881	37	4	183060943	N_Shore	MGC45800	Body	0		0				3	chr4:183060605-183061090	NA	NA
cg07000257	cg07000257	0.933976623223592	0.0419664014210821	22.2553421688999	1.00126609310024e-109	0.9394779999207	cg07000257	37	10	6158386		RBM17;RBM17	3'UTR;3'UTR	0		0				NA		NA	NA
cg03517918	cg03517918	0.904576525682217	0.0849810559407544	10.6444491147869	1.85075747774064e-26	0.939450836595059	cg03517918	37	1	19946398		C1orf151	Body	0		0				3	chr1:19946160-19946535	NA	NA
cg05130482	cg05130482	0.933805482766266	0.023409017692906	39.8908444180146	0	0.939448244466509	cg05130482	37	8	98271949				0		0				NA		NA	6	chr8:98271059-98271987
cg19734801	cg19734801	0.949117944210037	0.054446236061803	17.4322049210651	4.69983453407808e-68	0.939423494008097	cg19734801	37	5	131281112	Island			0		0				NA		NA	NA
cg02720155	cg02720155	0.896483105338998	0.023925385685331	37.4699541787802	2.84296845939759e-307	0.939422883831707	cg02720155	37	5	180415938		BTNL3;BTNL3	5'UTR;1stExon	0		0				NA		NA	NA
cg11878555	cg11878555	0.940758136232892	0.0301556577449176	31.196737414605	1.17972623157759e-213	0.939416350287147	cg11878555	37	1	31920316				0		0				3	chr1:31920120-31920390	NA	NA
cg19559984	cg19559984	0.93658498060577	0.0366874894377589	25.5287291378906	9.46048188568124e-144	0.939399728265059	cg19559984	37	7	28848933		CREB5;CREB5;CREB5;CREB5	Body;Body;Body;Body	0		0				3	chr7:28848480-28849110	NA	NA
cg24364568	cg24364568	0.939248941214285	0.0304590588788104	30.8364399882262	8.51416717198308e-209	0.939396392114614	cg24364568	37	22	43090231	S_Shore	A4GALT	5'UTR	0		0				NA		NA	NA
cg21177396	cg21177396	0.939731979204342	0.0312988006152887	30.0245364272938	4.6952063314431e-198	0.93939445500799	cg21177396	37	9	126888124				0		0				3	chr9:126887605-126888255	NA	NA
cg22113123	cg22113123	0.936690043837781	0.0507345874813931	18.462553660879	4.13329465630083e-76	0.939386090171495	cg22113123	37	1	54721088	N_Shelf	SSBP3;SSBP3;SSBP3	Body;Body;Body	0		0				NA		5	NA
cg25210835	cg25210835	0.935433168576217	0.0227678494969492	41.0857059074272	0	0.939375079167304	cg25210835	37	1	110254828		GSTM5	TSS200	0		0				3	chr1:110254700-110255135	NA	NA
cg22504267	cg22504267	0.940191481671307	0.0472451916743096	19.9002575363146	4.04843251953874e-88	0.93937195253842	cg22504267	37	8	1935720	N_Shelf	KBTBD11	5'UTR	0		0				NA		3	NA
cg12755953	cg12755953	0.921363918101127	0.0614755032678824	14.9874969560841	8.86309652404094e-51	0.939360828307484	cg12755953	37	6	45430813		RUNX2;RUNX2;RUNX2	Body;Body;Body	0		0				3	chr6:45430480-45430855	NA	NA
cg21641816	cg21641816	0.938068793294542	0.0308080833699972	30.448787807686	1.24299172653959e-203	0.939355156235318	cg21641816	37	10	4775725				0		0				NA		3	6	chr10:4775278-4776529
cg02427933	cg02427933	0.939114282022099	0.0209212867541222	44.8879790740911	0	0.939328022743188	cg02427933	37	20	43312432				0		0		20:43312004-43312696	Unclassified	3	chr20:43312025-43312475	NA	NA
cg22370022	cg22370022	0.931529302039173	0.0450410726019724	20.6817743944752	5.05470351505406e-95	0.939325294368417	cg22370022	37	19	33937297		PEPD;PEPD;PEPD	Body;Body;Body	0		0				3	chr19:33937105-33937435	NA	NA
cg02352685	cg02352685	0.945947261632484	0.0396098593476935	23.8816112253518	4.75595967756956e-126	0.939317127476476	cg02352685	37	5	180377617		BTNL8;BTNL8;BTNL8;BTNL8;BTNL8;BTNL8	3'UTR;3'UTR;3'UTR;3'UTR;3'UTR;3'UTR	0		0				3	chr5:180377360-180377655	NA	NA
cg08217381	cg08217381	0.941484687140613	0.021669643858518	43.4471693807063	0	0.939316980442318	cg08217381	37	19	47471056		ARHGAP35	Body	0		0		19:47470597-47471226	Unclassified_Cell_type_specific	3	chr19:47470825-47471310	NA	NA
cg24460126	cg24460126	0.934339665358323	0.0251714571864186	37.1190137479387	1.38663093754858e-301	0.939305509059017	cg24460126	37	1	179713828	Island	FAM163A	5'UTR	0		0				NA		6	6	chr1:179711443-179715292
cg11821245	cg11821245	0.941046177237289	0.0273193693674883	34.4461164011051	5.14810139292496e-260	0.939301790434526	cg11821245	37	11	18433683		LDHC;LDHC	TSS200;TSS200	0		0		11:18433553-18434459	Unclassified_Cell_type_specific	3	chr11:18433600-18433990	NA	NA
cg13687825	cg13687825	0.942155216981729	0.0765221101701	12.3121959769199	7.787503835728e-35	0.939300908274187	cg13687825	37	8	101225344	Island	SPAG1;SPAG1	Body;Body	1	high-CpG:101294424-101294557	0		8:101224788-101226233	Promoter_Associated	3	chr8:101225040-101225415	NA	NA
cg19342828	cg19342828	0.93808035127494	0.0506231879582094	18.5306455225488	1.16876404238587e-76	0.939298644391664	cg19342828	37	4	119974212		SYNPO2	Body	0		0				NA		NA	NA
cg26272125	cg26272125	0.918519583027987	0.0778788358072339	11.7942130683811	4.18090455813121e-32	0.939294222141362	cg26272125	37	1	27662075		TMEM222	3'UTR	0		0				NA		5	6	chr1:27658752-27663652
cg19214707	cg19214707	0.938448524659799	0.0261811092964023	35.8444905460426	2.2409543977685e-281	0.939291904942838	cg19214707	37	7	3157722				0		0				3	chr7:3157445-3157755	NA	NA
cg01303183	cg01303183	0.937897033939398	0.0379523997175762	24.7124566804414	7.85775053355623e-135	0.939278467925234	cg01303183	37	16	8714793	N_Shore	C16orf68	TSS1500	0		0				3	chr16:8714340-8714955	NA	NA
cg13081526	cg13081526	0.938587058880509	0.0235813767483175	39.8020467124539	0	0.939275210610731	cg13081526	37	6	32449961				0		0				NA		6	NA
cg05053752	cg05053752	0.934561236003791	0.0329497608305428	28.3632175908694	5.75104565667627e-177	0.93926386843019	cg05053752	37	7	140059315		SLC37A3;SLC37A3;SLC37A3	Body;Body;Body	0		0		7:140059173-140059535	Unclassified_Cell_type_specific	3	chr7:140059145-140059530	NA	NA
cg20601028	cg20601028	0.943662090237665	0.0204400451020751	46.1673193735694	0	0.939259859468027	cg20601028	37	20	22738632				0		0				3	chr20:22738145-22738795	NA	NA
cg11000150	cg11000150	0.93082356801445	0.0449968019727337	20.6864383068488	4.58883371155815e-95	0.939247364878797	cg11000150	37	15	81218335		CEMIP;CEMIP;CEMIP	Body;Body;Body	0		0				3	chr15:81217925-81218415	NA	NA
cg15832029	cg15832029	0.942558432180977	0.0280178520689426	33.6413523014418	4.1719422309262e-248	0.939239668780384	cg15832029	37	11	61690816				0		1	chr11:61690816-61690816			3	chr11:61690620-61691030	NA	NA
cg02784823	cg02784823	0.939293978541296	0.0300965872914026	31.2093185000285	7.96372743070856e-214	0.939236122958287	cg02784823	37	19	49000897	Island	LMTK3	Body	0		0		19:49000828-49001159	Unclassified_Cell_type_specific	3	chr19:49000465-49000955	NA	NA
cg01003893	cg01003893	0.942026205806271	0.0223921115753995	42.0695566219491	0	0.939236041933261	cg01003893	37	8	17533903		MTUS1;MTUS1;MTUS1;MTUS1;MTUS1	Body;Body;Body;Body;Body	0		0				3	chr8:17533520-17534090	NA	NA
cg01279902	cg01279902	0.939899067726224	0.0687471835174127	13.6718192606125	1.49607452275673e-42	0.939224222024314	cg01279902	37	14	104171040		XRCC3;XRCC3;XRCC3	Body;Body;Body	0		0				NA		NA	6	chr14:104154664-104176746
cg05976412	cg05976412	0.928879871459947	0.0322001736232981	28.8470454329434	5.51824496856671e-183	0.939223542801411	cg05976412	37	17	60856606		MARCH10;MARCH10;MARCH10;MARCH10;MIR548W	Body;Body;Body;Body;Body	0		1	chr17:60856273-60856273			3	chr17:60856300-60857075	NA	NA
cg04657066	cg04657066	0.927107750780617	0.0530573037747332	17.4737064423187	2.27240909761203e-68	0.939218462681973	cg04657066	37	1	23525135				0		0				3	chr1:23524880-23525275	NA	NA
cg21851666	cg21851666	0.938774030940134	0.0363722483387774	25.8101732451684	6.81708241089654e-147	0.939203939105373	cg21851666	37	10	28289215	S_Shore	ARMC4;ARMC4	TSS1500;TSS1500	0		0				NA		NA	NA
cg22595657	cg22595657	0.93884517503382	0.0388688189687994	24.1541986595334	6.74542331004684e-129	0.939203447140633	cg22595657	37	21	46239952	S_Shore			0		0		21:46239830-46240013	Unclassified_Cell_type_specific	NA		NA	6	chr21:46219734-46240087
cg25751474	cg25751474	0.94204072913429	0.0219852327299935	42.8487949481246	0	0.939189696384332	cg25751474	37	14	106495923				0		0		14:106495615-106496000	Unclassified_Cell_type_specific	3	chr14:106495720-106495955	NA	NA
cg01918128	cg01918128	0.916562149915765	0.03954890294137	23.1754127611211	8.06078707481046e-119	0.939174612169745	cg01918128	37	14	69159507				0		0				3	chr14:69159340-69159615	NA	NA
cg20827128	cg20827128	0.939761202809554	0.0517477642942873	18.1604213365658	1.06206467104373e-73	0.939154079438573	cg20827128	37	6	13274284		PHACTR1	Body	0		0				3	chr6:13274085-13274435	NA	NA
cg03115019	cg03115019	0.936508110655497	0.0255066702068476	36.7162041560439	4.02702807450304e-295	0.939148893050163	cg03115019	37	17	80708279	Island	FN3K	Body	0		0				3	chr17:80708220-80708815	NA	NA
cg03992096	cg03992096	0.937198325499025	0.0552672226253033	16.9575795739361	1.69170919417667e-64	0.93913972549484	cg03992096	37	13	114928177	S_Shore			0		0		13:114928097-114928236	Unclassified_Cell_type_specific	3	chr13:114928085-114928335	NA	NA
cg00750481	cg00750481	0.941690276170173	0.020018474162477	47.0410615977563	0	0.939129657804123	cg00750481	37	13	80755568				0		0				NA		NA	NA
cg15727583	cg15727583	0.935568273733015	0.0256463335011895	36.4796111572682	2.33486031515259e-291	0.939103471333153	cg15727583	37	3	196757701	S_Shore	MFI2;MFI2	TSS1500;TSS1500	0		0		3:196757694-196757713	Unclassified_Cell_type_specific	3	chr3:196757545-196758315	NA	NA
cg20356878	cg20356878	0.939005462582482	0.0235490488201611	39.8744539430641	0	0.939099975839114	cg20356878	37	3	121714668	S_Shelf	ILDR1	Body	0		0		3:121714118-121715050	Unclassified	3	chr3:121714025-121714670	NA	NA
cg20295248	cg20295248	0.93923961620484	0.0253060341270899	37.1152434035246	1.59507827486222e-301	0.939073359581044	cg20295248	37	20	5485270		LOC149837	TSS200	0		0				3	chr20:5484625-5485435	NA	NA
cg19701560	cg19701560	0.924796159945624	0.0324927288799415	28.4616340893584	3.49824002255995e-178	0.939052666465968	cg19701560	37	14	94638510	N_Shore			0		0				3	chr14:94638385-94638575	NA	NA
cg20821566	cg20821566	0.981766690876689	0.0693365209665115	14.1594455157458	1.63277362749031e-45	0.939026263941137	cg20821566	37	17	81014667	N_Shore			0		0				3	chr17:81014485-81014855	NA	NA
cg10177158	cg10177158	0.934785292545186	0.035167534738485	26.5809161630604	1.12833392526909e-155	0.938997895388213	cg10177158	37	20	34743914		EPB41L1;EPB41L1;EPB41L1;EPB41L1;EPB41L1	5'UTR;5'UTR;5'UTR;5'UTR;Body	0		0		20:34743548-34745659	Unclassified	NA		6	6	chr20:34743607-34745385
cg16896144	cg16896144	0.936395046493336	0.026257267709231	35.6623185954774	1.51816340834203e-278	0.938992254114285	cg16896144	37	2	36705618		CRIM1	Body	0		0				3	chr2:36705460-36705735	NA	NA
cg12059723	cg12059723	0.934387358887739	0.0257858905955588	36.2363811102446	1.62848251633427e-287	0.938982920483411	cg12059723	37	9	120698565				0		0				3	chr9:120698505-120698770	NA	NA
cg02583740	cg02583740	0.926479772547706	0.0488858917949399	18.9518844503028	4.26049589024417e-80	0.938945370165201	cg02583740	37	7	612613	Island	PRKAR1B;PRKAR1B;PRKAR1B;PRKAR1B;PRKAR1B;PRKAR1B	Body;Body;Body;Body;Body;Body	0		0				NA		6	NA
cg02134790	cg02134790	0.932940930025151	0.0294077524052524	31.7243193960828	7.17942225559722e-221	0.938929468185652	cg02134790	37	16	89352812	Island	ANKRD11	Body	0		0				3	chr16:89352645-89352995	NA	NA
cg12076350	cg12076350	0.944113264313484	0.0277158003235145	34.0640808958522	2.51158792833285e-254	0.938919827749852	cg12076350	37	6	31275791	N_Shore			0		0		6:31275659-31276809	Promoter_Associated	NA		6	6	chr6:31275470-31276429
cg24496505	cg24496505	0.924160431217481	0.0732896940021427	12.609691496194	1.86722487445604e-36	0.938914952800514	cg24496505	37	2	238633665		LRRFIP1;LRRFIP1;LRRFIP1;LRRFIP1;LRRFIP1	Body;Body;Body;Body;Body	0		0				3	chr2:238633520-238633710	NA	NA
cg10354771	cg10354771	0.932359743935074	0.0425578202881548	21.9080708932497	2.17605917059981e-106	0.938885052597409	cg10354771	37	16	24956343		ARHGAP17;ARHGAP17	Body;Body	0		0				NA		NA	3	chr16:24954081-24959047
cg23771949	cg23771949	0.936586267642052	0.0296334804892242	31.6056788531009	3.08496627782244e-219	0.93887095082467	cg23771949	37	10	134165390	Island	LRRC27;LRRC27;LRRC27;LRRC27;LRRC27	3'UTR;Body;Body;Body;Body	0		0				3	chr10:134165305-134165475	NA	NA
cg11596404	cg11596404	0.923342821003343	0.0291446304842635	31.6814042813787	2.80251368762181e-220	0.938852865658559	cg11596404	37	1	153599772		S100A13;S100A13;S100A13;S100A13;S100A1;S100A13	TSS200;5'UTR;5'UTR;5'UTR;TSS1500;TSS1500	0		0				3	chr1:153599340-153600475	NA	NA
cg05481257	cg05481257	0.943788281955979	0.0220922215518355	42.7203882480333	0	0.938813723745957	cg05481257	37	2	20870211	Island	GDF7	Body	0		0				3	chr2:20869225-20871835	NA	NA
cg10103838	cg10103838	0.911984189351687	0.0448715376608517	20.3243355787059	7.83423719473244e-92	0.938808133493139	cg10103838	37	7	48077085	S_Shore	C7orf57;C7orf57;C7orf57	5'UTR;5'UTR;Body	0		0				NA		NA	NA
cg05119883	cg05119883	0.938922861017572	0.0237393485948752	39.55133213808	0	0.938802749747583	cg05119883	37	10	80752407		ZMIZ1-AS1;ZMIZ1-AS1;ZMIZ1-AS1	Body;Body;Body	0		0		10:80752108-80752454	Unclassified_Cell_type_specific	3	chr10:80752180-80752435	NA	NA
cg10590925	cg10590925	0.919062284440429	0.0320556520124514	28.6708342130566	8.81672092770814e-181	0.938792739389537	cg10590925	37	11	1463620	N_Shore	BRSK2	Body	1	low-CpG:1420034-1420275	0				3	chr11:1463205-1463675	NA	NA
cg04692312	cg04692312	0.936577169357197	0.0229755164313777	40.7641400424894	0	0.938738939792814	cg04692312	37	20	29518816				0		1	chr20:29518777-29518777	20:29518748-29518858	Promoter_Associated_Cell_type_specific	NA		6	NA
cg16402757	cg16402757	0.938203790627208	0.0262780421489564	35.7029563050788	3.55689748357368e-279	0.938718536702571	cg16402757	37	10	35311004		CUL2;CUL2;CUL2;CUL2	Body;Body;Body;Body	0		0				NA		NA	3	chr10:35310000-35311079
cg02276826	cg02276826	0.944066721239562	0.0260200176730855	36.2823243666003	3.07435711537032e-288	0.938714282086916	cg02276826	37	10	134778648	N_Shore			0		0				NA		NA	6	chr10:134778168-134779771
cg18304483	cg18304483	0.941273913685176	0.0309378456045712	30.4246755160644	2.59143302827462e-203	0.938706247870426	cg18304483	37	19	35853396				0		0				3	chr19:35852965-35853455	NA	NA
cg26371957	cg26371957	0.948620889919058	0.0209550527245468	45.2693153478846	0	0.93867484092377	cg26371957	37	12	739280		NINJ2	Body	0		0		12:739221-739460	Unclassified	3	chr12:739125-739490	NA	NA
cg19482086	cg19482086	0.934020078232264	0.0485456898377533	19.2400207176764	1.71139999771796e-82	0.938673840214642	cg19482086	37	6	160211437	Island	TCP1;TCP1;MRPL18	TSS1500;TSS1500;TSS200	0		0		6:160211253-160211644	Promoter_Associated	3	chr6:160211285-160211575	NA	NA
cg12744031	cg12744031	0.940391980846388	0.030158558007017	31.1815963027008	1.89270218904092e-213	0.938673040859297	cg12744031	37	7	158751184	Island			0		0		7:158750590-158751377	Unclassified_Cell_type_specific	3	chr7:158750585-158751335	NA	NA
cg01741372	cg01741372	0.937476966795855	0.0240502785577238	38.9798797775165	0	0.938663463539828	cg01741372	37	11	783889				0		0		11:783587-783903	Unclassified_Cell_type_specific	3	chr11:783620-783970	NA	NA
cg08048635	cg08048635	0.940153086504627	0.0414522377132088	22.6803940720683	6.99598287746151e-114	0.938656496254	cg08048635	37	4	170204675				0		0				3	chr4:170204260-170204695	NA	NA
cg05841700	cg05841700	0.936964949401356	0.0230851777337093	40.5872963253467	0	0.938652513796048	cg05841700	37	1	205819383	S_Shore	PM20D1	TSS200	0		0		1:205818815-205819635	Unclassified_Cell_type_specific	3	chr1:205819185-205819475	NA	NA
cg01960445	cg01960445	0.9068244879483	0.0865450925079637	10.4780578732972	1.08958245303299e-25	0.938645803830259	cg01960445	37	5	6706577		LOC100505625	Body	0		0				NA		NA	NA
cg26320663	cg26320663	0.936933871800648	0.0308515755409739	30.3690769554478	1.40701950231926e-202	0.938644072507579	cg26320663	37	1	152161521	Island			0		0		1:152161009-152162770	Unclassified	3	chr1:152161120-152162035	NA	NA
cg20311868	cg20311868	0.91520542587395	0.0245510818263668	37.2776007324883	3.78561278114653e-304	0.93860864548251	cg20311868	37	7	73256971	S_Shore	WBSCR27	TSS200	0		0		7:73256031-73257352	Promoter_Associated	3	chr7:73256780-73257055	NA	NA
cg24680439	cg24680439	0.938747070237238	0.0266149212169807	35.2714577880586	1.60899605797851e-272	0.938598612465853	cg24680439	37	10	134778467	N_Shore			0		0				3	chr10:134778225-134778630	NA	NA
cg14744269	cg14744269	0.936709387742302	0.0425782443621116	21.9997184424972	2.89771520107541e-107	0.938585417810677	cg14744269	37	17	3599513	Island	P2RX5;P2RX5;P2RX5;P2RX5;P2RX5;P2RX5;P2RX5;P2RX5;P2RX5-TAX1BP3	1stExon;1stExon;1stExon;1stExon;5'UTR;5'UTR;5'UTR;5'UTR;Body	1	high-CpG:3546060-3546322	0		17:3598146-3599762	Promoter_Associated	3	chr17:3597980-3599735	NA	NA
cg01052955	cg01052955	0.936225199177376	0.0512125145766492	18.2811800380577	1.16869936058821e-74	0.938584041877198	cg01052955	37	11	74632322		XRRA1;XRRA1;XRRA1	5'UTR;Body;Body	0		0				NA		NA	NA
cg23837191	cg23837191	0.937943361857336	0.0347818582715064	26.9664534463849	3.65850172390346e-160	0.938572020746717	cg23837191	37	18	77335239	N_Shore			0		0		18:77335053-77335571	Unclassified_Cell_type_specific	3	chr18:77335120-77335455	NA	NA
cg19815989	cg19815989	0.932946130194056	0.0342855030561848	27.211096441117	4.80051489697068e-163	0.93854898490338	cg19815989	37	21	45161359		PDXK	Body	1	high-CpG:43985771-43985861	0				3	chr21:45161325-45161615	NA	NA
cg01119278	cg01119278	0.937750649398245	0.0261520660516401	35.8576124558019	1.39948195844669e-281	0.93854777229749	cg01119278	37	6	110721349	Island	DDO;DDO	Body;Body	0		0				3	chr6:110721325-110721555	NA	NA
cg15937799	cg15937799	0.926336224721796	0.0519531711986661	17.8302152370937	4.11832664340761e-71	0.938519359915687	cg15937799	37	2	191721792				0		0				NA		NA	6	chr2:191721726-191722587
cg22425860	cg22425860	0.932191897282648	0.0331174449405546	28.1480621151758	2.53090697993543e-174	0.938518515377082	cg22425860	37	4	190474719				0		0				3	chr4:190474145-190474915	NA	NA
cg22859267	cg22859267	0.937388796716191	0.029547556634365	31.7247482868336	7.0823024696077e-221	0.938506695210933	cg22859267	37	12	93730363		LOC643339	Body	0		0				3	chr12:93730045-93730575	NA	NA
cg26721439	cg26721439	0.938534257402832	0.0480187519048566	19.5451614249039	4.53554582605851e-85	0.93850631902962	cg26721439	37	6	26224120	N_Shore	HIST1H3E	TSS1500	0		0		6:26224109-26224443	Promoter_Associated	3	chr6:26223925-26224470	NA	NA
cg13033202	cg13033202	0.932617276549449	0.0216638209735997	43.0495284135688	0	0.938497174851088	cg13033202	37	1	214601486		PTPN14	Body	0		1	chr1:214601098-214601098	1:214601111-214601645	Unclassified_Cell_type_specific	3	chr1:214601165-214601635	NA	NA
cg25953699	cg25953699	0.938241644848337	0.0246932590741253	37.9958612199339	0	0.938484281907086	cg25953699	37	5	36752302				0		0				NA		6	6	chr5:36751981-36752399
cg08360281	cg08360281	0.936467103061967	0.0670088364965909	13.9752777696656	2.2065104988666e-44	0.938482115576086	cg08360281	37	16	25269390	Island	ZKSCAN2	TSS1500	0		0				3	chr16:25269065-25269775	NA	NA
cg22999099	cg22999099	0.937484435771962	0.0331137290622488	28.3110498974499	2.52670457328297e-176	0.938456027747736	cg22999099	37	2	242509709		BOK	Body	0		0				NA		6	NA
cg25597117	cg25597117	0.938106787026297	0.0409256791977918	22.9222044793068	2.79086066336085e-116	0.938439900338155	cg25597117	37	1	161349116				0		1	chr1:161348767-161348767			3	chr1:161348920-161349175	NA	NA
cg20293942	cg20293942	0.933598261638829	0.0215234875076726	43.375789416377	0	0.938438520207742	cg20293942	37	13	50701256	Island			0		0				3	chr13:50700900-50702090	NA	NA		RDMR
cg22633036	cg22633036	0.938569938824327	0.0274299083283749	34.2170279094014	1.34974713587056e-256	0.938418656168238	cg22633036	37	10	123355576	N_Shore	FGFR2;FGFR2;FGFR2;FGFR2;FGFR2;FGFR2	5'UTR;5'UTR;5'UTR;5'UTR;5'UTR;5'UTR	0		0				3	chr10:123355485-123356175	NA	NA
cg17339923	cg17339923	0.937146334001034	0.0290176011688781	32.2957893227281	8.01486245357948e-229	0.938405238645739	cg17339923	37	7	614942	N_Shore	PRKAR1B;PRKAR1B;PRKAR1B;PRKAR1B;PRKAR1B;PRKAR1B	Body;Body;Body;Body;Body;Body	0		0				3	chr7:614820-615155	NA	NA
cg17894854	cg17894854	0.935933880489878	0.0234269275115855	39.951200601403	0	0.938394341165189	cg17894854	37	4	66378672		EPHA5;EPHA5;EPHA5;EPHA5;EPHA5	Body;Body;Body;Body;Body	0		0				3	chr4:66378600-66378915	NA	NA
cg06766960	cg06766960	0.92548662408457	0.0226874586094699	40.7928732792604	0	0.938370940265631	cg06766960	37	11	133703094	Island			0		0				3	chr11:133702565-133703315	NA	NA
cg06437840	cg06437840	0.935087511998951	0.0263640508679731	35.4682790092356	1.51629399191565e-275	0.938361400736787	cg06437840	37	6	33048529	Island	HLA-DPB1	Body	0		0				3	chr6:33048360-33049175	NA	NA
cg02770061	cg02770061	0.938103031056002	0.0278662477804325	33.6644904060149	1.91368467799195e-248	0.938361303513106	cg02770061	37	7	158046166		PTPRN2;PTPRN2;PTPRN2	Body;Body;Body	0		0				NA		NA	NA
cg11789449	cg11789449	0.928822305477751	0.0233604983331182	39.7603806319901	0	0.938327676698315	cg11789449	37	1	160033113		KCNJ10	5'UTR	0		0				3	chr1:160032965-160033255	NA	NA
cg17719473	cg17719473	0.928194265612851	0.0454068168546177	20.4417382655278	7.11590817421652e-93	0.938294601498728	cg17719473	37	1	85726564	S_Shore	C1orf52;C1orf52	TSS1500;TSS1500	0		0				NA		NA	6	chr1:85724008-85728921
cg17878320	cg17878320	0.928916301376749	0.0628140538440525	14.7883514043363	1.74167680308496e-49	0.938253598174007	cg17878320	37	5	142922506				0		0				3	chr5:142922380-142922575	NA	NA
cg09127314	cg09127314	0.938348676200891	0.0214770333268818	43.690795740695	0	0.938243189237717	cg09127314	37	1	152161683	Island			0		0		1:152161009-152162770	Unclassified	3	chr1:152161120-152162035	NA	NA
cg24861013	cg24861013	0.934767157783639	0.0536235680166161	17.4320208885389	4.71498562399992e-68	0.938231913554123	cg24861013	37	2	114733020	N_Shelf			0		0				NA		NA	6	chr2:114732220-114738326
cg14167415	cg14167415	0.948757469957823	0.0275523711029813	34.4346940744844	7.63199012818859e-260	0.938230151404833	cg14167415	37	5	77146999	Island			0		0				NA		6	6	chr5:77146987-77149751	RDMR
cg00742920	cg00742920	0.934350330749821	0.0303815922281304	30.7538302711042	1.08677614565504e-207	0.938222220450179	cg00742920	37	13	27050512				0		0				3	chr13:27050025-27050935	NA	NA
cg17723279	cg17723279	0.928436094052199	0.0421054832408278	22.0502419777939	9.50143874091995e-108	0.938186285779254	cg17723279	37	18	2554914		METTL4;METTL4	Body;Body	0		0				3	chr18:2554660-2554930	NA	NA
cg23471274	cg23471274	0.926493513134259	0.0276625355676583	33.4927183687915	6.15233773262127e-246	0.938169734497192	cg23471274	37	19	43955029				0		0				3	chr19:43954720-43955235	NA	NA
cg21507367	cg21507367	0.900587045803115	0.0275102237993136	32.7364492696561	4.73380842828481e-235	0.938166177365001	cg21507367	37	12	27446544		STK38L	5'UTR	0		0				3	chr12:27446460-27446750	NA	NA
cg23904955	cg23904955	0.938112237125526	0.0238303880349436	39.3662174426169	0	0.938112159068674	cg23904955	37	10	101282759	Island			0		0				3	chr10:101282660-101282915	NA	NA
cg00242965	cg00242965	0.93246845797343	0.01914979363322	48.6933946043071	0	0.938096635027526	cg00242965	37	11	68658969		MRPL21;MRPL21	Body;Body	0		0				3	chr11:68658920-68659515	NA	NA
cg12196389	cg12196389	0.946149827438991	0.023552299397584	40.1722910985094	0	0.938074675137283	cg12196389	37	10	35504007	Island			0		0				3	chr10:35503785-35504350	NA	NA
cg17751872	cg17751872	0.9379230609482	0.0279714855645081	33.5313996385767	1.68100348970492e-246	0.938069296959634	cg17751872	37	19	21264982	N_Shore	ZNF714;ZNF714	5'UTR;1stExon	1	low-CpG:21056813-21056829	0		19:21264740-21265193	Promoter_Associated	3	chr19:21264800-21265050	NA	NA
cg11266682	cg11266682	0.93787353594342	0.0278200507905469	33.7121431950119	3.83765436354186e-249	0.938057869929018	cg11266682	37	4	10021025	Island	SLC2A9;SLC2A9	Body;Body	0		0		4:10020141-10021371	Promoter_Associated	3	chr4:10020505-10021335	NA	NA
cg06747456	cg06747456	0.933363374076237	0.0242056688905308	38.5597017912349	0	0.93805636234395	cg06747456	37	12	131092728				0		0				3	chr12:131092705-131093295	NA	NA
cg26370237	cg26370237	0.940211913866734	0.0217591711746548	43.2099139401916	0	0.938020179533779	cg26370237	37	17	56514231		HSF5	Body	0		0				NA		NA	6	chr17:56513862-56515184
cg23549331	cg23549331	0.932924825809374	0.0290558824459793	32.1079501730456	3.41485889290702e-226	0.937980503247428	cg23549331	37	8	6189008				0		0				3	chr8:6188685-6189075	NA	NA
cg27394577	cg27394577	0.932577126608212	0.0396656515067261	23.5109494281236	3.15172922649833e-122	0.93797919005564	cg27394577	37	16	27525166		GTF3C1;GTF3C1	Body;Body	0		0				3	chr16:27525025-27525335	NA	NA
cg27284194	cg27284194	0.938368562172308	0.0234046043010352	40.0933316411934	0	0.93797556300462	cg27284194	37	4	1044797	Island			0		0		4:1044234-1045183	Unclassified	3	chr4:1044700-1045210	NA	NA
cg04951677	cg04951677	0.927766153882369	0.0474604795567097	19.5481833000401	4.27474320940776e-85	0.937970237000896	cg04951677	37	6	137316259				0		0				NA		3	4	chr6:137315850-137316602
cg10915739	cg10915739	0.938361433724812	0.0204738875219673	45.8321084707535	0	0.937964969011672	cg10915739	37	21	34405733	Island			0		0				3	chr21:34405705-34406255	NA	NA
cg23322523	cg23322523	0.937280495341641	0.0586188372917977	15.9894078191277	1.51463934733518e-57	0.937962718122505	cg23322523	37	8	67039041		TRIM55;TRIM55;TRIM55;TRIM55	TSS1500;TSS1500;TSS1500;TSS1500	0		0				3	chr8:67039025-67039415	NA	NA
cg20053110	cg20053110	0.935869294511144	0.0260956339403802	35.8630603360429	1.1509499401967e-281	0.937956933054807	cg20053110	37	6	37617864	Island	MDGA1	Body	0		0		6:37617791-37617977	Unclassified_Cell_type_specific	3	chr6:37617725-37618050	NA	NA
cg26237810	cg26237810	0.947257573213406	0.0309771713408012	30.5792146994951	2.31307960448958e-205	0.93795476285663	cg26237810	37	1	200669214				0		0				3	chr1:200669020-200669315	NA	NA
cg22332049	cg22332049	0.936815064426761	0.0257075774337546	36.4412036428102	9.48164207581693e-291	0.937940801436205	cg22332049	37	2	240609875	N_Shelf			0		0				3	chr2:240609645-240610095	NA	NA
cg24587835	cg24587835	0.937567760975965	0.0279225920999367	33.5773898648217	3.58742122956399e-247	0.937939571571092	cg24587835	37	17	5674234		LOC339166	TSS1500	0		0				3	chr17:5673925-5674390	NA	NA
cg22082780	cg22082780	0.932141476366907	0.0250271858661625	37.2451573801268	1.26918653936782e-303	0.937938228247189	cg22082780	37	1	68452167				0		0				NA		NA	NA
cg22698544	cg22698544	0.937990193457648	0.0349678070248194	26.8243928706162	1.6785499254834e-158	0.937924597412989	cg22698544	37	1	35953126		KIAA0319L	Body	0		0				NA		NA	3	chr1:35952465-35953186
cg27573991	cg27573991	0.931571211645501	0.0248216618727248	37.530573755384	0	0.937924454117093	cg27573991	37	1	247712512		C1orf150	1stExon	0		0				NA		NA	4	chr1:247710783-247713673
cg08663614	cg08663614	0.93185034530438	0.0447415628786852	20.827398180771	2.44381066407877e-96	0.937894226010044	cg08663614	37	12	130530630	S_Shelf			0		0				3	chr12:130530245-130530775	NA	NA
cg05547895	cg05547895	0.935126294808307	0.0238093110843284	39.2756552886496	0	0.937878618817787	cg05547895	37	3	196705855				0		0		3:196704861-196706453	Unclassified	3	chr3:196705845-196706075	NA	NA
cg04551154	cg04551154	0.93739021239735	0.0612360608881679	15.3078137097887	6.78050774963182e-53	0.93785702995041	cg04551154	37	10	95462393	Island	C10orf4	TSS200	0		0		10:95462169-95462866	Promoter_Associated	3	chr10:95461640-95462490	NA	NA
cg24865955	cg24865955	0.937246078358568	0.0418268291202614	22.4077726682025	3.3056275022763e-111	0.93785354128863	cg24865955	37	5	141576963				0		0				NA		NA	NA
cg06139856	cg06139856	0.926744116543122	0.0270438404859149	34.2682141253492	2.33557916226256e-257	0.937849055776495	cg06139856	37	14	71389824		PCNX;PCNX	Body;Body	0		0				NA		NA	NA
cg16355007	cg16355007	0.926240487541693	0.065851070340291	14.0656861423097	6.17213071848376e-45	0.937846358742822	cg16355007	37	17	75646329				0		0				3	chr17:75646085-75646330	NA	NA
cg14970802	cg14970802	0.941094417159622	0.0520569238643019	18.0781795638328	4.7345651252134e-73	0.937843457707496	cg14970802	37	16	56848917		NUP93;NUP93;NUP93	Body;Body;Body	0		0				3	chr16:56848485-56849015	NA	NA
cg11735780	cg11735780	0.932726096144082	0.0239731327190406	38.9071427199527	0	0.937840927699574	cg11735780	37	3	126945527				0		1	chr3:126945431-126945431			3	chr3:126945300-126945675	NA	NA
cg09139353	cg09139353	0.937341669100177	0.0216565161875413	43.2822001924491	0	0.93782298151581	cg09139353	37	15	28053724	S_Shore	OCA2;OCA2	Body;Body	0		0				NA		NA	5	chr15:28053346-28053748	CDMR
cg09768983	cg09768983	0.937340626675194	0.026036088805858	36.0015912399368	7.89915633820236e-284	0.937822403960512	cg09768983	37	4	183935060				0		1	chr4:183935008-183935008			NA		3	NA
cg01496151	cg01496151	0.937476881419939	0.0262003380472882	35.7810986914717	2.17346694098815e-280	0.937809090032819	cg01496151	37	18	47212479				0		0				NA		5	6	chr18:47211475-47212567
cg01128851	cg01128851	0.933388731905321	0.0221500807849529	42.1392924462559	0	0.937799754397198	cg01128851	37	5	170178749				0		0				3	chr5:170178565-170178955	NA	NA
cg17649560	cg17649560	0.933297882840946	0.0588279993772784	15.8648584470037	1.10967392309079e-56	0.937776261807476	cg17649560	37	17	28922372		LRRC37B2	Body	0		0				NA		NA	3	chr17:28922128-28922505
cg12258386	cg12258386	0.937748248336476	0.0349347683071427	26.8428357701386	1.02260696883452e-158	0.937769145502209	cg12258386	37	13	101239143	N_Shore	GGACT	5'UTR	0		0		13:101239085-101239267	Unclassified_Cell_type_specific	NA		NA	NA
cg26052728	cg26052728	0.937852415011866	0.0256775092185939	36.5242752724917	4.56760219291736e-292	0.937768159838763	cg26052728	37	7	961841	S_Shore	ADAP1;ADAP1;ADAP1;ADAP1;ADAP1	TSS1500;Body;Body;Body;Body	0		0				3	chr7:961745-961895	NA	NA
cg19263494	cg19263494	0.914646476022933	0.0187058939226696	48.8961650164432	0	0.937747345648684	cg19263494	37	1	156181616	N_Shore	PMF1;SLC25A44	TSS1500;3'UTR	0		0				NA		NA	6	chr1:156181039-156183642
cg16747922	cg16747922	0.934579954676404	0.0396447066132078	23.5738900477837	7.14275053362618e-123	0.937739765452757	cg16747922	37	4	2415950	N_Shelf	ZFYVE28;ZFYVE28;ZFYVE28;ZFYVE28	Body;Body;Body;Body	0		1	chr4:2415721-2415721	4:2414144-2416264	Promoter_Associated	3	chr4:2415680-2416230	NA	NA
cg05141017	cg05141017	0.938395326249098	0.0218259544226589	42.9944692487257	0	0.937733308632608	cg05141017	37	5	148520542	N_Shore	ABLIM3;ABLIM3;ABLIM3;ABLIM3;ABLIM3	TSS1500;TSS1500;TSS1500;TSS1500;TSS1500	0		0				NA		NA	6	chr5:148520385-148522347
cg19456032	cg19456032	0.907671327160989	0.0203222128837216	44.6640005374635	0	0.937717168036814	cg19456032	37	16	15916004		MYH11;MYH11;MYH11;MYH11	Body;Body;Body;Body	0		0		16:15914660-15916647	Unclassified	3	chr16:15915760-15916175	NA	NA
cg23386509	cg23386509	0.933033917474604	0.0271093153662772	34.4174651727007	1.38179960617436e-259	0.937715426003553	cg23386509	37	16	80843728				0		0				3	chr16:80843645-80843895	NA	NA
cg04470905	cg04470905	0.940379683672831	0.0315293095438317	29.8255717387508	1.82111667114464e-195	0.937705047703194	cg04470905	37	7	3340866	Island	SDK1	TSS1500	1	high-CpG:3307323-3307488	0				3	chr7:3340525-3340875	NA	NA		DMR
cg09780996	cg09780996	0.936432496196197	0.0238810504679545	39.2123662002548	0	0.937690222229719	cg09780996	37	16	49056918				0		0				NA		5	5	chr16:49056109-49057481
cg22470248	cg22470248	0.936978785968146	0.0251950753398616	37.1889654358656	1.02901063692166e-302	0.937683324707558	cg22470248	37	16	83149725		CDH13;CDH13;CDH13;CDH13;CDH13;CDH13	5'UTR;Body;Body;Body;Body;Body	0		0				3	chr16:83149220-83149735	NA	NA
cg06758191	cg06758191	0.93863602362829	0.0437072361041743	21.4755291638916	2.6369974881412e-102	0.937666514354944	cg06758191	37	4	7812988		AFAP1;AFAP1	Body;Body	0		0				NA		NA	NA
cg20481110	cg20481110	0.93624060887305	0.0414987731151384	22.5606816441404	1.05484850407383e-112	0.93765992047982	cg20481110	37	17	80285244		SECTM1	5'UTR	0		0		17:80284847-80285335	Unclassified	3	chr17:80285065-80285515	NA	NA
cg17221813	cg17221813	0.933449264002995	0.0252117171426975	37.0244223636059	4.63439163704265e-300	0.937644244674162	cg17221813	37	20	61590823	Island	SLC17A9	Body	0		0		20:61590780-61591686	Gene_Associated_Cell_type_specific	NA		6	6	chr20:61582459-61593362
cg19422787	cg19422787	0.932299999587769	0.0569098746364314	16.3820427569691	2.56966080896115e-60	0.937630077817157	cg19422787	37	1	206903783		MAPKAPK2;MAPKAPK2	Body;Body	0		0				NA		NA	NA
cg21941354	cg21941354	0.923254731535333	0.0262829823463615	35.1274721935483	2.56700568450916e-270	0.937626728727889	cg21941354	37	8	143751709	S_Shore	PSCA;JRK;JRK;JRK	TSS200;TSS1500;TSS1500;TSS1500	0		0		8:143750099-143751838	Promoter_Associated	3	chr8:143751305-143751935	NA	NA
cg19187155	cg19187155	0.931227743656355	0.0999003264757163	9.32156857247825	1.1463286985601e-20	0.937624622809621	cg19187155	37	2	232395269	Island	NMUR1	TSS200	0		0		2:232394920-232396293	Unclassified	3	chr2:232394645-232395330	NA	NA
cg06322356	cg06322356	0.931703043950795	0.0253565319472968	36.7441038816872	1.44413275077929e-295	0.937613812312565	cg06322356	37	20	1490029				0		0		20:1489923-1490180	Unclassified_Cell_type_specific	3	chr20:1489920-1490195	NA	NA
cg23247274	cg23247274	0.937501997933338	0.0369516075914805	25.3710747390998	5.26150894501149e-142	0.937611601618834	cg23247274	37	13	21750649	Island	MRP63;MRP63;SKA3;SKA3;SKA3;SKA3	1stExon;5'UTR;5'UTR;1stExon;5'UTR;1stExon	1	high-CpG:20648629-20648759	0		13:21750131-21751577	Promoter_Associated	3	chr13:21749865-21750895	NA	NA
cg15780967	cg15780967	0.932358930082013	0.0240209916091155	38.8143397763895	0	0.937606430331853	cg15780967	37	14	63934024		PPP2R5E;PPP2R5E;PPP2R5E;PPP2R5E;PPP2R5E;PPP2R5E	Body;Body;Body;Body;5'UTR;5'UTR	0		0				NA		6	NA
cg20398163	cg20398163	0.938157965625371	0.0205928842267042	45.5573855171195	0	0.937606288210116	cg20398163	37	6	106727170		ATG5;ATG5;ATG5;ATG5;ATG5;ATG5;ATG5	Body;Body;Body;Body;Body;Body;Body	0		0				3	chr6:106726985-106727355	NA	NA
cg00318109	cg00318109	0.943545422294878	0.0194734231599295	48.4529820230279	0	0.937598142947884	cg00318109	37	14	23904214		MYH7	5'UTR	0		0				3	chr14:23903925-23904515	NA	NA
cg13089154	cg13089154	0.939469775081752	0.0481966450323876	19.4924309451506	1.27288166086539e-84	0.937573630896167	cg13089154	37	14	73392648	N_Shore	DCAF4;DCAF4;DCAF4;DCAF4;DCAF4	TSS1500;TSS1500;TSS1500;TSS1500;TSS1500	0		0		14:73392441-73394031	Promoter_Associated	3	chr14:73392445-73392835	NA	NA
cg09232650	cg09232650	0.995791020895037	0.046542475263107	21.3953171864148	1.477216335535e-101	0.937569173732736	cg09232650	37	8	41523757		ANK1;ANK1;ANK1;ANK1;ANK1;ANK1;ANK1;ANK1	TSS1500;TSS1500;TSS1500;Body;Body;Body;Body;Body	0		0				3	chr8:41523665-41524175	NA	NA
cg25134647	cg25134647	0.932446136238756	0.025248327303102	36.9310063611301	1.46986065643961e-298	0.937568976116523	cg25134647	37	12	25454990				0		0				3	chr12:25454805-25455050	NA	NA
cg10420426	cg10420426	0.939596883616297	0.0256484575950591	36.6336603335282	8.33097097405111e-294	0.93755307977147	cg10420426	37	1	247346531				0		0				3	chr1:247346345-247346555	NA	NA
cg12672189	cg12672189	0.939618103423856	0.0266030333054371	35.3199611726915	2.90043908675308e-273	0.93749668415815	cg12672189	37	6	32427868				0		1	chr6:32427743-32427743			3	chr6:32427620-32428070	NA	NA
cg23708337	cg23708337	0.916029263933551	0.0338859467185712	27.0327186529961	6.09859261447341e-161	0.937473026190255	cg23708337	37	7	1209742				0		0		7:1209160-1210038	Promoter_Associated	3	chr7:1209540-1209795	NA	NA
cg12682721	cg12682721	0.934809933545794	0.0356540572404618	26.2188936098114	1.61839822016185e-151	0.937445617485508	cg12682721	37	20	34000519		UQCC1;UQCC1;UQCC1	TSS1500;TSS1500;TSS1500	0		0				NA		NA	6	chr20:33998747-34000659
cg00809820	cg00809820	0.935145247647599	0.0268415616155282	34.8394501423719	6.15108030242085e-266	0.937438410839385	cg00809820	37	17	80708513	Island	TBCD;FN3K	TSS1500;Body	0		0				3	chr17:80708220-80708815	NA	NA
cg01299279	cg01299279	0.937126441626814	0.0283519669843392	33.0533130962115	1.39411181383918e-239	0.937403533731514	cg01299279	37	18	13619524		C18orf1;C18orf1;C18orf1;C18orf1;C18orf1;C18orf1	TSS1500;TSS1500;Body;Body;Body;Body	0		0				3	chr18:13619500-13619995	NA	NA
cg24433124	cg24433124	0.927827826472791	0.0303034175322097	30.6179270204951	7.06646754456804e-206	0.937371597739206	cg24433124	37	6	30755968				0		1	chr6:30755729-30755729			3	chr6:30755685-30755995	NA	NA
cg22462726	cg22462726	0.925293084068163	0.0400971739392916	23.0762668079572	8.01673231728061e-118	0.93736611506043	cg22462726	37	3	184209261	Island			0		0				NA		3	6	chr3:184208718-184209318
cg07100532	cg07100532	0.934799560229207	0.0336312207927422	27.7955880932797	4.90447594530186e-170	0.93736564919629	cg07100532	37	18	713085	Island	ENOSF1;ENOSF1;ENOSF1	TSS1500;TSS1500;TSS1500	0		0		18:711414-713159	NonGene_Associated	3	chr18:712905-713115	NA	NA
cg05820861	cg05820861	0.940255619053075	0.0261606396522204	35.9416142553407	6.84353155612353e-283	0.937355780457581	cg05820861	37	13	24882296	Island	C1QTNF9	TSS1500	0		0				3	chr13:24881920-24882615	NA	NA
cg19469447	cg19469447	0.937010247362978	0.0267531288143897	35.0243238412918	9.59375213706142e-269	0.937341860937906	cg19469447	37	10	135341870	Island	CYP2E1	Body	0		0		10:135341813-135342001	Unclassified_Cell_type_specific	3	chr10:135341645-135343115	NA	NA
cg27619481	cg27619481	0.931932002106233	0.0575314207149143	16.1986613667033	5.15367530108217e-59	0.937337065820917	cg27619481	37	8	125102419		FER1L6	Body	0		0				NA		NA	NA
cg15570656	cg15570656	0.933589165687269	0.0255138690906592	36.591438263241	3.9133901671555e-293	0.937311231646253	cg15570656	37	6	29648628				0		0		6:29648152-29649066	Unclassified_Cell_type_specific	3	chr6:29647685-29648735	NA	NA
cg02314201	cg02314201	0.938194687228695	0.0195358501413575	48.024256965533	0	0.93730474199089	cg02314201	37	10	134843775	Island			0		0				3	chr10:134843600-134843875	NA	NA
cg03236184	cg03236184	0.936765214969631	0.0633476740808729	14.7876812931396	1.75910094823397e-49	0.937297161786219	cg03236184	37	10	89621862	Island	PTEN;KILLIN	TSS1500;1stExon	0		0		10:89621429-89622724	Promoter_Associated	3	chr10:89621705-89622335	NA	NA
cg26805839	cg26805839	0.932596786520424	0.0267533971085182	34.8590043626081	3.10998552444815e-266	0.93728842833996	cg26805839	37	9	4575020		SLC1A1	Body	0		0				3	chr9:4574805-4575190	NA	NA
cg19647155	cg19647155	0.914972533193803	0.0656619325184877	13.9345964716495	3.90400620341846e-44	0.937288225821639	cg19647155	37	6	31854829	N_Shelf	EHMT2;EHMT2	Body;Body	0		0				NA		6	NA
cg12419581	cg12419581	0.938206663234037	0.0463279483567659	20.2514183449054	3.45157677684676e-91	0.937279311950703	cg12419581	37	1	223717167		CAPN8	Body	0		0				3	chr1:223716985-223717210	NA	NA
cg02036521	cg02036521	0.937248692910927	0.0387563809116662	24.1830808466639	3.35224442894671e-129	0.937265616376385	cg02036521	37	17	80749664		TBCD	Body	0		0				3	chr17:80749485-80749750	NA	NA
cg22240814	cg22240814	0.956846637255152	0.101456181784111	9.4311319471023	4.05686934329611e-21	0.93726354919155	cg22240814	37	7	55955621	S_Shore			0		0		7:55954729-55956110	Promoter_Associated	3	chr7:55955505-55956075	NA	NA
cg23067272	cg23067272	0.929119191418586	0.0437676903786791	21.2284263432643	5.2180691231063e-100	0.937250152809263	cg23067272	37	11	111252327				0		0				NA		NA	NA
cg03443822	cg03443822	0.934348634548178	0.0315325880151545	29.6312067407576	5.92370047791466e-193	0.937198200996571	cg03443822	37	2	11020780		LOC101929733	Body	0		0				3	chr2:11020445-11021015	NA	NA
cg22581874	cg22581874	0.932724229291085	0.0353160167076221	26.4107992986021	1.02980201147723e-153	0.937174926092165	cg22581874	37	22	29428896	S_Shelf	ZNRF3-AS1;ZNRF3;ZNRF3	TSS1500;Body;Body	0		1	chr22:29428666-29428666			3	chr22:29428665-29429015	NA	NA
cg06651180	cg06651180	0.934866506890106	0.0404793325114755	23.0949091520983	5.2088384880624e-118	0.937161442747886	cg06651180	37	7	101559888	S_Shore	CUX1;CUX1;CUX1	Body;Body;Body	0		0				3	chr7:101559685-101559955	NA	NA
cg22106375	cg22106375	0.932981122471662	0.0347651997838618	26.8366391757299	1.20792066527925e-158	0.937159257557344	cg22106375	37	12	990848		WNK1;WNK1;WNK1;WNK1;WNK1;WNK1;WNK1;WNK1	ExonBnd;ExonBnd;ExonBnd;ExonBnd;Body;Body;Body;Body	0		0				NA		NA	NA
cg17524265	cg17524265	0.936200097900913	0.0261994140038349	35.7336273919668	1.18828665682593e-279	0.937126931568626	cg17524265	37	8	144659883	Island	NAPRT1	Body	0		0		8:144659590-144660948	Promoter_Associated	3	chr8:144659785-144661015	NA	NA
cg12362242	cg12362242	0.936628060277832	0.0411381489839225	22.7678707820296	9.54725918078912e-115	0.937113828015042	cg12362242	37	20	48520846	N_Shore	SPATA2;SPATA2	3'UTR;3'UTR	0		0				NA		NA	6	chr20:48520594-48523688
cg23304078	cg23304078	0.937111061076204	0.0269800691209459	34.7334566444339	2.46363371187059e-264	0.937097087579157	cg23304078	37	12	739312		LOC100049716;NINJ2;NINJ2	TSS1500;Body;5'UTR	0		0		12:739221-739460	Unclassified	3	chr12:739125-739490	NA	NA
cg17473794	cg17473794	0.934212730277061	0.0495047405103495	18.871177197298	1.96863864174301e-79	0.937082060256511	cg17473794	37	19	9695226	Island	ZNF121	TSS200	0		0		19:9694602-9695488	Unclassified	3	chr19:9695120-9695335	NA	NA
cg26879339	cg26879339	0.92639278902723	0.0513008081297446	18.0580544985626	6.81836043097168e-73	0.937017940395951	cg26879339	37	16	89981919	N_Shelf			0		0				NA		5	6	chr16:89978487-89982743
cg25267487	cg25267487	0.936116570001146	0.0223231753915878	41.934740626278	0	0.937017693995678	cg25267487	37	19	29217858	N_Shore			0		0				3	chr19:29217665-29218055	NA	NA
cg16763089	cg16763089	0.934063285771842	0.0285183993194849	32.7530053600748	2.75137477451593e-235	0.937014509395382	cg16763089	37	20	5485284		LOC149837	TSS200	0		0				3	chr20:5484625-5485435	NA	NA
cg10862468	cg10862468	0.934700159717537	0.0263741460586774	35.4400160535249	4.13341566149338e-275	0.937005179660048	cg10862468	37	10	135342218	Island	CYP2E1	Body	0		0				3	chr10:135341645-135343115	NA	NA
cg06774142	cg06774142	0.935063284114175	0.029541723927446	31.6522924122734	7.05202913940947e-220	0.93699416309728	cg06774142	37	14	71122191		TTC9	Body	0		0		14:71122063-71122726	Promoter_Associated	3	chr14:71122100-71122515	NA	NA
cg25481157	cg25481157	0.935838734613733	0.0258339472463334	36.225154665304	2.44660345936418e-287	0.936972423575788	cg25481157	37	15	66947564	Island			0		0		15:66947084-66947651	Unclassified_Cell_type_specific	3	chr15:66946900-66947695	NA	NA
cg15710545	cg15710545	0.937631763266615	0.0348563610374014	26.899875241151	2.20360699203268e-159	0.936934600375727	cg15710545	37	6	32578114				0		0				3	chr6:32577960-32578175	NA	NA
cg10873486	cg10873486	0.923998406599284	0.0492255909012771	18.7706920258688	1.31165710342658e-78	0.936927495323252	cg10873486	37	17	28903508	Island	LRRC37BP1	Body	0		0				3	chr17:28903380-28903755	NA	NA
cg08071363	cg08071363	0.937203256039014	0.026598481090238	35.235217111062	5.77906319714761e-272	0.936912280490071	cg08071363	37	3	133576657		RAB6B	Body	0		0				3	chr3:133576625-133577095	NA	NA
cg08296601	cg08296601	0.933015568409197	0.0244941467142153	38.0913684928538	0	0.936893527418854	cg08296601	37	16	420255	Island	MRPL28	5'UTR	0		0		16:420186-421216	Unclassified	3	chr16:419585-420415	NA	NA		DMR
cg13883027	cg13883027	0.931051029383997	0.0257364070047573	36.1764184570089	1.43010651728948e-286	0.936873045485281	cg13883027	37	2	62892060				0		0				3	chr2:62892020-62892270	NA	NA
cg03257180	cg03257180	0.938498165998822	0.0296720840589574	31.6289939100354	1.47498051967997e-219	0.936860414042499	cg03257180	37	1	26026745		MAN1C1;MAN1C1	Body;Body	0		0		1:26026157-26027406	Unclassified_Cell_type_specific	3	chr1:26026665-26027075	NA	NA
cg06115838	cg06115838	0.940906114490175	0.0258800212913667	36.3564660128024	2.07687188371945e-289	0.936846760754843	cg06115838	37	17	74500335	S_Shelf			0		0		17:74500251-74501577	Unclassified_Cell_type_specific	3	chr17:74500260-74500510	NA	NA
cg14458575	cg14458575	0.936259499225266	0.0244932472581708	38.2252091507767	0	0.936825834618379	cg14458575	37	2	238380390	N_Shelf			0		0		2:238380358-238380423	Unclassified	3	chr2:238380165-238380435	NA	NA
cg20332950	cg20332950	0.931412015819694	0.0416271425584758	22.3751129328969	6.87834269121758e-111	0.936821593687975	cg20332950	37	7	148729671	S_Shelf			0		0				NA		NA	NA
cg05705223	cg05705223	0.926981020127656	0.0545581904030689	16.9906848683807	9.62586545845554e-65	0.936814753907718	cg05705223	37	11	60382707		C11orf64	TSS1500	0		0				NA		NA	NA
cg20721960	cg20721960	0.940247555085999	0.0209351373529657	44.9124139590516	0	0.936813103501465	cg20721960	37	21	40362229				0		0				3	chr21:40361620-40362315	NA	NA
cg01995986	cg01995986	0.936320868847275	0.0311793054793542	30.030202868607	3.95984719709293e-198	0.936799294686023	cg01995986	37	6	147289366		STXBP5-AS1	Body	0		0				3	chr6:147289245-147289475	NA	NA
cg02253843	cg02253843	0.932241719645958	0.0249124635015317	37.4206958532479	1.80051234151898e-306	0.936781089680456	cg02253843	37	6	81176493				0		0				NA		NA	NA
cg05387464	cg05387464	0.942639717104824	0.0212230910700047	44.4157598907488	0	0.936764631116037	cg05387464	37	2	9956256				0		1	chr2:9955950-9955950			3	chr2:9955945-9956710	NA	NA
cg26443646	cg26443646	0.934716005680075	0.0222119475657929	42.0816771204506	0	0.936751324613326	cg26443646	37	5	980739				0		0				NA		6	NA		RDMR
cg05231837	cg05231837	0.939185422741276	0.0250433318006488	37.5024150227864	8.41264496809073e-308	0.936748113955331	cg05231837	37	7	156411247	S_Shore			0		0				3	chr7:156411125-156411535	NA	NA
cg04354002	cg04354002	0.941507163279089	0.0251453606659548	37.4425794000971	7.93224073809354e-307	0.936704433821504	cg04354002	37	17	8777762				0		0				3	chr17:8777525-8777955	NA	NA
cg23400446	cg23400446	0.934740618327393	0.0263417145484075	35.4851851655155	8.31950969885746e-276	0.936697234697754	cg23400446	37	10	135342560	Island	CYP2E1	Body	0		0		10:135342406-135343123	Unclassified_Cell_type_specific	3	chr10:135341645-135343115	NA	NA
cg23945952	cg23945952	0.937558521173366	0.0328751253945707	28.5187815991784	6.85309036281156e-179	0.936689797023299	cg23945952	37	19	18874682	S_Shore	CRTC1;CRTC1	Body;Body	0		0		19:18874652-18874860	Unclassified_Cell_type_specific	NA		6	6	chr19:18874573-18875669
cg03363289	cg03363289	0.935733913418261	0.027489214345217	34.0400384553397	5.69913637341084e-254	0.936679449951744	cg03363289	37	9	124990165	Island	LHX6;LHX6	Body;Body	0		0				3	chr9:124988365-124990195	NA	NA
cg06103338	cg06103338	0.938541446377941	0.025385082744215	36.9721641577799	3.208471517127e-299	0.936660860777116	cg06103338	37	20	61667933	S_Shore	LINC00029;LINC01056;LOC63930	Body;TSS1500;Body	0		0				3	chr20:61667645-61668035	NA	NA
cg03433313	cg03433313	0.938319368095977	0.0300263376841214	31.2498772899694	2.24109902083503e-214	0.936658588417221	cg03433313	37	16	819064		MIR662	TSS1500	0		0				3	chr16:818920-819115	NA	NA
cg14920846	cg14920846	0.928122768865006	0.0299804471576039	30.9576025996532	2.00739824844666e-210	0.93664875314329	cg14920846	37	1	201618209	Island	NAV1	1stExon	0		0				3	chr1:201617965-201619855	NA	NA
cg20505547	cg20505547	0.923571385876785	0.0522064056003364	17.6907675457901	4.93979557624943e-70	0.936637833025163	cg20505547	37	11	9132425				0		0				NA		3	3	chr11:9132261-9132761
cg13946767	cg13946767	0.923965373586313	0.0254696194338457	36.2771566330704	3.70885078934569e-288	0.936614851963706	cg13946767	37	1	153599671		S100A13;S100A13;S100A13;S100A13;S100A1;S100A13;S100A13	5'UTR;1stExon;5'UTR;TSS200;TSS1500;5'UTR;5'UTR	0		0				3	chr1:153599340-153600475	NA	NA
cg12756686	cg12756686	0.939079209646099	0.022759764682671	41.2604973179314	0	0.936613446844416	cg12756686	37	19	29218302	Island			0		0				3	chr19:29218265-29218755	NA	NA
cg03746123	cg03746123	0.918439911213639	0.0565237870338417	16.2487327797721	2.28029170497986e-59	0.936603811278643	cg03746123	37	2	72006681				0		0				3	chr2:72006425-72006790	NA	NA
cg05593559	cg05593559	0.942656543298921	0.0326436696871065	28.8771621675626	2.31124552836246e-183	0.936555882529574	cg05593559	37	10	76998104	S_Shelf			0		1	chr10:76997919-76997919			3	chr10:76997805-76998375	NA	NA
cg22572265	cg22572265	0.936866170599248	0.0552362702306417	16.9610686363746	1.59418543982763e-64	0.93654651722879	cg22572265	37	17	79541022		NPLOC4;NPLOC4	Body;Body	0		0				NA		3	NA
cg15951892	cg15951892	0.934353345603339	0.0313154029051822	29.8368617013297	1.29988907321992e-195	0.936544468997471	cg15951892	37	1	47137250	S_Shelf	TEX38;TEX38;TEX38	TSS1500;TSS1500;TSS1500	0		0				NA		NA	NA
cg22325292	cg22325292	0.942709345668575	0.0248827037934586	37.8861297989812	0	0.936542670947603	cg22325292	37	17	80708367	Island	FN3K	Body	0		0				3	chr17:80708220-80708815	NA	NA
cg12858166	cg12858166	0.932753483838849	0.031910544032134	29.2302595311307	8.00285655765887e-188	0.936532206343067	cg12858166	37	6	33033176		HLA-DPA1	3'UTR	0		0				NA		NA	6	chr6:33031169-33041957
cg04496313	cg04496313	0.930690980582126	0.0550605254285072	16.9030530191829	4.27203268523277e-64	0.936513810634355	cg04496313	37	15	45738109				0		1	chr15:45737363-45737363			NA		6	6	chr15:45737163-45739201
cg11753161	cg11753161	0.935299228351593	0.0399494765244506	23.4120521649177	3.22149171169644e-121	0.936495078399982	cg11753161	37	3	38446033		XYLB	Body	0		0				3	chr3:38445845-38446130	NA	NA
cg13677536	cg13677536	0.934075072799061	0.0366741220182264	25.4695960365415	4.28317577109545e-143	0.936490458719555	cg13677536	37	1	229038213				0		0				NA		NA	6	chr1:229038051-229039832
cg26263166	cg26263166	0.942387797630183	0.0299437909459753	31.4718934329472	2.10651252517653e-217	0.936488346402518	cg26263166	37	11	2151342	N_Shelf	IGF2;IGF2;IGF2;IGF2;IGF2;INS-IGF2	3'UTR;3'UTR;3'UTR;3'UTR;3'UTR;Body	0		0				3	chr11:2151285-2151550	NA	NA
cg10546045	cg10546045	0.930188295362374	0.0352687874024892	26.3742635874326	2.70476989342925e-153	0.936478278675804	cg10546045	37	8	142449193	N_Shelf	MROH5;MROH5;MROH5	Body;Body;Body	0		0				3	chr8:142449185-142450035	NA	NA
cg07469075	cg07469075	0.936398006355622	0.0234173365167847	39.9873830947617	0	0.936473456526712	cg07469075	37	11	35548139	S_Shore	PAMR1;PAMR1;PAMR1;PAMR1	TSS1500;TSS1500;TSS1500;5'UTR	0		0				3	chr11:35547840-35548330	NA	NA
cg15559076	cg15559076	0.921460165141184	0.0720275372667115	12.7931649492485	1.79031563056127e-37	0.936447692279832	cg15559076	37	11	128109597				0		0				3	chr11:128109065-128109675	NA	NA
cg14764203	cg14764203	0.93214917683535	0.0288605212289984	32.2984179474467	7.36191012021953e-229	0.936429324116495	cg14764203	37	19	4575969				0		0		19:4575832-4576536	Unclassified	3	chr19:4575725-4576075	NA	NA
cg11236008	cg11236008	0.935856072792182	0.0363658735223149	25.7344587699212	4.81200056050112e-146	0.936413688374173	cg11236008	37	2	7133766		RNF144A	5'UTR	0		0				NA		NA	4	chr2:7132767-7133874
cg07959070	cg07959070	0.934873193701164	0.0323432792063484	28.9047127144011	1.04172095500031e-183	0.936396348832248	cg07959070	37	22	50026188	Island	C22orf34	Body	0		0		22:50025759-50026639	Unclassified	3	chr22:50025825-50026475	NA	NA
cg13609821	cg13609821	0.929632109057373	0.0562987016678547	16.5124964078554	2.98284801802622e-61	0.936391371911953	cg13609821	37	7	154705189	N_Shore			0		0		7:154704572-154706815	Unclassified	NA		NA	6	chr7:154704666-154706250
cg02027188	cg02027188	0.933003680587385	0.0463840617244541	20.1147473054413	5.48176825644946e-90	0.936375062072797	cg02027188	37	20	57283126		STX16-NPEPL1;NPEPL1;NPEPL1;NPEPL1	Body;Body;Body;Body	0		0				3	chr20:57283125-57284275	NA	NA
cg05457730	cg05457730	0.933773425461241	0.0226659527461784	41.1971839841888	0	0.936362584708123	cg05457730	37	16	86795490				0		1	chr16:86795224-86795224			3	chr16:86795160-86795695	NA	NA
cg01399084	cg01399084	0.957618265677148	0.0401085360172354	23.8756723821992	5.48193342512451e-126	0.936361981276987	cg01399084	37	4	83933088	S_Shore	LIN54;LIN54;LIN54;LIN54;LIN54;LIN54;LIN54	TSS1500;TSS1500;TSS1500;TSS1500;TSS1500;TSS1500;5'UTR	0		0		4:83932982-83933321	Promoter_Associated	3	chr4:83932780-83933835	NA	NA
cg01075796	cg01075796	0.933365405633313	0.0267510508797894	34.8907940038527	1.02536382142704e-266	0.936340846333465	cg01075796	37	4	54971253	S_Shelf			0		0				3	chr4:54971125-54971675	NA	NA
cg08081727	cg08081727	0.936175421235741	0.0269782697143948	34.7010920695268	7.58504008349678e-264	0.936330384913095	cg08081727	37	12	39667364				0		0		12:39667021-39667542	Unclassified_Cell_type_specific	NA		6	6	chr12:39666542-39667868
cg05635096	cg05635096	0.93390171638273	0.0231895685179916	40.2724921620755	0	0.936322968597623	cg05635096	37	3	112347109		CCDC80;CCDC80	Body;Body	0		0				3	chr3:112346885-112347235	NA	NA
cg21901928	cg21901928	0.940125950985942	0.0438181972596761	21.4551489969921	4.08799044714511e-102	0.936314202855062	cg21901928	37	7	55139847		EGFR;EGFR;EGFR;EGFR	Body;Body;Body;Body	0		0				NA		NA	NA
cg02000926	cg02000926	0.929184957108239	0.0414129795567873	22.4370467194735	1.71246032010963e-111	0.93629223614241	cg02000926	37	10	134775770	S_Shore	LINC01167;LINC01166	TSS200;Body	0		0		10:134775499-134776491	Unclassified	3	chr10:134775405-134776355	NA	NA
cg16471540	cg16471540	0.942479720359651	0.0471493608203368	19.9892364172439	6.83334618160016e-89	0.936279883479546	cg16471540	37	10	127932435		ADAM12;ADAM12;ADAM12;ADAM12;ADAM12	Body;Body;Body;Body;Body	0		1	chr10:127932254-127932254			NA		NA	NA
cg17900103	cg17900103	0.930500479155383	0.0477179343932503	19.5000158952187	1.0974819800734e-84	0.93626780765238	cg17900103	37	1	20940981		CDA	Body	0		0				NA		NA	6	chr1:20938146-20941114
cg17466471	cg17466471	0.940165963240853	0.0219758267209228	42.7818245556941	0	0.936261209884225	cg17466471	37	20	61185397				0		1	chr20:61185365-61185365			3	chr20:61185005-61185570	NA	NA
cg26898721	cg26898721	0.915305930769716	0.0547404459396098	16.7208343859582	9.24162220442887e-63	0.936253876016112	cg26898721	37	1	19962709		MINOS1-NBL1;MINOS1-NBL1	5'UTR;Body	0		0				NA		4	NA
cg02530824	cg02530824	0.930131758803073	0.0333018652953867	27.9303201353086	1.1432527362191e-171	0.936222756829601	cg02530824	37	4	74847766	Island	PF4	TSS200	0		0				3	chr4:74847460-74847875	NA	NA
cg19375418	cg19375418	0.934366727890347	0.0227527990355891	41.0660124246184	0	0.936210479928716	cg19375418	37	18	77292410	Island			0		0				NA		6	NA
cg25673478	cg25673478	0.922948577825676	0.0548930411601136	16.8135807074998	1.94085355697414e-63	0.936209567360497	cg25673478	37	6	106253342				0		1	chr6:106253342-106253342			NA		NA	6	chr6:106253184-106254095
cg01720774	cg01720774	0.9316567548212	0.0667147071647895	13.9647881916044	2.55664388864812e-44	0.936200529732958	cg01720774	37	20	36628932		TTI1;TTI1	Body;Body	0		0				3	chr20:36628405-36628935	NA	NA
cg10070864	cg10070864	0.94001506179177	0.0250398804963201	37.5407167749828	0	0.936200451097216	cg10070864	37	15	57664490	N_Shelf			0		0		15:57664463-57664709	Unclassified_Cell_type_specific	3	chr15:57664425-57664675	NA	NA
cg11488033	cg11488033	0.934533407284795	0.0239416568578483	39.0337816982974	0	0.936162756361703	cg11488033	37	3	196705898				0		0		3:196704861-196706453	Unclassified	3	chr3:196705845-196706075	NA	NA
cg18950772	cg18950772	0.923309603727418	0.0569260786374213	16.2194485520115	3.67479232319488e-59	0.936161841456086	cg18950772	37	10	44758342				0		0				NA		NA	6	chr10:44753502-44760274
cg25508118	cg25508118	0.935253475218145	0.030959243620383	30.2091836185039	1.7942749908943e-200	0.936161737820678	cg25508118	37	2	119981769	Island	STEAP3;STEAP3;STEAP3	5'UTR;5'UTR;5'UTR	0		0		2:119981662-119981902	Unclassified_Cell_type_specific	3	chr2:119981080-119982635	NA	NA
cg08283302	cg08283302	0.935322517159759	0.0437227100976965	21.3921441527714	1.58120966436481e-101	0.936160225643496	cg08283302	37	5	146012		PLEKHG4B	Body	0		0				3	chr5:145805-146375	NA	NA
cg19559989	cg19559989	0.93147690465665	0.0355341170333179	26.2135936509487	1.86001304103436e-151	0.936145575907393	cg19559989	37	3	39370432		CCR8	TSS1500	0		0				NA		3	NA
cg15009596	cg15009596	0.92791363072975	0.0320337128172969	28.9667837138352	1.72503674698149e-184	0.936130359721869	cg15009596	37	15	85177792	S_Shore	SCAND2P;SCAND2P	Body;Body	0		0		15:85177714-85177860	Promoter_Associated	NA		6	NA
cg09033006	cg09033006	0.930330447913738	0.0267062162399217	34.8357266172	7.00380147550105e-266	0.936114840527843	cg09033006	37	1	244517177		C1orf100	5'UTR	0		1	chr1:244517098-244517098			3	chr1:244517025-244517390	NA	NA
cg09419670	cg09419670	0.936764931000607	0.0289498509716263	32.3581952777142	1.0639346982229e-229	0.93610597475555	cg09419670	37	9	123605666	S_Shore	PSMD5;LOC253039	TSS1500;Body	0		0		9:123604810-123605670	NonGene_Associated	3	chr9:123605565-123605790	NA	NA
cg25738786	cg25738786	0.94199567076349	0.0260889467218263	36.1070794006187	1.75613295690927e-285	0.936103347961455	cg25738786	37	6	170532786	S_Shelf			0		0		6:170532783-170532852	Unclassified_Cell_type_specific	3	chr6:170532720-170533435	NA	NA
cg21650241	cg21650241	0.928732365206886	0.0474614422969052	19.5681445877056	2.89013308747639e-85	0.936100478988252	cg21650241	37	3	185539248	N_Shore	IGF2BP2;IGF2BP2;IGF2BP2;IGF2BP2;IGF2BP2;IGF2BP2;IGF2BP2	TSS1500;TSS1500;TSS1500;TSS1500;Body;Body;Body	0		0				NA		6	6	chr3:185538680-185545474
cg09232555	cg09232555	0.936838236192513	0.0269427726102761	34.771411604283	6.58046149149062e-265	0.936097088217544	cg09232555	37	8	11619866				0		0				3	chr8:11619840-11620275	NA	NA
cg06255865	cg06255865	0.929723136361878	0.0292097204194204	31.8292377678405	2.55114151539088e-222	0.936089867985764	cg06255865	37	7	132521810		CHCHD3	Body	0		0				3	chr7:132521580-132521850	NA	NA
cg02511320	cg02511320	0.923581677791843	0.0757151277377402	12.1981129186088	3.18110876098266e-34	0.936079318108841	cg02511320	37	4	512739		PIGG;PIGG	Body;Body	0		0				3	chr4:512425-512755	NA	NA
cg12235430	cg12235430	0.920837716995068	0.0251566035558153	36.6042146727794	2.4509277980808e-293	0.936065389728759	cg12235430	37	20	13203343	S_Shore	ISM1	Body	0		0				NA		6	NA
cg25043564	cg25043564	0.939933269509855	0.0704892554485087	13.3344190335002	1.45987553007515e-40	0.936058994287317	cg25043564	37	8	19706108		INTS10	Body	0		0				NA		NA	NA
cg13508672	cg13508672	0.932448356840779	0.0237551130046412	39.2525329876815	0	0.936046612573826	cg13508672	37	14	69161648				0		0				3	chr14:69161025-69161915	NA	NA
cg04319651	cg04319651	0.931209192824873	0.0576514484140693	16.1523989152304	1.09229749280265e-58	0.936038401400441	cg04319651	37	2	1543327	N_Shore	TPO;TPO;TPO;TPO	Body;Body;Body;Body	0		0		2:1541994-1543784	Unclassified	3	chr2:1543105-1543435	NA	NA
cg25511667	cg25511667	0.935219009620948	0.0274485759396538	34.0716768577374	1.93849965758426e-254	0.93603385068016	cg25511667	37	6	33048732	Island	HLA-DPB1	Body	0		0				3	chr6:33048360-33049175	NA	NA
cg16586152	cg16586152	0.945523402003986	0.0681840123268501	13.8672303042461	1.00066691481385e-43	0.93602426640081	cg16586152	37	7	106301062	Island	FLJ36031	1stExon	0		0		7:106300054-106301149	Promoter_Associated	3	chr7:106300805-106301435	NA	NA
cg14666699	cg14666699	0.931169190504902	0.0226907285667962	41.0374302333995	0	0.936023976411379	cg14666699	37	11	3238736	N_Shore	MRGPRG-AS1	TSS1500	0		0		11:3238280-3239204	Unclassified_Cell_type_specific	NA		6	6	chr11:3238120-3239129
cg05731801	cg05731801	0.932895064495675	0.0288778418070672	32.3048748146882	5.97481104125312e-229	0.935998234285645	cg05731801	37	16	10647200		EMP2	5'UTR	0		0		16:10646885-10647444	Unclassified	3	chr16:10646685-10647455	NA	NA
cg09049063	cg09049063	0.933647127747673	0.0314476713123415	29.6889114133315	1.06768867974394e-193	0.93599353079186	cg09049063	37	5	179298526		TBC1D9B;TBC1D9B;TBC1D9B;TBC1D9B	ExonBnd;ExonBnd;Body;Body	0		0				3	chr5:179298145-179298755	NA	NA
cg07679219	cg07679219	0.935366211686593	0.0265346831601266	35.25070211097	3.34700425233882e-272	0.935989640554097	cg07679219	37	12	77417738		E2F7	3'UTR	0		0				NA		NA	NA
cg18051740	cg18051740	0.942112230061257	0.0300688501550487	31.3318342804362	1.72018737816799e-215	0.935984825032517	cg18051740	37	7	157932715		PTPRN2;PTPRN2;PTPRN2;PTPRN2;PTPRN2	Body;Body;Body;Body;Body	0		0				NA		6	NA
cg03287299	cg03287299	0.9375343106746	0.0308678774729216	30.3724903501071	1.2683210524351e-202	0.935979981789925	cg03287299	37	20	5485245		LOC149837	TSS200	0		0				3	chr20:5484625-5485435	NA	NA
cg08346795	cg08346795	0.921583512199748	0.0309708807526227	29.7564515378435	1.43095271478122e-194	0.935963528095924	cg08346795	37	10	30895525				0		0				3	chr10:30895340-30895530	NA	NA
cg13968390	cg13968390	0.930571047223602	0.0282389925688459	32.9534081272515	3.78064159274346e-238	0.935958808435039	cg13968390	37	2	108904812		SULT1C2;SULT1C2	TSS1500;TSS1500	0		0				NA		NA	6	chr2:108904605-108906208
cg12058843	cg12058843	0.940244994404207	0.0281453777731649	33.4067285215365	1.09479233664534e-244	0.935920418746737	cg12058843	37	20	57844021				0		0				3	chr20:57843885-57844150	NA	NA
cg20496693	cg20496693	0.944289599286383	0.0353293414383559	26.7281970408086	2.2137673031477e-157	0.935917029096753	cg20496693	37	7	1177635	N_Shore	C7orf50;C7orf50;C7orf50	5'UTR;5'UTR;5'UTR	0		0		7:1177342-1178395	Promoter_Associated	3	chr7:1177405-1177815	NA	NA
cg27159561	cg27159561	0.935652003495444	0.0321646193738417	29.0894784925195	4.87734800349842e-186	0.935916750017812	cg27159561	37	10	88798423				0		0				3	chr10:88798365-88798915	NA	NA
cg17596420	cg17596420	0.935924358734832	0.0284603538878731	32.8851975074571	3.57806779879485e-237	0.935911782465463	cg17596420	37	9	14057885				0		0				3	chr9:14057840-14058075	NA	NA
cg00012362	cg00012362	0.935628016215497	0.0276359961070999	33.8554113479241	3.02121421760519e-251	0.935908697942173	cg00012362	37	1	153599487		S100A13;S100A13;S100A13;S100A13;S100A1;S100A13;S100A13	5'UTR;1stExon;5'UTR;5'UTR;TSS1500;5'UTR;5'UTR	0		0		1:153599380-153599533	Unclassified_Cell_type_specific	3	chr1:153599340-153600475	NA	NA
cg24395774	cg24395774	0.939331312246092	0.0291501072732662	32.223940153646	8.15621284418808e-228	0.935903146049461	cg24395774	37	8	145652383	N_Shore	VPS28;VPS28	5'UTR;5'UTR	0		0		8:145652152-145652404	Unclassified	NA		6	NA
cg00686803	cg00686803	0.936375984336318	0.0480068934568528	19.5050318175223	9.94952226888831e-85	0.935889782288263	cg00686803	37	19	50150596	N_Shelf	SCAF1	Body	0		0				NA		6	NA
cg27311590	cg27311590	0.934151780698586	0.020889854243421	44.7179654684659	0	0.935845733002167	cg27311590	37	4	1521984	Island			0		0		4:1521846-1522194	Unclassified_Cell_type_specific	3	chr4:1521865-1522355	NA	NA
cg02533585	cg02533585	0.92631825988787	0.0306268708331239	30.2452792169035	6.01902075258195e-201	0.935818043123189	cg02533585	37	1	95426090		LOC729970	Body	0		0				NA		NA	NA
cg22933800	cg22933800	0.934332984350589	0.0285621358423442	32.7122939792694	1.04430168810993e-234	0.9358124754194	cg22933800	37	6	32605704		HLA-DQA1	Body	0		0				NA		NA	6	chr6:32604092-32612467
cg26459904	cg26459904	0.893844514787249	0.0926150414690609	9.65118085150183	4.85929100717602e-22	0.935795614902328	cg26459904	37	1	64380706		ROR1;ROR1	Body;Body	0		0				NA		NA	6	chr1:64380546-64381566
cg11301312	cg11301312	0.920173930831266	0.0302318482916651	30.4372369811394	1.76745687978062e-203	0.935793281463592	cg11301312	37	2	137690577				0		0				3	chr2:137690360-137690590	NA	NA
cg01411759	cg01411759	0.913258578133951	0.0767216164564764	11.9035367125253	1.13435688375018e-32	0.935789706582488	cg01411759	37	19	54177144		MIR498	TSS1500	0		0				NA		NA	NA
cg07158505	cg07158505	0.936143795838757	0.0225363912318091	41.5392059096591	0	0.935784315599879	cg07158505	37	18	51612914				0		0				3	chr18:51612900-51613095	NA	NA
cg04653913	cg04653913	0.934620054629275	0.0297697335934726	31.394975426794	2.36952104422913e-216	0.935770308957723	cg04653913	37	16	53407753	Island			0		0		16:53406843-53407820	Unclassified_Cell_type_specific	3	chr16:53406905-53407755	NA	NA
cg22243260	cg22243260	0.917355798228897	0.0249431749298047	36.7778280355459	4.17638296386066e-296	0.93576727076783	cg22243260	37	3	126946036				0		1	chr3:126945882-126945882			3	chr3:126945825-126946395	NA	NA
cg17036805	cg17036805	0.933445091553392	0.0247001887183964	37.791010513947	0	0.935754627175543	cg17036805	37	12	105606361		APPL2;APPL2;APPL2	Body;Body;Body	0		0				3	chr12:105606325-105606595	NA	NA
cg07075347	cg07075347	0.933488011204788	0.0299842402039905	31.1326218324703	8.71876048866456e-213	0.93575444586443	cg07075347	37	7	44104860	Island	PGAM2	1stExon	0		0		7:44104823-44105033	Unclassified_Cell_type_specific	3	chr7:44104405-44105835	NA	NA
cg13308137	cg13308137	0.934209103563159	0.0230057915911878	40.6075617898321	0	0.935751991261683	cg13308137	37	11	47528955		CUGBP1	5'UTR	0		0				3	chr11:47528545-47529110	NA	NA
cg10111314	cg10111314	0.93491353546337	0.109807360795208	8.51412445115581	1.67853674473638e-17	0.935726792247599	cg10111314	37	6	28984642	Island			0		0		6:28983873-28985303	Promoter_Associated	3	chr6:28984220-28984910	NA	NA
cg23361659	cg23361659	0.934758482324441	0.0446321014878803	20.9436358845499	2.14452668053015e-97	0.935726092430699	cg23361659	37	2	28914775				0		0				3	chr2:28914500-28915135	NA	NA
cg15587947	cg15587947	0.942206295987612	0.0340936900718662	27.6357969466353	4.13484902834408e-168	0.93572516690959	cg15587947	37	19	10220948	Island	PPAN-P2RY11;P2RY11;PPAN	Body;TSS1500;Body	0		0				NA		6	6	chr19:10219972-10230919
cg25460273	cg25460273	0.925062060472345	0.025944376364786	35.6555905397641	1.93016431304417e-278	0.935723155365766	cg25460273	37	10	129704427	N_Shore	PTPRE	TSS1500	0		1	chr10:129704108-129704108	10:129704405-129704504	Unclassified_Cell_type_specific	3	chr10:129704025-129704475	NA	NA		CDMR
cg00679383	cg00679383	0.945074730957873	0.0383186426921622	24.6635753398223	2.63181078106356e-134	0.935721785655111	cg00679383	37	4	2009215	N_Shore	WHSC2	Body	0		0				NA		NA	6	chr4:2008692-2012553
cg02769477	cg02769477	0.941118022706193	0.0250677264368104	37.5430147236736	0	0.935701860849241	cg02769477	37	1	17012728				0		0				NA		NA	NA
cg09551793	cg09551793	0.93886121794797	0.0229928058583495	40.8328250032623	0	0.935690134144815	cg09551793	37	10	3133735		PFKP;PFKP	Body;Body	0		0				3	chr10:3133465-3133915	NA	NA
cg04097388	cg04097388	0.959479585696998	0.036661869635254	26.1710489738462	5.67770424967864e-151	0.935689097790006	cg04097388	37	2	236671717	N_Shore	AGAP1;AGAP1	Body;Body	0		0				3	chr2:236671585-236671775	NA	NA
cg26422330	cg26422330	0.934161093400419	0.0197861103644828	47.2129729488061	0	0.935683488750099	cg26422330	37	1	116829087				0		0				3	chr1:116829045-116829715	NA	NA
cg00274965	cg00274965	0.933478608167755	0.0223826092548295	41.7055311800316	0	0.935647156342048	cg00274965	37	21	34405681	Island			0		0				3	chr21:34405485-34405695	NA	NA		DMR
cg13927040	cg13927040	0.978135979492665	0.0264378932028007	36.9975009729234	1.25612644202865e-299	0.935621156569474	cg13927040	37	6	167453801		FGFR1OP;FGFR1OP	3'UTR;3'UTR	0		0				NA		NA	NA
cg10564845	cg10564845	0.935758654412941	0.0253952457951146	36.8477888327018	3.17300652296292e-297	0.935609030587542	cg10564845	37	10	128915594		DOCK1;DOCK1	Body;Body	0		0				3	chr10:128915460-128915710	NA	NA
cg00413030	cg00413030	0.935329672375039	0.0261610388966643	35.7527725129563	5.99097935025679e-280	0.93559984318025	cg00413030	37	7	158947138				0		0				3	chr7:158946985-158947215	NA	NA
cg05170449	cg05170449	0.933943578082502	0.026020512726082	35.8925893549497	3.98650134848185e-282	0.935596394550304	cg05170449	37	3	13812331				0		0				3	chr3:13812185-13812395	NA	NA
cg08024058	cg08024058	0.929841708046189	0.0635077510162361	14.6413893291304	1.52911376319249e-48	0.935591431393048	cg08024058	37	6	147569952		STXBP5;STXBP5	Body;Body	0		0				NA		NA	6	chr6:147568008-147574831
cg03733026	cg03733026	0.931492272892074	0.0430857455534483	21.6194999280342	1.17746146098922e-103	0.935590113894324	cg03733026	37	22	29445468	Island	ZNRF3	Body	0		0				NA		6	NA
cg16978797	cg16978797	0.935701132545068	0.0890072486169198	10.5126396679472	7.55488187941339e-26	0.935581585729575	cg16978797	37	3	57113447	Island	ARHGEF3	TSS200	0		0		3:57113402-57113608	Promoter_Associated	3	chr3:57112225-57113895	NA	NA
cg08017634	cg08017634	0.929389903492287	0.0307505105830612	30.223560060308	1.16151173631198e-200	0.935579061634497	cg08017634	37	8	144659831	Island	NAPRT1	Body	0		0		8:144659590-144660948	Promoter_Associated	3	chr8:144659785-144661015	NA	NA
cg20507276	cg20507276	0.93468159625371	0.0245905850412999	38.0097339971339	0	0.935578036993693	cg20507276	37	1	248100600	Island	OR2L13;OR2L13	1stExon;5'UTR	0		0		1:248100017-248100863	Promoter_Associated	3	chr1:248100600-248100770	NA	NA
cg10154826	cg10154826	0.93447237255909	0.0262844931248121	35.552231048236	7.67463423775167e-277	0.935547763983928	cg10154826	37	6	17600994	Island	FAM8A1	1stExon	0		0		6:17599939-17601701	Promoter_Associated	3	chr6:17600760-17601875	NA	NA
cg14227731	cg14227731	0.936942774470209	0.0245745034331797	38.1266208295049	0	0.935543240915935	cg14227731	37	9	137673708		COL5A1	Body	0		0		9:137672883-137674532	Unclassified_Cell_type_specific	NA		6	6	chr9:137673481-137674328
cg16741230	cg16741230	0.935811333659592	0.0347785048736371	26.907750550512	1.78234122040388e-159	0.935540191863409	cg16741230	37	2	219206738		PNKD;CATIP-AS2;PNKD	Body;Body;Body	0		0				NA		NA	NA
cg03923277	cg03923277	0.9211397847702	0.0258055200495027	35.6954551973058	4.65006897369936e-279	0.935538399035471	cg03923277	37	12	104359732	Island	TDG;TDG	1stExon;5'UTR	0		0		12:104359274-104360305	Promoter_Associated	NA		6	6	chr12:104358059-104361120
cg15598276	cg15598276	0.929546174547769	0.0519457005197491	17.8945738578377	1.29987364309091e-71	0.935536134233565	cg15598276	37	6	32948343		BRD2;BRD2	Body;Body	0		0				3	chr6:32948240-32948655	NA	NA
cg03513647	cg03513647	0.935918131042748	0.0551391005223055	16.9737649359031	1.28427754556214e-64	0.935523234520647	cg03513647	37	12	57493601		STAT6;STAT6;STAT6;STAT6;STAT6;STAT6	Body;Body;Body;Body;Body;Body	0		0				NA		3	NA
cg15699243	cg15699243	0.929007530120536	0.0561189729853327	16.5542503845062	1.49188016350644e-61	0.9355143893352	cg15699243	37	13	51381934		DLEU7	Body	0		0				NA		NA	NA
cg13441188	cg13441188	0.935603249128981	0.0344287686485787	27.175042438458	1.28130536938216e-162	0.935508883775539	cg13441188	37	11	8745413		ST5;ST5;ST5	Body;Body;Body	0		0				3	chr11:8745305-8745590	NA	NA
cg17747265	cg17747265	0.934979470635439	0.0251428668190822	37.1866691798978	1.12081062958497e-302	0.935501734858158	cg17747265	37	1	1875780	Island			0		0		1:1875098-1876054	Unclassified	3	chr1:1875245-1875935	NA	NA
cg15837280	cg15837280	0.93178923388511	0.0220217137539515	42.3122943244102	0	0.935486183998952	cg15837280	37	5	135415258	Island			0		0		5:135415053-135416202	Unclassified_Cell_type_specific	3	chr5:135415105-135415415	NA	NA		RDMR
cg19097359	cg19097359	0.929988930737482	0.0236072593163833	39.3941930434965	0	0.935453341260297	cg19097359	37	5	64859901	S_Shore	PPWD1;CENPK;CENPK;PPWD1;PPWD1;PPWD1	5'UTR;TSS1500;TSS1500;5'UTR;Body;Body	0		0				NA		NA	6	chr5:64857821-64860559
cg01725917	cg01725917	0.935155695452624	0.0701951567157831	13.3222253386943	1.71905981319252e-40	0.935452915626656	cg01725917	37	18	74037785				0		0				NA		NA	NA
cg03615426	cg03615426	0.936972459890526	0.0233873622962207	40.0631951574094	0	0.93545087530579	cg03615426	37	16	19777410		IQCK;IQCK;IQCK;IQCK;IQCK	Body;Body;Body;Body;Body	0		0				NA		NA	NA
cg24374172	cg24374172	0.911029014090485	0.0379040634656297	24.0351279201656	1.19433357575655e-127	0.935444109813569	cg24374172	37	8	134203272		WISP1;WISP1;WISP1;WISP1;WISP1	TSS200;TSS200;TSS200;TSS200;TSS200	0		0				NA		6	NA
cg01735788	cg01735788	0.923936637393028	0.0295488266762968	31.2681328268842	1.26583709621167e-214	0.935435402244824	cg01735788	37	22	27520354				0		1	chr22:27520301-27520301			3	chr22:27520280-27520870	NA	NA
cg07217150	cg07217150	0.930951761623052	0.0294554177961926	31.6054509246644	3.10729238292325e-219	0.935428536237802	cg07217150	37	8	101919373				0		0				3	chr8:101918640-101919395	NA	NA
cg24675983	cg24675983	0.941958460098349	0.0504626213549291	18.6664591494976	9.28053661634795e-78	0.935414676641128	cg24675983	37	12	49507823	S_Shelf			0		0				NA		NA	NA
cg08549495	cg08549495	0.931513983420319	0.0263412029365485	35.3633805435605	6.24454019176505e-274	0.935402409549896	cg08549495	37	16	8823986		ABAT;ABAT;ABAT	5'UTR;5'UTR;5'UTR	0		0		16:8823924-8824050	Unclassified_Cell_type_specific	3	chr16:8823725-8824135	NA	NA
cg19477551	cg19477551	0.92960951954615	0.0666406858537022	13.9495791142808	3.16467412206823e-44	0.935375879469807	cg19477551	37	19	46389504	Island	IRF2BP1	TSS200	0		0		19:46389005-46390534	Promoter_Associated	3	chr19:46389320-46389935	NA	NA
cg26035071	cg26035071	0.927984004642526	0.0269923927809334	34.3794643244087	5.11235632489786e-259	0.935370448249056	cg26035071	37	1	209982407	S_Shelf			0		0				NA		NA	NA
cg22026953	cg22026953	0.925887072941452	0.0364796834376942	25.3808965892708	4.09920424423905e-142	0.935347681341256	cg22026953	37	6	87763957				0		0				3	chr6:87763860-87764150	NA	NA
cg01971667	cg01971667	0.93423424132206	0.0306589288796263	30.4718486738421	6.15281359083566e-204	0.935334717633637	cg01971667	37	8	817044				0		0				3	chr8:816785-817135	NA	NA
cg09314196	cg09314196	0.936849442788893	0.0255312947710949	36.694161075197	9.04962768618468e-295	0.935325791635121	cg09314196	37	19	22816508	N_Shore	ZNF492	TSS1500	0		0				NA		NA	NA		DMR
cg05205239	cg05205239	0.937836765039621	0.0197446437833739	47.4982874003194	0	0.935308861896771	cg05205239	37	11	69017439				0		0				3	chr11:69017160-69018035	NA	NA
cg19406113	cg19406113	0.93429576464233	0.0326221632874117	28.6399082859982	2.141133744836e-180	0.935305520100107	cg19406113	37	6	170558063				0		0				3	chr6:170557945-170558135	NA	NA
cg22443212	cg22443212	0.934821165231674	0.0284721486364546	32.8328282198824	2.00297135131751e-236	0.935303974799564	cg22443212	37	17	78253912		RNF213;RNF213	Body;Body	0		0				3	chr17:78253840-78254030	NA	NA
cg00588198	cg00588198	0.936486109201838	0.0263348584559203	35.5607041051443	5.67693082886724e-277	0.935239201692249	cg00588198	37	6	29648452				0		0		6:29648152-29649066	Unclassified_Cell_type_specific	3	chr6:29647685-29648735	NA	NA
cg02675527	cg02675527	0.935240422350094	0.0243838349594962	38.3549357147313	0	0.935223144897412	cg02675527	37	2	114030824	N_Shelf	PAX8;PAX8;PAX8;PAX8;PAX8;LOC440839	Body;Body;Body;Body;Body;Body	0		0		2:114030677-114031326	Unclassified	3	chr2:114030660-114030955	NA	NA
cg17315247	cg17315247	0.938926048869132	0.0332133381846459	28.2695477235463	8.18651413154225e-176	0.935201837351852	cg17315247	37	7	2754218	N_Shelf	AMZ1	3'UTR	0		0				NA		NA	NA
cg06704673	cg06704673	0.937386999395393	0.0181003905398395	51.7882195598033	0	0.935178851753524	cg06704673	37	5	142024795		FGF1;FGF1;FGF1;FGF1;FGF1;FGF1;FGF1;FGF1;FGF1;FGF1;FGF1	TSS1500;5'UTR;5'UTR;5'UTR;5'UTR;5'UTR;5'UTR;5'UTR;5'UTR;5'UTR;5'UTR	0		0				3	chr5:142024325-142024855	NA	NA
cg11322254	cg11322254	0.91992367394655	0.0293987302145169	31.2912723520385	6.13360709711838e-215	0.935145740300723	cg11322254	37	16	12659506	N_Shelf	SNX29	Body	0		0				3	chr16:12659360-12659635	NA	NA
cg15237949	cg15237949	0.931629374384492	0.0716580808785662	13.0010371888588	1.2069516544357e-38	0.93510742248412	cg15237949	37	2	105895405		TGFBRAP1;TGFBRAP1	Body;Body	0		0				3	chr2:105895200-105895415	NA	NA
cg10096286	cg10096286	0.935092685823737	0.032788156872479	28.5192208107499	6.76768081327251e-179	0.935086544169082	cg10096286	37	16	84497622		ATP2C2	3'UTR	0		0				NA		NA	6	chr16:84492561-84499191
cg19819404	cg19819404	0.934533788824238	0.0232043751925657	40.2740337142819	0	0.93507495875098	cg19819404	37	4	124285	N_Shore	ZNF718;ZNF718;ZNF718;ZNF718;ZNF718;ZNF718	TSS200;TSS200;TSS200;Body;Body;Body	0		0		4:124043-125022	Unclassified	3	chr4:124185-124435	NA	NA
cg17981101	cg17981101	0.92586149789585	0.0372834139568474	24.8330664935207	3.94084199865123e-136	0.935068691333469	cg17981101	37	7	100663239		MUC17	TSS200	0		0				3	chr7:100662945-100663655	NA	NA
cg04096619	cg04096619	0.933227163978003	0.028684077002224	32.534676430608	3.44910923385364e-232	0.935053377032662	cg04096619	37	5	9547595	S_Shore	SNORD123;SEMA5A	TSS1500;TSS1500	0		0				NA		3	6	chr5:9544024-9548233	RDMR
cg03494692	cg03494692	0.923509917691111	0.085301208776211	10.826457572412	2.5794202580965e-27	0.935021818915213	cg03494692	37	16	51498587				0		0				NA		NA	NA
cg09190141	cg09190141	0.9280880454835	0.0312060603740225	29.7406348113102	2.29193288145316e-194	0.935005995573411	cg09190141	37	3	183750433		HTR3D;HTR3D;HTR3D	5'UTR;Body;TSS200	0		0				NA		NA	NA
cg05475109	cg05475109	0.936877360632347	0.0269756693473493	34.7304583463248	2.73425861350049e-264	0.935004231190297	cg05475109	37	8	49427684	S_Shore			0		1	chr8:49427546-49427546	8:49426450-49427873	Unclassified	3	chr8:49427365-49427870	NA	NA		RDMR
cg24019073	cg24019073	0.936047870637191	0.0207611488183351	45.0865161089027	0	0.934988554843148	cg24019073	37	19	4448726	S_Shelf	UBXN6;UBXN6	Body;Body	0		0				3	chr19:4448605-4448915	NA	NA
cg04462567	cg04462567	0.930840314754434	0.0427459377659967	21.7761116822402	3.90872808521429e-105	0.934958043952171	cg04462567	37	17	6455368	N_Shelf	PITPNM3;PITPNM3	Body;Body	0		0		17:6455345-6455403	Unclassified_Cell_type_specific	3	chr17:6455185-6455635	NA	NA
cg01500500	cg01500500	0.92144793400307	0.0709880898106118	12.980317352691	1.58223626451135e-38	0.934949329974525	cg01500500	37	12	55247296		MUCL1	TSS1500	0		0				NA		NA	NA
cg20035294	cg20035294	0.916058446279433	0.0214608120480858	42.6851716620454	0	0.934938803239218	cg20035294	37	3	189284269				0		0				3	chr3:189284220-189284455	NA	NA
cg14240646	cg14240646	0.927574403411237	0.0298694849909721	31.0542482969355	9.99724767120399e-212	0.934936953875049	cg14240646	37	10	27532245	S_Shore	ACBD5;ACBD5	TSS1500;TSS1500	0		0		10:27530593-27532409	Promoter_Associated	3	chr10:27531740-27532555	NA	NA
cg15482025	cg15482025	0.928499884084339	0.0442826529443683	20.9675758417365	1.29706664848103e-97	0.93490606683167	cg15482025	37	19	18946913	S_Shelf	UPF1;UPF1	Body;Body	0		0				NA		NA	NA
cg05199761	cg05199761	0.936917259496972	0.0484352742123102	19.3436968146419	2.30353896646619e-83	0.934903152152239	cg05199761	37	10	6105145		IL2RA;IL2RA;IL2RA	TSS1500;TSS1500;TSS1500	0		0				NA		NA	NA
cg09068993	cg09068993	0.934352036501976	0.0508523620509391	18.3738178290721	2.12895791458242e-75	0.934902364877327	cg09068993	37	10	95462173	Island	C10orf4;C10orf4	5'UTR;1stExon	0		0		10:95462169-95462866	Promoter_Associated	3	chr10:95461640-95462490	NA	NA
cg03012785	cg03012785	0.908371668143541	0.0309632597127337	29.3370813206069	3.49247337971666e-189	0.934898746151898	cg03012785	37	18	54788429	N_Shore			0		0				NA		6	NA
cg20950840	cg20950840	0.925774952665264	0.0435836734924915	21.24132452545	3.96549781959912e-100	0.934892154805719	cg20950840	37	3	24101646				0		0				3	chr3:24101565-24101835	NA	NA
cg19915618	cg19915618	0.940448323364631	0.0217749881337305	43.1893839660849	0	0.934885152809908	cg19915618	37	1	18902229				0		0		1:18900990-18902533	Unclassified	3	chr1:18902145-18902415	NA	NA
cg19504605	cg19504605	0.934293491819909	0.0268319984225193	34.8201232389677	1.20653008320618e-265	0.934875318810256	cg19504605	37	8	144339106	S_Shore	ZFP41	3'UTR	0		0				NA		NA	NA
cg20782215	cg20782215	0.931567485085621	0.0441524433346988	21.0988886396127	8.14274773417998e-99	0.934872627111753	cg20782215	37	11	59342127		OSBP	3'UTR	0		0				3	chr11:59342025-59342310	NA	NA
cg21899558	cg21899558	0.934141180747825	0.0290538738704879	32.1520353847443	8.27214865108773e-227	0.934869024814161	cg21899558	37	7	661634		PRKAR1B;PRKAR1B;PRKAR1B;PRKAR1B;PRKAR1B;PRKAR1B	Body;Body;Body;Body;Body;Body	0		0				3	chr7:661605-661895	NA	NA
cg02725001	cg02725001	0.93828712847518	0.0295280540869015	31.7761246885348	1.38369982639484e-221	0.934850308035032	cg02725001	37	16	86711219	N_Shelf			0		0				NA		NA	NA
cg03455424	cg03455424	0.93359554700145	0.0272409151505312	34.27181289037	2.06437049670075e-257	0.934844212002694	cg03455424	37	2	242763982	N_Shelf			0		0				3	chr2:242763560-242764295	NA	NA
cg19796617	cg19796617	0.936953199220767	0.0248973682272685	37.6326200692402	0	0.934834779343393	cg19796617	37	7	147983431		CNTNAP2;MIR548T	Body;Body	0		0				3	chr7:147983345-147983570	NA	NA
cg23066280	cg23066280	0.935971358339869	0.0263076215922991	35.5779542843147	3.07206270939202e-277	0.934793523472133	cg23066280	37	7	158032496		PTPRN2;PTPRN2;PTPRN2	Body;Body;Body	0		0				3	chr7:158031765-158032555	NA	NA
cg09670971	cg09670971	0.926694792312063	0.0228016219569047	40.6416172526466	0	0.934793176879668	cg09670971	37	19	888612	N_Shelf	MED16	Body	0		1	chr19:888565-888565	19:888472-889461	Gene_Associated_Cell_type_specific	NA		6	6	chr19:888609-890132
cg09074113	cg09074113	0.93536705855482	0.027535211569279	33.9698518822499	6.21198557617383e-253	0.934770423914115	cg09074113	37	2	20870087	Island	GDF7	Body	0		0		2:20869999-20870147	Unclassified_Cell_type_specific	3	chr2:20869225-20871835	NA	NA
cg00950813	cg00950813	0.934251933936465	0.0290919706199576	32.1137383967916	2.83514054621725e-226	0.934720354162415	cg00950813	37	7	148913899		ZNF282;ZNF282	Body;Body	0		0				NA		3	NA
cg13227723	cg13227723	0.925393144794001	0.0613219108606043	15.0907421475757	1.86334580609947e-51	0.934699208961603	cg13227723	37	11	1289587	N_Shelf			0		0				NA		NA	NA
cg00808935	cg00808935	0.956097196636794	0.0395989096813616	24.1445333805948	8.52219105386728e-129	0.934682179173143	cg00808935	37	16	85215140				0		0				3	chr16:85215040-85215330	NA	NA
cg03249723	cg03249723	0.922981078991269	0.0246660004644013	37.4191624752194	1.9069232417894e-306	0.934671905685069	cg03249723	37	9	98880057		LOC158434	TSS1500	0		0				3	chr9:98880045-98880375	NA	NA
cg03622617	cg03622617	0.925320708292519	0.050272023432046	18.4062754017311	1.16997417579907e-75	0.934660453283425	cg03622617	37	15	90302508				0		0				NA		NA	4	chr15:90302213-90302712
cg04482597	cg04482597	0.907250088995569	0.0953774360390049	9.51220882709141	1.86656361903344e-21	0.934659870017566	cg04482597	37	9	37486041	Island	POLR1E;POLR1E	1stExon;5'UTR	0		0		9:37485302-37486786	Promoter_Associated	NA		6	6	chr9:37485072-37487818	RDMR
cg06064525	cg06064525	0.932703903113657	0.0241505224048414	38.6204442073138	0	0.934651637513377	cg06064525	37	11	970664		AP2A2	Body	0		0		11:970245-971074	Unclassified_Cell_type_specific	3	chr11:970560-970875	NA	NA
cg21533743	cg21533743	0.928083351177209	0.0314304760586772	29.5281353500526	1.25368297330028e-191	0.934642234109213	cg21533743	37	16	87402123		FBXO31;FBXO31	Body;5'UTR	0		0				3	chr16:87401960-87402350	NA	NA
cg26494676	cg26494676	0.921903182585771	0.0830465369045438	11.1010430651122	1.23988334491443e-28	0.934628648449613	cg26494676	37	14	61597564				0		0				3	chr14:61597425-61597870	NA	NA
cg23042158	cg23042158	0.930961295419767	0.0585006446431291	15.9136929361873	5.09193080611608e-57	0.93462188379598	cg23042158	37	1	19859237				0		0				NA		NA	NA
cg11372818	cg11372818	0.92857198495449	0.0290627613005277	31.9505767312492	5.30380940470521e-224	0.934619262891751	cg11372818	37	10	131989849	S_Shore			0		0				3	chr10:131989725-131989975	NA	NA
cg26752796	cg26752796	0.933244916113105	0.0384031328806783	24.3012703940789	1.90062827483805e-130	0.934609209557324	cg26752796	37	12	299707	S_Shore	SLC6A12;SLC6A12;SLC6A12;SLC6A12	3'UTR;3'UTR;3'UTR;3'UTR	0		0		12:298193-299991	Unclassified	NA		6	NA
cg13263947	cg13263947	0.931909897157031	0.0233998982132933	39.825382515024	0	0.934565445655658	cg13263947	37	2	191443609				0		1	chr2:191443312-191443312			3	chr2:191443265-191443855	NA	NA
cg21235746	cg21235746	0.933736914901833	0.0378858472147618	24.6460613539616	4.05594744367561e-134	0.934564471700263	cg21235746	37	20	5485144		LOC149837	Body	0		0				3	chr20:5484625-5485435	NA	NA
cg23788374	cg23788374	0.930450454799976	0.0422044376818502	22.0462706271315	1.0372768702174e-107	0.93454838523413	cg23788374	37	10	114498704		VTI1A	Body	0		0				3	chr10:114498660-114498810	NA	NA
cg25319279	cg25319279	0.91666393690937	0.0250216641949199	36.634810928982	7.98685820779581e-294	0.934544065798161	cg25319279	37	11	5960081				0		0				3	chr11:5959825-5960115	NA	NA
cg13020245	cg13020245	0.929249280379862	0.0773708615133233	12.0103261383466	3.13605823945944e-33	0.934531485701609	cg13020245	37	2	113995370	S_Shore	PAX8-AS1;PAX8-AS1;PAX8;PAX8;PAX8;PAX8	Body;Body;Body;Body;Body;Body	0		0				3	chr2:113995105-113995415	NA	NA
cg10069155	cg10069155	0.926119101570691	0.0220638630117243	41.974476594537	0	0.934530779681344	cg10069155	37	15	41852638	S_Shore	TYRO3	Body	0		0				NA		6	6	chr15:41849653-41857447
cg03847932	cg03847932	0.939785608295108	0.024978316061458	37.6240578421223	0	0.934518340599309	cg03847932	37	3	73045556	N_Shore	PPP4R2	TSS1500	0		0		3:73045395-73047299	Promoter_Associated_Cell_type_specific	NA		6	6	chr3:73045139-73048670
cg19151808	cg19151808	0.946535640752959	0.0306253980367758	30.9068845282055	9.65329647207021e-210	0.934513484821555	cg19151808	37	4	89619051		NAP1L5;HERC3	TSS200;Body	0		0		4:89618598-89619534	Promoter_Associated	3	chr4:89618745-89619190	NA	NA
cg00312872	cg00312872	0.938490650990405	0.0539749074112449	17.3875360978365	1.02548913174321e-67	0.93449732449132	cg00312872	37	18	44557732	S_Shore	TCEB3C;KATNAL2	TSS1500;5'UTR	0		0				3	chr18:44557585-44558355	NA	NA
cg26020695	cg26020695	0.922258635401891	0.0224617996925021	41.0589822733459	0	0.934473718758963	cg26020695	37	13	46355841		SIAH3	3'UTR	0		0				3	chr13:46355840-46356155	NA	NA
cg12225330	cg12225330	0.931868161522202	0.0393236963943338	23.6973694481192	3.83804787747747e-124	0.934466973612476	cg12225330	37	7	131193939		PODXL;PODXL	Body;Body	0		0				NA		NA	6	chr7:131174643-131195149
cg04148237	cg04148237	0.936925439122445	0.0281502240675529	33.2830544039038	6.79088950109017e-243	0.934460517501178	cg04148237	37	22	36500577				0		0				3	chr22:36500565-36500775	NA	NA
cg25398378	cg25398378	0.895126591849867	0.0753236673264522	11.883736196359	1.43793500783135e-32	0.934457229671767	cg25398378	37	1	7279033		CAMTA1	Body	0		0				NA		6	6	chr1:7278127-7279051
cg00699919	cg00699919	0.932420618339224	0.042764987381892	21.8033647481921	2.15572983094126e-105	0.934443691318709	cg00699919	37	1	168058592		GPR161	Body	0		0				3	chr1:168058325-168059055	NA	NA
cg21727992	cg21727992	0.930432890081896	0.0266168786278205	34.9564989603773	1.03158618153295e-267	0.934441674420637	cg21727992	37	1	18649507		IGSF21	Body	0		0				NA		6	6	chr1:18648747-18649886
cg20392585	cg20392585	0.919153313968794	0.0365818951628748	25.1259074981331	2.59204076481677e-139	0.93444119380831	cg20392585	37	12	51566828	Island	TFCP2	TSS200	1	high-CpG:49852822-49853188	0		12:51566101-51567278	Promoter_Associated	3	chr12:51566800-51567095	NA	NA
cg21610815	cg21610815	0.948414716734312	0.0264440057429287	35.8650170459869	1.07289182233515e-281	0.934441163060303	cg21610815	37	2	113994035	Island	PAX8;PAX8;LOC654433;PAX8;PAX8;PAX8;LOC440839	Body;Body;Body;Body;Body;Body;Body	0		0				3	chr2:113994025-113994715	NA	NA
cg05785424	cg05785424	0.917764005679702	0.0267884622639772	34.2596748046203	3.13020815589772e-257	0.934439270418045	cg05785424	37	17	21226409				0		0		17:21226205-21227140	Promoter_Associated	3	chr17:21226340-21226555	NA	NA
cg12693101	cg12693101	0.932127033941277	0.0231928347470198	40.1903020527084	0	0.934435461608703	cg12693101	37	9	96352183		PHF2	Body	0		0				3	chr9:96351965-96352315	NA	NA
cg16716449	cg16716449	0.926325475390782	0.0301690423847261	30.7045037617687	4.9559060803281e-207	0.934425666506988	cg16716449	37	16	6976709		A2BP1;A2BP1;A2BP1	5'UTR;5'UTR;5'UTR	0		0				3	chr16:6976500-6976710	NA	NA
cg26462130	cg26462130	0.934747703325591	0.0305581412222762	30.5891545080032	1.70617590493333e-205	0.934425105378564	cg26462130	37	7	2052961	N_Shore	MAD1L1;MAD1L1;MAD1L1	Body;Body;Body	0		0		7:2052832-2052991	Unclassified_Cell_type_specific	3	chr7:2052660-2053115	NA	NA
cg01144124	cg01144124	0.932412531570831	0.0514613590767106	18.1186923217658	2.26924532661768e-73	0.934424009604248	cg01144124	37	16	15806171		NDE1;NDE1;MYH11;MYH11;MYH11;MYH11	Body;Body;Body;Body;Body;Body	0		0				3	chr16:15805925-15806290	NA	NA
cg15793258	cg15793258	0.932858969039209	0.0325620821625576	28.6486277008379	1.66740838317477e-180	0.934384122266056	cg15793258	37	19	4638503	N_Shore	TNFAIP8L1	TSS1500	0		0				3	chr19:4638320-4638710	NA	NA
cg12972319	cg12972319	0.913400722326552	0.0728832177906814	12.5323874276492	4.96453543281748e-36	0.934376722885372	cg12972319	37	22	36946958				0		0				NA		NA	NA
cg24975246	cg24975246	0.930441751246406	0.0611320796896883	15.2201880905968	2.59783098260132e-52	0.934367274627195	cg24975246	37	7	39369129		POU6F2;POU6F2	Body;Body	0		0				NA		NA	NA
cg10321723	cg10321723	0.932692885050941	0.0585339537221791	15.9342198115952	3.66749526250398e-57	0.934350925666476	cg10321723	37	1	145727762		PDZK1	5'UTR	0		0				NA		NA	6	chr1:145726240-145728172
cg17713013	cg17713013	0.928089106912106	0.0388732697774388	23.8747373767552	5.60590398862525e-126	0.934324729819188	cg17713013	37	9	127437255		MIR181A2HG;NR6A1;NR6A1;NR6A1	Body;Body;Body;Body	0		0				NA		6	NA
cg17068812	cg17068812	0.931976446689302	0.0462326814117789	20.1583905200848	2.27151344044957e-90	0.934315162938031	cg17068812	37	9	32710046				0		0				NA		NA	NA
cg15815970	cg15815970	0.928947063348777	0.0734424350591862	12.6486419275199	1.13825360358425e-36	0.934311479909254	cg15815970	37	6	32371533		BTNL2	Body	0		0				NA		NA	NA
cg04009799	cg04009799	0.933126340105688	0.0327811558453598	28.4653275957557	3.14873409710853e-178	0.934311102785615	cg04009799	37	10	51823124		FAM21EP	Body	0		0				3	chr10:51822965-51823155	NA	NA
cg11265221	cg11265221	0.926160318411775	0.0176114515892383	52.5885281925153	0	0.934305509432418	cg11265221	37	4	175241684		CEP44	Body	0		0				3	chr4:175241680-175241870	NA	NA
cg11965913	cg11965913	0.93464314575764	0.0209359183818127	44.6430449676178	0	0.934284741708925	cg11965913	37	1	205819406	S_Shore	PM20D1	TSS200	0		0		1:205818815-205819635	Unclassified_Cell_type_specific	3	chr1:205819185-205819475	NA	NA
cg26913710	cg26913710	0.934369771171523	0.0368033486273962	25.3881727076319	3.40691175211366e-142	0.934233744894213	cg26913710	37	6	52441888	S_Shore	TRAM2-AS1;TRAM2-AS1;TRAM2	TSS1500;TSS200;TSS200	1	high-CpG:52549757-52549847	0		6:52440758-52442826	Promoter_Associated	3	chr6:52441785-52442730	NA	NA
cg27346510	cg27346510	0.960106278281887	0.0385964589488774	24.8755016503868	1.37025532030379e-136	0.934223571837398	cg27346510	37	10	132911037		TCERG1L	Body	0		0				NA		6	NA
cg01052103	cg01052103	0.902600754454944	0.0571210689885175	15.8015382141463	3.03616722533841e-56	0.934204012135124	cg01052103	37	6	32145383		RNF5P1;RNF5;AGPAT1;AGPAT1	TSS1500;TSS1500;TSS1500;5'UTR	0		0		6:32145152-32146424	Promoter_Associated	NA		6	6	chr6:32140814-32148333
cg08144588	cg08144588	0.934488644783635	0.0312747620630609	29.8799601704204	3.58433161189863e-196	0.934201436116668	cg08144588	37	3	3080327		CNTN4;CNTN4;CNTN4	Body;TSS1500;Body	0		0				3	chr3:3080185-3080335	NA	NA
cg06295223	cg06295223	0.937515839676658	0.0361276021210828	25.950126347565	1.81233794871603e-148	0.934187182011182	cg06295223	37	16	90143751	Island	PRDM7	TSS1500	0		1	chr16:90143699-90143699	16:90143474-90144795	Promoter_Associated	3	chr16:90143740-90144115	NA	NA
cg01903420	cg01903420	0.934148903810406	0.0233227076511462	40.0531926988544	0	0.934186277699959	cg01903420	37	13	27295928				0		0		13:27295404-27296109	Unclassified_Cell_type_specific	3	chr13:27295745-27296215	NA	NA
cg00986825	cg00986825	0.933584923206633	0.0284550375290678	32.809126406983	4.36347708887754e-236	0.934182412128914	cg00986825	37	17	48614425	Island	EPN3	Body	0		0				NA		6	NA
cg20318405	cg20318405	0.93337289906825	0.0311347871857771	29.9784576492827	1.87371253726732e-197	0.934181392424496	cg20318405	37	1	203506842				0		0				NA		NA	6	chr1:203505295-203507621
cg19705352	cg19705352	0.928738474588289	0.0343863145961272	27.0089564844757	1.16000421369502e-160	0.934148094328068	cg19705352	37	14	80469562				0		0				NA		NA	6	chr14:80468956-80470791
cg07148458	cg07148458	0.927583205501046	0.0290845668099004	31.8926257889217	3.37886200514667e-223	0.934136440399598	cg07148458	37	17	7254301	N_Shore	KCTD11;ACAP1	TSS1500;Body	0		0		17:7253029-7256379	Promoter_Associated	3	chr17:7254265-7255515	NA	NA
cg19679003	cg19679003	0.931076315676401	0.047597838849529	19.5613149290204	3.30445070475444e-85	0.934135876111395	cg19679003	37	15	102035794				0		0				3	chr15:102035525-102035795	NA	NA
cg15541040	cg15541040	0.925790973332739	0.0323199198875725	28.6445936918526	1.87193324605655e-180	0.93412881914804	cg15541040	37	2	3486749				0		0				3	chr2:3486485-3486775	NA	NA
cg06394109	cg06394109	0.928225691606411	0.0320346145903591	28.975709665187	1.33155182423749e-184	0.934110175705194	cg06394109	37	16	1152511	Island			0		0				NA		6	NA
cg15316708	cg15316708	0.948150283741095	0.0418555973878625	22.6528909611512	1.3065144890379e-113	0.934104107886256	cg15316708	37	6	2961857		SERPINB6;SERPINB6;SERPINB6;SERPINB6;SERPINB6;SERPINB6;SERPINB6;SERPINB6	5'UTR;Body;Body;Body;5'UTR;5'UTR;5'UTR;5'UTR	0		0				3	chr6:2961805-2962015	NA	NA
cg17143073	cg17143073	0.930750419199214	0.0236352039343225	39.379834495424	0	0.934102108993119	cg17143073	37	5	1933187	S_Shore			0		0				NA		6	6	chr5:1927994-1934596
cg06478886	cg06478886	0.933978909478695	0.0222930871462364	41.8954496231076	0	0.934098709732161	cg06478886	37	5	135416029	N_Shore			0		0		5:135415053-135416202	Unclassified_Cell_type_specific	NA		6	6	chr5:135415713-135417420	RDMR
cg06144254	cg06144254	0.92887574554852	0.0681951833327459	13.6208409473179	3.01080710377333e-42	0.934086442566907	cg06144254	37	1	178534910				0		0				3	chr1:178534820-178535030	NA	NA
cg20528787	cg20528787	0.930064027550987	0.0247188691123443	37.6256706293462	0	0.934060598310972	cg20528787	37	7	158032352		PTPRN2;PTPRN2;PTPRN2	Body;Body;Body	0		0				3	chr7:158031765-158032555	NA	NA
cg08212657	cg08212657	0.929765516505336	0.0239008852031176	38.9008820637346	0	0.934039347977304	cg08212657	37	1	9664941		TMEM201;TMEM201	3'UTR;Body	0		0				NA		6	6	chr1:9660106-9664954
cg21962544	cg21962544	0.933762242995775	0.0534004566013151	17.4860348099117	1.83059587396401e-68	0.934036716708087	cg21962544	37	22	26786780				0		0				3	chr22:26786440-26786810	NA	NA
cg06313620	cg06313620	0.933770538060792	0.0458752680820151	20.3545521824834	4.23099028770514e-92	0.93401985488109	cg06313620	37	12	26484950				0		1	chr12:26484826-26484826			NA		NA	NA
cg18712599	cg18712599	0.932940213868692	0.039500754059898	23.6182887155522	2.50074349363727e-123	0.9340148270941	cg18712599	37	2	135227039		TMEM163	Body	0		0				NA		NA	NA
cg23635910	cg23635910	0.922595655798221	0.0231750223203389	39.809914443471	0	0.934012513177391	cg23635910	37	1	912055	N_Shore	C1orf170	Body	0		0		1:911089-912156	Unclassified	NA		6	6	chr1:911214-912537
cg27049827	cg27049827	0.929787332286836	0.0257436761448881	36.1171157939485	1.22189324247307e-285	0.934002647319961	cg27049827	37	4	189376729				0		0				3	chr4:189376540-189376835	NA	NA
cg22708768	cg22708768	0.925013810072934	0.0282195107390149	32.7792291874875	1.16421710784094e-235	0.933995983196072	cg22708768	37	2	7813295				0		0				NA		NA	NA
cg12050358	cg12050358	0.934140566730145	0.0253913325145451	36.7897417827534	2.69362919829527e-296	0.933986766434767	cg12050358	37	17	36612909	S_Shelf	ARHGAP23	TSS1500	0		0		17:36612408-36613157	Unclassified	3	chr17:36612045-36612975	NA	NA
cg20237888	cg20237888	0.927100769608007	0.0725663341135534	12.7759074636078	2.23525367366054e-37	0.933963040281017	cg20237888	37	11	70794833		SHANK2	Body	0		0				3	chr11:70794425-70794855	NA	NA
cg10899170	cg10899170	0.932991018027643	0.0418948365719314	22.2698330956786	7.24706492615733e-110	0.933931942992408	cg10899170	37	22	32232003		DEPDC5;DEPDC5;DEPDC5;DEPDC5;DEPDC5	Body;Body;Body;Body;Body	0		0				NA		NA	6	chr22:32231851-32232390
cg06791446	cg06791446	0.934142772503547	0.0252651320649424	36.9735954715136	3.0429767004024e-299	0.933918281520355	cg06791446	37	10	123355268	N_Shore	FGFR2;FGFR2;FGFR2;FGFR2;FGFR2;FGFR2;FGFR2	5'UTR;5'UTR;5'UTR;5'UTR;TSS1500;5'UTR;5'UTR	0		0				3	chr10:123355040-123355355	NA	NA
cg25699073	cg25699073	0.933496398267635	0.0309566478709518	30.1549574152563	9.23548231904962e-200	0.933917471442283	cg25699073	37	6	29648381				0		0		6:29648152-29649066	Unclassified_Cell_type_specific	3	chr6:29647685-29648735	NA	NA
cg04850714	cg04850714	0.931580161562094	0.0271593951399186	34.3004752779957	7.72029918011498e-258	0.933906542367706	cg04850714	37	9	131821581		FAM73B	Body	0		0				NA		6	NA
cg25443773	cg25443773	0.920246374531818	0.068756830725026	13.3840720235069	7.49273258693097e-41	0.933876948092506	cg25443773	37	22	42045580		XRCC6;XRCC6;XRCC6;XRCC6	Body;Body;Body;Body	0		0				NA		NA	NA
cg12193201	cg12193201	0.932656821276498	0.0538445256259593	17.3212933057553	3.24971308172738e-67	0.933865834766148	cg12193201	37	5	36495469				0		0				3	chr5:36494985-36495615	NA	NA
cg15532640	cg15532640	0.937516829883612	0.0210975112577076	44.437318621698	0	0.933795853626667	cg15532640	37	12	129554566				0		0				3	chr12:129554500-129554795	NA	NA
cg14050976	cg14050976	0.932818832847116	0.0295203222071855	31.5992090567379	3.78560766608788e-219	0.933786054012347	cg14050976	37	14	66257998				0		0				NA		6	NA
cg06675417	cg06675417	0.931350654391558	0.0252043335730104	36.9520047690878	6.76303869502444e-299	0.933780428170667	cg06675417	37	18	77292443	Island			0		0				NA		6	NA
cg10831901	cg10831901	0.933724087210204	0.0273537618736456	34.1351252351807	2.22295334472721e-255	0.933767844247728	cg10831901	37	20	5485294		LOC149837	TSS200	0		0				3	chr20:5484625-5485435	NA	NA
cg24504999	cg24504999	0.934680079449803	0.0368697431060143	25.3508704078097	8.78998988535002e-142	0.933764299712819	cg24504999	37	15	36871565	Island	C15orf41	TSS1500	0		0		15:36871247-36872449	Promoter_Associated	3	chr15:36871205-36871955	NA	NA
cg24480926	cg24480926	0.938472427818235	0.022192742674619	42.2873567984695	0	0.933758837950915	cg24480926	37	12	131919579	S_Shore			0		0				3	chr12:131919200-131919595	NA	NA
cg06809964	cg06809964	0.925574660501839	0.0431910821516924	21.4297631453435	7.05380604880204e-102	0.933728275148933	cg06809964	37	15	101853679		PCSK6;PCSK6;PCSK6	Body;Body;Body	0		0				3	chr15:101853225-101853975	NA	NA
cg04088583	cg04088583	0.933827583238832	0.0337696361845815	27.6528766296037	2.57713438654198e-168	0.93372630331922	cg04088583	37	1	248782362				0		0				3	chr1:248782260-248782515	NA	NA
cg27023524	cg27023524	0.934234469602168	0.0498500816045661	18.7408814495621	2.2978929873897e-78	0.933687300259379	cg27023524	37	5	54010481				0		0				NA		NA	NA
cg24548216	cg24548216	0.933187555084148	0.0520371878130595	17.9330896672697	6.50616090814245e-72	0.933680549685396	cg24548216	37	18	60956554		BCL2	Body	0		0				NA		6	NA
cg14893161	cg14893161	0.9323843066315	0.0230712270584974	40.4132950652094	0	0.933672835845619	cg14893161	37	1	205819251	S_Shore	PM20D1;PM20D1	5'UTR;1stExon	0		0		1:205818815-205819635	Unclassified_Cell_type_specific	3	chr1:205819185-205819475	NA	NA
cg05304538	cg05304538	0.928004729902116	0.0497477182782219	18.6542169574915	1.16699265281658e-77	0.933663308411523	cg05304538	37	13	93141624		GPC5	Body	0		0				NA		NA	NA
cg27071793	cg27071793	0.927507953641814	0.0311200873417277	29.8041565069181	3.45098177294829e-195	0.933646537866368	cg27071793	37	6	31275718	N_Shore			0		0		6:31275659-31276809	Promoter_Associated	3	chr6:31275505-31275735	NA	NA
cg16720578	cg16720578	0.924698903087332	0.0275727336969384	33.5367146852764	1.40634991373388e-246	0.933629362456142	cg16720578	37	14	54410717	N_Shelf			0		0				3	chr14:54410485-54410915	NA	NA
cg27313271	cg27313271	0.93236963489145	0.0746285841579345	12.493465411568	8.10450495613052e-36	0.933624218893625	cg27313271	37	16	25029018	S_Shelf			0		0				NA		NA	NA
cg19782746	cg19782746	0.917412289578969	0.0689539199507901	13.304715529352	2.17318668153965e-40	0.933621083882516	cg19782746	37	15	76669278		SCAPER;SCAPER	Body;Body	0		0				3	chr15:76669240-76669495	NA	NA
cg07842452	cg07842452	0.935718956380114	0.0559396085018425	16.7273061331721	8.29040834331226e-63	0.933613685264911	cg07842452	37	3	177544288		KCCAT211	Body	0		0				NA		NA	NA
cg17758878	cg17758878	0.938028787957368	0.0248516947813815	37.7450631117571	0	0.93359939767373	cg17758878	37	1	231229208				0		0				3	chr1:231229020-231229230	NA	NA
cg23845710	cg23845710	0.933159848300889	0.0544517888118961	17.1373589125693	7.8119317087162e-66	0.933547184910363	cg23845710	37	17	63280188				0		0				3	chr17:63279880-63280215	NA	NA
cg13583586	cg13583586	0.931763922957479	0.0252333578768358	36.9258791281535	1.77650326378327e-298	0.933538317721771	cg13583586	37	11	464971	S_Shore	PTDSS2	Body	0		0				NA		NA	NA
cg19272349	cg19272349	0.919097612618396	0.0303636919357709	30.2696264526259	2.8789807438373e-201	0.933456444142896	cg19272349	37	13	37681255		CSNK1A1L	TSS1500	0		0				NA		NA	NA
cg07674804	cg07674804	0.934599242395646	0.0281806685905866	33.1645517703522	3.49411554398137e-241	0.933450685101657	cg07674804	37	13	108739184				0		0		13:108738890-108739454	Unclassified_Cell_type_specific	3	chr13:108739080-108739350	NA	NA
cg26043149	cg26043149	0.954336295858871	0.0313083727543571	30.481823611419	4.53841729959364e-204	0.933426520850406	cg26043149	37	18	55253948	Island	FECH;FECH;FECH;FECH	5'UTR;5'UTR;1stExon;1stExon	1	high-CpG:53404601-53405052	0		18:55253072-55254579	Promoter_Associated	3	chr18:55253705-55254310	NA	NA
cg00101154	cg00101154	0.931703924091728	0.0241801341943456	38.5317929422245	0	0.933411048642942	cg00101154	37	16	420108	Island	MRPL28	Body	0		0				3	chr16:419585-420415	NA	NA
cg25381908	cg25381908	0.924493668145955	0.0255794388831702	36.1420620823008	4.95797816763519e-286	0.933378562294575	cg25381908	37	10	18947464	N_Shore	ARL5B	TSS1500	0		0				3	chr10:18947120-18947610	NA	NA
cg22120488	cg22120488	0.924597798973446	0.0350709201223824	26.3636595717192	3.57882565075783e-153	0.933378002175448	cg22120488	37	2	107199102				0		0		2:107198281-107199729	Unclassified	3	chr2:107199045-107199295	NA	NA
cg01256850	cg01256850	0.922324004380588	0.0247801317552106	37.2203026800553	3.20416364451327e-303	0.933360782191843	cg01256850	37	9	136524878				0		0				NA		6	6	chr9:136522667-136525460
cg02820566	cg02820566	0.93450624575646	0.0349943857982161	26.7044619998473	4.17742421148229e-157	0.933354012556651	cg02820566	37	7	187254	S_Shore			0		0				NA		6	NA
cg09829303	cg09829303	0.933615526401051	0.0264730681705901	35.2666158824098	1.90888028462944e-272	0.933317689361703	cg09829303	37	7	134419774				0		0				NA		NA	3	chr7:134419664-134420004
cg05225404	cg05225404	0.928539937494683	0.0328868704428168	28.2343660248613	2.21465604299491e-175	0.933280860546095	cg05225404	37	16	88689020		ZC3H18	Body	0		0				3	chr16:88689005-88689275	NA	NA
cg14822216	cg14822216	0.930456661403623	0.0607619452787454	15.3131480095832	6.24659050899205e-53	0.933274330307566	cg14822216	37	9	128188454				0		0				NA		6	6	chr9:128187848-128189174
cg03417454	cg03417454	0.923654568995755	0.0257714448665064	35.8402322330081	2.61077852608592e-281	0.933265632672767	cg03417454	37	10	123688420	S_Shore	ATE1;ATE1;ATE1;ATE1;ATE1;ATE1;ATE1-AS1	TSS1500;TSS1500;TSS1500;TSS1500;TSS200;TSS200;Body	0		0				3	chr10:123688165-123688535	NA	NA
cg26180843	cg26180843	0.936909719434113	0.031096856003603	30.1287602619879	2.03595677532986e-199	0.933243335712312	cg26180843	37	6	170557102				0		0				3	chr6:170556925-170557895	NA	NA
cg10948359	cg10948359	0.901960954414717	0.0408099657562944	22.1014876562498	3.0582371299256e-108	0.933242465280983	cg10948359	37	6	84140683	Island	ME1;ME1	5'UTR;1stExon	1	high-CpG:84197379-84197673	0		6:84140654-84140924	Unclassified_Cell_type_specific	3	chr6:84140680-84140995	NA	NA
cg14172108	cg14172108	0.935129506174344	0.0238950178567961	39.1349155618388	0	0.933223833227443	cg14172108	37	21	34405553	N_Shore			0		0				3	chr21:34405485-34405695	NA	NA		DMR
cg16406611	cg16406611	0.930049500664307	0.0248537618811625	37.4208743574237	1.78851689972359e-306	0.933214868959174	cg16406611	37	11	300404	S_Shore	IFITM5	TSS1500	0		0		11:300229-300506	Unclassified_Cell_type_specific	3	chr11:299965-300635	NA	NA
cg15374193	cg15374193	0.935120766806895	0.0310981887482024	30.0699431204316	1.19804182903016e-198	0.933163639998929	cg15374193	37	4	10412521				0		0				3	chr4:10412425-10412630	NA	NA
cg15318101	cg15318101	0.930577948306876	0.0522508547557515	17.8098129237674	5.9307711541277e-71	0.933161037156966	cg15318101	37	22	43676086		SCUBE1	Body	0		0				3	chr22:43676040-43676795	NA	NA
cg15371835	cg15371835	0.930583080806873	0.0292102235485423	31.8581293724235	1.01574291825801e-222	0.933160192766629	cg15371835	37	3	32200104		GPD1L	Body	0		0				NA		NA	NA
cg00591556	cg00591556	0.93295307227631	0.0291638221416236	31.9900823611445	1.4980795992192e-224	0.933154242171298	cg00591556	37	13	96853578		HS6ST3	Body	0		0				NA		NA	6	chr13:96852988-96853708
cg11915664	cg11915664	0.926978888011956	0.0258512783883864	35.8581449661847	1.37299243669207e-281	0.933151843931313	cg11915664	37	1	153599769		S100A13;S100A13;S100A13;S100A13;S100A1;S100A13	TSS200;5'UTR;5'UTR;5'UTR;TSS1500;TSS1500	0		0				3	chr1:153599340-153600475	NA	NA
cg21665557	cg21665557	0.931912150201479	0.0714661302587521	13.0399134083149	7.25393858690035e-39	0.933151076359684	cg21665557	37	2	220427342	Island	OBSL1	Body	0		0				NA		6	6	chr2:220414801-220437420
cg13315147	cg13315147	0.93313258594725	0.0231724981368726	40.2689679997181	0	0.933149371895418	cg13315147	37	10	135341528	Island	CYP2E1	Body	0		0				3	chr10:135341200-135341555	NA	NA
cg21268256	cg21268256	0.735775178165408	0.0469986316653552	15.655246803872	3.05924151669413e-55	0.93309615950077	cg21268256	37	1	25509521				0		0				NA		NA	NA
cg22034735	cg22034735	0.934259611308239	0.0296612427619221	31.4976556716499	9.35287667795178e-218	0.933090531942911	cg22034735	37	8	1321727	S_Shore			0		0		8:1321062-1321916	Unclassified_Cell_type_specific	3	chr8:1320505-1322275	NA	NA
cg11187464	cg11187464	0.922375794972354	0.048266572748844	19.1100329367066	2.08337359116156e-81	0.933077752215434	cg11187464	37	15	64428456		SNX1;SNX1;SNX1	Body;Body;Body	0		0				NA		NA	NA
cg13104385	cg13104385	0.930820275933961	0.0272115477838436	34.2068111423864	1.9150631579817e-256	0.93303806782724	cg13104385	37	7	22767384		IL6	Body	0		0		7:22765249-22768812	Unclassified	NA		6	6	chr7:22764817-22771372
cg26435773	cg26435773	0.910259626231193	0.0461676676951725	19.7163874996088	1.55979184844689e-86	0.933022551594013	cg26435773	37	6	131520782		AKAP7	Body	0		0		6:131520495-131521634	Promoter_Associated	NA		6	6	chr6:131520573-131521635
cg23354933	cg23354933	0.935918769819302	0.0530001772777742	17.6587856473413	8.70933049780536e-70	0.933012905220384	cg23354933	37	6	31409572				0		0		6:31409301-31409830	Unclassified	3	chr6:31409285-31409675	NA	NA
cg26647036	cg26647036	0.923658654339168	0.0259258098162687	35.6269933662618	5.35294270432229e-278	0.933001797107253	cg26647036	37	1	66956611				0		0				3	chr1:66956560-66956775	NA	NA
cg05258009	cg05258009	0.913024530985087	0.0796502767738633	11.4629172423	2.02574502507219e-30	0.932991351107573	cg05258009	37	5	72705952				0		0				3	chr5:72705880-72706035	NA	NA
cg16789867	cg16789867	0.930617167132701	0.0346139507523064	26.8856096142302	3.23576830322405e-159	0.932957966345226	cg16789867	37	6	133869760		TARID	Body	0		0				3	chr6:133869605-133869895	NA	NA
cg08922308	cg08922308	0.931432994310065	0.0269605407957734	34.5480085642824	1.52696797274732e-261	0.93295704745293	cg08922308	37	12	95226993		MIR492	TSS1500	0		1	chr12:95226806-95226806			3	chr12:95226605-95227155	NA	NA
cg02194144	cg02194144	0.928895654270288	0.0305613942232006	30.3944135364453	6.51076550835655e-203	0.932952712520311	cg02194144	37	4	189638342				0		0				NA		NA	NA
cg07253311	cg07253311	0.922917913050866	0.0253656984567303	36.384486499562	7.48993595087018e-290	0.932930356439614	cg07253311	37	2	175976580		ATF2;ATF2;ATF2;ATF2;ATF2;ATF2;ATF2;ATF2;ATF2;ATF2;ATF2;ATF2	Body;Body;Body;Body;Body;Body;Body;Body;Body;Body;Body;Body	0		0				NA		NA	6	chr2:175975723-175976737
cg04674762	cg04674762	0.93093859843857	0.0239017715195297	38.9485188442169	0	0.932918190995407	cg04674762	37	14	52487120		NID2	Body	0		0				NA		NA	NA
cg03181300	cg03181300	0.929838641457914	0.032816524674388	28.3344641361008	1.30074278752045e-176	0.932915543952177	cg03181300	37	6	26195995	N_Shore			0		0				3	chr6:26195585-26196035	NA	NA
cg07747299	cg07747299	0.935731932858625	0.0282152521434613	33.1640464561815	3.55321873933661e-241	0.932912612690084	cg07747299	37	21	47604052	S_Shore	C21orf56;C21orf56	5'UTR;5'UTR	0		0				3	chr21:47603825-47604410	NA	NA
cg24527560	cg24527560	0.928113493581026	0.0276198777378308	33.6030992747586	1.51147232260008e-247	0.932904449646866	cg24527560	37	10	42863508	S_Shore	LOC441666	TSS200	0		0				3	chr10:42863345-42863655	NA	NA
cg08944170	cg08944170	0.932121021370049	0.0248326250531562	37.5361452675571	0	0.932901317058218	cg08944170	37	1	248100614	Island	OR2L13;OR2L13	1stExon;5'UTR	0		0		1:248100017-248100863	Promoter_Associated	3	chr1:248100600-248100770	NA	NA
cg03134882	cg03134882	0.932607641181289	0.025812228598055	36.130457997399	7.54320297810694e-286	0.93290063396587	cg03134882	37	10	135341463	Island	CYP2E1	Body	0		0				3	chr10:135341200-135341555	NA	NA
cg17371064	cg17371064	0.93211828306412	0.0285092438089195	32.6953001388446	1.8214450896059e-234	0.932881540730405	cg17371064	37	10	3464176		LOC105376360	Body	0		0				3	chr10:3463685-3464335	NA	NA
cg02668949	cg02668949	0.925092434629835	0.0232855730695572	39.7281368968871	0	0.932879612858019	cg02668949	37	11	926768	S_Shore	AP2A2;AP2A2	Body;Body	0		1	chr11:926738-926738			3	chr11:926345-927015	NA	NA
cg18757227	cg18757227	0.924621231845536	0.0947059521192699	9.76307413794959	1.62163632626758e-22	0.932875573025702	cg18757227	37	14	98963327				0		0				NA		NA	NA
cg18984983	cg18984983	0.934578972582806	0.0254950324053065	36.6572969088788	3.50139810273881e-294	0.932866070250917	cg18984983	37	10	135342936	S_Shore	CYP2E1	Body	0		0		10:135342406-135343123	Unclassified_Cell_type_specific	3	chr10:135341645-135343115	NA	NA
cg16836250	cg16836250	0.919200427624739	0.0287959962421808	31.9211191685836	1.36003857773786e-223	0.932862573452053	cg16836250	37	11	87224821				0		0				NA		NA	NA
cg19998991	cg19998991	0.934656604095486	0.0433977051599077	21.5370052552676	7.00944487222454e-103	0.932827542564892	cg19998991	37	12	6420036	S_Shore	PLEKHG6;PLEKHG6	5'UTR;TSS200	0		0		12:6419335-6420291	Unclassified_Cell_type_specific	3	chr12:6419645-6420435	NA	NA
cg09651654	cg09651654	0.930173194171026	0.0614158480932223	15.1454913194251	8.11459263034019e-52	0.932816552422311	cg09651654	37	12	7781431	S_Shore			0		0				3	chr12:7781265-7781535	NA	NA
cg19347782	cg19347782	0.925486990136664	0.0299491651124601	30.901929541656	1.12525006078351e-209	0.932785441256003	cg19347782	37	11	12159762		MICAL2	5'UTR	0		0				3	chr11:12159400-12160295	NA	NA
cg01814098	cg01814098	0.92972803731278	0.0569693774087048	16.3197858148037	7.13856249530951e-60	0.932755139092857	cg01814098	37	5	125930667	Island	ALDH7A1	Body	0		0		5:125930418-125931183	Unclassified	3	chr5:125930380-125931375	NA	NA
cg25763306	cg25763306	0.920299835933194	0.030139574032984	30.5345999557273	9.05507463153077e-205	0.93275266660425	cg25763306	37	1	7741216	S_Shore	CAMTA1	Body	0		0		1:7739745-7741969	Unclassified	3	chr1:7740205-7741235	NA	NA
cg20636351	cg20636351	0.927010234354413	0.0486025195334132	19.0732958549014	4.20920741113902e-81	0.932742066893016	cg20636351	37	8	55087400				0		0				3	chr8:55087265-55087535	NA	NA
cg19631264	cg19631264	0.928320002085595	0.0360849773832293	25.7259410814273	5.99307591354627e-146	0.932726752694747	cg19631264	37	14	101526802		MIR496	TSS200	0		0				NA		NA	NA
cg13153964	cg13153964	0.927446035828137	0.0674107588594183	13.7581307720075	4.55143020393489e-43	0.932723868380849	cg13153964	37	7	100026424	Island	MEPCE;ZCWPW1	TSS1500;TSS200	1	high-CpG:99864348-99864379	0		7:100025714-100027642	Promoter_Associated	3	chr7:100026205-100026615	NA	NA
cg26334302	cg26334302	0.939141503267025	0.0464376933885496	20.2236897386164	6.05784349140826e-91	0.932714501394775	cg26334302	37	1	161390706				0		0				3	chr1:161390565-161390895	NA	NA
cg20208775	cg20208775	0.934100374903556	0.0509362258178129	18.3386256030162	4.06956002180143e-75	0.93271004688396	cg20208775	37	21	46296370	S_Shore			0		0				NA		NA	NA
cg25677688	cg25677688	0.93424390843852	0.0278005426832855	33.6052399797294	1.40647140716657e-247	0.932701439864626	cg25677688	37	12	11176386		TAS2R19;PRR4;PRH1	TSS1500;Body;5'UTR	0		0				NA		NA	NA
cg10788837	cg10788837	0.93307449204364	0.0225180464130281	41.4367425543541	0	0.932696200755725	cg10788837	37	5	133089737				0		0				3	chr5:133089625-133089875	NA	NA
cg02487331	cg02487331	0.933637955224039	0.0245807179241629	37.9825340376357	0	0.93269271710891	cg02487331	37	1	146550467	Island			0		0				3	chr1:146549505-146552150	NA	NA
cg23122449	cg23122449	0.915511823001941	0.044109637678516	20.7553693747035	1.0963654157469e-95	0.932679067094422	cg23122449	37	19	54950428				0		0				NA		6	6	chr19:54950232-54951006
cg14780466	cg14780466	0.939298126101832	0.0241301873667073	38.9262674104965	0	0.932677986325049	cg14780466	37	2	20870812	Island	GDF7	Body	0		0				3	chr2:20869225-20871835	NA	NA
cg26010015	cg26010015	0.93216250163493	0.0250022887300018	37.2830868286219	3.08495562861619e-304	0.932671065926039	cg26010015	37	12	89675002				0		0				3	chr12:89674920-89675370	NA	NA
cg04265672	cg04265672	0.932766115375135	0.0329881264961596	28.2758135865559	6.85593271312354e-176	0.932640992110267	cg04265672	37	5	179402240		RNF130	Body	0		0		5:179401967-179402917	Unclassified	3	chr5:179402205-179402495	NA	NA
cg11012412	cg11012412	0.953271741528934	0.0300651211622255	31.7068983818581	1.24819698274025e-220	0.932632286696072	cg11012412	37	5	77147141	Island			0		0		5:77147019-77147295	Unclassified_Cell_type_specific	3	chr5:77147005-77148090	NA	NA		RDMR
cg11738669	cg11738669	0.932786131204025	0.0326616751890967	28.559041316883	2.16912514363229e-179	0.932627355952275	cg11738669	37	12	121706759		CAMKK2;CAMKK2;CAMKK2;CAMKK2;CAMKK2;CAMKK2;CAMKK2;CAMKK2;CAMKK2	Body;Body;Body;Body;Body;Body;Body;Body;Body	0		0				NA		3	NA
cg20707567	cg20707567	0.931369263411882	0.03245947418435	28.6932948489022	4.6258096709073e-181	0.932623067054173	cg20707567	37	1	67241623		TCTEX1D1	Body	0		0				NA		NA	NA
cg08564027	cg08564027	0.921095085002945	0.0332381272421779	27.7120030948709	5.00465263546076e-169	0.932611451620745	cg08564027	37	20	61660810	Island			0		0		20:61660622-61661520	Unclassified_Cell_type_specific	3	chr20:61660565-61660815	NA	NA
cg24969716	cg24969716	0.926950333298929	0.0270228432748653	34.3024723146403	7.20873651612187e-258	0.932603096955716	cg24969716	37	11	45407537		LOC399886	Body	0		1	chr11:45407417-45407417	11:45407251-45407550	Unclassified_Cell_type_specific	3	chr11:45407425-45407650	NA	NA
cg09049278	cg09049278	0.93254570222007	0.0406417179270778	22.945528628817	1.63300832273474e-116	0.932590422395745	cg09049278	37	10	31987717				0		0				3	chr10:31987500-31987795	NA	NA
cg05555116	cg05555116	0.922653129275315	0.0265322123134256	34.7748283624447	5.84271414715914e-265	0.932586903532265	cg05555116	37	8	17433694	N_Shore	PDGFRL	TSS1500	0		0				3	chr8:17433425-17434330	NA	NA
cg13990487	cg13990487	0.924898613345466	0.0362561160945318	25.510140439035	1.52140995937036e-143	0.932583171243543	cg13990487	37	1	19420096		UBR4	Body	0		0				NA		NA	NA
cg04868119	cg04868119	0.93296971792766	0.063469917348715	14.699400234	6.50331584497438e-49	0.932577234717225	cg04868119	37	21	33651589	S_Shore	MIS18A	TSS1500	0		0		21:33650444-33652032	Promoter_Associated	3	chr21:33651285-33651795	NA	NA
cg25838818	cg25838818	0.932636766121183	0.0241534405893742	38.6129985361786	0	0.932554200921316	cg25838818	37	2	108905173		SULT1C2;SULT1C2;SULT1C2;SULT1C2	5'UTR;1stExon;1stExon;5'UTR	0		0				3	chr2:108905040-108905475	NA	NA
cg22296620	cg22296620	0.93617049443253	0.047417087505523	19.7433149879458	9.15686846604172e-87	0.932550862171557	cg22296620	37	15	45315419	Island	SORD;SORD	5'UTR;1stExon	1	high-CpG:43102600-43102722	0		15:45314734-45316141	Promoter_Associated	3	chr15:45315205-45315450	NA	NA
cg16274205	cg16274205	0.929693416672568	0.0247418659983973	37.5757195004124	0	0.932546322809054	cg16274205	37	3	94243571				0		0				NA		NA	6	chr3:94242440-94244684
cg16959075	cg16959075	0.932443251591656	0.04691753332844	19.8740893956255	6.82129533727328e-88	0.932542203164508	cg16959075	37	15	85567463		PDE8A;PDE8A;PDE8A	5'UTR;Body;Body	0		0				3	chr15:85567285-85567575	NA	NA
cg02210151	cg02210151	0.931890409620138	0.0217503911236274	42.8447656101148	0	0.932510130976418	cg02210151	37	10	123356041	N_Shore	FGFR2;FGFR2;FGFR2;FGFR2;FGFR2;FGFR2;FGFR2	5'UTR;5'UTR;5'UTR;5'UTR;5'UTR;1stExon;5'UTR	0		0				3	chr10:123355485-123356175	NA	NA
cg19500155	cg19500155	0.936442442267201	0.0248794486128511	37.6391959821607	0	0.932496671033811	cg19500155	37	17	80851712		TBCD	Body	0		0		17:80850388-80851981	Promoter_Associated	NA		6	NA
cg02722618	cg02722618	0.932250127157898	0.0479451381844464	19.4441013721038	3.26952886475016e-84	0.932495161068501	cg02722618	37	6	31852980	N_Shelf	EHMT2;EHMT2	Body;Body	0		0				NA		6	NA
cg07548372	cg07548372	0.938392891657965	0.0346853164421559	27.0544711109356	3.38377246911878e-161	0.932474072931673	cg07548372	37	14	24848202		NFATC4;NFATC4	3'UTR;3'UTR	0		0				3	chr14:24848065-24848235	NA	NA
cg04071440	cg04071440	0.933758205286676	0.0232922193848238	40.0888464022914	0	0.93244608608828	cg04071440	37	6	29648275				0		0		6:29648152-29649066	Unclassified_Cell_type_specific	3	chr6:29647685-29648735	NA	NA
cg18697803	cg18697803	0.928363803815378	0.0231074094451571	40.1760225878521	0	0.932438636939607	cg18697803	37	3	38823996		SCN10A;SCN10A;SCN10A	Body;Body;Body	0		0				3	chr3:38823725-38824035	NA	NA
cg00299286	cg00299286	0.924918993294027	0.0525033517182015	17.6163799648125	1.84436055020774e-69	0.932409733204032	cg00299286	37	5	180478185	N_Shore	BTNL9	Body	0		0				3	chr5:180478085-180478695	NA	NA
cg23540632	cg23540632	0.927744931641577	0.0223187451094773	41.5679702013186	0	0.932405976989545	cg23540632	37	18	67253448		DOK6	Body	0		0				3	chr18:67253120-67253470	NA	NA
cg23728836	cg23728836	0.930541281661406	0.0265883121968752	34.9981328175757	2.4018847591062e-268	0.932402119990044	cg23728836	37	6	32518160				0		0				NA		NA	NA
cg09953122	cg09953122	0.93257339997004	0.0391061625104345	23.8472235602562	1.08208630773609e-125	0.932398264290467	cg09953122	37	20	23471693		CST8	TSS200	0		0				NA		NA	NA
cg09171621	cg09171621	0.942134664925388	0.022683189035784	41.5344889750342	0	0.932393201796017	cg09171621	37	6	27569367				0		0				3	chr6:27569325-27570075	NA	NA		CDMR
cg18584280	cg18584280	0.942590127744338	0.0277163172211044	34.0084911074191	1.66867597438018e-253	0.932328660313824	cg18584280	37	15	29888633				0		0				3	chr15:29888525-29888855	NA	NA
cg00857862	cg00857862	0.931668624671396	0.0370741289312858	25.1298857593708	2.34508663421395e-139	0.932314734527338	cg00857862	37	3	47952509		MAP4;MAP4;MAP4;MAP4	Body;TSS1500;Body;TSS1500	0		0				3	chr3:47952320-47952595	NA	NA
cg19588408	cg19588408	0.941026568232171	0.0491609924199842	19.1417325385327	1.13434699707006e-81	0.93228663138735	cg19588408	37	7	28848902		CREB5;CREB5;CREB5;CREB5	Body;Body;Body;Body	0		0				3	chr7:28848480-28849110	NA	NA
cg08571020	cg08571020	0.928782499635751	0.0670570658152086	13.8506283915736	1.26104051805133e-43	0.93226433252915	cg08571020	37	10	99349395		C10orf62;DHDPSL;DHDPSL	TSS200;Body;Body	0		0				3	chr10:99348885-99349475	NA	NA
cg15971518	cg15971518	0.928151310959818	0.0219453066177887	42.2938410989194	0	0.932253854441816	cg15971518	37	11	57159174		PRG2	TSS1500	0		0				3	chr11:57159025-57159290	NA	NA
cg10893007	cg10893007	0.931886054209845	0.0494270361982711	18.8537716579179	2.73620368995754e-79	0.932253401036385	cg10893007	37	17	41277694	N_Shore	NBR2;BRCA1;BRCA1;BRCA1;BRCA1;BRCA1	Body;TSS1500;TSS200;TSS1500;TSS1500;TSS200	0		0		17:41277171-41278081	Promoter_Associated	NA		6	6	chr17:41276357-41280151
cg12847536	cg12847536	0.929425715210108	0.0263377464022465	35.2887335543193	8.7426726108083e-273	0.932243322800247	cg12847536	37	8	1822186	S_Shore	ARHGEF10	Body	0		0				NA		NA	NA
cg18190225	cg18190225	0.933538869471524	0.030181709907872	30.9306156715805	4.63110839543586e-210	0.932224741116224	cg18190225	37	13	27947286				0		0				3	chr13:27947105-27947355	NA	NA
cg23122642	cg23122642	0.932195113585451	0.0286400732724621	32.5486287942486	2.18946032357243e-232	0.932194207366516	cg23122642	37	2	113992694	N_Shore	PAX8-AS1;PAX8-AS1;PAX8;PAX8;PAX8;PAX8	TSS1500;TSS1500;Body;Body;Body;Body	0		0				NA		6	6	chr2:113991248-113995941
cg10513702	cg10513702	0.918505543490188	0.077035202333259	11.9231924583864	8.96078177026466e-33	0.932185755998901	cg10513702	37	1	200003800	N_Shore	NR5A2;NR5A2	Body;Body	0		0				3	chr1:200003760-200004415	NA	NA
cg04836786	cg04836786	0.931619009750689	0.0385052375155961	24.1946049384411	2.53552533366134e-129	0.932156820598266	cg04836786	37	3	148804272	Island	HLTF;HLTF;HLTF;HLTF	5'UTR;1stExon;1stExon;5'UTR	1	high-CpG:150286953-150287092	0		3:148803435-148804833	Unclassified	3	chr3:148803365-148804530	NA	NA		DMR
cg00793937	cg00793937	0.910733059522039	0.0434791602766127	20.9464270636321	2.02248078879794e-97	0.932138043235311	cg00793937	37	6	156497319				0		0		6:156497184-156497756	Unclassified_Cell_type_specific	3	chr6:156497240-156497510	NA	NA
cg03660162	cg03660162	0.929526994092281	0.0370608842924288	25.0810797378134	8.00093969179566e-139	0.932137662825268	cg03660162	37	16	78913085		WWOX;WWOX	Body;Body	0		0				NA		NA	NA
cg11927004	cg11927004	0.931226698341452	0.052071813595352	17.8835080640359	1.58540242872626e-71	0.932127218309781	cg11927004	37	17	7187414	S_Shore	SLC2A4;SLC2A4	Body;ExonBnd	0		0				NA		6	NA
cg11115211	cg11115211	0.932964723575713	0.035134148778954	26.5543568294609	2.28726718917147e-155	0.932125808417411	cg11115211	37	3	67704890	Island	SUCLG2	Body	0		0		3:67704173-67705706	Promoter_Associated	NA		6	6	chr3:67700093-67706982
cg14121685	cg14121685	0.922408327597091	0.0345395368939127	26.7058684205942	4.02322420723765e-157	0.932115839695396	cg14121685	37	15	56299462				0		0				3	chr15:56299005-56299515	NA	NA
cg12296550	cg12296550	0.934282360178057	0.0264183415410935	35.3649133775029	5.91479519760944e-274	0.932086167406175	cg12296550	37	6	32728862	N_Shore	HLA-DQB2	Body	0		1	chr6:32728735-32728735			3	chr6:32728705-32729195	NA	NA
cg09756125	cg09756125	0.932341359258585	0.0269196116219766	34.634279734461	7.70404780578332e-263	0.932082641534409	cg09756125	37	7	158250978	S_Shore	PTPRN2;PTPRN2;PTPRN2	Body;Body;Body	0		0				NA		NA	NA
cg18912006	cg18912006	0.919330670137324	0.0556707532773726	16.5137099107834	2.92345722744247e-61	0.932077758698943	cg18912006	37	12	123335444		HIP1R	Body	0		0		12:123335360-123335464	Unclassified_Cell_type_specific	3	chr12:123335380-123335735	NA	NA
cg00420354	cg00420354	0.904240233552249	0.0461269074345793	19.6033136371588	1.44875515157512e-85	0.932061611881472	cg00420354	37	4	3251386	Island	C4orf44;C4orf44	Body;Body	0		0		4:3251322-3251523	Unclassified_Cell_type_specific	3	chr4:3251245-3251595	NA	NA
cg14822721	cg14822721	0.932409935254426	0.0324630232379763	28.7222150697186	2.01458221418432e-181	0.932049095875204	cg14822721	37	8	40478698		ZMAT4;ZMAT4	Body;Body	0		0				NA		NA	NA
cg17393016	cg17393016	0.921919441013944	0.0283776494478194	32.4875195427712	1.60015558834034e-231	0.932039342934045	cg17393016	37	17	79283390	N_Shore	C17orf55	TSS1500	0		0		17:79282128-79283828	Unclassified	3	chr17:79283345-79283695	NA	NA
cg00475456	cg00475456	0.925791411954257	0.0437584661078776	21.1568524744882	2.3862997864393e-99	0.932032390208618	cg00475456	37	1	208131213	N_Shore			0		0				NA		NA	NA
cg05373962	cg05373962	0.932478663475696	0.025993781982912	35.8731432035822	8.0143904822049e-282	0.93203078660602	cg05373962	37	22	49881684	N_Shore			0		0				3	chr22:49881580-49881875	NA	NA		RDMR
[truncated: 134,902 more rows]
