# Supplementary material for: Genome-Wide DNA Methylation Profiles in Whole-Blood and Buccal Samples—Cross-Sectional, Longitudinal, and across Platforms
Source: Int J Mol Sci. 2023 Sep 27;24(19):14640. doi: 10.3390/ijms241914640 (PMC10572275; doi:10.3390/ijms241914640)
Supplement: Supplementary file 1 [file ijms-24-14640-s001.zip › tables_compressed/Supplemental_table_2.csv]

	Row.names	estimate	RobustSE	RobustZ	pvalue	cor	IlmnID	Genome_Build	CHR	MAPINFO	Relation_to_UCSC_CpG_Island	UCSC_RefGene_Name	UCSC_RefGene_Group	Phantom4_Enhancer	Phantom4_Enhancers	Phantom5_Enhancer	Phantom5_Enhancers	Regulatory_Feature_Name	Regulatory_Feature_Group	DNase_Hypersensitivity_Evidence_Count	DNase_Hypersensitivity_NAME	OpenChromatin_Evidence_Count	TFBS_Evidence_Count	TFBS_NAME	DMR
cg04085530	cg04085530	0.937931615937673	0.0522881675275137	17.937741181007	5.98385475867223e-72	0.973289901742661	cg04085530	37	1	173237603		LOC100506023	Body	0		0				NA		5	NA
cg13910785	cg13910785	0.976287785385627	0.0316084878568239	30.8868867693985	1.79181438139986e-209	0.971485035557628	cg13910785	37	6	32549849	N_Shelf	HLA-DRB1	Body	0		0				NA		NA	6	chr6:32547908-32550666
cg04257064	cg04257064	0.961556227046106	0.0219505607010601	43.8055428351617	0	0.961019886879037	cg04257064	37	12	124835391	S_Shelf	NCOR2;NCOR2	Body;Body	0		0				3	chr12:124835000-124835410	NA	NA
cg16811248	cg16811248	0.955526560565625	0.0689130227569543	13.8656892752422	1.02239234343032e-43	0.958298244405951	cg16811248	37	20	60094793		CDH4;CDH4	Body;Body	0		0				3	chr20:60094600-60095015	NA	NA
cg19665696	cg19665696	0.956570295087467	0.0356822811990958	26.8079916121424	2.6074155231858e-158	0.95680424027141	cg19665696	37	7	949154	Island	ADAP1	Body	0		1	chr7:949099-949099	7:947656-950542	Unclassified	3	chr7:949020-949915	NA	NA
cg17416722	cg17416722	0.947659931600491	0.0353731771375709	26.7903538298219	4.18578311613411e-158	0.955420661736473	cg17416722	37	6	32554385	S_Shelf	HLA-DRB1	Body	0		0				NA		5	6	chr6:32553395-32554995
cg11304899	cg11304899	0.954180349501275	0.0373542478809795	25.5440921348904	6.38663637389266e-144	0.952762286693544	cg11304899	37	13	46267080		LINC01055	Body	0		0				NA		NA	6	chr13:46264403-46269020
cg00986825	cg00986825	0.951252331504615	0.0496703280062644	19.1513197050892	9.43648236213639e-82	0.952700115848922	cg00986825	37	17	48614425	Island	EPN3	Body	0		0				NA		6	NA
cg18232235	cg18232235	0.984074557034818	0.0245783595037795	40.0382522227936	0	0.952045200603802	cg18232235	37	12	11700321				0		0				3	chr12:11700200-11700595	NA	NA
cg26303616	cg26303616	0.958754695248173	0.0711114247441704	13.4824284381501	1.98465347770126e-41	0.951001596538859	cg26303616	37	4	78125004				0		0		4:78124154-78125603	Unclassified	3	chr4:78124785-78125055	NA	NA
cg11497658	cg11497658	0.949422819891942	0.0432701962190362	21.9417267045869	1.0388211229874e-106	0.949203584230758	cg11497658	37	10	63775746		ARID5B	Body	0		0				NA		NA	5	chr10:63775675-63776173
cg11725080	cg11725080	0.946933958712235	0.0452662522899165	20.9192038397041	3.58041325889519e-97	0.947336222130485	cg11725080	37	17	1853839		RTN4RL1	Body	0		0				NA		NA	NA
cg07959065	cg07959065	0.938980606369833	0.0344323063899551	27.2703372157423	9.53890039489271e-164	0.946947415761624	cg07959065	37	16	56398917	S_Shore	AMFR	Body	0		0				NA		NA	NA
cg11524184	cg11524184	0.932211054371379	0.0437767557540016	21.2946582796092	1.27230834013845e-100	0.946467180079419	cg11524184	37	5	180397383	Island			0		0				3	chr5:180397365-180397615	NA	NA
cg20379054	cg20379054	0.929799499570478	0.0399358935104853	23.2823011541323	6.70005987134202e-120	0.946026927736328	cg20379054	37	8	23282559				0		0				3	chr8:23282500-23282815	NA	NA
cg04334751	cg04334751	0.938094315888961	0.0377693959358205	24.8374190967474	3.53644417645323e-136	0.944329588968334	cg04334751	37	7	129778936	N_Shore			0		0				3	chr7:129778705-129778975	NA	NA
cg17693826	cg17693826	0.948832625667934	0.0377399555731327	25.1413286332381	1.75811980775949e-139	0.944062941888179	cg17693826	37	10	134776050	S_Shore			0		0		10:134775499-134776491	Unclassified	3	chr10:134775405-134776355	NA	NA
cg17221856	cg17221856	0.934669834985437	0.0557409638347196	16.7680960407659	4.17679228806707e-63	0.943375902408013	cg17221856	37	5	180396891	N_Shore			0		0				NA		NA	NA
cg03329597	cg03329597	0.934044599063473	0.0512607549933075	18.2214366367686	3.48874029928615e-74	0.941958882501701	cg03329597	37	3	108125523		MYH15	Body	0		0		3:108125349-108126000	Unclassified_Cell_type_specific	3	chr3:108125500-108125775	NA	NA
cg15014361	cg15014361	0.972849894704944	0.0496114962621867	19.6093641192281	1.2862999696842e-85	0.941947829471384	cg15014361	37	6	32609212		HLA-DQA1	Body	0		0				NA		6	6	chr6:32604092-32612467
cg13527466	cg13527466	0.9367921146737	0.0376228233008	24.8995697952785	7.52041547910227e-137	0.941602803007646	cg13527466	37	12	119657575				0		0				NA		NA	NA
cg11187464	cg11187464	0.943800590183274	0.0435086464585855	21.6922535404922	2.427974299299e-104	0.94140005703934	cg11187464	37	15	64428456		SNX1;SNX1;SNX1	Body;Body;Body	0		0				NA		NA	NA
cg15355235	cg15355235	0.946180494954231	0.04065811132494	23.2716293039868	8.5932889397589e-120	0.940303709201343	cg15355235	37	18	35001518		CELF4;CELF4;CELF4;CELF4	Body;Body;Body;Body	0		0				3	chr18:35001425-35001635	NA	NA
cg22355889	cg22355889	0.920452245714454	0.0590046120334623	15.59966609377	7.317583888692e-55	0.939997074343201	cg22355889	37	11	107461585	N_Shore	ELMOD1;LOC643923;ELMOD1	TSS1500;TSS1500;TSS1500	0		0				3	chr11:107460685-107461715	NA	NA		CDMR
cg07805603	cg07805603	0.94028913327117	0.0568193059088714	16.5487613449421	1.63430609168348e-61	0.939835841263006	cg07805603	37	12	95869602	S_Shore	METAP2	Body	0		0				NA		NA	6	chr12:95866593-95869682	RDMR
cg02159489	cg02159489	0.930950696967466	0.0539382871917519	17.2595524521925	9.48431607093261e-67	0.939623468157961	cg02159489	37	17	79459563	S_Shelf			0		0				NA		6	NA
cg06198928	cg06198928	0.939658034805256	0.063134147489742	14.8835150574882	4.21746567962704e-50	0.939568430776314	cg06198928	37	20	42725772				0		0				NA		NA	NA
cg06758191	cg06758191	0.940941501750432	0.0581188784572412	16.1899459646781	5.93806977423696e-59	0.939383922024991	cg06758191	37	4	7812988		AFAP1;AFAP1	Body;Body	0		0				NA		NA	NA
cg18774857	cg18774857	0.93739954556414	0.0362561473962716	25.854913245982	2.14246450301651e-147	0.937260351396793	cg18774857	37	15	92065606				0		0				NA		NA	6	chr15:92065087-92066502
cg01960445	cg01960445	0.912547387286871	0.0441489845209236	20.6697254124698	6.48843266479482e-95	0.937241994487295	cg01960445	37	5	6706577		LOC100505625	Body	0		0				NA		NA	NA
cg11193865	cg11193865	0.935386466916222	0.0459083270993226	20.3750937143171	2.7818260004742e-92	0.937172178657934	cg11193865	37	14	101193038	Island	DLK1	TSS1500	0		0				3	chr14:101192880-101193475	NA	NA
cg04557975	cg04557975	0.935858419712005	0.0358358451242586	26.1151485744783	2.4534705536174e-150	0.937044318168492	cg04557975	37	8	37580486		LOC101929622	Body	0		0				3	chr8:37580485-37580770	NA	NA
cg24955660	cg24955660	0.935419334510072	0.048927397465578	19.1185181097803	1.77067183435771e-81	0.937013896841256	cg24955660	37	7	153687910		DPP6	Body	0		0				NA		6	NA
cg15322259	cg15322259	0.92820144428157	0.0427594145234593	21.7075339928316	1.74154366430408e-104	0.936681806169944	cg15322259	37	18	46403057				0		0				NA		6	NA
cg02630819	cg02630819	0.925785575291548	0.0644561930877449	14.3630197649319	8.82945058955742e-47	0.935473201564859	cg02630819	37	2	97651765	Island	FAM178B	5'UTR	0		0				3	chr2:97651485-97651955	NA	NA
cg16474696	cg16474696	0.934287857562341	0.04731905353811	19.744432479189	8.95654303948024e-87	0.935327417869787	cg16474696	37	19	13875014	N_Shore	MRI1;MRI1	TSS1500;TSS1500	0		0				3	chr19:13874825-13875155	NA	NA
cg20227766	cg20227766	0.933546328605808	0.0710479705818359	13.1396621319466	1.9509589676432e-39	0.9347424897406	cg20227766	37	1	27998703	S_Shelf	IFI6;IFI6;IFI6;IFI6;IFI6;IFI6	1stExon;5'UTR;5'UTR;1stExon;1stExon;5'UTR	1	low-CpG:27871245-27871346	0		1:27998463-27999311	Promoter_Associated	3	chr1:27998685-27999095	NA	NA
cg00883249	cg00883249	0.936625545264673	0.0510396758497006	18.3509305196766	3.24507056421847e-75	0.934735602111853	cg00883249	37	3	160116691	N_Shore	SMC4;SMC4;IFT80;IFT80	TSS1500;TSS1500;5'UTR;5'UTR	0		0				3	chr3:160116665-160116855	NA	NA
cg05304538	cg05304538	0.944221988121376	0.0646626690450387	14.6022736466957	2.7163306487497e-48	0.934610412949298	cg05304538	37	13	93141624		GPC5	Body	0		0				NA		NA	NA
cg13276615	cg13276615	0.934082871464366	0.0574111088153361	16.2700719553921	1.60968492026903e-59	0.934415478692983	cg13276615	37	22	23260278				0		0				NA		NA	NA
cg19425773	cg19425773	0.94183398124929	0.0334015539640143	28.1973102887366	6.30892802184215e-175	0.934098833408685	cg19425773	37	7	55594131		VOPP1;VOPP1;VOPP1;VOPP1	Body;Body;Body;Body	0		0				3	chr7:55593905-55594175	NA	NA
cg25427574	cg25427574	0.932363146513998	0.0692821701798999	13.4574760590351	2.78259585572688e-41	0.933682840179192	cg25427574	37	21	37839320		CLDN14;CLDN14;CLDN14;CLDN14;CLDN14	TSS1500;5'UTR;5'UTR;5'UTR;5'UTR	0		0				NA		NA	NA
cg20409752	cg20409752	0.929655666200084	0.0477876989334476	19.453869655762	2.70246159267615e-84	0.933581762321277	cg20409752	37	1	7122726	Island	CAMTA1	Body	0		0				3	chr1:7122625-7123015	NA	NA
cg02622530	cg02622530	0.936768599193105	0.0806052274186212	11.6216854563045	3.19764846741978e-31	0.93321104568971	cg02622530	37	16	83940397		MLYCD	Body	0		0				3	chr16:83940380-83940590	NA	NA
cg05642382	cg05642382	0.938720335660417	0.0563804164004152	16.6497588274907	3.03824129526482e-62	0.932876357493615	cg05642382	37	7	101061998		COL26A1;COL26A1	Body;Body	0		0				NA		NA	4	chr7:101061993-101062393
cg20561068	cg20561068	0.933070527382354	0.0687332178704948	13.5752487122081	5.61527730645166e-42	0.932659450818485	cg20561068	37	13	114110907		DCUN1D2	3'UTR	0		0				3	chr13:114110725-114111055	NA	NA
cg07414487	cg07414487	0.931076192825845	0.0455949612776208	20.4205940028474	1.0972200115184e-92	0.932582003807533	cg07414487	37	6	31107186		PSORS1C1;PSORS1C2	Body;TSS200	0		0		6:31107099-31107249	Unclassified_Cell_type_specific	NA		6	3	chr6:31106519-31107328
cg05920119	cg05920119	0.937560840696284	0.0439450532883086	21.3348436408819	5.39245009477706e-101	0.932190628629856	cg05920119	37	10	6010863		IL15RA;IL15RA;IL15RA;IL15RA;IL15RA	Body;Body;Body;Body;5'UTR	0		0				3	chr10:6010805-6011095	NA	NA
cg13280694	cg13280694	0.931845586846886	0.051997336420261	17.9210254024433	8.08245101076476e-72	0.931862866228694	cg13280694	37	4	190565909	N_Shore			0		0				3	chr4:190565505-190566275	NA	NA		RDMR
cg21902846	cg21902846	0.936834202076087	0.0534084983600614	17.5409200940322	6.97882562229706e-69	0.931849497041982	cg21902846	37	12	124457705	Island	CCDC92;CCDC92;CCDC92;CCDC92;CCDC92;CCDC92;ZNF664-FAM101A;ZNF664;ZNF664	TSS1500;TSS1500;TSS200;TSS200;TSS200;TSS200;TSS200;TSS200;TSS200	1	high-CpG:123023156-123023844	0		12:124457070-124457915	Promoter_Associated	3	chr12:124456200-124457870	NA	NA
cg03875091	cg03875091	0.926225232632902	0.0471695239268416	19.6360945696515	7.6024861742677e-86	0.931694425796787	cg03875091	37	10	134595048	N_Shore	INPP5A	Body	0		0				NA		6	NA
cg26787320	cg26787320	0.929463126613183	0.0516123394916052	18.0085447737621	1.66960400934915e-72	0.930614571557843	cg26787320	37	17	703865		NXN	3'UTR	0		0				3	chr17:703485-703915	NA	NA
cg19913815	cg19913815	0.923458287916576	0.0559706420430787	16.4989761454911	3.73166180717103e-61	0.930256068627021	cg19913815	37	7	21401713				0		0				NA		NA	3	chr7:21400818-21401819
cg06405219	cg06405219	0.940987162193992	0.0420829805986846	22.3602784025095	9.59126303276864e-111	0.930139954432763	cg06405219	37	7	30219135				0		0				NA		5	NA
cg26227935	cg26227935	0.931078436934505	0.0613785425228979	15.1694451947463	5.63511202255248e-52	0.930101746096953	cg26227935	37	18	77682412	S_Shelf	PQLC1;PQLC1;PQLC1	Body;Body;Body	0		0				NA		6	NA
cg14659678	cg14659678	0.932540320544444	0.0655838374313093	14.2190569669114	6.97870223943243e-46	0.929691049757328	cg14659678	37	12	46243365		ARID2	Body	0		0				3	chr12:46243200-46243655	NA	NA
cg24126567	cg24126567	0.93082413290386	0.0433472219490011	21.4736744605916	2.74438214654616e-102	0.929686529809858	cg24126567	37	17	74525046		CYGB	Body	0		0		17:74524733-74526196	Unclassified	3	chr17:74524620-74525315	NA	NA		CDMR
cg17545300	cg17545300	0.933507316050836	0.0509043021816503	18.3384758466907	4.08078480129048e-75	0.929590089478303	cg17545300	37	10	125856079	S_Shelf			0		0				3	chr10:125855685-125856130	NA	NA
cg10023837	cg10023837	0.99949302463929	0.0109177640354883	91.5474103846195	0	0.929478527106109	cg10023837	37	6	32146595		AGPAT1;RNF5;RNF5P1	TSS1500;Body;Body	0		0				3	chr6:32146305-32146695	NA	NA
cg17590135	cg17590135	0.927812504006997	0.049644391069886	18.6891708008038	6.06482842717092e-78	0.92930691930377	cg17590135	37	2	48647546				0		0		2:48647472-48648403	Unclassified	3	chr2:48647420-48647610	NA	NA
cg15706568	cg15706568	0.928596431671613	0.0444478567369195	20.8918157104366	6.35565645746264e-97	0.928897205907678	cg15706568	37	22	49447845	Island			0		0		22:49447589-49448422	Unclassified_Cell_type_specific	3	chr22:49447565-49447855	NA	NA
cg03334357	cg03334357	0.937012364009362	0.0514963823882073	18.1956929895708	5.5828590076643e-74	0.928487639871285	cg03334357	37	2	152364588		NEB;NEB;NEB;NEB	Body;Body;Body;Body	0		0				NA		NA	NA
cg04786254	cg04786254	0.920995868532582	0.104090919577988	8.84799435211586	8.91061601059538e-19	0.928471491062483	cg04786254	37	7	55954957	Island	ZNF713	TSS200	0		0		7:55954729-55956110	Promoter_Associated	3	chr7:55954780-55955415	NA	NA
cg10786572	cg10786572	0.921124874297279	0.052365102788187	17.5904338051844	2.91636507295959e-69	0.928463290133327	cg10786572	37	10	54632322	S_Shore			0		0				NA		NA	NA
cg14593801	cg14593801	0.927215744748762	0.0573153430242537	16.1774438714674	7.27526989492916e-59	0.928222745417617	cg14593801	37	10	70241696				0		0				NA		NA	NA
cg20144165	cg20144165	0.936034977251443	0.0677977552552978	13.8062827261276	2.33577420378759e-43	0.928077559403877	cg20144165	37	16	74946306		WDR59	Body	0		0				NA		NA	NA
cg16355007	cg16355007	0.94227804135274	0.0384589705749969	24.5008648766417	1.44611938022108e-132	0.928071819176703	cg16355007	37	17	75646329				0		0				3	chr17:75646085-75646330	NA	NA
cg19342102	cg19342102	0.928507535961681	0.0705384184876202	13.1631464933487	1.4300409516565e-39	0.927871422328111	cg19342102	37	11	32265612				0		0				NA		NA	NA
cg02062799	cg02062799	0.926111082983543	0.0737120265738389	12.5639074928409	3.33449187318771e-36	0.927642498880139	cg02062799	37	10	100186327		HPS1	Body	0		0				NA		6	NA
cg14234520	cg14234520	0.928655704569723	0.040905286813266	22.7025838691479	4.22425301985649e-114	0.927337776729477	cg14234520	37	2	121018789		RALB	5'UTR	0		0				NA		5	6	chr2:121018736-121020946
cg14330737	cg14330737	0.930401177866758	0.0622360002086006	14.9495657617499	1.56768076904678e-50	0.927227147297978	cg14330737	37	10	3123480		PFKP	Body	0		0				NA		NA	6	chr10:3122737-3125319
cg27023871	cg27023871	0.919741727964679	0.0839942987381749	10.9500494888549	6.64113225713324e-28	0.926959783135594	cg27023871	37	17	80848259		TBCD	Body	0		0				3	chr17:80847980-80848355	NA	NA
cg12638476	cg12638476	0.927504087888055	0.0400157183052276	23.1784940311039	7.50421076200443e-119	0.926958068758786	cg12638476	37	16	1394765	S_Shore	BAIAP3;BAIAP3;BAIAP3;BAIAP3;BAIAP3;BAIAP3	Body;Body;Body;Body;Body;Body	0		0				NA		6	6	chr16:1391967-1395400
cg23067272	cg23067272	0.928377626146266	0.078326263126542	11.8526990703795	2.08369486714067e-32	0.926874444688509	cg23067272	37	11	111252327				0		0				NA		NA	NA
cg02992296	cg02992296	0.928415875116135	0.0781727724387408	11.8764608974778	1.56869386165165e-32	0.926827257642896	cg02992296	37	7	1511248	N_Shore	INTS1	Body	0		0				NA		6	NA
cg07180897	cg07180897	0.926144684556329	0.0447401730183888	20.700516383244	3.42679139401306e-95	0.926631131783629	cg07180897	37	6	32729130	N_Shore	HLA-DQB2	Body	0		0				3	chr6:32728705-32729195	NA	NA
cg09797202	cg09797202	0.808264618428288	0.0550648907626702	14.6784022856217	8.86548391239121e-49	0.926630219615065	cg09797202	37	10	102111107	S_Shelf	SCD	Body	0		0				3	chr10:102110985-102111290	NA	NA
cg18959327	cg18959327	0.915669271619318	0.0654069565195777	13.9995700815897	1.56816482352371e-44	0.92647959575228	cg18959327	37	4	16401770				0		0				NA		NA	NA
cg23132611	cg23132611	0.932021733677605	0.0455081764136228	20.480313805732	3.22573656199514e-93	0.92638928252927	cg23132611	37	5	178640151		ADAMTS2;ADAMTS2	Body;Body	0		0		5:178639314-178640696	Unclassified	3	chr5:178639945-178640235	NA	NA
cg21085686	cg21085686	0.927162787937248	0.0478158955105337	19.3902629666948	9.32588835096829e-84	0.926182014467514	cg21085686	37	19	5453234	N_Shelf			0		0		19:5453213-5453468	Unclassified_Cell_type_specific	3	chr19:5452960-5453255	NA	NA
cg11099600	cg11099600	0.910584936013848	0.0589208576086064	15.454373425156	7.04937285950958e-54	0.926152186216479	cg11099600	37	3	14558454		GRIP2	Body	0		0				NA		NA	NA
cg13593333	cg13593333	0.928015887740898	0.0353340751830802	26.2640491630946	4.93996393969286e-152	0.925801273848819	cg13593333	37	17	10749049				0		0		17:10747351-10749100	Unclassified	NA		NA	6	chr17:10747803-10749051
cg09190141	cg09190141	0.891377149631417	0.0762646704258062	11.6879433773806	1.46900845522184e-31	0.925570978036106	cg09190141	37	3	183750433		HTR3D;HTR3D;HTR3D	5'UTR;Body;TSS200	0		0				NA		NA	NA
cg16565635	cg16565635	0.886917594748827	0.0395450180121381	22.4280488246735	2.09630517674342e-111	0.925497845436645	cg16565635	37	4	3533876	Island	LRPAP1;LRPAP1	TSS200;Body	0		0		4:3533127-3535122	Promoter_Associated	3	chr4:3533865-3534075	NA	NA
cg06252810	cg06252810	0.925510566254031	0.0787410910344472	11.7538448362259	6.7477234063176e-32	0.925490047676276	cg06252810	37	18	77378261	S_Shore			0		0				NA		NA	NA
cg09875661	cg09875661	0.925036730476059	0.0837629514986677	11.0435068717794	2.35652664095252e-28	0.925238563845042	cg09875661	37	10	3143354	N_Shelf	PFKP	Body	0		0				NA		NA	6	chr10:3140924-3144141
cg07825945	cg07825945	0.924670296959964	0.0847255385879433	10.9137140037201	9.91221738747553e-28	0.924966748530345	cg07825945	37	13	101232677		GGACT	5'UTR	0		0				NA		NA	NA
cg15682262	cg15682262	0.925315060066154	0.0550570837587248	16.8064669774581	2.18831111520638e-63	0.924911826595704	cg15682262	37	18	72152205				0		0				NA		6	NA		RDMR
cg05451092	cg05451092	0.923601504129456	0.089277705775862	10.3452647679839	4.3969920049926e-25	0.924911096403102	cg05451092	37	12	122938421				0		0				3	chr12:122938400-122938770	NA	NA
cg26378403	cg26378403	0.924968345562652	0.0627544274243414	14.7394914355297	3.59481596278734e-49	0.924820258578093	cg26378403	37	12	30908310	S_Shore	CAPRIN2;CAPRIN2;CAPRIN2	TSS1500;TSS1500;TSS1500	0		0		12:30906052-30908735	Promoter_Associated	3	chr12:30907725-30908535	NA	NA
cg05262224	cg05262224	0.924713171207193	0.0766753981039068	12.0601026414505	1.7156896145966e-33	0.924814712251263	cg05262224	37	16	86482459				0		0				NA		NA	NA
cg16177250	cg16177250	0.922175307230528	0.0464907298363761	19.8356814460887	1.46517468196207e-87	0.924802823188536	cg16177250	37	7	102087731		ORAI2;ORAI2	3'UTR;3'UTR	0		0				NA		NA	4	chr7:102086790-102089058
cg22703284	cg22703284	0.923817476939695	0.080540730140412	11.4701899936733	1.86249911352737e-30	0.924436668215876	cg22703284	37	5	173344910		CPEB4;CPEB4;CPEB4;CPEB4;CPEB4	Body;Body;Body;Body;Body	0		0		5:173344744-173345835	Promoter_Associated	3	chr5:173344740-173345295	NA	NA
cg09655876	cg09655876	0.923332666620013	0.0508837353893972	18.1459293338832	1.38276376798184e-73	0.924048531789818	cg09655876	37	6	161561066		AGPAT4	Body	0		0				3	chr6:161560680-161561595	NA	NA
cg15570860	cg15570860	0.932893957435637	0.0564251205939792	16.5333090583626	2.11222647724584e-61	0.923971865443741	cg15570860	37	11	8986840	S_Shore	TMEM9B;TMEM9B;TMEM9B;TMEM9B-AS1	TSS1500;TSS1500;TSS1500;Body	0		0				NA		6	6	chr11:8983930-8987059
cg08842268	cg08842268	0.9313223317762	0.027119786333609	34.3410645024894	1.91481122270862e-258	0.92391865574597	cg08842268	37	17	34040309		AP2B1;AP2B1	Body;Body	0		0				3	chr17:34040100-34040675	NA	NA
cg02398342	cg02398342	0.919739075332039	0.0388163216242879	23.6946479430587	4.0941827509357e-124	0.923648517637055	cg02398342	37	17	80708632	N_Shore	TBCD;FN3K	TSS1500;3'UTR	0		0				3	chr17:80708220-80708815	NA	NA
cg20668887	cg20668887	0.896904809339875	0.080943093389299	11.0806836233226	1.55679322264745e-28	0.923345560612334	cg20668887	37	15	34635399		NOP10	TSS200	0		0		15:34635006-34635943	Promoter_Associated	3	chr15:34635240-34635535	NA	NA
cg16378712	cg16378712	0.911214635706693	0.0472882489606272	19.2693672473553	9.71161296026925e-83	0.923201603083595	cg16378712	37	1	212787406		ATF3;ATF3;ATF3;ATF3;ATF3;ATF3	5'UTR;5'UTR;5'UTR;5'UTR;TSS1500;5'UTR	0		0				3	chr1:212787360-212787775	NA	NA
cg20877230	cg20877230	0.931094364490535	0.0492597035405238	18.9017451906621	1.1034167201701e-79	0.92257565505054	cg20877230	37	8	6876684		DEFA3;DEFA1;DEFA1B	TSS1500;TSS1500;TSS1500	0		0				NA		NA	NA
cg27346510	cg27346510	0.923792965353219	0.077909077535771	11.8573213105889	1.97182883491743e-32	0.922474249355957	cg27346510	37	10	132911037		TCERG1L	Body	0		0				NA		6	NA
cg10294367	cg10294367	0.913729076681029	0.0555323404256989	16.453999051302	7.85090035191257e-61	0.922296268834234	cg10294367	37	8	2195997				0		0				NA		5	NA
cg05439204	cg05439204	0.922711490305982	0.0367793381816984	25.0877676413745	6.76343579556549e-139	0.922219650244858	cg05439204	37	7	157854693		PTPRN2;PTPRN2;PTPRN2	Body;Body;Body	0		0				3	chr7:157854305-157854775	NA	NA
cg09441904	cg09441904	0.916459515639661	0.0569363523616868	16.0962105513517	2.71214536624603e-58	0.92214146737477	cg09441904	37	16	83062053		CDH13	Body	0		0				NA		NA	NA
cg12739319	cg12739319	0.935869907405011	0.0498175046837354	18.7859651611687	9.8381103251625e-79	0.921922481406313	cg12739319	37	9	5186766	S_Shore	INSL6	TSS1500	0		0		9:5185779-5186848	Unclassified	3	chr9:5186500-5186775	NA	NA
cg26804411	cg26804411	0.926622124357325	0.0550535865494461	16.8312762607225	1.43965151253587e-63	0.921856942683099	cg26804411	37	15	48493739		CTXN2	Body	0		0				NA		NA	NA
cg07253311	cg07253311	0.92804628194944	0.0560666712611589	16.552548262168	1.53466970029721e-61	0.92157893506584	cg07253311	37	2	175976580		ATF2;ATF2;ATF2;ATF2;ATF2;ATF2;ATF2;ATF2;ATF2;ATF2;ATF2;ATF2	Body;Body;Body;Body;Body;Body;Body;Body;Body;Body;Body;Body	0		0				NA		NA	6	chr2:175975723-175976737
cg23596425	cg23596425	0.925751638893586	0.0679583733704375	13.6223336872318	2.94988521900879e-42	0.92155041486991	cg23596425	37	2	1494263	S_Shore	TPO;TPO;TPO;TPO	Body;Body;Body;Body	0		0				NA		NA	NA
cg17107246	cg17107246	0.676499111852912	0.0250079444882779	27.0513681030447	3.68050884349512e-161	0.921504136674224	cg17107246	37	1	108735549	S_Shore	SLC25A24;SLC25A24	TSS200;Body	0		0				3	chr1:108735260-108735735	NA	NA
cg12717205	cg12717205	0.918003981464149	0.0721904506999806	12.7164184814321	4.79331594530687e-37	0.921409604973734	cg12717205	37	11	70351135		SHANK2;SHANK2;SHANK2	Body;Body;Body	0		0				NA		6	NA
cg16342049	cg16342049	0.926336689112787	0.0441501437214174	20.9815101612776	9.67710746762752e-98	0.921294041566374	cg16342049	37	1	199277547				0		0				3	chr1:199277460-199277850	NA	NA
cg22676075	cg22676075	0.918990753720683	0.0570440696227889	16.1101891887732	2.16360904418162e-58	0.921079607870313	cg22676075	37	6	135203613				0		0		6:135203214-135203963	Unclassified	3	chr6:135203605-135203870	NA	NA		DMR
cg14544694	cg14544694	0.927447689545003	0.0479441070291171	19.3443521428348	2.27444538982787e-83	0.921004500672395	cg14544694	37	5	153879588				0		0				NA		NA	NA
cg02653030	cg02653030	0.875928868006451	0.0763387761989613	11.4742325148562	1.77747767928197e-30	0.920971920629898	cg02653030	37	5	39373418		DAB2;DAB2	3'UTR;3'UTR	0		0				NA		NA	NA
cg07839336	cg07839336	0.88291105613687	0.0392426364675769	22.4987701034396	4.26731349728581e-112	0.920814933065165	cg07839336	37	6	3054085				0		0		6:3053446-3054329	Promoter_Associated	3	chr6:3053905-3054255	NA	NA
cg05276184	cg05276184	0.910479100305501	0.0612953252875457	14.8539728932721	6.55651070917538e-50	0.9208092903516	cg05276184	37	15	63372838				0		0				NA		NA	NA
cg12475303	cg12475303	0.953249799326124	0.0432140158356958	22.0588108022749	7.86226647304105e-108	0.920755016322383	cg12475303	37	15	40591671		PLCB2;PLCB2;PLCB2	Body;Body;Body	0		0				NA		NA	NA
cg16013223	cg16013223	0.915747558447835	0.0523792498559357	17.4830216348366	1.92995502018823e-68	0.920611284506141	cg16013223	37	8	56437691		XKR4	3'UTR	0		0				NA		NA	NA
cg22627029	cg22627029	0.901535817337799	0.0566701311558505	15.9084829865393	5.53381783429048e-57	0.920431340647282	cg22627029	37	6	32520615		HLA-DRB6	Body	0		0				NA		NA	NA
cg08617581	cg08617581	0.791986629130112	0.038363094779757	20.6444926739336	1.09405085112225e-94	0.920390028615419	cg08617581	37	10	132911152		TCERG1L	Body	0		0				NA		6	NA
cg25621215	cg25621215	0.867829221905052	0.0767877158476493	11.3016673607907	1.28749952176845e-29	0.920319017528614	cg25621215	37	20	43308017				0		0				NA		3	NA
cg20426698	cg20426698	0.918069246670332	0.0630763071483022	14.5548984741895	5.4366590789535e-48	0.920275874211699	cg20426698	37	3	65960357		MAGI1;MAGI1;MAGI1	Body;Body;Body	0		0				3	chr3:65960245-65960555	NA	NA
cg17739552	cg17739552	0.921001130687926	0.0422678501279941	21.7896374643844	2.9094476750946e-105	0.920223100223804	cg17739552	37	5	887264		BRD9;BRD9;BRD9	Body;Body;Body	0		0				3	chr5:887065-887270	NA	NA
cg04507495	cg04507495	0.919537532374423	0.0753893715005637	12.1971773218397	3.21786335635888e-34	0.920190694565155	cg04507495	37	3	47563649				0		0		3:47563605-47564305	Unclassified	NA		6	6	chr3:47563507-47564564
cg08983650	cg08983650	0.920113513080901	0.0777867296257236	11.828669459535	2.77505668520829e-32	0.920023093955248	cg08983650	37	3	185446099		IGF2BP2-AS1;IGF2BP2;IGF2BP2;IGF2BP2;IGF2BP2;IGF2BP2;IGF2BP2;IGF2BP2	Body;Body;Body;Body;Body;Body;Body;5'UTR	0		0				NA		NA	6	chr3:185445526-185448129
cg07637143	cg07637143	0.928536048445714	0.0900090853139958	10.3160258234658	5.96409565598399e-25	0.92000700347742	cg07637143	37	1	234833313				0		0				NA		NA	NA
cg20201929	cg20201929	0.921747046388072	0.06036795741335	15.2688128915264	1.23399055467187e-52	0.919880500242011	cg20201929	37	7	12650578		SCIN;SCIN	Body;5'UTR	0		0				NA		NA	NA
cg18873166	cg18873166	0.927402237119263	0.0476727415758519	19.4535117231233	2.72139460880282e-84	0.919795864336864	cg18873166	37	7	47389047		TNS3	Body	0		0				3	chr7:47389045-47389395	NA	NA
cg15951892	cg15951892	0.920675138349466	0.0627108439267533	14.6812748912265	8.49775686048357e-49	0.91979024004136	cg15951892	37	1	47137250	S_Shelf	TEX38;TEX38;TEX38	TSS1500;TSS1500;TSS1500	0		0				NA		NA	NA
cg23092635	cg23092635	0.906492721932532	0.0392951791866111	23.0688023492052	9.52649817144106e-118	0.919688471469663	cg23092635	37	2	107199136				0		0		2:107198281-107199729	Unclassified	3	chr2:107199045-107199295	NA	NA
cg09679939	cg09679939	0.914938615313032	0.0755865464476276	12.1045167204057	9.99563302484097e-34	0.919562303891994	cg09679939	37	10	817083				0		0				3	chr10:816945-817175	NA	NA
cg06296752	cg06296752	0.927160390343924	0.0481479781822407	19.2564760836812	1.24573339289888e-82	0.91947873431467	cg06296752	37	1	24482339		IFNLR1;IFNLR1;IFNLR1	3'UTR;3'UTR;3'UTR	0		0		1:24481441-24482492	Unclassified	NA		NA	6	chr1:24481375-24482551
cg18892128	cg18892128	0.920739095578559	0.0583879184879076	15.7693426897766	5.05733665494605e-56	0.91947191034062	cg18892128	37	6	31409575				0		0		6:31409301-31409830	Unclassified	3	chr6:31409285-31409675	NA	NA
cg08900033	cg08900033	0.923510852585565	0.0639293054265961	14.4458139568862	2.66391542084882e-47	0.919388763493397	cg08900033	37	14	78751044		NRXN3	Body	0		0				NA		NA	NA
cg04332058	cg04332058	0.917494966624293	0.0471389438602228	19.4636301005144	2.23387562167805e-84	0.919349974343712	cg04332058	37	14	23548787		ACIN1;ACIN1;ACIN1	Body;Body;Body	0		0		14:23548108-23549181	Gene_Associated	NA		NA	6	chr14:23547525-23549078
cg05597431	cg05597431	0.915675824611807	0.0771780871507295	11.8644534791784	1.81081052283591e-32	0.91915228408303	cg05597431	37	5	404320		AHRR;LOC100310782	Body;Body	0		0				NA		6	NA
cg21371986	cg21371986	0.920173825899296	0.0295788271376711	31.1092059741402	1.80826128911228e-212	0.919018136777591	cg21371986	37	1	108735499	Island	SLC25A24;SLC25A24	TSS200;Body	0		0				3	chr1:108735260-108735735	NA	NA
cg27157669	cg27157669	0.918114202911339	0.075068217652882	12.2303983179237	2.13887230326323e-34	0.919018069684227	cg27157669	37	12	27936825	S_Shelf	KLHDC5	Body	0		0				NA		NA	NA
cg23403192	cg23403192	0.921249832865589	0.0513156054416368	17.9526252284671	4.57745728403012e-72	0.918840624203158	cg23403192	37	21	30396327	N_Shore	USP16;USP16;USP16	TSS1500;TSS1500;TSS1500	0		0				3	chr21:30396180-30396410	NA	NA
cg15152362	cg15152362	0.921470173149503	0.0642695026692805	14.3375961362456	1.27392086620549e-46	0.918378236320221	cg15152362	37	20	31173500	Island			0		0				3	chr20:31173285-31173895	NA	NA
cg16981421	cg16981421	0.939774425529903	0.0391162386287022	24.0251736484788	1.51771182246001e-127	0.918005569050639	cg16981421	37	22	50529071	Island	MOV10L1;MOV10L1;MOV10L1	Body;Body;Body	0		0				NA		NA	NA
cg15310387	cg15310387	0.926125114749028	0.0340208129376284	27.2223099561709	3.53642867033306e-163	0.917824845246647	cg15310387	37	8	142737232	S_Shelf			0		0		8:142736560-142737956	Unclassified	3	chr8:142737180-142737470	NA	NA
cg00920546	cg00920546	0.873852389554319	0.0927084394843312	9.4258127352258	4.26787375144809e-21	0.91774498611404	cg00920546	37	22	41590479	N_Shelf			0		0				NA		NA	NA
cg27005065	cg27005065	0.917722530680686	0.0695292577157509	13.1990842536032	8.88080733392235e-40	0.917528827315421	cg27005065	37	18	32698129		MAPRE2;MAPRE2;MAPRE2;MAPRE2;MAPRE2	Body;Body;Body;Body;Body	0		0				NA		NA	4	chr18:32698117-32698464
cg02159926	cg02159926	0.881864359612953	0.0572056744869493	15.4156797821541	1.28412458600023e-53	0.917514052110327	cg02159926	37	17	44039472		MAPT;MAPT;MAPT;MAPT;MAPT;MAPT;MAPT;MAPT	5'UTR;5'UTR;5'UTR;5'UTR;5'UTR;5'UTR;5'UTR;5'UTR	0		0				NA		NA	NA
cg22956887	cg22956887	0.919815791850902	0.0986833638779415	9.32087999136911	1.15379335184778e-20	0.917509814506296	cg22956887	37	1	22951801				0		0				3	chr1:22951800-22952055	NA	NA
cg13882393	cg13882393	0.913810368722063	0.0522763191540462	17.4803885106998	2.02117262085703e-68	0.917506438832048	cg13882393	37	10	5666739				0		0				NA		3	NA
cg21253792	cg21253792	0.914980474884682	0.0444714214888781	20.5745722590295	4.63803638693726e-94	0.917429402427557	cg21253792	37	14	55189963		SAMD4A;SAMD4A	Body;Body	0		0				NA		NA	6	chr14:55189469-55190172
cg09571404	cg09571404	0.909301328994051	0.0714676187859697	12.723263268603	4.3913037672443e-37	0.917361748396455	cg09571404	37	2	241500448	Island	DUSP28	1stExon	1	high-CpG:241148840-241149203	0		2:241500262-241501136	Promoter_Associated	3	chr2:241500440-241500735	NA	NA
cg06395090	cg06395090	0.916774212904868	0.0393160290155799	23.3180775337604	2.90661796326025e-120	0.917334837691683	cg06395090	37	20	31442160				0		0				NA		NA	NA
cg24719726	cg24719726	0.917212155836115	0.0606708827601232	15.1178310601237	1.23545203448487e-51	0.917197923537613	cg24719726	37	5	163446743				0		0				NA		NA	NA
cg24980686	cg24980686	0.920101133855654	0.0805346477585289	11.4249103890594	3.13979326614895e-30	0.917131567505652	cg24980686	37	2	56274580		MIR217HG	TSS200	0		0				NA		NA	NA
cg18843803	cg18843803	0.927536910757877	0.0242410685479088	38.2630373295938	0	0.917022496785981	cg18843803	37	19	31799406		TSHZ3	Body	0		0				3	chr19:31799185-31799995	NA	NA
cg20221740	cg20221740	0.894299123550386	0.0444193874966054	20.1330809349573	3.78700983226288e-90	0.916918147497984	cg20221740	37	11	107582900		SLN	TSS200	0		0				3	chr11:107582620-107582950	NA	NA
cg12871269	cg12871269	0.903994758097414	0.0637294549151983	14.1848813755008	1.13657764896243e-45	0.916743338190701	cg12871269	37	1	223121746		DISP1	Body	0		0				3	chr1:223121440-223121850	NA	NA
cg22084793	cg22084793	0.916575921603764	0.0430362390219178	21.2977700290438	1.19055415932385e-100	0.916535027562321	cg22084793	37	15	68232445				0		0				3	chr15:68232300-68232570	NA	NA
cg06250135	cg06250135	0.917605889989291	0.0859017408790213	10.6820406734433	1.23525954983418e-26	0.916448078779321	cg06250135	37	8	26481822		DPYSL2	Body	1	low-CpG:26537574-26537741	0				NA		NA	NA
cg15937799	cg15937799	0.917147294233426	0.0481818197179439	19.0351319149505	8.72724961722362e-81	0.916418744182699	cg15937799	37	2	191721792				0		0				NA		NA	6	chr2:191721726-191722587
cg13023205	cg13023205	0.883175042656376	0.0476842002014758	18.5213349269732	1.38948684343033e-76	0.916255456579005	cg13023205	37	17	81060243	N_Shore			0		0				3	chr17:81060165-81060915	NA	NA
cg25738961	cg25738961	0.900886394192389	0.0422091319155332	21.3434001911055	4.49071233732373e-101	0.916131490684446	cg25738961	37	12	679099	Island	NINJ2	Body	0		0		12:678572-680056	Promoter_Associated	3	chr12:678965-679375	NA	NA
cg22635523	cg22635523	0.916084858881201	0.045189385141702	20.2721248808454	2.26655946899438e-91	0.916056022079118	cg22635523	37	6	32492390	S_Shelf	HLA-DRB5	Body	0		1	chr6:32492294-32492294			NA		NA	NA
cg00977297	cg00977297	0.915549649516895	0.0941264270525806	9.72680763719475	2.31752001478127e-22	0.916055464714371	cg00977297	37	2	18768432	S_Shelf	NT5C1B-RDH14;NT5C1B;NT5C1B;NT5C1B;NT5C1B;NT5C1B;NT5C1B;NT5C1B;NT5C1B;NT5C1B-RDH14;NT5C1B-RDH14	ExonBnd;ExonBnd;ExonBnd;ExonBnd;Body;Body;Body;Body;Body;Body;Body	0		0				NA		NA	NA
cg20012315	cg20012315	0.907250241949735	0.0619419156475758	14.6467901818152	1.41231797816675e-48	0.915801055174821	cg20012315	37	7	6740598		ZNF12;ZNF12	Body;Body	0		0				NA		NA	NA
cg25193485	cg25193485	0.914806845755239	0.0925084972935032	9.88889531793838	4.65132065681762e-23	0.915754678940748	cg25193485	37	14	39558673		SEC23A	Body	0		0				NA		NA	NA
cg14799488	cg14799488	0.916936762157035	0.0483329626542414	18.9712509186848	2.94807144407697e-80	0.91554034256856	cg14799488	37	5	537809	S_Shore			0		0				NA		6	NA
cg08986950	cg08986950	0.916151769596018	0.055190635014066	16.5997685904959	6.99601222746525e-62	0.915414952787045	cg08986950	37	5	96120312		ERAP1;ERAP1;ERAP1	Body;Body;Body	0		0				NA		NA	6	chr5:96116272-96122825
cg02466788	cg02466788	0.917729575428117	0.0541002456077884	16.9635010916845	1.52952998070645e-64	0.915392209875245	cg02466788	37	4	44740834				0		0		4:44740677-44740927	Unclassified_Cell_type_specific	3	chr4:44740720-44740935	NA	NA
cg00004883	cg00004883	0.905909998041206	0.0454829525005286	19.9175723702342	2.86550571522717e-88	0.915330739477824	cg00004883	37	16	75148460	Island	LDHD;LDHD	Body;Body	0		0				3	chr16:75148185-75148730	NA	NA
ch.9.1104901R	ch.9.1104901R	0.912521554650613	0.0579160863730877	15.7559257159103	6.25368765123625e-56	0.91529673648232	ch.9.1104901R	36	9	85992603		FRMD3	Body	0		0				NA		NA	NA
cg03185552	cg03185552	0.829332121522634	0.0627123299228848	13.2243870151601	6.34524199200726e-40	0.915112742816962	cg03185552	37	17	81060259	N_Shore			0		0				3	chr17:81060165-81060915	NA	NA
cg24510437	cg24510437	0.905224055554186	0.0575147924269565	15.7389780499306	8.17533402424258e-56	0.915069250039598	cg24510437	37	1	9075220		SLC2A7	Body	0		0				3	chr1:9075165-9075575	NA	NA
cg06646728	cg06646728	0.919583118807673	0.0532107617210751	17.2819010490402	6.43902739723711e-67	0.915004754276224	cg06646728	37	1	2104886		PRKCZ;PRKCZ;PRKCZ	Body;Body;Body	0		0				3	chr1:2104665-2104895	NA	NA
cg07395867	cg07395867	0.913699581067205	0.0360546067174101	25.3421036659373	1.09809777212996e-141	0.914786023116021	cg07395867	37	2	23901197		KLHL29	Body	0		0				NA		NA	NA
cg01287012	cg01287012	0.922195039185702	0.0466179121036487	19.7819893163667	4.25566018172343e-87	0.914745166543351	cg01287012	37	5	95954300				0		0				NA		NA	NA
cg18690504	cg18690504	0.918195180902119	0.0686085814752335	13.3830952507533	7.59187405542671e-41	0.914723600133745	cg18690504	37	12	105672975				0		0		12:105672224-105674052	Unclassified	NA		NA	6	chr12:105672856-105674012
cg14609729	cg14609729	0.913055471825538	0.0924408218841775	9.8771890298589	5.22788247046796e-23	0.914715075761068	cg14609729	37	9	138799645	Island	CAMSAP1	TSS1500	1	high-CpG:137939153-137939583	0		9:138799193-138799817	Promoter_Associated	3	chr9:138798805-138799715	NA	NA
cg17211733	cg17211733	0.915429474420608	0.0654102810870893	13.9951924866639	1.66777520998886e-44	0.91465871021989	cg17211733	37	20	7373216				0		0				3	chr20:7373200-7373535	NA	NA
cg25677688	cg25677688	0.927791742911894	0.0395948312941567	23.4321428476149	2.01058137287545e-121	0.914633060508655	cg25677688	37	12	11176386		TAS2R19;PRR4;PRH1	TSS1500;Body;5'UTR	0		0				NA		NA	NA
cg09120722	cg09120722	0.917033634465314	0.0391236883438977	23.4393451456973	1.69778845342869e-121	0.914516951083432	cg09120722	37	4	186549051	S_Shelf	SORBS2;SORBS2;SORBS2;SORBS2;SORBS2;SORBS2;SORBS2;SORBS2	Body;Body;Body;Body;Body;Body;Body;Body	0		0				NA		NA	NA
cg24161647	cg24161647	0.921609677235169	0.0609556419326562	15.1193498750019	1.20728614238813e-51	0.914507789909118	cg24161647	37	7	44249290		YKT6	Body	0		0				NA		NA	NA
cg23728836	cg23728836	0.912713847806135	0.0501962814982272	18.1828976283506	7.05078446331677e-74	0.914377777064675	cg23728836	37	6	32518160				0		0				NA		NA	NA
cg15318101	cg15318101	0.908591975736364	0.0675826159582739	13.444167007346	3.33136038647368e-41	0.914373101693362	cg15318101	37	22	43676086		SCUBE1	Body	0		0				3	chr22:43676040-43676795	NA	NA
cg16624788	cg16624788	0.911975524005224	0.0479097124031702	19.0352953140432	8.70007282837325e-81	0.914163224132988	cg16624788	37	17	140192	S_Shore	RPH3AL	Body	0		0				NA		6	NA
cg04088583	cg04088583	0.924264100228133	0.0230052962594404	40.1761442150023	0	0.914061763788326	cg04088583	37	1	248782362				0		0				3	chr1:248782260-248782515	NA	NA
cg01046507	cg01046507	0.8985158221343	0.0731936953514145	12.2758636221383	1.22082120449592e-34	0.91391502104789	cg01046507	37	2	239064292	N_Shelf			0		0				3	chr2:239064040-239064795	NA	NA
cg06378142	cg06378142	0.934174928674	0.0404307761091694	23.1055403475704	4.07273749156158e-118	0.913907106982848	cg06378142	37	19	50119633	S_Shore	PRR12	Body	0		0				NA		NA	NA
cg05867996	cg05867996	0.920080813640761	0.0372435414194799	24.7044394430096	9.58229655998414e-135	0.913882060815424	cg05867996	37	4	2137514		POLN	Body	0		0				3	chr4:2137485-2137675	NA	NA
cg07008893	cg07008893	0.915297422805879	0.0612767948299709	14.9370969115735	1.89032839385298e-50	0.91386009046736	cg07008893	37	8	61603414		CHD7	5'UTR	0		0				3	chr8:61603245-61603510	NA	NA
cg02297168	cg02297168	0.899203846990947	0.0774654625853618	11.6078032323125	3.76155447415398e-31	0.9137959114008	cg02297168	37	13	30766912				0		0				3	chr13:30766880-30767110	NA	NA
cg10688411	cg10688411	0.923877087072101	0.0420258610381968	21.9835373802907	4.13920290854833e-107	0.913732578206292	cg10688411	37	7	117204805		CFTR	Body	0		0				NA		NA	NA
cg04798314	cg04798314	0.915214848913328	0.0489468273311904	18.6981444725862	5.12575676454714e-78	0.913703881182304	cg04798314	37	1	246668601	N_Shore	SMYD3	Body	0		0				NA		NA	NA
cg20237888	cg20237888	0.913949360744212	0.0503299142492412	18.1591678503206	1.0865923145455e-73	0.913654331432264	cg20237888	37	11	70794833		SHANK2	Body	0		0				3	chr11:70794425-70794855	NA	NA
cg10414006	cg10414006	0.930342826297796	0.0587122346501144	15.8458084902068	1.50275747729997e-56	0.913595606466505	cg10414006	37	16	34984121				0		0				3	chr16:34984085-34984615	NA	NA
cg14475854	cg14475854	0.894572245964141	0.0884775570517855	10.1107249767368	4.95164880202925e-24	0.913554415548799	cg14475854	37	1	11104980		MASP2;MASP2	3'UTR;Body	0		0				NA		6	NA
cg24708308	cg24708308	0.930422617219114	0.0387751396558522	23.9953389072756	3.11049510847086e-127	0.913546324775084	cg24708308	37	12	6691698		SCARNA11;CHD4	TSS1500;Body	0		0		12:6690993-6692116	Gene_Associated	3	chr12:6691385-6691715	NA	NA
cg12780883	cg12780883	0.908749893273194	0.0803561563471545	11.3090263967731	1.18395958597596e-29	0.913309694804446	cg12780883	37	7	1748850		ELFN1;ELFN1	1stExon;5'UTR	0		0				3	chr7:1748685-1749155	NA	NA
cg09183742	cg09183742	0.911514601489191	0.089124725153217	10.227404347359	1.49471920782358e-24	0.913262340761841	cg09183742	37	1	103572723		COL11A1;COL11A1;COL11A1;COL11A1	Body;Body;Body;Body	0		1	chr1:103572619-103572619	1:103571898-103572751	Unclassified_Cell_type_specific	3	chr1:103572200-103572835	NA	NA		DMR
cg05005358	cg05005358	0.911491314310364	0.0988765449116655	9.21847861011601	3.01345342150263e-20	0.913149733930058	cg05005358	37	5	1217797	N_Shore	SLC6A19	Body	0		0				NA		6	NA
cg05668005	cg05668005	0.912214072170912	0.0824772902766825	11.0601847988792	1.95693913297178e-28	0.912877980011126	cg05668005	37	3	155946133		KCNAB1-AS2;KCNAB1;KCNAB1;KCNAB1	TSS1500;Body;Body;Body	0		0				NA		NA	NA
cg10656871	cg10656871	0.933361528760782	0.0369905965451288	25.2324000133946	1.76724709578326e-140	0.912422777381503	cg10656871	37	11	45765692				0		0				NA		NA	NA
cg10180169	cg10180169	0.907708805330357	0.0853298687385622	10.637644458489	1.99099062216182e-26	0.912409109408518	cg10180169	37	1	155171810		THBS3;THBS3;THBS3;THBS3;THBS3;THBS3;THBS3	ExonBnd;ExonBnd;ExonBnd;Body;Body;Body;Body	0		0				NA		6	6	chr1:155169216-155180395
cg14377018	cg14377018	0.911999089184137	0.103219221299133	8.83555482889305	9.96026676272247e-19	0.912363344525422	cg14377018	37	19	56526951		NLRP5	Body	0		0				NA		NA	6	chr19:56526793-56527737
cg09972436	cg09972436	0.919025564971651	0.0447334906949991	20.5444634588821	8.62591565584119e-94	0.912327480938809	cg09972436	37	1	152572044		LCE3C	TSS1500	0		0				NA		NA	NA
cg10454048	cg10454048	0.91316159956517	0.0307024091076175	29.7423435524025	2.17824103393421e-194	0.912312198288428	cg10454048	37	1	180941503				0		0				NA		NA	NA
cg06491548	cg06491548	0.91374156748777	0.0678745707991762	13.4622076681899	2.60999886024273e-41	0.912107206603171	cg06491548	37	2	10926532		PDIA6	Body	0		0				NA		NA	NA
cg23975355	cg23975355	0.937537489941837	0.0197951222824413	47.362045890136	0	0.912020474602167	cg23975355	37	10	51548083		MSMB;MSMB	TSS1500;TSS1500	0		0				NA		NA	6	chr10:51545996-51548371
cg16808927	cg16808927	0.910111491740493	0.0591280502025503	15.3922121332057	1.84611333825646e-53	0.911971551834982	cg16808927	37	16	710921	N_Shore	WDR90	Body	0		0		16:710398-711587	Gene_Associated	3	chr16:710485-711435	NA	NA
cg18757227	cg18757227	0.907158948418704	0.0544502093054695	16.660339050847	2.54577197099495e-62	0.911878711329504	cg18757227	37	14	98963327				0		0				NA		NA	NA
cg23030339	cg23030339	0.895653623212545	0.0636151771125654	14.0792443543419	5.095168217616e-45	0.911738294555184	cg23030339	37	3	31703127		OSBPL10	3'UTR	0		0				NA		NA	4	chr3:31702353-31708097
cg00400041	cg00400041	0.932573757526145	0.0454442795149564	20.5212574053291	1.39068659468003e-93	0.911690124554919	cg00400041	37	5	180284090	N_Shelf	ZFP62	5'UTR	0		0				NA		NA	NA
cg15602434	cg15602434	0.91320505392439	0.103817941292356	8.79621616992739	1.41506866804516e-18	0.911581068541694	cg15602434	37	10	116527650	Island			0		0		10:116527156-116528445	Unclassified_Cell_type_specific	3	chr10:116527040-116527735	NA	NA
cg14413680	cg14413680	0.91437348781247	0.0415583068667907	22.0021833599565	2.74444936201285e-107	0.911575356617482	cg14413680	37	7	2539342				0		0				3	chr7:2539125-2539615	NA	NA
cg22100363	cg22100363	0.907026714030594	0.0547098569758504	16.5788536868405	9.91011442746075e-62	0.911535898467242	cg22100363	37	1	182038433				0		0		1:182038145-182038694	Unclassified_Cell_type_specific	NA		6	6	chr1:182038030-182038753
cg05258009	cg05258009	0.876396056418712	0.116753864679876	7.50635586086747	6.07960093167008e-14	0.911503680921588	cg05258009	37	5	72705952				0		0				3	chr5:72705880-72706035	NA	NA
cg13012494	cg13012494	0.910652598345955	0.0460912786287353	19.7575902738835	6.90221080944404e-87	0.911473040254482	cg13012494	37	21	47604986	S_Shelf	C21orf56;C21orf56	TSS1500;TSS1500	0		0		21:47604488-47605128	Unclassified	3	chr21:47604520-47605155	NA	NA
cg05848866	cg05848866	0.913093665142875	0.0595636873815481	15.3297034700665	4.84191842353058e-53	0.911423954668651	cg05848866	37	8	102115532				0		0				NA		NA	NA
cg19422787	cg19422787	0.899282964954217	0.0711259114900564	12.6435351915306	1.21467228599244e-36	0.911377139346137	cg19422787	37	1	206903783		MAPKAPK2;MAPKAPK2	Body;Body	0		0				NA		NA	NA
cg05674046	cg05674046	0.853346450141212	0.0531874999704475	16.0441165803122	6.28468444727108e-58	0.911314338694203	cg05674046	37	3	64211994		PRICKLE2	TSS1500	0		0				NA		NA	NA
cg18428180	cg18428180	0.91580990695362	0.0483347198176838	18.9472476598191	4.65291578713051e-80	0.911290472102276	cg18428180	37	6	24646492	Island	KIAA0319;KIAA0319;KIAA0319;KIAA0319;KIAA0319	TSS1500;TSS200;TSS200;TSS200;TSS1500	0		0		6:24645905-24646847	Promoter_Associated_Cell_type_specific	3	chr6:24645900-24646570	NA	NA
cg21050539	cg21050539	0.912130258218724	0.102874518257809	8.86643528121195	7.55248057736786e-19	0.911280861810052	cg21050539	37	10	3265669				0		0				NA		NA	NA
cg09887199	cg09887199	0.886962185946054	0.0690673094572589	12.8419970738101	9.53817875141262e-38	0.911220462875328	cg09887199	37	9	23829189				0		0				NA		NA	6	chr9:23829112-23830674
cg25352098	cg25352098	0.911181523109844	0.0381609804972896	23.877309000867	5.27148884716988e-126	0.911212346562234	cg25352098	37	19	55281126		LOC101928804;LOC101928804;KIR2DL1	Body;Body;TSS200	0		0				NA		NA	NA
cg23880822	cg23880822	0.912519704496193	0.102323419842292	8.91799458914325	4.7480761212318e-19	0.911180350588519	cg23880822	37	15	26026172		ATP10A	Body	0		0				NA		NA	NA
cg09015968	cg09015968	0.909522283113097	0.0518907624238204	17.5276338336394	8.81626669443916e-69	0.911045529318672	cg09015968	37	10	76869864	N_Shore	DUSP13;DUSP13;DUSP13	TSS1500;TSS1500;TSS1500	0		0				NA		NA	6	chr10:76867817-76873050
cg10103838	cg10103838	0.911605691050781	0.0655583053452882	13.9052662549689	5.8847468260186e-44	0.911041284714595	cg10103838	37	7	48077085	S_Shore	C7orf57;C7orf57;C7orf57	5'UTR;5'UTR;Body	0		0				NA		NA	NA
cg10488006	cg10488006	0.911444883224268	0.072306792643883	12.6052456470198	1.97556126042135e-36	0.910991002579125	cg10488006	37	11	112202950		LOC283140	Body	0		0				NA		NA	NA
cg13832237	cg13832237	0.924790897006096	0.0555000435058209	16.6628859833075	2.43962941916311e-62	0.910881710910911	cg13832237	37	6	112852356				0		0				NA		NA	NA
cg06473608	cg06473608	0.90421581409216	0.0531259257783433	17.0202363694293	5.81354742280491e-65	0.910757970524474	cg06473608	37	10	134630642				0		0				NA		NA	NA
cg01427108	cg01427108	0.912874283469096	0.0485548019979189	18.8009063142348	7.42369916086209e-79	0.910739113319316	cg01427108	37	3	46484379		LTF;LTF	Body;Body	0		0				NA		6	6	chr3:46483595-46484780
cg15331717	cg15331717	0.920892581606733	0.0500637799856805	18.3943877563806	1.45697240526027e-75	0.910724734456574	cg15331717	37	16	84297548				0		0				NA		NA	NA
cg06488148	cg06488148	0.916670787990329	0.0363102420095914	25.2455157899578	1.2685524473362e-140	0.910682322016032	cg06488148	37	18	76304299	N_Shelf			0		0				NA		NA	NA
cg16247152	cg16247152	0.920437640801871	0.0655730707997145	14.0368237994106	9.27785177217462e-45	0.910599995573166	cg16247152	37	12	94280613				0		0				3	chr12:94280260-94280670	NA	NA
cg23623659	cg23623659	0.910196408149036	0.0959288206161281	9.48824766428962	2.34950522486724e-21	0.910597485913024	cg23623659	37	17	4925475		KIF1C	Body	0		0				NA		6	NA
cg20336016	cg20336016	0.893818460164584	0.0560662640361744	15.9421797676386	3.22891445953088e-57	0.910584997879961	cg20336016	37	19	55038263	Island			0		1	chr19:55038222-55038222			NA		NA	3	chr19:55037971-55038686
cg27313271	cg27313271	0.890706329457468	0.0734652803999418	12.1241806280259	7.86428071070557e-34	0.910391940716796	cg27313271	37	16	25029018	S_Shelf			0		0				NA		NA	NA
cg17096374	cg17096374	0.910561004109664	0.0908344080440342	10.0244062103454	1.19073166010855e-23	0.910374499984985	cg17096374	37	17	80882296		TBCD	Body	0		0				NA		NA	NA
cg17509959	cg17509959	0.911385605925587	0.0838958431144679	10.8632987296175	1.72406548726828e-27	0.910297285599275	cg17509959	37	13	25182575				0		0				NA		NA	NA
cg17265515	cg17265515	0.891351858036338	0.0445679753901034	19.9998283573426	5.52623341009252e-89	0.91011998563548	cg17265515	37	8	595646		ERICH1	Body	0		0				NA		NA	NA
cg02086546	cg02086546	0.866245043803203	0.0976391672048436	8.87190119090069	7.19075709666577e-19	0.910081661444862	cg02086546	37	12	28021240				0		0				3	chr12:28021180-28021475	NA	NA
cg11738485	cg11738485	0.908390245423886	0.0582527293679105	15.5939516530926	8.00263350605269e-55	0.910050965925591	cg11738485	37	19	12877000	Island	HOOK2;HOOK2	Body;Body	0		0		19:12876595-12877288	Unclassified_Cell_type_specific	3	chr19:12876865-12877355	NA	NA
cg13807871	cg13807871	0.914153681117143	0.0537982787200562	16.9922477608255	9.3727505803049e-65	0.909817278611537	cg13807871	37	9	95678583	S_Shelf			0		0				3	chr9:95678465-95678915	NA	NA
cg10797866	cg10797866	0.903293779227926	0.0639990223000006	14.1141809166031	3.10603810376427e-45	0.909770623190808	cg10797866	37	16	28992426		SPNS1;SPNS1;SPNS1;SPNS1;SPNS1	Body;Body;Body;Body;Body	0		0				3	chr16:28992205-28992555	NA	NA
cg00380723	cg00380723	0.910149478004505	0.0728649300429255	12.4909126718207	8.36880573318997e-36	0.909652440883539	cg00380723	37	6	151667733		AKAP12;AKAP12	Body;Body	0		0				3	chr6:151667000-151667875	NA	NA
cg02904247	cg02904247	0.897655679203897	0.0468634378513744	19.1547125085184	8.84121819249531e-82	0.909613171614579	cg02904247	37	18	5640693				0		0				NA		NA	NA
cg06919231	cg06919231	0.911383508412032	0.0576952880616985	15.7964981028851	3.28886084138452e-56	0.909608794849657	cg06919231	37	6	2432284				0		0				NA		3	NA
cg19179910	cg19179910	0.91069587490785	0.0658186242605992	13.8364465246506	1.53614865602005e-43	0.909598492488515	cg19179910	37	6	30955358		MUC21	Body	0		0				NA		NA	NA
cg11500688	cg11500688	0.909217500641304	0.109830634855847	8.27835969294594	1.24883526281379e-16	0.909477263850935	cg11500688	37	4	75596487				0		0		4:75596291-75596627	Unclassified_Cell_type_specific	3	chr4:75596320-75596630	NA	NA
cg14613101	cg14613101	0.90394917291705	0.0551139897570763	16.4014468359368	1.86737197058334e-60	0.909352644449344	cg14613101	37	9	107816805				0		0				3	chr9:107816725-107817195	NA	NA
cg22933800	cg22933800	0.908102892020703	0.0563549687904473	16.1139809232693	2.03490956222596e-58	0.909253796312324	cg22933800	37	6	32605704		HLA-DQA1	Body	0		0				NA		NA	6	chr6:32604092-32612467
cg22451534	cg22451534	0.908892233597811	0.0885539845534745	10.2637079311656	1.0268636050067e-24	0.909169733793734	cg22451534	37	14	25141983				0		0				NA		NA	6	chr14:25141935-25144235
cg09615585	cg09615585	0.900642681015999	0.0519902921155699	17.3232856436726	3.1391139986078e-67	0.909086690310631	cg09615585	37	14	39559227		SEC23A	Body	0		0				NA		NA	NA
cg07075387	cg07075387	0.895971047735964	0.066961615343267	13.3803678890201	7.8756592202183e-41	0.909082697410521	cg07075387	37	4	14451768				1	low-CpG:14060861-14060868	0				NA		NA	NA
cg05419812	cg05419812	0.872843165275353	0.0848545973281306	10.2863391349333	8.12052968480577e-25	0.909048953481975	cg05419812	37	6	31276437	Island			0		0		6:31275659-31276809	Promoter_Associated	3	chr6:31275805-31276895	NA	NA
cg13454817	cg13454817	0.906452252316234	0.0630117193733634	14.3854549809256	6.38567776031054e-47	0.908877459366349	cg13454817	37	2	241513280	S_Shore	RNPEPL1	Body	0		0				3	chr2:241512965-241513795	NA	NA
cg17262328	cg17262328	0.900044681844731	0.0512448591328602	17.5636092492952	4.68024374690546e-69	0.908806398303466	cg17262328	37	7	55955158	Island			1	high-CpG:55922623-55923074	0		7:55954729-55956110	Promoter_Associated	3	chr7:55954780-55955415	NA	NA
cg12168535	cg12168535	0.908443961825005	0.0856369156707672	10.6080882842341	2.73283262556016e-26	0.90878461423227	cg12168535	37	4	108931059		HADH	Body	0		0				NA		NA	NA
cg23958373	cg23958373	0.907862221438691	0.0478377172258128	18.9779586921597	2.59483331603235e-80	0.908495322450809	cg23958373	37	8	599963	Island			0		0				3	chr8:599445-600455	NA	NA
cg09038666	cg09038666	0.81864977887573	0.122150502448621	6.70197635265617	2.05619318301969e-11	0.908474550126465	cg09038666	37	10	127483809		UROS	Body	0		0				3	chr10:127483705-127484095	NA	NA
cg12036633	cg12036633	0.890863065238485	0.0454588143042562	19.5971469751923	1.63539713552883e-85	0.908376889890372	cg12036633	37	15	63758958				0		0		15:63758469-63759880	Unclassified	3	chr15:63758945-63759415	NA	NA
cg04632468	cg04632468	0.904704057491879	0.083275886887891	10.8639378252413	1.71203786426817e-27	0.908337758477373	cg04632468	37	1	177906207		SEC16B	Body	0		0				NA		NA	NA
cg22928393	cg22928393	0.904683832493531	0.0748223781508299	12.0910863147097	1.17719803171117e-33	0.90821925990517	cg22928393	37	7	97858132		TECPR1	Body	0		0				3	chr7:97857785-97858335	NA	NA
cg06032337	cg06032337	0.905787865457598	0.0522213567874474	17.3451614661097	2.14574424390044e-67	0.9081695500409	cg06032337	37	6	29648468				0		0		6:29648152-29649066	Unclassified_Cell_type_specific	3	chr6:29647685-29648735	NA	NA
cg24532093	cg24532093	0.909168716559934	0.0724647539853359	12.5463575953617	4.16219352050303e-36	0.908033321459994	cg24532093	37	3	98710785				0		0				NA		6	6	chr3:98709979-98710962
cg11955954	cg11955954	0.905958071367852	0.115078735261327	7.87250632630395	3.47606089307219e-15	0.908015897142429	cg11955954	37	17	2870676		LOC101927911;RAP1GAP2;RAP1GAP2	TSS1500;Body;Body	0		0				NA		NA	NA
cg02352685	cg02352685	0.974271639406162	0.0795162468036512	12.2524852287347	1.62925382959546e-34	0.908003865189791	cg02352685	37	5	180377617		BTNL8;BTNL8;BTNL8;BTNL8;BTNL8;BTNL8	3'UTR;3'UTR;3'UTR;3'UTR;3'UTR;3'UTR	0		0				3	chr5:180377360-180377655	NA	NA
cg17512664	cg17512664	0.907163988061722	0.0721852387419541	12.5671675244385	3.19983741643325e-36	0.907854881457473	cg17512664	37	1	183877429		RGL1;RGL1;RGL1;RGL1;RGL1	Body;Body;Body;Body;Body	0		1	chr1:183877295-183877295			NA		NA	NA
cg10081084	cg10081084	0.906320033994281	0.0980086674198705	9.24734574863255	2.30136360691326e-20	0.907691244803819	cg10081084	37	8	123858181		ZHX2	5'UTR	0		0				NA		6	NA
cg08876460	cg08876460	0.915086934284866	0.0901351898419281	10.1523826142672	3.23370586379688e-24	0.907625062209201	cg08876460	37	22	32932877		SYN3;SYN3;SYN3	Body;Body;Body	0		0				3	chr22:32932845-32933095	NA	NA
cg19338567	cg19338567	0.906940092656923	0.0660614008538173	13.7287444852074	6.83069384289736e-43	0.907606218361579	cg19338567	37	19	10578915		PDE4A;PDE4A;PDE4A;PDE4A;PDE4A	3'UTR;3'UTR;3'UTR;3'UTR;3'UTR	0		0				3	chr19:10578865-10579095	NA	NA
cg03926057	cg03926057	0.864843032764986	0.095711137985404	9.03597064008241	1.62553324914756e-19	0.907561637649194	cg03926057	37	11	75808564		UVRAG	Body	0		0				NA		NA	NA
cg02922287	cg02922287	0.908375539699265	0.0607256371595216	14.9586827275774	1.3670521995242e-50	0.907476636782164	cg02922287	37	8	66875679				0		0				NA		NA	NA
cg26237810	cg26237810	0.910835061764736	0.0443902965365292	20.5187875015703	1.46316201757493e-93	0.907370019275311	cg26237810	37	1	200669214				0		0				3	chr1:200669020-200669315	NA	NA
cg05824768	cg05824768	0.910754526443582	0.0485313135379043	18.766327553287	1.42395354421523e-78	0.90735750872772	cg05824768	37	2	128331478		MYO7B	Body	0		0				NA		NA	NA
cg02524346	cg02524346	0.902437287951522	0.0455726882343093	19.8021517473732	2.85245512577536e-87	0.907347974914957	cg02524346	37	8	600233	Island			0		0				3	chr8:599445-600455	NA	NA
cg03632309	cg03632309	0.937741164722916	0.0249430572580589	37.595277716806	0	0.907328441419902	cg03632309	37	5	462522	N_Shelf	EXOC3	Body	0		0				NA		3	NA
cg08161337	cg08161337	0.916729734056695	0.0318183477344414	28.8113556903645	1.54591587479217e-182	0.907256134342845	cg08161337	37	22	45814116		RIBC2	Body	0		0				3	chr22:45814085-45814775	NA	NA
cg02309636	cg02309636	0.908070436722465	0.104499153806575	8.689739616488	3.63271122909804e-18	0.9072072670769	cg02309636	37	17	5087359		ZNF594	Body	0		0				NA		NA	6	chr17:5082590-5088607
cg21080655	cg21080655	0.907172514333246	0.0717815942758265	12.6379543876855	1.30402543246477e-36	0.907125650702258	cg21080655	37	2	3633956				0		0				NA		NA	6	chr2:3621850-3634329
cg27176264	cg27176264	0.757025407495946	0.068327974651649	11.0792894324093	1.58122451149692e-28	0.90703348838681	cg27176264	37	17	81060149	N_Shore			0		0				NA		6	NA
cg23845710	cg23845710	0.916824991170654	0.0476423151187438	19.2439218976987	1.58731465308997e-82	0.90694733235006	cg23845710	37	17	63280188				0		0				3	chr17:63279880-63280215	NA	NA
cg02447733	cg02447733	0.905616288175968	0.0862971367828001	10.494163791961	9.18876932703715e-26	0.906896114972118	cg02447733	37	22	50845380	Island	SAPS2	Body	0		0				NA		NA	NA
cg07199764	cg07199764	0.893649179231015	0.0599898562222226	14.8966714625992	3.46411963688177e-50	0.906871396218773	cg07199764	37	1	5347468				0		0				NA		NA	4	chr1:5346932-5348366
cg02954704	cg02954704	0.901415391358067	0.0573404569077017	15.7204082417591	1.09615112705278e-55	0.906856227559823	cg02954704	37	1	161349006				0		1	chr1:161348767-161348767			3	chr1:161348920-161349175	NA	NA
cg20124409	cg20124409	0.886102951485745	0.0446144598203985	19.861339912057	8.79330815402509e-88	0.906786116007561	cg20124409	37	22	42980637	S_Shelf	POLDIP3;POLDIP3	3'UTR;3'UTR	0		0				3	chr22:42980465-42980935	NA	NA
cg02873933	cg02873933	0.890285560578562	0.08498109044142	10.4762783809213	1.11027249423732e-25	0.90671968644522	cg02873933	37	12	132185477				0		0				NA		6	NA
cg18111252	cg18111252	0.908941068270688	0.0758037023810024	11.9907212935616	3.97429274446619e-33	0.906689990095435	cg18111252	37	17	78993984				0		0				NA		NA	6	chr17:78991327-78994028
cg20875182	cg20875182	0.904052839445456	0.0452204119695172	19.9921407185515	6.44697436604802e-89	0.906679207093842	cg20875182	37	18	44561130	Island	TCEB3B;KATNAL2	1stExon;5'UTR	0		0				3	chr18:44560545-44561155	NA	NA
cg21851666	cg21851666	0.868213939152473	0.100501706870219	8.63879794871169	5.68075399228555e-18	0.906663254901333	cg21851666	37	10	28289215	S_Shore	ARMC4;ARMC4	TSS1500;TSS1500	0		0				NA		NA	NA
cg03923277	cg03923277	0.909392278906013	0.0583398968978644	15.5878280089882	8.8077616628275e-55	0.906649675882222	cg03923277	37	12	104359732	Island	TDG;TDG	1stExon;5'UTR	0		0		12:104359274-104360305	Promoter_Associated	NA		6	6	chr12:104358059-104361120
cg11536601	cg11536601	0.898865076296714	0.0845483215502871	10.6313769429721	2.12944981278903e-26	0.906611717799978	cg11536601	37	5	162991542				0		0		5:162990894-162991805	Unclassified	3	chr5:162991380-162991650	NA	NA
cg20540428	cg20540428	0.91507694372881	0.0535485141938402	17.0887457384219	1.80003948968475e-65	0.906518927209654	cg20540428	37	3	73045686	N_Shore	PPP4R2	TSS1500	0		0		3:73045395-73047299	Promoter_Associated_Cell_type_specific	NA		6	6	chr3:73045139-73048670
cg14859874	cg14859874	0.905999746660937	0.0639989026152541	14.1564887777465	1.7029267453849e-45	0.906422328895363	cg14859874	37	1	154238265		UBAP2L	Body	0		0		1:154238070-154238414	Gene_Associated_Cell_type_specific	3	chr1:154238125-154238470	NA	NA
cg10683231	cg10683231	0.898534992193645	0.0602306405242564	14.9182373684335	2.50811594599928e-50	0.906341732545767	cg10683231	37	19	50667947	S_Shore	IZUMO2	TSS1500	0		0				3	chr19:50667760-50667955	NA	NA
cg16445721	cg16445721	0.905950955058055	0.100650008424568	9.00100227748139	2.23666310523745e-19	0.906311669282141	cg16445721	37	6	52110012		IL17F	TSS1500	0		0				NA		NA	NA
cg09472310	cg09472310	0.909290258001963	0.0610168638807401	14.902277832227	3.18532269680415e-50	0.906250984290961	cg09472310	37	2	73450609		SMYD5	Body	0		0				3	chr2:73450185-73450675	NA	NA
cg26880525	cg26880525	0.909439495123433	0.0716976765493841	12.6843649458714	7.21966354792828e-37	0.906101351378643	cg26880525	37	1	209877941		HSD11B1;HSD11B1	5'UTR;TSS1500	0		0				NA		NA	NA
cg24853756	cg24853756	0.915696443913599	0.0710057728050792	12.8960844694602	4.73554128282334e-38	0.906065344072937	cg24853756	37	16	30750658		TMEM265;SRCAP	TSS1500;Body	0		0				NA		6	6	chr16:30748576-30753764
cg23043764	cg23043764	0.919324821632521	0.0726228339280988	12.6588948944448	9.98956585652041e-37	0.906042070391761	cg23043764	37	5	159619625		FABP6	5'UTR	0		0				3	chr5:159619605-159619855	NA	NA
cg00657415	cg00657415	0.920483182781226	0.0430904808613919	21.3616363609894	3.03974260278102e-101	0.905974978609184	cg00657415	37	10	33454700				0		0				NA		NA	NA
cg03942922	cg03942922	0.892795786292314	0.0807770803598965	11.0525879657265	2.12984967038768e-28	0.905966613800072	cg03942922	37	6	41064480	N_Shelf	NFYA;NFYA	Body;Body	0		0				NA		NA	NA
cg17131100	cg17131100	0.893367627562267	0.0569748847913519	15.6800251695791	2.0717211407334e-55	0.905943095378002	cg17131100	37	11	67313815				0		0				NA		NA	NA
cg26462130	cg26462130	0.905467834068372	0.0700796098873425	12.9205604244083	3.44622174222341e-38	0.905807171612325	cg26462130	37	7	2052961	N_Shore	MAD1L1;MAD1L1;MAD1L1	Body;Body;Body	0		0		7:2052832-2052991	Unclassified_Cell_type_specific	3	chr7:2052660-2053115	NA	NA
cg13646041	cg13646041	0.905704997675787	0.125618080885805	7.20998912966301	5.5956343800164e-13	0.905739385598961	cg13646041	37	8	19103595		LOC100128993	TSS1500	0		0				NA		NA	NA
cg13639451	cg13639451	0.89979135359925	0.0718738514708401	12.5190362723821	5.87440732827425e-36	0.905693622373094	cg13639451	37	17	48911157		WFIKKN2	TSS1500	0		0				3	chr17:48911040-48911415	NA	NA
cg02530011	cg02530011	0.900633721926407	0.0439391741113877	20.4972838051817	2.27650655095747e-93	0.905655697930204	cg02530011	37	11	17235677				0		0				NA		NA	NA
cg21139150	cg21139150	0.893718639443849	0.0653121420307406	13.6838053638357	1.26875211742106e-42	0.905624895013127	cg21139150	37	21	46976175	Island			0		0		21:46975689-46976923	Promoter_Associated	3	chr21:46976000-46976275	NA	NA
cg03028786	cg03028786	0.905766854089628	0.0552539381198219	16.3928017605806	2.15288722062614e-60	0.905623576883427	cg03028786	37	2	224897425		SERPINE2;SERPINE2;SERPINE2;SERPINE2	5'UTR;TSS1500;Body;5'UTR	0		0				NA		NA	NA
cg07504457	cg07504457	0.915687812122013	0.078620072866203	11.646997754382	2.37685724203501e-31	0.905574715167387	cg07504457	37	8	145652410	N_Shore	VPS28;VPS28	5'UTR;5'UTR	0		0				NA		6	NA
cg13691060	cg13691060	0.911869161793791	0.0525961141933966	17.3371964027768	2.46469078467444e-67	0.905488708208756	cg13691060	37	1	184429288		C1orf21	5'UTR	0		0				NA		NA	NA
cg15668967	cg15668967	0.872890654873878	0.062072306556901	14.0624813752282	6.45814320692149e-45	0.90534790435795	cg15668967	37	5	1180364				0		0				NA		6	NA
cg11757124	cg11757124	0.728905763485749	0.0570789792552228	12.7701261129167	2.407640561871e-37	0.905319383141267	cg11757124	37	7	157526947	S_Shore	PTPRN2;PTPRN2;PTPRN2	Body;Body;Body	0		0				NA		NA	NA
cg17729891	cg17729891	0.87746883249575	0.0558683962413485	15.7059964403691	1.37598593064319e-55	0.905217563791855	cg17729891	37	19	51107558	Island	SNAR-F	TSS1500	0		0				3	chr19:51107505-51108270	NA	NA
cg00948881	cg00948881	0.908150623845932	0.0677460047645643	13.4052277621684	5.6350023645025e-41	0.905081235501043	cg00948881	37	16	89433544		ANKRD11	5'UTR	0		0				3	chr16:89433260-89433555	NA	NA
cg08541599	cg08541599	0.924988366813906	0.0471390187830688	19.6225630208947	9.92221678616888e-86	0.905018301407471	cg08541599	37	19	579501	Island	BSG;BSG;BSG	Body;Body;Body	1	high-CpG:530466-530638	0				NA		6	6	chr19:579084-580864
cg04674291	cg04674291	0.900438698733938	0.0521396669736846	17.269743958825	7.94943059678452e-67	0.905017865832619	cg04674291	37	12	118122702		KSR2	Body	0		0				NA		NA	6	chr12:118122465-118125607
cg22270863	cg22270863	0.862004893240569	0.110121954792802	7.82772967354654	4.96758608622807e-15	0.904852545066908	cg22270863	37	8	129839439				0		0				NA		NA	NA
cg00774347	cg00774347	0.902939222920117	0.0535815154839439	16.8516925056121	1.01954591968448e-63	0.904791770888861	cg00774347	37	7	38408320		TRG-AS1	Body	0		0		7:38407109-38409087	Promoter_Associated	NA		NA	6	chr7:38406886-38408389
cg24573091	cg24573091	0.905466684243356	0.0603752123220193	14.9973250514454	7.64383562646592e-51	0.904734919916951	cg24573091	37	2	233863674		NGEF	5'UTR	0		0				NA		6	NA
cg14209870	cg14209870	0.902892803796678	0.103982442386104	8.68312748842815	3.85032407887886e-18	0.904582606541614	cg14209870	37	7	141489394		TAS2R5	TSS1500	0		0				NA		NA	NA
cg10354771	cg10354771	0.904553458423918	0.0868077270995129	10.420195167499	2.0054125147174e-25	0.90454582985179	cg10354771	37	16	24956343		ARHGAP17;ARHGAP17	Body;Body	0		0				NA		NA	3	chr16:24954081-24959047
cg07384165	cg07384165	0.902428264711437	0.0968900266655465	9.31394381618366	1.23171865599222e-20	0.904526321608634	cg07384165	37	1	10488281	N_Shore			0		0		1:10487970-10488486	Unclassified	3	chr1:10488145-10488390	NA	NA
cg22687569	cg22687569	0.90146354863719	0.052275685337593	17.244413780816	1.2325660401836e-66	0.904500102167645	cg22687569	37	19	36439299	S_Shelf			0		0				3	chr19:36439185-36439615	NA	NA
cg14862171	cg14862171	0.906594680315285	0.0679103411021912	13.3498766992062	1.18645138601242e-40	0.904476840481883	cg14862171	37	20	62286033	S_Shore	STMN3	TSS1500	0		0		20:62285751-62286053	Unclassified_Cell_type_specific	NA		NA	NA
cg20677240	cg20677240	0.90583387748467	0.068682904107172	13.1886368123168	1.02013243132475e-39	0.904440423281963	cg20677240	37	20	5931232	Island	MCM8;MCM8;TRMT6	TSS200;TSS200;TSS200	0		0		20:5930510-5932383	Promoter_Associated	3	chr20:5931025-5931355	NA	NA
cg03115019	cg03115019	0.902811372674009	0.0474514943138017	19.0259840228344	1.03918083600032e-80	0.904426609044953	cg03115019	37	17	80708279	Island	FN3K	Body	0		0				3	chr17:80708220-80708815	NA	NA
cg17527589	cg17527589	0.952280035136749	0.0480614556796281	19.8137992632711	2.26342985963182e-87	0.904333822073076	cg17527589	37	8	39380435	Island	ADAM3A;ADAM3A;ADAM3A	Body;Body;Body	0		0				NA		NA	6	chr8:39379670-39380782
cg13508672	cg13508672	0.90183510872284	0.0873087969612973	10.3292582203671	5.19608398193812e-25	0.904177881978416	cg13508672	37	14	69161648				0		0				3	chr14:69161025-69161915	NA	NA
cg03003555	cg03003555	0.91085289580721	0.0488335114560569	18.6522096947062	1.21164502136034e-77	0.904119134113446	cg03003555	37	16	81017312		CMC2	Body	0		0				NA		NA	NA
cg06417478	cg06417478	0.90093000847834	0.0605186972029553	14.8868044111555	4.01506209119732e-50	0.904080082646356	cg06417478	37	19	12876846	N_Shore	HOOK2;HOOK2	Body;Body	0		0		19:12876595-12877288	Unclassified_Cell_type_specific	NA		6	6	chr19:12875805-12877479
cg18139612	cg18139612	0.903749636554322	0.102720802377384	8.79811698933245	1.3913095359551e-18	0.904026320593252	cg18139612	37	3	128572244				0		0				NA		NA	NA
cg06570818	cg06570818	0.926153305293871	0.0569724970820667	16.2561473119176	2.02050264912648e-59	0.903944726820654	cg06570818	37	6	32146466		AGPAT1;RNF5;RNF5P1	TSS1500;Body;Body	0		0				3	chr6:32146305-32146695	NA	NA
cg09025007	cg09025007	0.897646943484461	0.113788241688591	7.88874957696496	3.05229307190673e-15	0.903913783462678	cg09025007	37	20	43078822		LINC01430	Body	0		0				3	chr20:43078685-43078895	NA	NA
cg26236902	cg26236902	0.904595565412374	0.0650799727040659	13.899753300847	6.3560057982588e-44	0.903901843653422	cg26236902	37	2	236944798		AGAP1;AGAP1	Body;Body	0		0				3	chr2:236944780-236945115	NA	NA
cg25211458	cg25211458	0.902266751433639	0.0846370773462965	10.6604195197097	1.55892645891804e-26	0.903773097523224	cg25211458	37	19	52715929		PPP2R1A;PPP2R1A;PPP2R1A;PPP2R1A	ExonBnd;ExonBnd;Body;Body	0		0				3	chr19:52715785-52716055	NA	NA
cg25443773	cg25443773	0.904194524253201	0.103433298545189	8.74181271380577	2.29399549048728e-18	0.903723452745992	cg25443773	37	22	42045580		XRCC6;XRCC6;XRCC6;XRCC6	Body;Body;Body;Body	0		0				NA		NA	NA
cg15110079	cg15110079	0.885443499942779	0.0719807569229153	12.3011140448413	8.93334458049459e-35	0.903697647721831	cg15110079	37	7	7974904				0		0				3	chr7:7974605-7974955	NA	NA
cg25979157	cg25979157	0.851810182495321	0.117669595991787	7.23899980547888	4.52005678486233e-13	0.903645966275593	cg25979157	37	19	53902687	S_Shelf	ZNF765	Body	0		0				NA		NA	NA
cg16648036	cg16648036	0.903016220843711	0.0846997626978757	10.6613784039133	1.54293496284241e-26	0.90349421649966	cg16648036	37	2	11879837		LPIN1;LPIN1;LPIN1	5'UTR;5'UTR;Body	0		0				NA		NA	NA
cg14168080	cg14168080	0.912700822680644	0.0574762004811883	15.8796304390261	8.76935448764451e-57	0.903356004206462	cg14168080	37	7	157504135	Island	PTPRN2;PTPRN2;PTPRN2	Body;Body;Body	0		0				NA		6	NA
cg00779281	cg00779281	0.901041266662759	0.054829701325566	16.4334520320034	1.10202911727224e-60	0.90322332626539	cg00779281	37	12	129347288		GLT1D1	Body	0		0				NA		NA	NA
cg25113595	cg25113595	0.901975887383677	0.086582905023263	10.4174823787829	2.06343005671991e-25	0.903076061855535	cg25113595	37	1	4009179		LINC01346	Body	0		0				NA		NA	NA
cg04998153	cg04998153	0.896968565419175	0.0558619305045135	16.0568844885642	5.11611258987761e-58	0.903073337330724	cg04998153	37	1	101823331		LINC01307	Body	0		0		1:101822756-101823374	Unclassified_Cell_type_specific	3	chr1:101823260-101823450	NA	NA
cg09595238	cg09595238	0.906039051613388	0.074816724032571	12.1101139261183	9.33643949031548e-34	0.903030459419757	cg09595238	37	4	25363228		ZCCHC4	Body	0		0				NA		NA	3	chr4:25359894-25363322
cg01411759	cg01411759	0.842574738462334	0.143587369170198	5.86802824880512	4.41008128735533e-09	0.902838887873549	cg01411759	37	19	54177144		MIR498	TSS1500	0		0				NA		NA	NA
cg03964091	cg03964091	0.918990828888683	0.0674031866677008	13.6342341411739	2.50607914427814e-42	0.902796521991415	cg03964091	37	22	49062324	N_Shore	FAM19A5;FAM19A5	Body;Body	0		0				NA		6	NA
cg15466977	cg15466977	0.902736907419465	0.0919544539813975	9.81721785441834	9.49272089690817e-23	0.902775885318217	cg15466977	37	7	6728225		ZNF12;ZNF12	3'UTR;3'UTR	0		0				NA		NA	6	chr7:6727365-6733507
cg12975603	cg12975603	0.904349207567042	0.0375706125787118	24.0706537768687	5.07436789800456e-128	0.902619871998427	cg12975603	37	8	1202762				0		0				3	chr8:1202645-1203175	NA	NA
cg10183345	cg10183345	0.910426028100095	0.0671392220526553	13.5602707369185	6.88813800071014e-42	0.902610168119608	cg10183345	37	15	28149565	S_Shore	OCA2;OCA2	Body;Body	0		0				3	chr15:28149485-28149835	NA	NA
cg07893512	cg07893512	0.904296737391416	0.0561321484931695	16.1101394061454	2.16535160894083e-58	0.902606075301893	cg07893512	37	16	214776	Island	HBM	TSS1500	0		0				3	chr16:214505-216490	NA	NA
cg08776296	cg08776296	0.908775260021634	0.0643639270748889	14.1193258603418	2.88740219399323e-45	0.902568547814583	cg08776296	37	7	134856544	S_Shore	C7orf49;C7orf49;C7orf49;C7orf49;C7orf49;C7orf49;C7orf49	TSS1500;TSS1500;TSS1500;TSS1500;TSS1500;TSS1500;TSS1500	0		0				3	chr7:134856200-134856795	NA	NA
cg11965913	cg11965913	0.895131928780502	0.0674252766062978	13.2759103682623	3.19366039915873e-40	0.902495566989384	cg11965913	37	1	205819406	S_Shore	PM20D1	TSS200	0		0		1:205818815-205819635	Unclassified_Cell_type_specific	3	chr1:205819185-205819475	NA	NA
cg14792212	cg14792212	0.898994682993718	0.0637455637353022	14.1028587765999	3.64691376177732e-45	0.902469682460726	cg14792212	37	16	89594126	S_Shore	SPG7;SPG7	Body;Body	0		0				NA		NA	NA
cg03916490	cg03916490	0.884894846776259	0.077919631848315	11.3565070289201	6.88424677515968e-30	0.902346446738701	cg03916490	37	7	1080558	N_Shore	C7orf50;C7orf50;C7orf50	Body;Body;Body	0		0				3	chr7:1080420-1080795	NA	NA
cg00900847	cg00900847	0.903051353426916	0.115798459514554	7.79847467067053	6.26599266449677e-15	0.902297522786759	cg00900847	37	21	33671227	N_Shore	MRAP;MRAP;MRAP	5'UTR;5'UTR;5'UTR	0		0				3	chr21:33671000-33671455	NA	NA
cg19471466	cg19471466	0.879932734855622	0.0600053461202209	14.6642389678525	1.09235030076053e-48	0.902101421998762	cg19471466	37	1	41828130	Island			0		0				3	chr1:41828065-41828695	NA	NA
cg04230238	cg04230238	0.908200077245743	0.0461194616087906	19.692339102949	2.50834953169701e-86	0.902090725868385	cg04230238	37	6	47665292		GPR111;GPR115	3'UTR;TSS1500	0		0				NA		NA	NA
cg19477942	cg19477942	0.892788301507076	0.0709825099304065	12.5775814687645	2.80486059034898e-36	0.902084102718429	cg19477942	37	21	42064785		DSCAM	Body	0		0				NA		NA	NA		CDMR
cg03980662	cg03980662	0.902037073806402	0.0781702544092332	11.5393902786103	8.35150897694755e-31	0.902051692969017	cg03980662	37	1	154800627		KCNN3;KCNN3;KCNN3	Body;Body;Body	0		0				NA		6	NA
cg06495764	cg06495764	0.833510587346657	0.0534873966694956	15.5833082043048	9.45330790353452e-55	0.902027998204147	cg06495764	37	16	3507895	Island	NAA60;NAA60;NAA60	TSS200;TSS200;5'UTR	0		0		16:3507388-3509272	Promoter_Associated	3	chr16:3507520-3508130	NA	NA
cg06854399	cg06854399	0.902530193417735	0.0629607667307253	14.3348030890052	1.32622173271427e-46	0.902009080798631	cg06854399	37	15	25455020		SNORD115-15;SNORD115-21;SNORD115-22	Body;Body;TSS200	0		0				NA		NA	NA
cg26844804	cg26844804	0.896279359371223	0.0749348300414005	11.9607845760915	5.70206057412766e-33	0.901847555615433	cg26844804	37	15	102267900	S_Shelf			0		0				NA		NA	NA
cg07264401	cg07264401	0.906955224824953	0.0575009556349727	15.7728722037679	4.78245310020937e-56	0.901776073405104	cg07264401	37	16	1506482	N_Shore	CLCN7;CLCN7	Body;Body	0		0				NA		6	NA
cg09847728	cg09847728	0.910526725383689	0.0531425836586286	17.1336555864997	8.3255184835829e-66	0.901692920871818	cg09847728	37	7	116805706		ST7;ST7	Body;Body	0		0				NA		NA	NA
cg20383654	cg20383654	0.927529120086657	0.0730590029731209	12.6956169991521	6.25351618504623e-37	0.901678908630087	cg20383654	37	1	39490535		NDUFS5	TSS1500	0		0				NA		NA	NA
cg04746267	cg04746267	0.902176881804247	0.0641747193996365	14.0581352009676	6.86720001182423e-45	0.901634341552713	cg04746267	37	12	124710265		ZNF664-FAM101A	5'UTR	0		0				3	chr12:124709945-124710375	NA	NA
cg26033510	cg26033510	0.898292001673237	0.0539546464097747	16.6490202688178	3.07596730598044e-62	0.901517644334439	cg26033510	37	6	110147565				0		0				NA		NA	NA
cg24478129	cg24478129	0.903851672451468	0.0476411655410414	18.9720730420172	2.90232188332107e-80	0.901478281272575	cg24478129	37	1	246592123		SMYD3	Body	0		1	chr1:246591935-246591935			3	chr1:246591805-246592235	NA	NA
cg07455339	cg07455339	0.876261029655885	0.0635633948239917	13.7856235036261	3.11067334611975e-43	0.901248506960312	cg07455339	37	1	62219881		INADL	5'UTR	0		0				3	chr1:62219880-62220115	NA	NA
cg12650227	cg12650227	0.920218227973405	0.043585661380733	21.11286599359	6.05851097017665e-99	0.901221039235066	cg12650227	37	1	152572930		LCE3C	TSS1500	0		0				NA		NA	NA
cg15953038	cg15953038	0.900790977011643	0.0932349876654992	9.66151226665495	4.39330027601749e-22	0.901220013463203	cg15953038	37	8	1503132	S_Shore	DLGAP2;DLGAP2	Body;Body	0		0				NA		6	NA
cg23553085	cg23553085	0.903160995227562	0.0687046786526311	13.1455530094816	1.80481186541207e-39	0.901162315544209	cg23553085	37	10	15152689		NMT2;NMT2	Body;Body	0		0				NA		NA	NA
cg10870587	cg10870587	0.901104069224835	0.0680500311031742	13.241787764338	5.03361930300421e-40	0.901162280045338	cg10870587	37	10	95249627				0		0				NA		NA	NA
cg02440512	cg02440512	0.90096322067886	0.0430757592418672	20.915782717143	3.84664889103637e-97	0.901144304410799	cg02440512	37	22	50302875		ALG12;ALG12	ExonBnd;Body	0		0				3	chr22:50302645-50302895	NA	NA
cg15737168	cg15737168	0.868212455975433	0.0831583205376997	10.4404760745719	1.61996234415211e-25	0.901079820015412	cg15737168	37	11	120974095		TECTA	Body	0		0				NA		NA	NA
cg07432305	cg07432305	0.884591160190553	0.0724551667073915	12.2088071891816	2.78948714607715e-34	0.901000749875322	cg07432305	37	1	47051880		MKNK1;MKNK1;MKNK1;MKNK1;MKNK1	Body;Body;Body;Body;Body	0		0				NA		NA	NA
cg16372632	cg16372632	0.902723054613642	0.0374726647231064	24.0901750992105	3.16867187337877e-128	0.900944253203584	cg16372632	37	16	55794595	N_Shore	CES4	Body	0		0				3	chr16:55794205-55794610	NA	NA
cg00217225	cg00217225	0.907847531667157	0.0814481572926088	11.1463237701701	7.46262169149812e-29	0.900861258787839	cg00217225	37	4	153213645				0		0				NA		NA	NA
cg03022395	cg03022395	0.90245637236075	0.0787188338977749	11.4643005704669	1.99363720658584e-30	0.900850275401895	cg03022395	37	20	57940960				0		0				3	chr20:57940800-57941315	NA	NA
cg27370696	cg27370696	0.898032887320838	0.082181813023627	10.9273920138834	8.52637511412342e-28	0.900767339072295	cg27370696	37	6	32146529		AGPAT1;RNF5;RNF5P1	TSS1500;Body;Body	0		0				3	chr6:32146305-32146695	NA	NA
cg13363702	cg13363702	0.900106124380833	0.133180906798551	6.75852226882889	1.39406226037707e-11	0.900702929187936	cg13363702	37	8	133724974		TMEM71;TMEM71	Body;Body	0		0				NA		NA	3	chr8:133723816-133724975
cg06651180	cg06651180	0.89870160427175	0.036790478776643	24.4275593619702	8.71662263283414e-132	0.900682695741738	cg06651180	37	7	101559888	S_Shore	CUX1;CUX1;CUX1	Body;Body;Body	0		0				3	chr7:101559685-101559955	NA	NA
cg03598948	cg03598948	0.931146976735807	0.0313066529062419	29.7427827728641	2.14993887050959e-194	0.900660736496991	cg03598948	37	22	30898276	N_Shelf	SEC14L4;SEC14L4	Body;Body	0		0				NA		NA	NA
cg06161952	cg06161952	0.906329036844344	0.0628296330629466	14.4251843065251	3.59308798919864e-47	0.900617180905477	cg06161952	37	18	45379593		SMAD2;SMAD2;SMAD2	Body;Body;Body	0		1	chr18:45379355-45379355			NA		NA	NA
cg13736263	cg13736263	0.89024110785807	0.0875391610204419	10.1696326247653	2.70928577344798e-24	0.900595357653081	cg13736263	37	10	102778909	Island	PDZD7	Body	0		0		10:102778569-102779200	Unclassified	3	chr10:102778780-102779275	NA	NA
cg26403498	cg26403498	0.894820202853502	0.125502858734953	7.12987904716382	1.00457164372062e-12	0.900584922072522	cg26403498	37	3	40279793		MYRIP;MYRIP;MYRIP;MYRIP;MYRIP;MYRIP;EIF1B-AS1	Body;Body;Body;Body;Body;Body;Body	0		0				3	chr3:40279725-40279955	NA	NA
cg12440927	cg12440927	0.886479044181399	0.0526517240943715	16.836657477588	1.31455263434417e-63	0.900504645058403	cg12440927	37	7	157791721		PTPRN2;PTPRN2;PTPRN2	Body;Body;Body	0		0				3	chr7:157791585-157792495	NA	NA
cg20680906	cg20680906	0.889921891110993	0.096126499758283	9.25782061501007	2.08647318421162e-20	0.90041679153504	cg20680906	37	3	51863672		IQCF3;IQCF3;IQCF3;IQCF3	Body;Body;ExonBnd;ExonBnd	0		0				NA		NA	NA
cg26421593	cg26421593	0.896313587565971	0.066752234093502	13.427469503275	4.17433362009524e-41	0.900392829632693	cg26421593	37	12	678960	Island	NINJ2	Body	0		0		12:678572-680056	Promoter_Associated	NA		6	6	chr12:678237-682083
cg03071304	cg03071304	0.897102401927836	0.120999074644005	7.4141261374703	1.22429355703537e-13	0.900272252089164	cg03071304	37	12	56745118		STAT2;STAT2	Body;Body	0		0				3	chr12:56744960-56745335	NA	NA
cg05995465	cg05995465	0.900665932980858	0.057961037608954	15.539161652995	1.884322770085e-54	0.900199149482266	cg05995465	37	2	240313602		HDAC4	5'UTR	0		0				NA		6	NA
cg19139858	cg19139858	0.900453903592118	0.113637879350065	7.92388866056049	2.3019575915404e-15	0.900191104567339	cg19139858	37	5	17388879		LOC401177	TSS1500	0		0				NA		NA	NA
cg26426147	cg26426147	0.899949129712135	0.061808819747027	14.5602057019609	5.03062022163215e-48	0.90000587117246	cg26426147	37	15	74460001				0		0				NA		6	NA
cg22334681	cg22334681	0.902970241243589	0.0604832668868113	14.9292570940887	2.12621698344748e-50	0.899874917252844	cg22334681	37	3	14257893				0		1	chr3:14257734-14257734	3:14257728-14258445	Unclassified_Cell_type_specific	3	chr3:14257765-14258190	NA	NA
cg11201687	cg11201687	0.894408529420532	0.0676524837658513	13.2206310786183	6.67019463652186e-40	0.899803931965061	cg11201687	37	11	113779639		HTR3B	Body	0		0				NA		NA	NA
cg17682357	cg17682357	0.911375942025054	0.0783083469264689	11.6382988250388	2.63213216260915e-31	0.899706035669446	cg17682357	37	2	226439867		KIAA1486	Body	0		0				NA		NA	NA
cg07363857	cg07363857	0.897099009311672	0.0838101537863698	10.7039418111361	9.75386585931822e-27	0.899648606613428	cg07363857	37	2	237617227				0		0				NA		NA	NA
cg08573299	cg08573299	0.894284738548656	0.0753254047228555	11.8722858753829	1.64899479880793e-32	0.899503511044178	cg08573299	37	17	80621842	Island	RAB40B	Body	0		0				NA		6	NA
cg04276551	cg04276551	0.866881778950994	0.0920812313481661	9.41431566736167	4.76174064314807e-21	0.899412243535033	cg04276551	37	19	34985887	N_Shelf	WTIP	Body	0		0				3	chr19:34985485-34986035	NA	NA
cg22593669	cg22593669	0.79163820802388	0.101057744701639	7.83352340150767	4.74384503407443e-15	0.899363227202529	cg22593669	37	16	3507899	Island	NAA60;NAA60;NAA60	TSS200;TSS200;5'UTR	0		0		16:3507388-3509272	Promoter_Associated	3	chr16:3507520-3508130	NA	NA
cg17550721	cg17550721	0.895847926333801	0.0763716726960731	11.7301074430947	8.93451930782486e-32	0.899296868690091	cg17550721	37	5	176375408		UIMC1;UIMC1;UIMC1	Body;Body;Body	0		0				NA		NA	NA
cg10649897	cg10649897	0.894349658695887	0.0944471102269002	9.4693173411796	2.81678493019965e-21	0.89924464083162	cg10649897	37	7	117517248	S_Shelf			0		0				NA		NA	NA
cg03433313	cg03433313	0.8997850352391	0.053150129616233	16.9291221251188	2.74442608693347e-64	0.89910229585461	cg03433313	37	16	819064		MIR662	TSS1500	0		0				3	chr16:818920-819115	NA	NA
cg09458135	cg09458135	0.900155856822618	0.0701622000017981	12.8296412712194	1.11880994735263e-37	0.899091035405554	cg09458135	37	11	47151944		C11orf49;C11orf49;C11orf49;C11orf49;C11orf49;C11orf49;C11orf49	Body;Body;Body;Body;Body;Body;Body	0		0				NA		NA	3	chr11:47151910-47152448
cg17652756	cg17652756	0.898321158372959	0.0957474130395522	9.38219769971094	6.46116922410468e-21	0.899059907733517	cg17652756	37	7	5252759		WIPI2;WIPI2;WIPI2;WIPI2;WIPI2	TSS1500;Body;Body;Body;Body	0		0				3	chr7:5252545-5252915	NA	NA
cg22892539	cg22892539	0.899183935502079	0.0673321456979221	13.3544524117227	1.11575600150735e-40	0.898987624974356	cg22892539	37	5	1667258	Island			0		0		5:1667085-1668733	Unclassified_Cell_type_specific	3	chr5:1667005-1667675	NA	NA		DMR
cg11580422	cg11580422	0.90871237524554	0.0585054839685565	15.5320888505755	2.10412658661707e-54	0.89897951037986	cg11580422	37	17	17133284		FLCN;FLCN	5'UTR;5'UTR	0		0				NA		NA	NA
cg16373938	cg16373938	0.693448472345378	0.115591912465061	5.9991089130477	1.98403256697295e-09	0.898962952139055	cg16373938	37	20	24873759				0		0				3	chr20:24873505-24873935	NA	NA
cg16023065	cg16023065	0.894962990013582	0.109430228730754	8.17838910138426	2.87663576054023e-16	0.898827565950082	cg16023065	37	12	48875378		C12orf54	TSS1500	0		0				NA		NA	NA
cg14856738	cg14856738	0.970765888704422	0.0690527549711191	14.0583223523875	6.84906575679385e-45	0.898821730165314	cg14856738	37	12	247261	N_Shore	IQSEC3;IQSEC3	Body;5'UTR	0		0				NA		6	5	chr12:247167-248506
cg26753121	cg26753121	0.875001558675032	0.0860510672754862	10.1683986774246	2.74382293777396e-24	0.898805813934659	cg26753121	37	2	8577492				0		0				3	chr2:8577445-8577815	NA	NA
cg12875413	cg12875413	0.90144845705179	0.117648970079426	7.66218740753288	1.82792636848437e-14	0.898778870135949	cg12875413	37	22	42606991		TCF20;TCF20	1stExon;1stExon	0		0				NA		NA	NA
cg14722180	cg14722180	0.840983478996871	0.109326720307986	7.69238733795111	1.44414630681347e-14	0.898716669803398	cg14722180	37	7	73859406				0		0				NA		NA	NA
cg20481110	cg20481110	0.946345627255847	0.0207854811313764	45.5291663096172	0	0.898671320772574	cg20481110	37	17	80285244		SECTM1	5'UTR	0		0		17:80284847-80285335	Unclassified	3	chr17:80285065-80285515	NA	NA
cg26035071	cg26035071	0.903070232538123	0.0578681466707473	15.6056532737488	6.66242567327067e-55	0.898634932857493	cg26035071	37	1	209982407	S_Shelf			0		0				NA		NA	NA
cg23473493	cg23473493	0.877703208537161	0.0616919033236511	14.227202618997	6.21172806993836e-46	0.898608671060212	cg23473493	37	2	44271479				0		0		2:44271196-44272524	Unclassified	3	chr2:44271405-44271655	NA	NA
cg08477332	cg08477332	0.90238351255923	0.0483161002718349	18.6766627994035	7.66648252859344e-78	0.898573708725285	cg08477332	37	1	153590243		S100A14	TSS1500	0		0		1:153589758-153590695	Unclassified	3	chr1:153590045-153590575	NA	NA
cg25574750	cg25574750	0.8863241973002	0.0497788042967284	17.8052528545458	6.43410221359676e-71	0.898469089005946	cg25574750	37	2	65504099				0		0				NA		NA	6	chr2:65501786-65506198
cg03340052	cg03340052	0.898390194748731	0.0818039720156552	10.9822319456175	4.65283774438803e-28	0.898405120648065	cg03340052	37	18	11802274		GNAL;GNAL;GNAL	Body;Body;Body	0		0				3	chr18:11802265-11802530	NA	NA
cg14117219	cg14117219	0.887055879928115	0.0456353104977011	19.4379280047366	3.68760909783869e-84	0.898351672510277	cg14117219	37	9	94476689				0		0				3	chr9:94476565-94477015	NA	NA		DMR
cg09002684	cg09002684	0.879021952566178	0.0551767450163043	15.931022250523	3.85994760619439e-57	0.898321734446322	cg09002684	37	6	3293797		SLC22A23;SLC22A23	Body;Body	0		0				NA		NA	NA
cg23039037	cg23039037	0.89814522080687	0.12239012071354	7.33838005527444	2.16194533197282e-13	0.898297175528718	cg23039037	37	6	3054104				0		0		6:3053446-3054329	Promoter_Associated	3	chr6:3053905-3054255	NA	NA
cg21424181	cg21424181	0.896572624943627	0.0923462128317811	9.70881855844845	2.76523612326819e-22	0.898222940996591	cg21424181	37	2	10397625				0		0				NA		6	NA
cg01396391	cg01396391	0.808676113229804	0.0492821398889591	16.4091111922471	1.64597414762461e-60	0.898113052212759	cg01396391	37	1	246670940	S_Shore	SMYD3	TSS1500	0		0		1:246669726-246671019	Promoter_Associated	3	chr1:246670480-246670995	NA	NA
cg07870920	cg07870920	0.881421309925311	0.0611082905683409	14.4239235253941	3.65934725852309e-47	0.898037265660169	cg07870920	37	4	121569769				0		0				3	chr4:121569585-121570050	NA	NA
cg25755428	cg25755428	0.896227368487065	0.0436870952819358	20.5146934741996	1.5916871671633e-93	0.898022510598538	cg25755428	37	19	13875111	Island	MRI1;MRI1	TSS1500;TSS1500	0		0				3	chr19:13874825-13875155	NA	NA
cg14259326	cg14259326	0.896461731478211	0.0705581303361838	12.7052931704241	5.5261944109448e-37	0.898003480668727	cg14259326	37	10	89517565		ATAD1	Body	0		0				NA		5	NA
cg05125206	cg05125206	0.901352731355256	0.0741039685126295	12.1633530490562	4.8717194240466e-34	0.897970918030287	cg05125206	37	2	10296450		C2orf48	Body	0		0				NA		NA	NA
cg00852019	cg00852019	0.898912993148959	0.120249857772155	7.47537676803065	7.69829698349471e-14	0.897942054416206	cg00852019	37	16	68858229		CDH1	Body	0		0				NA		NA	NA
cg22669566	cg22669566	0.893175653915805	0.038565917235821	23.1597150523935	1.16041633706452e-118	0.897849658877528	cg22669566	37	12	679287	Island	NINJ2	Body	0		0		12:678572-680056	Promoter_Associated	3	chr12:678965-679375	NA	NA
cg06500090	cg06500090	0.88874894289831	0.0699908795013868	12.698067937276	6.06075274935048e-37	0.897775481848606	cg06500090	37	6	165679873				0		0				NA		NA	NA
cg21920469	cg21920469	0.895107359329209	0.048859135890586	18.3201635275272	5.71408904322647e-75	0.897738497057668	cg21920469	37	14	103375193	S_Shore			0		0				3	chr14:103375165-103375555	NA	NA
cg20777128	cg20777128	0.905735891892719	0.0334753376859195	27.0568112080223	3.17590337001375e-161	0.897642659635204	cg20777128	37	17	1945076	Island	DPH1;OVCA2	Body;TSS200	0		0		17:1944922-1947151	Promoter_Associated	NA		6	6	chr17:1943071-1948339
cg09953122	cg09953122	0.887458575582918	0.0669419398908394	13.2571386044395	4.10252696088292e-40	0.897621894814211	cg09953122	37	20	23471693		CST8	TSS200	0		0				NA		NA	NA
cg15131710	cg15131710	0.868600592736617	0.0829327405506539	10.4735546777945	1.14269730288421e-25	0.897590977822996	cg15131710	37	1	247477236		ZNF496	Body	0		0				NA		NA	NA
cg27517351	cg27517351	0.897924408927009	0.0523979266331334	17.1366400661971	7.90909060304848e-66	0.897545575909786	cg27517351	37	19	23941871	S_Shore	ZNF681	TSS200	0		0		19:23941033-23942241	Promoter_Associated	NA		6	6	chr19:23940688-23942294
cg08464831	cg08464831	0.9988822090083	0.116138036247978	8.60081882971989	7.9149344165973e-18	0.8975049944875	cg08464831	37	16	5951274				0		0				NA		NA	NA
cg12792648	cg12792648	0.886652172936246	0.0818581916964859	10.8315631528214	2.43954739934464e-27	0.897411590700001	cg12792648	37	10	111932348				0		0				3	chr10:111932040-111932355	NA	NA
cg17842130	cg17842130	0.898283603430128	0.111022367020269	8.09101469856185	5.9169713462073e-16	0.897355503185411	cg17842130	37	17	723242		NXN	Body	0		0				NA		6	NA
cg17723279	cg17723279	0.919712327807269	0.0401150755299795	22.926850209217	2.50840471190967e-116	0.897314674557705	cg17723279	37	18	2554914		METTL4;METTL4	Body;Body	0		0				3	chr18:2554660-2554930	NA	NA
cg20673407	cg20673407	0.889270695917491	0.0478920986740537	18.5682131403289	5.81046365926196e-77	0.897209277418986	cg20673407	37	10	31040939				0		0		10:31040206-31041891	Unclassified	3	chr10:31040860-31041170	NA	NA
cg14219896	cg14219896	0.914691650098009	0.0482639685572608	18.9518532652948	4.26302162417374e-80	0.89705677670446	cg14219896	37	12	124809097	Island	NCOR2;NCOR2	3'UTR;3'UTR	0		0				3	chr12:124809005-124809295	NA	NA
cg22595657	cg22595657	0.897440664173918	0.0466241001867985	19.2484286147795	1.45509866617393e-82	0.896940103367974	cg22595657	37	21	46239952	S_Shore			0		0		21:46239830-46240013	Unclassified_Cell_type_specific	NA		NA	6	chr21:46219734-46240087
cg04657470	cg04657470	0.917254893854421	0.0443585168480314	20.6782137688882	5.44187840527605e-95	0.89692939882305	cg04657470	37	2	198365150	Island	HSPE1;HSPE1;HSPD1;HSPD1	1stExon;5'UTR;TSS1500;TSS200	0		0		2:198363542-198365504	Promoter_Associated	3	chr2:198364525-198365155	NA	NA
cg06543332	cg06543332	0.899236933968119	0.111006182131426	8.10078246726356	5.46068168420695e-16	0.896853251314501	cg06543332	37	9	120096701		ASTN2	Body	0		0				NA		NA	6	chr9:120096145-120097028
cg27182493	cg27182493	0.889165358429798	0.0480414153857985	18.5083089515436	1.76969570602476e-76	0.89679806369342	cg27182493	37	1	64669031		UBE2U	TSS1500	0		0				3	chr1:64668985-64669355	NA	NA
cg23285059	cg23285059	0.902221064417497	0.123683273464883	7.29460855249488	2.99528646783738e-13	0.896796704681923	cg23285059	37	8	12237780		FAM66A	Body	0		0				NA		NA	NA
cg01124843	cg01124843	0.940050883086135	0.0373128751393677	25.1937402190247	4.69117773033837e-140	0.896699762057973	cg01124843	37	16	2653626	Island	LOC652276	Body	0		0		16:2652752-2654116	Promoter_Associated	3	chr16:2653525-2654335	NA	NA
cg24094706	cg24094706	0.889496018902825	0.0655395795001822	13.5718908434613	5.87857277430994e-42	0.896658703227009	cg24094706	37	22	48972536	Island	FAM19A5;FAM19A5	Body;Body	0		0		22:48972454-48972672	Unclassified_Cell_type_specific	3	chr22:48970825-48972835	NA	NA		DMR
cg05840533	cg05840533	0.891395411431863	0.0437722683162833	20.3643869902046	3.46157557013267e-92	0.896634536053008	cg05840533	37	20	31755943		C20orf70	TSS200	0		0				3	chr20:31755745-31756095	NA	NA
cg12308308	cg12308308	0.87757837950825	0.0770042801831772	11.3964883175412	4.35326714351432e-30	0.89657088974182	cg12308308	37	1	163478549				0		0				NA		NA	NA
cg19069463	cg19069463	0.898424285000729	0.0724144508204744	12.406698867717	2.40359998704014e-35	0.896564234035341	cg19069463	37	17	64891517				0		0				3	chr17:64891185-64891575	NA	NA
cg03096785	cg03096785	0.896461760004125	0.0788180736663835	11.3738095630022	5.64680543972291e-30	0.89654838574746	cg03096785	37	1	15764869		CTRC	TSS200	0		0				3	chr1:15764745-15765015	NA	NA
cg11049617	cg11049617	0.896525208131999	0.101361697596513	8.84481248233202	9.16821402896266e-19	0.896479238894919	cg11049617	37	12	14993665		ART4	Body	0		0				3	chr12:14993640-14993835	NA	NA
cg12148306	cg12148306	0.896466560131667	0.110771308034224	8.09294912230064	5.82371948271976e-16	0.89639524779149	cg12148306	37	17	18116409				0		0				NA		NA	NA
cg25721040	cg25721040	0.89514753349832	0.0749167309713734	11.9485663868645	6.60548468596608e-33	0.896365551072623	cg25721040	37	1	245525294		KIF26B	Body	0		0				3	chr1:245525045-245525335	NA	NA
cg24575376	cg24575376	0.909962521372279	0.0258982641983548	35.1360428792786	1.89912508533569e-270	0.896275235230227	cg24575376	37	7	17707138				0		0				NA		NA	3	chr7:17707095-17707489
cg13027556	cg13027556	0.896666260963772	0.0834252033372169	10.7481459450487	6.04647669389788e-27	0.896255786967936	cg13027556	37	6	29323210		OR5V1	1stExon	0		0				NA		NA	NA
cg12760705	cg12760705	0.904363905901708	0.0493402069566538	18.329146991544	4.84442541075684e-75	0.896224758352554	cg12760705	37	7	152557358				0		0		7:152556616-152557365	Unclassified	NA		NA	6	chr7:152556653-152557627
cg24938210	cg24938210	0.904217493083269	0.0609030418649199	14.8468363056279	7.2930079492431e-50	0.896178376088621	cg24938210	37	10	73498640		C10orf105;CDH23	TSS1500;Body	0		0				NA		6	NA
cg14893161	cg14893161	0.882024408083906	0.0701246337629355	12.5779538623431	2.79167203806798e-36	0.896157626939259	cg14893161	37	1	205819251	S_Shore	PM20D1;PM20D1	5'UTR;1stExon	0		0		1:205818815-205819635	Unclassified_Cell_type_specific	3	chr1:205819185-205819475	NA	NA
cg13950578	cg13950578	0.899657538718671	0.050992218030238	17.6430360057133	1.15107005891421e-69	0.896154031999165	cg13950578	37	1	152467744				0		0		1:152467571-152467870	Unclassified_Cell_type_specific	3	chr1:152467620-152467975	NA	NA
cg01821644	cg01821644	0.896957368206934	0.104341877210341	8.59633152275742	8.23048112558933e-18	0.896148129629002	cg01821644	37	8	75157148		JPH1	Body	0		0				NA		NA	NA
cg19559989	cg19559989	0.897150677196395	0.100082594995308	8.96410287161774	3.12816882357711e-19	0.896129484100891	cg19559989	37	3	39370432		CCR8	TSS1500	0		0				NA		3	NA
cg26979216	cg26979216	0.906989006258578	0.0192920755432962	47.013552493254	0	0.896076803298258	cg26979216	37	5	142210381		ARHGAP26;ARHGAP26	Body;Body	0		0				3	chr5:142210245-142210535	NA	NA
cg25844977	cg25844977	0.895519196524655	0.11169320510588	8.01766943365753	1.0777036949879e-15	0.896047692928901	cg25844977	37	2	178589582		PDE11A;PDE11A;PDE11A;PDE11A	Body;Body;Body;Body	0		0		2:178589375-178589754	Unclassified	3	chr2:178589460-178589755	NA	NA
cg19690101	cg19690101	0.898797535966384	0.0804641802924236	11.1701571146312	5.70798267618048e-29	0.896041227257369	cg19690101	37	2	39104195	S_Shore	MORN2;DHX57	5'UTR;TSS1500	0		0				NA		NA	NA
cg13694785	cg13694785	0.892807318577536	0.0628883590997693	14.1967024002191	9.60258318718451e-46	0.895990610029536	cg13694785	37	6	47682211		ADGRF4	Body	0		0				NA		NA	3	chr6:47682104-47682918
cg05251938	cg05251938	0.869205226708469	0.0954609215376501	9.10535130719067	8.59876940861391e-20	0.895947480533879	cg05251938	37	7	47476532		TNS3	Body	0		0				NA		NA	NA
cg01726939	cg01726939	0.897401131070437	0.103203205632431	8.69547729231037	3.45374879044504e-18	0.895918137476251	cg01726939	37	12	104093647		STAB2	Body	0		0				3	chr12:104093625-104093810	NA	NA
cg22914112	cg22914112	0.901326464136565	0.0673841539599671	13.3759409470666	8.35891400100393e-41	0.895845208087723	cg22914112	37	19	47461896		ARHGAP35	Body	0		0				3	chr19:47461705-47462350	NA	NA
cg02013207	cg02013207	0.895656768748976	0.0775736844189245	11.5458840901783	7.7441063170539e-31	0.895836650549748	cg02013207	37	4	24644584				0		0				3	chr4:24644565-24644895	NA	NA
cg04097388	cg04097388	0.822720301003193	0.0434814732527282	18.9211689360496	7.63424324544723e-80	0.895820068693176	cg04097388	37	2	236671717	N_Shore	AGAP1;AGAP1	Body;Body	0		0				3	chr2:236671585-236671775	NA	NA
cg25868126	cg25868126	0.904162115492999	0.0457521356549491	19.7621838314162	6.30184404683745e-87	0.895790395249869	cg25868126	37	2	120439606	S_Shelf	TMEM177;TMEM177;TMEM177	3'UTR;3'UTR;3'UTR	0		0				3	chr2:120439445-120439695	NA	NA
cg22370920	cg22370920	0.919890792069412	0.0339539855357164	27.0922773145961	1.21416555215636e-161	0.89577005883874	cg22370920	37	12	117562500				0		0				3	chr12:117562320-117562735	NA	NA
cg07049288	cg07049288	0.908898411282089	0.0806335082331238	11.2719690758627	1.80487725650347e-29	0.895685691918184	cg07049288	37	3	71429442		FOXP1;FOXP1;FOXP1;FOXP1;FOXP1	5'UTR;5'UTR;5'UTR;5'UTR;5'UTR	0		0				3	chr3:71429240-71429530	NA	NA
cg21220014	cg21220014	0.896793649841718	0.0795354013221148	11.2754023357441	1.73583257937526e-29	0.895520762645682	cg21220014	37	1	29010036		GMEB1;GMEB1	5'UTR;5'UTR	0		0				NA		NA	NA
cg01669244	cg01669244	0.922410109364824	0.0791724034190788	11.6506518626482	2.27710257474899e-31	0.89537742423433	cg01669244	37	14	76303541		TTLL5	Body	0		0				3	chr14:76303525-76303755	NA	NA
cg18498623	cg18498623	0.874831472410903	0.0921795817258708	9.49051249779511	2.29901151760984e-21	0.895377292290885	cg18498623	37	16	50838040				0		0				NA		NA	NA
cg24052284	cg24052284	0.90391272514131	0.0598024790009081	15.1149708213197	1.29028230145127e-51	0.895335516309325	cg24052284	37	1	244806451				0		0				NA		NA	NA
cg07137110	cg07137110	0.893716018214374	0.0934658335149888	9.56195418800874	1.15553840890815e-21	0.895198587541717	cg07137110	37	11	26330791				0		0				NA		NA	NA
cg20582036	cg20582036	0.900715466301571	0.129300519698445	6.96606222776386	3.25935021922711e-12	0.895102481259624	cg20582036	37	1	180244998		LHX4-AS1	TSS1500	0		0				NA		NA	NA
cg11483424	cg11483424	0.89370404869193	0.092644510290891	9.64659477270507	5.08151120325787e-22	0.895095519282722	cg11483424	37	15	58038194				0		0				NA		NA	NA
cg22504267	cg22504267	0.889500592224278	0.0892593682813954	9.96534716020032	2.16117498836889e-23	0.895078236008798	cg22504267	37	8	1935720	N_Shelf	KBTBD11	5'UTR	0		0				NA		3	NA
cg04037081	cg04037081	0.890289856342405	0.12287577987256	7.24544623249401	4.31017743554885e-13	0.894959251066751	cg04037081	37	2	9865047				0		0				3	chr2:9864765-9865195	NA	NA
cg11927004	cg11927004	0.894728949957273	0.0553894730253967	16.1534114893462	1.07451031897775e-58	0.894939134803238	cg11927004	37	17	7187414	S_Shore	SLC2A4;SLC2A4	Body;ExonBnd	0		0				NA		6	NA
cg23963229	cg23963229	0.871031409821565	0.0680072361499641	12.8079224966713	1.48045293732751e-37	0.894917708141187	cg23963229	37	1	8725074		RERE;RERE	5'UTR;5'UTR	0		0				NA		NA	NA
cg08762424	cg08762424	0.85891920381746	0.0926652962737865	9.2690493459355	1.87812347587071e-20	0.89481816768735	cg08762424	37	6	31275881	N_Shore			0		1	chr6:31275830-31275830	6:31275659-31276809	Promoter_Associated	3	chr6:31275805-31276895	NA	NA
cg17598937	cg17598937	0.788012890581323	0.117373662563313	6.71371135033175	1.89735465170054e-11	0.894797812321527	cg17598937	37	1	37047802				0		0				3	chr1:37047365-37047895	NA	NA
cg09446870	cg09446870	0.868970241486252	0.107475261148419	8.08530476875266	6.2008935971525e-16	0.894758383944944	cg09446870	37	10	6822138		LINC00706;LINC00707	TSS1500;Body	0		0				NA		NA	6	chr10:6820909-6825742
cg16959075	cg16959075	0.888704837488005	0.0533824990001961	16.6478687609724	3.13572031452254e-62	0.894686344106702	cg16959075	37	15	85567463		PDE8A;PDE8A;PDE8A	5'UTR;Body;Body	0		0				3	chr15:85567285-85567575	NA	NA
cg07398106	cg07398106	0.891946417685823	0.0486878705428704	18.3196843020779	5.76462593381091e-75	0.894486509501416	cg07398106	37	11	18434171		LDHC;LDHC	5'UTR;5'UTR	0		0		11:18433553-18434459	Unclassified_Cell_type_specific	NA		NA	NA
cg21729825	cg21729825	0.89517366530047	0.0857517200883642	10.4391336334481	1.64303322093852e-25	0.894409996032009	cg21729825	37	2	112433296				0		1	chr2:112433293-112433293			3	chr2:112433165-112433730	NA	NA
cg10313151	cg10313151	0.83760161868971	0.0520658679424062	16.0873457370622	3.12970049205608e-58	0.894407876479802	cg10313151	37	2	106882254	N_Shelf			0		0				NA		NA	NA
cg00420354	cg00420354	0.920133965257156	0.0656739157174083	14.010645706226	1.34179430722191e-44	0.894366494371805	cg00420354	37	4	3251386	Island	C4orf44;C4orf44	Body;Body	0		0		4:3251322-3251523	Unclassified_Cell_type_specific	3	chr4:3251245-3251595	NA	NA
cg23367987	cg23367987	0.893644010093951	0.103039013204181	8.67287042358524	4.21361349904383e-18	0.894328584625326	cg23367987	37	2	239997345		HDAC4	Body	0		0				NA		6	NA
cg17821983	cg17821983	0.893076105433994	0.137593845661237	6.4906689768145	8.54560576848223e-11	0.894292419219434	cg17821983	37	8	99610665		STK3;STK3;STK3	Body;Body;Body	0		0				NA		NA	6	chr8:99609897-99611614
cg27586797	cg27586797	0.893534160300706	0.0606569950130416	14.7309335074807	4.08030294011372e-49	0.894272310021157	cg27586797	37	5	13664584				0		0				NA		5	6	chr5:13664345-13665173
cg14107815	cg14107815	0.893761534293836	0.12108660996503	7.38117562752775	1.56897873288978e-13	0.894245710898347	cg14107815	37	1	10488258	N_Shore			0		0		1:10487970-10488486	Unclassified	3	chr1:10488145-10488390	NA	NA
cg09080396	cg09080396	0.893991809888232	0.0793481734755608	11.2666967710805	1.91624721397514e-29	0.89424133041166	cg09080396	37	11	67465765				0		0				NA		6	6	chr11:67465709-67466169
cg08841544	cg08841544	0.889410880524438	0.0783036235341034	11.3584894335966	6.72982155768465e-30	0.894201237553487	cg08841544	37	2	9533755	Island	ASAP2;ASAP2	Body;Body	0		0				NA		6	NA
cg13397741	cg13397741	0.846235620645223	0.128104971761957	6.60579842457392	3.95380571712773e-11	0.894173121230127	cg13397741	37	8	142737158	S_Shelf			0		0		8:142736560-142737956	Unclassified	NA		6	6	chr8:142736844-142738359
cg07422416	cg07422416	0.893679760408147	0.0989460723984118	9.03198822091388	1.68580575083946e-19	0.894082115380524	cg07422416	37	8	8751256	Island	MFHAS1	TSS200	0		0		8:8750643-8751305	Promoter_Associated	3	chr8:8749005-8751795	NA	NA
cg25871427	cg25871427	0.895267261067568	0.0713146908109509	12.5537564685072	3.79090074328055e-36	0.894072288162106	cg25871427	37	3	194836482		C3orf21	Body	0		0				NA		NA	NA
cg15489593	cg15489593	0.870275927448941	0.0560824846884708	15.5177847822397	2.62973763939398e-54	0.894056003907269	cg15489593	37	17	76010131		TNRC6C;TNRC6C	5'UTR;5'UTR	0		0		17:76009638-76010553	Unclassified_Cell_type_specific	3	chr17:76009785-76010215	NA	NA
cg05116672	cg05116672	0.894633445013265	0.0505253049920674	17.7066411603794	3.72657765749343e-70	0.894021466825022	cg05116672	37	2	9285733				0		0				NA		NA	6	chr2:9284118-9286332
cg08456112	cg08456112	0.897612610366901	0.0784283819937609	11.4449971751082	2.49112588418495e-30	0.893984543461452	cg08456112	37	19	19184808		SLC25A42	5'UTR	0		0				NA		NA	3	chr19:19184793-19185751
cg11874645	cg11874645	0.8940708545921	0.118922521633807	7.51809533054784	5.55799719022443e-14	0.893952933359019	cg11874645	37	17	41751346				0		0		17:41750949-41752498	Unclassified	3	chr17:41751185-41751475	NA	NA
cg27088635	cg27088635	0.893435771258799	0.0813817205570845	10.9783347555562	4.85796108976442e-28	0.893910054172294	cg27088635	37	4	44681143	S_Shore	GUF1	Body	0		0		4:44679811-44681572	Promoter_Associated	3	chr4:44681020-44681450	NA	NA
cg20949846	cg20949846	0.887032580840601	0.0612170353179708	14.4899630671955	1.40218194389619e-47	0.893744060202012	cg20949846	37	12	11087013		PRH2;PRH2;PRH1-PRR4;PRH1;PRH1	3'UTR;3'UTR;Body;Body;5'UTR	0		0				NA		NA	6	chr12:11086572-11087049
cg05376034	cg05376034	0.894728379344376	0.0514529588093257	17.389250298706	9.95275754763342e-68	0.893707133145971	cg05376034	37	10	33435045				0		0				3	chr10:33434840-33435170	NA	NA
cg10924085	cg10924085	0.881471180127227	0.0739111294512364	11.9260953887707	8.65382078809724e-33	0.89368027368434	cg10924085	37	10	134503433	N_Shore	INPP5A	Body	0		0				NA		6	NA
cg16431720	cg16431720	0.875961132802413	0.0554823793441887	15.7880960253764	3.75751266386631e-56	0.893668422132383	cg16431720	37	6	32607509		HLA-DQA1	Body	0		0				NA		6	6	chr6:32604092-32612467
cg21012647	cg21012647	0.868998092982323	0.0816803089420212	10.6390157461226	1.96190783919821e-26	0.89361277652923	cg21012647	37	2	201981814	N_Shore	CFLAR;CFLAR	5'UTR;5'UTR	0		0		2:201980705-201982415	Promoter_Associated	3	chr2:201980785-201981935	NA	NA
cg07482220	cg07482220	0.905307536219367	0.0432682124593093	20.9231554705604	3.29569615448876e-97	0.893551875296261	cg07482220	37	6	32146520		AGPAT1;RNF5;RNF5P1	TSS1500;Body;Body	0		0				3	chr6:32146305-32146695	NA	NA
cg17250082	cg17250082	0.766226972197671	0.114129376936585	6.71366998370119	1.89789288818071e-11	0.893462617363725	cg17250082	37	6	31275875	N_Shore			0		1	chr6:31275830-31275830	6:31275659-31276809	Promoter_Associated	3	chr6:31275805-31276895	NA	NA
cg18187918	cg18187918	0.886295957871313	0.081362312831035	10.8932001442963	1.24197888341888e-27	0.89344726347837	cg18187918	37	19	52150921		SIGLEC14	TSS1500	0		0				NA		NA	NA
cg06941527	cg06941527	0.888934992193402	0.0967785196567927	9.1852509766201	4.10568766643217e-20	0.893434417898587	cg06941527	37	10	134775939	S_Shore	LINC01167;LINC01166	TSS200;Body	0		0		10:134775499-134776491	Unclassified	3	chr10:134775405-134776355	NA	NA
cg11173636	cg11173636	0.893431239810048	0.0636375856382906	14.0393641721139	8.95121133655855e-45	0.893371251237566	cg11173636	37	10	65632259				0		0		10:65631905-65632754	Unclassified	3	chr10:65632125-65632390	NA	NA
cg03255868	cg03255868	0.893775287351846	0.119303460339934	7.49161243777165	6.80325654850623e-14	0.893296816685915	cg03255868	37	19	9731921	Island	ZNF561	TSS200	0		0		19:9731603-9732474	Promoter_Associated	3	chr19:9731780-9732715	NA	NA
cg02243946	cg02243946	0.900850959293974	0.104397722040434	8.62902888767124	6.18750645567709e-18	0.893234986234875	cg02243946	37	8	1423352				0		0				NA		NA	6	chr8:1423238-1429653
cg24886391	cg24886391	0.892545491686326	0.0831255563662625	10.7373175074299	6.79912522025688e-27	0.893213167700241	cg24886391	37	12	132666527	S_Shelf			0		0				NA		6	NA
cg27083395	cg27083395	0.920492931763196	0.0613708337617404	14.9988663236485	7.46840536196588e-51	0.893165474420763	cg27083395	37	13	108059574		FAM155A	Body	0		0				3	chr13:108059560-108059730	NA	NA
cg09139353	cg09139353	0.868664240468844	0.100030521316145	8.68399193605567	3.82115895980544e-18	0.893149856262947	cg09139353	37	15	28053724	S_Shore	OCA2;OCA2	Body;Body	0		0				NA		NA	5	chr15:28053346-28053748	CDMR
cg22444562	cg22444562	0.895495333853733	0.0465583229911742	19.2338399736496	1.92808999364779e-82	0.893112779468659	cg22444562	37	2	207090465		GPR1-AS	Body	0		0				NA		5	NA
cg16274273	cg16274273	0.891685257963831	0.0670949175638103	13.2899076463698	2.64904974018459e-40	0.892999624676821	cg16274273	37	2	85723202				0		0				NA		NA	NA
cg17430651	cg17430651	0.875921399209773	0.0874997135736204	10.0105630457041	1.3697075997025e-23	0.892940290435393	cg17430651	37	7	617894	S_Shore	PRKAR1B;PRKAR1B;PRKAR1B;PRKAR1B;PRKAR1B;PRKAR1B	Body;Body;Body;Body;Body;Body	0		0				3	chr7:617580-617970	NA	NA
cg15699243	cg15699243	0.891623986107161	0.0533019785666178	16.7277840351234	8.22416465444419e-63	0.892926333532241	cg15699243	37	13	51381934		DLEU7	Body	0		0				NA		NA	NA
cg02723964	cg02723964	0.893005567006132	0.0643141771896979	13.8850500158335	7.80458808736012e-44	0.89287959616829	cg02723964	37	16	593476	Island	SOLH	5'UTR	0		0				3	chr16:593260-593555	NA	NA
cg09496634	cg09496634	0.857999033737557	0.0501343303554826	17.1140020751016	1.16698513704303e-65	0.892874907022308	cg09496634	37	16	87712353	N_Shelf	JPH3	Body	0		0				3	chr16:87712240-87712770	NA	NA
cg24947064	cg24947064	0.896682020479461	0.0751559999039094	11.9309439249815	8.16424398438122e-33	0.892760133983756	cg24947064	37	5	52086776	S_Shelf	ITGA1;PELO	Body;5'UTR	0		0				NA		3	NA
cg12741994	cg12741994	0.836844117900972	0.0691737015510939	12.0977206530267	1.08584383279348e-33	0.892693738396996	cg12741994	37	3	170137321	Island	CLDN11	Body	0		0		3:170136091-170137789	Unclassified	3	chr3:170136920-170137855	NA	NA		CDMR
cg10804726	cg10804726	0.829102281101821	0.083104159952445	9.97666400305666	1.92841521406457e-23	0.892687990137998	cg10804726	37	17	72270433	Island	DNAI2;DNAI2	1stExon;5'UTR	0		0		17:72269992-72271356	Unclassified_Cell_type_specific	3	chr17:72270245-72270490	NA	NA
cg02891314	cg02891314	0.896485474362405	0.056321316897134	15.9173386517179	4.80379560239671e-57	0.892651176325478	cg02891314	37	5	179741120	Island	GFPT2	Body	0		0				3	chr5:179741100-179741450	NA	NA
cg23214491	cg23214491	0.889212259722029	0.129035403178749	6.89122704169981	5.53131742857175e-12	0.892641996687387	cg23214491	37	6	160183598	Island	ACAT2;ACAT2;LOC100129518;ACAT2	5'UTR;1stExon;TSS1500;Body	0		0		6:160182298-160183995	Promoter_Associated	NA		6	6	chr6:160176922-160184641
cg19175867	cg19175867	0.89211301228159	0.121272978886427	7.35623896166564	1.89164256740475e-13	0.89243885418386	cg19175867	37	19	38384689		WDR87;WDR87	Body;Body	0		0				3	chr19:38384585-38384790	NA	NA
cg01242677	cg01242677	0.887165433428282	0.0657024677775496	13.5027718659211	1.50601482195484e-41	0.892430974778107	cg01242677	37	7	16439847		ISPD;ISPD	Body;Body	0		0				3	chr7:16439680-16440250	NA	NA
cg02011859	cg02011859	0.890778524742465	0.0593995046714788	14.9963965132218	7.7514975564267e-51	0.892417822654259	cg02011859	37	5	142319754		ARHGAP26;ARHGAP26	Body;Body	0		0				NA		NA	3	chr5:142319415-142319879
cg27394577	cg27394577	0.906966633268906	0.0963235223492388	9.41583749377987	4.69325790243639e-21	0.89239357318565	cg27394577	37	16	27525166		GTF3C1;GTF3C1	Body;Body	0		0				3	chr16:27525025-27525335	NA	NA
cg05144208	cg05144208	0.890517458653174	0.133987461902229	6.64627455442801	3.00604303303599e-11	0.892354460168072	cg05144208	37	16	1605180	Island	TMEM204;IFT140	3'UTR;Body	0		0				3	chr16:1604825-1605190	NA	NA
cg02585230	cg02585230	0.847200935334573	0.110528021354174	7.66503303827196	1.78785174323342e-14	0.892271189434999	cg02585230	37	2	104489830				0		0				NA		NA	5	chr2:104489805-104490929
cg19166759	cg19166759	0.89631464930808	0.0975841935546818	9.18503926361624	4.11377210902478e-20	0.892264542590544	cg19166759	37	6	160501174		IGF2R	Body	0		0				NA		NA	6	chr6:160498784-160501846
cg15714457	cg15714457	0.906078302448273	0.101516771903983	8.92540498928848	4.4407141484888e-19	0.892237484106134	cg15714457	37	13	37604112		SUPT20H;SUPT20H;SUPT20H;SUPT20H;SUPT20H	Body;Body;Body;Body;Body	0		0				NA		NA	3	chr13:37603705-37604483
cg15618087	cg15618087	0.893671793956989	0.0603359827218789	14.8115892646749	1.23290426372231e-49	0.892209815209012	cg15618087	37	14	107174073				0		0				NA		6	NA
cg24072330	cg24072330	0.890844100383978	0.084654077346337	10.5233454584751	6.74357568734926e-26	0.892095552320467	cg24072330	37	2	216581730		LINC00607	Body	0		0				NA		NA	NA
cg21935192	cg21935192	0.890974017402176	0.0812998608542179	10.9591087615736	6.00881889579708e-28	0.891989449199326	cg21935192	37	16	4393771		PAM16;CORO7-PAM16	Body;Body	0		0				NA		NA	NA
cg17611936	cg17611936	0.867276118436945	0.072304264662133	11.9948127885623	3.78271453762883e-33	0.89198121863616	cg17611936	37	7	151411526		PRKAG2;PRKAG2	Body;Body	0		0				NA		NA	NA
cg25307371	cg25307371	0.875220108378762	0.0791370315739651	11.0595519059966	1.97079619777088e-28	0.891869022839381	cg25307371	37	1	65885547	N_Shore	LEPROT;LEPR;LEPR;LEPR	TSS1500;TSS1500;TSS1500;TSS1500	0		0		1:65885266-65887018	Promoter_Associated	3	chr1:65885325-65886955	NA	NA
cg10315076	cg10315076	0.880817507941408	0.0870933158445552	10.113491482096	4.8137525414188e-24	0.891835559068828	cg10315076	37	4	56251808		SRD5A3-AS1	TSS200	0		0				NA		3	6	chr4:56251109-56254201
cg17466567	cg17466567	0.895614638817576	0.0428105217127953	20.9204327110523	3.48933783935907e-97	0.891827356681913	cg17466567	37	3	185826590	Island	ETV5	5'UTR	1	high-CpG:187309030-187309658	0				NA		6	6	chr3:185824744-185828514
cg19616844	cg19616844	0.891370086196113	0.137798792505955	6.46863495670758	9.88921730210252e-11	0.891649729042302	cg19616844	37	5	71103650				0		0				NA		NA	NA
cg10177158	cg10177158	0.902244896631102	0.0678867804590296	13.2904357892715	2.63041749151161e-40	0.891616161640565	cg10177158	37	20	34743914		EPB41L1;EPB41L1;EPB41L1;EPB41L1;EPB41L1	5'UTR;5'UTR;5'UTR;5'UTR;Body	0		0		20:34743548-34745659	Unclassified	NA		6	6	chr20:34743607-34745385
cg02620049	cg02620049	0.891663681818632	0.10723873690537	8.31475367530169	9.19430357464869e-17	0.89158256394407	cg02620049	37	10	134164597	N_Shore	LRRC27;LRRC27;LRRC27;LRRC27;LRRC27	Body;Body;Body;Body;Body	0		0				3	chr10:134164105-134164650	NA	NA
cg07056290	cg07056290	0.852438186562502	0.0929218194394544	9.17371389954251	4.56996833817755e-20	0.891509799555618	cg07056290	37	14	69206767				0		0				NA		5	NA
cg14011486	cg14011486	0.893617240540504	0.067873766471834	13.165870806821	1.37938012215551e-39	0.891506896898629	cg14011486	37	1	26737247	Island	LIN28	TSS200	0		0				3	chr1:26736905-26737435	NA	NA
cg23390958	cg23390958	0.891040784889673	0.0837651830726271	10.6373645016344	1.9969803793264e-26	0.891484032412687	cg23390958	37	7	122262775		CADPS2;CADPS2;CADPS2	Body;Body;Body	0		0				NA		NA	NA
cg14315232	cg14315232	0.895665009047728	0.0826953497469842	10.8308993406294	2.45729884789182e-27	0.891471822968254	cg14315232	37	17	13313251				0		0				NA		NA	6	chr17:13313108-13315057
cg03927644	cg03927644	0.895906573795624	0.128414724944644	6.97666544223665	3.02268345786163e-12	0.891412232367538	cg03927644	37	3	114105748		ZBTB20-AS1;ZBTB20;ZBTB20;ZBTB20;ZBTB20;ZBTB20;ZBTB20;ZBTB20	Body;Body;5'UTR;5'UTR;5'UTR;5'UTR;5'UTR;5'UTR	0		0				NA		NA	NA
cg16744531	cg16744531	0.883418056602898	0.0571427612581495	15.4598419318931	6.47572438057405e-54	0.891376528761441	cg16744531	37	19	17905626	Island	B3GNT3	TSS1500	0		0				3	chr19:17905445-17905995	NA	NA
cg06199438	cg06199438	0.867305446404779	0.0825684575994941	10.5040771212141	8.27279955969863e-26	0.891353934067314	cg06199438	37	7	98362291				0		0				NA		6	6	chr7:98362089-98362935
cg00954161	cg00954161	0.850170424071754	0.0849583187564189	10.0069120542421	1.4211933954984e-23	0.891335245139323	cg00954161	37	1	3696925		LRRC47	3'UTR	0		0				NA		6	6	chr1:3686912-3701343
cg21787089	cg21787089	0.892397807309495	0.0523966307991984	17.0315875982459	4.78872287648364e-65	0.891310810056192	cg21787089	37	3	46484250		LTF;LTF	Body;Body	0		0				3	chr3:46484140-46484370	NA	NA
cg20811856	cg20811856	0.893045933724842	0.0700346274145965	12.7514911793293	3.05838496211619e-37	0.891289791501548	cg20811856	37	1	15479264	Island	TMEM51;TMEM51;TMEM51;TMEM51;TMEM51;TMEM51;C1orf126	TSS1500;5'UTR;1stExon;1stExon;5'UTR;TSS1500;TSS1500	0		0		1:15477898-15479779	Unclassified	3	chr1:15478880-15480315	NA	NA
cg16719517	cg16719517	0.862525894638931	0.115454293371238	7.4707130367644	7.9761425452856e-14	0.891287643193393	cg16719517	37	21	37442385	Island	CBR1;CBR1	1stExon;5'UTR	0		0		21:37441890-37442843	Unclassified	3	chr21:37442365-37442835	NA	NA
cg24410469	cg24410469	0.911589644867608	0.0539165496462012	16.9074180534443	3.96712396640344e-64	0.891189843313741	cg24410469	37	2	236784196		AGAP1;AGAP1	Body;Body	0		0				NA		NA	NA
cg20107632	cg20107632	0.877621069194716	0.0591635196760622	14.8338211451913	8.85457750001236e-50	0.891130960772577	cg20107632	37	16	87705223	S_Shelf	JPH3;JPH3	Body;Body	0		0				NA		6	5	chr16:87704867-87705238
cg14321058	cg14321058	0.886450914209417	0.142788937602547	6.20812038448561	5.36220688024616e-10	0.891111300421914	cg14321058	37	11	1436177		BRSK2	Body	0		0				NA		5	NA
cg21517946	cg21517946	0.892565930084261	0.0460760290979448	19.3715896868394	1.34054067191462e-83	0.891037919070368	cg21517946	37	6	35697810	N_Shore	FKBP5;LOC285847	TSS1500;Body	0		0				3	chr6:35697625-35697995	NA	NA
cg07598034	cg07598034	0.8965746723845	0.0835495811898735	10.7310492717726	7.27651893417329e-27	0.890989113776477	cg07598034	37	7	134001087	N_Shore	SLC35B4	Body	0		0		7:134000272-134002258	Promoter_Associated	3	chr7:134000505-134001575	NA	NA
cg17686260	cg17686260	0.894986807339241	0.0854534016187789	10.4733900627142	1.144686794174e-25	0.890951263826164	cg17686260	37	10	131412764		MGMT	Body	0		0				NA		NA	NA
cg00124993	cg00124993	0.895659080913821	0.0542632245016397	16.5058211917863	3.3316983102774e-61	0.890918852628805	cg00124993	37	5	135416412	Island	MIR886	TSS200	0		0		5:135416212-135416626	Unclassified_Cell_type_specific	3	chr5:135416105-135416475	NA	NA
cg19716893	cg19716893	0.890009781448025	0.0948982573472219	9.3785682300949	6.6874638013394e-21	0.890871632301966	cg19716893	37	3	12847651	N_Shelf	CAND2;CAND2	Body;Body	0		0				NA		NA	NA
cg00429726	cg00429726	0.868813182036922	0.0733165137070479	11.850170420111	2.14753625458813e-32	0.890767020118686	cg00429726	37	17	8897867				0		0		17:8897676-8897953	Unclassified	3	chr17:8897620-8897890	NA	NA
cg05708167	cg05708167	0.894839147979012	0.102983322384187	8.68916565578212	3.65110944033425e-18	0.89073829133583	cg05708167	37	16	74782424		FA2H	Body	0		0				3	chr16:74782320-74782875	NA	NA
cg01165647	cg01165647	0.73798367649498	0.0617945692345147	11.942532905995	7.10267732494525e-33	0.890615652740659	cg01165647	37	14	98702802				0		0				3	chr14:98702760-98703075	NA	NA
cg00792235	cg00792235	0.882648045112801	0.0971615293229146	9.0843366841143	1.0433290110512e-19	0.890544770147784	cg00792235	37	10	1851472				0		0				3	chr10:1851345-1851635	NA	NA
cg12286462	cg12286462	0.894580649506549	0.101043243497249	8.85344352124744	8.48596342475632e-19	0.890478342191024	cg12286462	37	1	1358109	N_Shelf	LOC441869;LOC441869	TSS1500;TSS1500	0		0				NA		6	6	chr1:1357390-1358894
cg23428507	cg23428507	0.881954661749774	0.0467873931619212	18.8502629051701	2.92385689849417e-79	0.89031264635615	cg23428507	37	1	78444764	Island	FUBP1;FUBP1;FUBP1;FUBP1;FUBP1	1stExon;1stExon;5'UTR;5'UTR;Body	0		0		1:78443846-78445914	Unclassified	3	chr1:78443845-78445015	NA	NA
cg13820475	cg13820475	0.894021870532553	0.10390283874319	8.60440274150979	7.67151690828382e-18	0.890282386892587	cg13820475	37	10	44461659		LINC00841	Body	0		0				NA		NA	6	chr10:44460626-44461760
cg17878320	cg17878320	0.8791397051965	0.0891491742308377	9.86144529976359	6.11625640270467e-23	0.890240539784275	cg17878320	37	5	142922506				0		0				3	chr5:142922380-142922575	NA	NA
cg09929430	cg09929430	0.896223367618872	0.0834966559662128	10.7336438477432	7.07501076004226e-27	0.890124617703714	cg09929430	37	2	42097964				0		0				NA		NA	6	chr2:42097963-42098865
cg14159672	cg14159672	0.866103269573428	0.0700319122683121	12.3672657438675	3.92972027482478e-35	0.890118201554762	cg14159672	37	1	205819179	Island	PM20D1	1stExon	0		0		1:205818815-205819635	Unclassified_Cell_type_specific	NA		6	3	chr1:205819032-205819572
cg07948153	cg07948153	0.892383908074205	0.0938997339844814	9.50358291985884	2.02790151861131e-21	0.890016642685714	cg07948153	37	15	94846092		MCTP2;MCTP2	Body;Body	0		0				NA		NA	NA
cg21583438	cg21583438	0.912366478505777	0.0723509617625673	12.6102881880115	1.85314145876736e-36	0.889948431269765	cg21583438	37	4	28170349				0		0				NA		NA	6	chr4:28168545-28170604
cg27083089	cg27083089	0.888142461013485	0.0573382437025868	15.4895302622151	4.08262462070738e-54	0.889930894450351	cg27083089	37	6	31322121	N_Shore	HLA-B	3'UTR	0		0				3	chr6:31321620-31322190	NA	NA
cg24218279	cg24218279	0.889576443366578	0.0549205367058857	16.1975191198604	5.25028477558943e-59	0.889914250886344	cg24218279	37	6	170374383				0		0				NA		6	NA
cg25713113	cg25713113	0.869368849528443	0.0704014822198277	12.3487293465477	4.94868518169513e-35	0.889883244885794	cg25713113	37	7	25536674				0		0				3	chr7:25536085-25536695	NA	NA
cg08159868	cg08159868	0.887603133569701	0.0725566168546235	12.233248627732	2.0651115290831e-34	0.889847653310056	cg08159868	37	16	3594316		NLRC3;NLRC3;NLRC3;NLRC3	ExonBnd;ExonBnd;Body;Body	0		0				3	chr16:3594185-3594675	NA	NA
cg02711212	cg02711212	0.892475863464279	0.121995055550137	7.31567242163758	2.56095709959853e-13	0.889835264224347	cg02711212	37	15	69854024		LOC145837	TSS200	0		0				3	chr15:69853765-69854115	NA	NA
cg13603819	cg13603819	0.893350773327361	0.113505814696514	7.87052871005735	3.53145610486441e-15	0.889683617295953	cg13603819	37	16	67984103		SLC12A4;SLC12A4;SLC12A4;SLC12A4;SLC12A4	Body;Body;Body;Body;Body	0		0				NA		6	6	chr16:67972559-67987040
cg08010331	cg08010331	0.870141854746016	0.0768684941443909	11.3198764257243	1.04619288575027e-29	0.889488999177193	cg08010331	37	6	33038032		HLA-DPA1	Body	0		0				NA		6	6	chr6:33031169-33041957
cg11540596	cg11540596	0.754176450185307	0.0435513670294259	17.316940928071	3.50501817248732e-67	0.889231718826557	cg11540596	37	6	167403092				0		0				NA		6	6	chr6:167402909-167403840
cg06797478	cg06797478	0.887488214904957	0.0704057819903142	12.6053314062622	1.9734135309845e-36	0.889227217834083	cg06797478	37	13	22394436				0		0				NA		NA	NA
cg26921987	cg26921987	0.891391141377193	0.112296760675194	7.93781704848501	2.05770549192138e-15	0.889211294715526	cg26921987	37	11	119548369		PVRL1;PVRL1;PVRL1	Body;Body;Body	0		0				NA		6	NA
cg06894149	cg06894149	0.742018686821336	0.0535363072130514	13.8601021521418	1.10516866204875e-43	0.889203826367258	cg06894149	37	20	40155253		CHD6	Body	0		0				NA		3	4	chr20:40154979-40155370
cg24557378	cg24557378	0.88977226043948	0.0659330684664119	13.4950834404553	1.67165798993816e-41	0.889130590097504	cg24557378	37	2	3282717	N_Shelf	TSSC1	Body	0		0				3	chr2:3282325-3282835	NA	NA
cg07929412	cg07929412	0.889151986436688	0.0493279111364847	18.0253322297899	1.23269374327269e-72	0.889102829885132	cg07929412	37	2	130694084	S_Shore	LOC101927924	Body	0		0				3	chr2:130693985-130694235	NA	NA
cg19192585	cg19192585	0.889121340335087	0.110939131498872	8.01449703384537	1.10588629321282e-15	0.888894081892359	cg19192585	37	20	62948037	Island			0		0				3	chr20:62947805-62948355	NA	NA		DMR
cg17981101	cg17981101	0.88961545207678	0.0633082111498594	14.0521337740998	7.47474564913084e-45	0.888873125119982	cg17981101	37	7	100663239		MUC17	TSS200	0		0				3	chr7:100662945-100663655	NA	NA
cg23248424	cg23248424	0.890601841631149	0.055175654991202	16.1412101364843	1.30948511391152e-58	0.888871167312009	cg23248424	37	5	179741104	Island	GFPT2	Body	0		0				3	chr5:179741100-179741450	NA	NA
cg18705301	cg18705301	0.847087963279482	0.0528744923345834	16.0207299565017	9.15689784421839e-58	0.888735876548508	cg18705301	37	15	41695430	S_Shore	NDUFAF1	TSS1500	0		0				3	chr15:41695180-41695455	NA	NA
cg14906510	cg14906510	0.887316516549369	0.0507082513298202	17.4984641213128	1.47184824657173e-68	0.888605632733476	cg14906510	37	12	7781169	Island			0		0				3	chr12:7780905-7781215	NA	NA
cg09828504	cg09828504	0.896630047812474	0.0598777737306237	14.9743384222367	1.08037555011924e-50	0.888603727945836	cg09828504	37	21	43279690		PRDM15;PRDM15	Body;Body	0		0				NA		6	NA
cg23571474	cg23571474	0.883069253948544	0.0765823908735192	11.5309700294809	9.21000792283875e-31	0.888593492909791	cg23571474	37	20	49411370	N_Shore	BCAS4;BCAS4;BCAS4	TSS200;TSS200;TSS200	0		0		20:49410635-49412537	Promoter_Associated	3	chr20:49410685-49411615	NA	NA
cg12655303	cg12655303	0.892243435083563	0.115817022568625	7.70390582744332	1.31969119212321e-14	0.888496549308744	cg12655303	37	10	62330699		ANK3;ANK3	Body;Body	0		1	chr10:62330469-62330469			NA		NA	NA
cg03704868	cg03704868	0.892125571886355	0.102407060489192	8.71156312489324	2.99712811449875e-18	0.888404485551062	cg03704868	37	5	127674703		FBN2	Body	0		0				NA		NA	NA
cg07334487	cg07334487	0.888138320715954	0.0656654879099082	13.5251918318868	1.1105358292318e-41	0.88809245457357	cg07334487	37	15	93118933				0		0				NA		NA	NA
cg23066280	cg23066280	0.868000809231392	0.0625819351834839	13.8698301144971	9.6505091718559e-44	0.887926572618949	cg23066280	37	7	158032496		PTPRN2;PTPRN2;PTPRN2	Body;Body;Body	0		0				3	chr7:158031765-158032555	NA	NA
cg22548845	cg22548845	0.879572070294299	0.0884839057096921	9.94047519986401	2.77500166166703e-23	0.887877708087833	cg22548845	37	12	105647510				0		0				NA		NA	6	chr12:105647408-105648878
cg01200173	cg01200173	0.842053726470767	0.116050023828845	7.25595479163935	3.98838289600059e-13	0.887813887488587	cg01200173	37	16	52111772				0		0				NA		NA	NA
cg22425860	cg22425860	0.886000900610399	0.0848289284059122	10.4445608032536	1.55171962699303e-25	0.887812392566109	cg22425860	37	4	190474719				0		0				3	chr4:190474145-190474915	NA	NA
cg18564061	cg18564061	0.909484525592469	0.0647095834650505	14.0548660166184	7.19178948022607e-45	0.887804954721886	cg18564061	37	3	194344854		TMEM44;TMEM44;TMEM44;TMEM44	Body;Body;Body;Body	0		0				3	chr3:194344065-194344915	NA	NA
cg06262380	cg06262380	0.885862572199183	0.0905018714437553	9.78833429703965	1.26360323151207e-22	0.887621533984446	cg06262380	37	9	77682292		NMRK1;NMRK1;NMRK1	Body;Body;Body	0		0				NA		NA	NA
cg19432846	cg19432846	0.877937135848413	0.0757044183200994	11.5969074900787	4.272393487846e-31	0.887605348579091	cg19432846	37	6	40663073				0		0				3	chr6:40662945-40663195	NA	NA
cg00588198	cg00588198	0.887878460566466	0.0546286971921584	16.2529678759009	2.12808133451629e-59	0.887512086944168	cg00588198	37	6	29648452				0		0		6:29648152-29649066	Unclassified_Cell_type_specific	3	chr6:29647685-29648735	NA	NA
cg09537031	cg09537031	0.88489932121393	0.107896669872063	8.20135896931004	2.37684618909133e-16	0.887481791357074	cg09537031	37	8	19171706	Island	SH2D4A	5'UTR	0		0		8:19170830-19172060	Unclassified_Cell_type_specific	3	chr8:19170025-19172235	NA	NA
cg14752227	cg14752227	0.856534603186748	0.0587691168993993	14.5745699165935	4.07681980332272e-48	0.887481262115837	cg14752227	37	20	34000481		UQCC;UQCC	TSS1500;TSS1500	0		0				NA		NA	6	chr20:33998747-34000659
cg17016295	cg17016295	0.878552732226858	0.0928555504081331	9.46149937580799	3.03558707045844e-21	0.887392990916727	cg17016295	37	8	141667158				0		0				NA		NA	4	chr8:141665805-141667306
cg26181490	cg26181490	0.875625414958145	0.0786110133239972	11.1387117139584	8.12866598786416e-29	0.88737898399198	cg26181490	37	5	180634758	S_Shelf			0		0				3	chr5:180634425-180635035	NA	NA
cg22698544	cg22698544	0.886125256492502	0.0930439531491209	9.52372751265539	1.67076193159377e-21	0.887359349362774	cg22698544	37	1	35953126		KIAA0319L	Body	0		0				NA		NA	3	chr1:35952465-35953186
cg06491590	cg06491590	0.915988230156501	0.057651806892946	15.888283117603	7.63913149702537e-57	0.887318393603261	cg06491590	37	7	4855406	N_Shore	RADIL	Body	0		0				3	chr7:4855325-4856215	NA	NA
cg16662370	cg16662370	0.882690180601673	0.0560068799661528	15.7603883868396	5.82737640840124e-56	0.887294438905401	cg16662370	37	5	14830500		ANKH	Body	0		0				3	chr5:14830360-14830595	NA	NA
cg12479151	cg12479151	0.883714001174643	0.0702615283345155	12.5774947132843	2.8079419721708e-36	0.887240935211175	cg12479151	37	2	170397258		FASTKD1;FASTKD1;FASTKD1	Body;Body;Body	0		0				NA		NA	NA
cg18294563	cg18294563	0.889977190694447	0.09211558123915	9.66152716752547	4.39266120300551e-22	0.887201734574347	cg18294563	37	14	50588580		SOS2	Body	0		0				NA		4	NA
cg11878555	cg11878555	0.887169753934762	0.0626825084590889	14.1533862594825	1.77976509315858e-45	0.887187890398147	cg11878555	37	1	31920316				0		0				3	chr1:31920120-31920390	NA	NA
cg17143073	cg17143073	0.888145251800228	0.148013753305282	6.00042382526714	1.96803160772506e-09	0.887122490524502	cg17143073	37	5	1933187	S_Shore			0		0				NA		6	6	chr5:1927994-1934596
cg19111271	cg19111271	0.886020081868281	0.115693143712848	7.65836291965057	1.88318098435671e-14	0.887102333025069	cg19111271	37	12	58566617				0		0				NA		NA	4	chr12:58566199-58566829
cg22818506	cg22818506	0.918550391813382	0.126001972891233	7.28996832935535	3.10027895215135e-13	0.886983372160927	cg22818506	37	5	125827352		GRAMD3;GRAMD3;GRAMD3;GRAMD3;GRAMD3	Body;Body;Body;Body;Body	0		0				NA		NA	NA
cg03838062	cg03838062	0.886255137745455	0.0454337390887093	19.5065419558589	9.65997521010876e-85	0.886884820970221	cg03838062	37	22	22707542				0		0				NA		NA	NA
cg04877503	cg04877503	0.897859168340949	0.0627926409392024	14.2987960836092	2.22627599850758e-46	0.886866746768337	cg04877503	37	10	13114379		CCDC3	5'UTR	0		0				NA		NA	NA
cg13592031	cg13592031	0.932456050018184	0.0575867584176701	16.1921954914564	5.72489371161175e-59	0.886782968539078	cg13592031	37	1	218127771				0		0				NA		3	6	chr1:218126664-218127797
cg13232922	cg13232922	0.87940503380043	0.0839300253982174	10.4778359070901	1.09214223106716e-25	0.886702709212976	cg13232922	37	10	75284014		USP54	Body	0		0				NA		NA	NA
cg08177575	cg08177575	0.885711607532942	0.134263435588745	6.59681918348876	4.20072564508881e-11	0.886675987978475	cg08177575	37	17	7807437		CHD3;CHD3;CHD3	Body;Body;Body	0		0				NA		NA	NA
cg24062310	cg24062310	0.887217721892804	0.0926803308981677	9.57288038675252	1.03967956506241e-21	0.886672834157415	cg24062310	37	19	41289994	N_Shelf	RAB4B	Body	0		0				NA		NA	NA
cg10758676	cg10758676	0.884598160507742	0.0732808072908391	12.0713484636833	1.49661582332806e-33	0.886582659710936	cg10758676	37	6	158010406	N_Shelf	ZDHHC14;ZDHHC14	Body;Body	0		0				NA		NA	NA
cg03998338	cg03998338	0.883758232966414	0.0485725162902171	18.1946149893908	5.69377962647542e-74	0.88652988488873	cg03998338	37	16	55794910	Island	CES4	Body	0		0				NA		5	5	chr16:55793906-55794972
cg06821175	cg06821175	0.90468495704858	0.0455533784868282	19.8598871719289	9.05136962413193e-88	0.886481419633856	cg06821175	37	15	51678558		GLDN	Body	0		0				3	chr15:51678265-51678695	NA	NA
cg03609661	cg03609661	0.88613700075	0.116642639965058	7.59702456164794	3.03017041451799e-14	0.886392156959538	cg03609661	37	17	4513314	S_Shelf			0		0				NA		6	3	chr17:4513172-4514136
cg10794497	cg10794497	0.920615343228972	0.0245675753091344	37.4727799404234	2.55713702366226e-307	0.886322826604136	cg10794497	37	17	26295997				0		0				NA		NA	6	chr17:26294840-26296112
cg17535283	cg17535283	0.879197289567217	0.0683229573326534	12.8682557648456	6.79186185414969e-38	0.886270303225856	cg17535283	37	2	26541115		GPR113;GPR113;GPR113	Body;Body;Body	0		0				NA		NA	NA
cg17339882	cg17339882	0.893698867085246	0.0587587569918562	15.2096285360344	3.05270374039945e-52	0.886218051374621	cg17339882	37	1	62596957		INADL	Body	0		0		1:62596539-62597171	Unclassified	3	chr1:62596860-62597075	NA	NA
cg02094460	cg02094460	0.885469717393762	0.124752370981453	7.09781874626982	1.26741250638882e-12	0.886051456254706	cg02094460	37	2	11977415		MIR4262	TSS1500	0		0				NA		NA	NA
cg26774685	cg26774685	0.885758924322317	0.103714714064865	8.54034003090775	1.338274400597e-17	0.886030300376907	cg26774685	37	6	109079722		LINC00222	Body	0		0				NA		NA	NA
cg21598751	cg21598751	0.87810766944066	0.0539135245362715	16.2873356359756	1.21404221478064e-59	0.886019424658812	cg21598751	37	1	159791473				0		0		1:159790697-159792246	Unclassified_Cell_type_specific	3	chr1:159791300-159791690	NA	NA
cg09800235	cg09800235	0.891953828647332	0.0966294282658832	9.23066445341117	2.68958229639917e-20	0.886007332040181	cg09800235	37	12	133250183	Island	POLE	Body	0		0				NA		6	NA
cg22791632	cg22791632	0.883855562227262	0.125833470375392	7.02401006338382	2.15589270616184e-12	0.885932607239255	cg22791632	37	19	12075848	N_Shore	ZNF763	TSS200	0		0		19:12075482-12076599	Promoter_Associated	3	chr19:12075660-12076395	NA	NA
cg19928791	cg19928791	0.87954428028862	0.140598466920551	6.25571743101316	3.95692624840352e-10	0.885901017096043	cg19928791	37	16	27265166		NSMCE1	Body	0		0				3	chr16:27264900-27265195	NA	NA
cg10546252	cg10546252	0.896307015462751	0.0563383984018556	15.9093449740884	5.45815551419451e-57	0.885897705644757	cg10546252	37	22	24384294	Island	GSTT1	TSS200	0		0		22:24384030-24385101	Unclassified_Cell_type_specific	3	chr22:24384200-24384490	NA	NA
cg05696136	cg05696136	0.889986640277194	0.0641929659951237	13.8642392742033	1.0432627354017e-43	0.885875107842806	cg05696136	37	2	153318682		FMNL2	Body	0		0				NA		NA	NA
cg26092736	cg26092736	0.88740685724248	0.101806440239208	8.71660825344056	2.86659874860703e-18	0.885830002339142	cg26092736	37	14	38561592				0		0				NA		NA	NA
cg10523679	cg10523679	0.884574653657963	0.056813518577691	15.5697917644078	1.16786800052319e-54	0.885803702952982	cg10523679	37	1	76189770	N_Shore	ACADM;ACADM	TSS1500;TSS1500	0		0		1:76189592-76191178	Promoter_Associated	3	chr1:76189645-76190190	NA	NA
cg02722618	cg02722618	0.878077360446163	0.125652094370874	6.98816334771498	2.78508020170182e-12	0.885758202772801	cg02722618	37	6	31852980	N_Shelf	EHMT2;EHMT2	Body;Body	0		0				NA		6	NA
cg11608150	cg11608150	0.884677382689417	0.0608390089468526	14.5412852379342	6.63353897370488e-48	0.885616820513199	cg11608150	37	5	135415948	N_Shore			0		0		5:135415053-135416202	Unclassified_Cell_type_specific	3	chr5:135415705-135416015	NA	NA		RDMR
cg23386509	cg23386509	0.880450325512424	0.0785002021250211	11.2158988343775	3.4070726491407e-29	0.885604149092877	cg23386509	37	16	80843728				0		0				3	chr16:80843645-80843895	NA	NA
cg01059867	cg01059867	0.871746711954923	0.0450694211635728	19.3423099176501	2.36634056529951e-83	0.885511046224164	cg01059867	37	18	72874334				0		0				NA		4	6	chr18:72873562-72874794
cg20891444	cg20891444	0.719322370010089	0.0438039169098412	16.421416639307	1.34392046677801e-60	0.885486436599311	cg20891444	37	9	82218641		TLE4;TLE4;TLE4;TLE4;TLE4;TLE4	5'UTR;Body;Body;Body;Body;Body	0		0				3	chr9:82218460-82218775	NA	NA
cg16660312	cg16660312	0.742135176276113	0.123580717867718	6.00526675262159	1.91017588902053e-09	0.885482505808291	cg16660312	37	2	242750036		NEU4;NEU4	TSS200;TSS200	0		0				3	chr2:242749780-242750275	NA	NA
cg02792220	cg02792220	0.893878805942547	0.144737116017105	6.1758782442294	6.57966800940071e-10	0.885453363183045	cg02792220	37	20	21196343		KIZ;KIZ;KIZ;KIZ;KIZ-AS1	Body;Body;Body;Body;Body	0		0				NA		NA	NA
cg25504086	cg25504086	0.882961783343636	0.117480759552557	7.51579906962239	5.65643713402923e-14	0.885390447984634	cg25504086	37	12	104614002	S_Shelf	TXNRD1	Body	0		1	chr12:104613868-104613868	12:104613505-104614107	Unclassified_Cell_type_specific	3	chr12:104613765-104614075	NA	NA
cg03936816	cg03936816	0.881113944958801	0.0752520517118437	11.7088361701124	1.14845189844637e-31	0.885234961127122	cg03936816	37	9	139988774		MAN1B1;MAN1B1;MAN1B1	Body;Body;Body	0		0				NA		NA	NA
cg17583490	cg17583490	0.916685753306925	0.0640851505134445	14.3041835115081	2.06041801319272e-46	0.885173771170761	cg17583490	37	5	1124711				0		0				NA		6	NA
cg08742975	cg08742975	0.881211431285932	0.0738878489393504	11.9263376040255	8.62868560362578e-33	0.88516963448227	cg08742975	37	1	204632973		LRRN2;LRRN2	5'UTR;5'UTR	0		0				NA		NA	NA
cg21555962	cg21555962	0.959855018928644	0.039204451181302	24.4833173276619	2.22414803401043e-132	0.885158332494259	cg21555962	37	17	33382228		RFFL;RFFL;RAD51L3-RFFL	Body;5'UTR;Body	0		0				NA		NA	NA
cg13972423	cg13972423	0.882508623368516	0.0608171941190634	14.5108408263756	1.03444725378604e-47	0.885117221277357	cg13972423	37	14	59183596				0		0				3	chr14:59183480-59183715	NA	NA
cg19384241	cg19384241	0.884866578593125	0.0560982662686765	15.7735102606407	4.73437295178396e-56	0.885108306886201	cg19384241	37	2	55393977				0		0				NA		NA	NA
cg01858500	cg01858500	0.852296045940362	0.0677354085073777	12.5827254123304	2.62804009073872e-36	0.885096812572507	cg01858500	37	17	68202566				0		0				NA		NA	NA
cg00820422	cg00820422	0.884690975535712	0.120219670642549	7.35895357895446	1.85357469379021e-13	0.885053302011801	cg00820422	37	7	158065273	S_Shelf	PTPRN2;PTPRN2;PTPRN2;PTPRN2;PTPRN2	Body;Body;Body;Body;Body	0		0				3	chr7:158065265-158065915	NA	NA
cg20879768	cg20879768	0.884964193588136	0.0848030954866505	10.4355175776272	1.70681042099221e-25	0.885033293399996	cg20879768	37	18	44562136	S_Shore	KATNAL2;TCEB3B	5'UTR;TSS200	0		0				NA		NA	NA
cg14725532	cg14725532	0.884059737780142	0.101187807629246	8.73682075432795	2.39762463504131e-18	0.885027730990316	cg14725532	37	10	89601562		CFL1P1	Body	0		0				NA		NA	5	chr10:89600928-89601588
cg11219637	cg11219637	0.885062844073529	0.0949862435356857	9.31780025326527	1.18777222111722e-20	0.885017437584158	cg11219637	37	1	42048611		HIVEP3;HIVEP3	Body;Body	0		0				NA		6	NA
cg20272789	cg20272789	0.885191024087072	0.0708955755448905	12.4858429779807	8.91936137018278e-36	0.885003135537311	cg20272789	37	8	74037759				0		0				NA		NA	NA
cg09352518	cg09352518	0.877214800216658	0.0576248783864997	15.2228486164089	2.49429545604159e-52	0.884980995350995	cg09352518	37	19	21265421	Island	ZNF714	5'UTR	0		0				3	chr19:21265125-21265555	NA	NA
cg16128337	cg16128337	0.841052777617755	0.115588448340047	7.27627016104139	3.43176007693424e-13	0.884932787715028	cg16128337	37	16	57804890		KIFC3;KIFC3;KIFC3	Body;Body;Body	0		0				NA		6	4	chr16:57803379-57807358
cg06042929	cg06042929	0.812381525681195	0.0345027273905729	23.5454292202755	1.39828147562865e-122	0.884858320099445	cg06042929	37	7	103848629		ORC5;ORC5	TSS200;TSS200	0		0		7:103847476-103849161	Promoter_Associated	NA		6	6	chr7:103846549-103850327
cg25114630	cg25114630	0.862745901553054	0.09295519263467	9.28130938250857	1.67408435084366e-20	0.884778879289611	cg25114630	37	15	101792522	Island	CHSY1	TSS1500	0		0		15:101792092-101792525	Promoter_Associated	3	chr15:101792465-101792955	NA	NA
cg09899801	cg09899801	0.883169979276925	0.0906294555806199	9.74484480369957	1.94075185553103e-22	0.884773030855394	cg09899801	37	4	80247540		NAA11	TSS1500	0		0				NA		NA	NA
cg12517191	cg12517191	0.878847736154489	0.107708716360467	8.15948574870452	3.36453971640155e-16	0.884760530639174	cg12517191	37	13	114290672	N_Shore	TFDP1;TFDP1	Body;Body	0		0				NA		6	NA
cg15897613	cg15897613	0.881369235602192	0.106523741235187	8.27392302769644	1.29621859890572e-16	0.884611828587198	cg15897613	37	1	23418405		LUZP1;LUZP1	Body;Body	0		0				NA		NA	NA
cg04481635	cg04481635	0.887591811669463	0.059632029634822	14.884480992932	4.15699763799896e-50	0.884522307621604	cg04481635	37	6	224813				0		0				NA		NA	6	chr6:223020-230523
cg04194339	cg04194339	0.882474683298086	0.103544017885126	8.52270079259552	1.55875094336924e-17	0.884493232910918	cg04194339	37	15	99836575		LRRC28	Body	0		0				NA		NA	NA
cg05958000	cg05958000	0.868815345167665	0.0483356456871016	17.9746299613312	3.07911234523753e-72	0.884487734408689	cg05958000	37	9	138280729				0		0				NA		6	NA
cg00312872	cg00312872	0.876991599091503	0.0770899266077057	11.3762152551309	5.49323238298353e-30	0.88444530886461	cg00312872	37	18	44557732	S_Shore	TCEB3C;KATNAL2	TSS1500;5'UTR	0		0				3	chr18:44557585-44558355	NA	NA
cg20014942	cg20014942	0.887886279941462	0.0601026438836211	14.7728323176715	2.19299936476762e-49	0.884347422201119	cg20014942	37	22	48977448	S_Shore	FAM19A5;FAM19A5	Body;Body	0		0				NA		6	NA
cg05022385	cg05022385	0.88064012263144	0.124963643747016	7.04717065080354	1.82592338995303e-12	0.884330075845931	cg05022385	37	5	34679409		RAI14;RAI14;RAI14	5'UTR;5'UTR;5'UTR	0		0				3	chr5:34679180-34679410	NA	NA
cg05280794	cg05280794	0.880455723943335	0.0562570668665042	15.6505799712705	3.29205602293237e-55	0.884305771611605	cg05280794	37	17	1040653		ABR;ABR	Body;5'UTR	0		0				3	chr17:1040645-1040835	NA	NA
cg19001113	cg19001113	0.878691051468827	0.125883851595706	6.98017291598982	2.94816974725362e-12	0.884301882375691	cg19001113	37	6	166071572	N_Shelf	PDE10A;PDE10A	Body;5'UTR	0		0				3	chr6:166071565-166071715	NA	NA		CDMR
cg16283179	cg16283179	0.877902359203505	0.0651775281799075	13.4694024722794	2.36774349655954e-41	0.88413127424492	cg16283179	37	19	3624140	Island	C19orf29;C19orf29	Body;Body	0		0				NA		6	NA
cg04109220	cg04109220	0.882369124197803	0.0707613281153704	12.4696518239337	1.09302581925788e-35	0.884030537707671	cg04109220	37	9	35812293	Island	SPAG8;SPAG8	TSS200;TSS200	0		0		9:35811774-35812660	Promoter_Associated	3	chr9:35812080-35812335	NA	NA		CDMR
cg04122904	cg04122904	0.848828512263945	0.0656673283677684	12.9261922688571	3.20292777090178e-38	0.88397920738918	cg04122904	37	17	80546376	S_Shore	FOXK2	Body	0		0				NA		6	NA
cg26913710	cg26913710	0.798590489460874	0.0657379998146635	12.148080131923	5.87285080523979e-34	0.883858419093992	cg26913710	37	6	52441888	S_Shore	TRAM2-AS1;TRAM2-AS1;TRAM2	TSS1500;TSS200;TSS200	1	high-CpG:52549757-52549847	0		6:52440758-52442826	Promoter_Associated	3	chr6:52441785-52442730	NA	NA
cg03364617	cg03364617	0.883511705531868	0.0712013851562788	12.4086308657151	2.34630622992471e-35	0.883746960534926	cg03364617	37	14	69811005		GALNT16;GALNT16	Body;Body	0		0				NA		6	NA
cg05227268	cg05227268	0.889690415403937	0.0949662775707578	9.36848782707149	7.35790951604285e-21	0.883708418080006	cg05227268	37	8	23004485		TNFRSF10D;TNFRSF10D	ExonBnd;Body	0		0				3	chr8:23004165-23004495	NA	NA
cg21135466	cg21135466	0.879300953163484	0.0880175643621614	9.99006231921471	1.68475791684281e-23	0.883559487903074	cg21135466	37	1	249199569	N_Shore	PGBD2;PGBD2	TSS1500;TSS1500	0		0				NA		6	NA
cg15431735	cg15431735	0.882740085393499	0.0447752378576032	19.7149167180494	1.60580312386788e-86	0.883550282348907	cg15431735	37	14	91141421		TTC7B	Body	0		0				NA		NA	NA
cg07857331	cg07857331	0.87674920106188	0.0902975820108236	9.70955347350041	2.74537159019999e-22	0.883526434526262	cg07857331	37	5	71607567	S_Shelf	MRPS27	Body	0		0				NA		NA	NA
cg04065971	cg04065971	0.887210566095465	0.0931531109761063	9.52421831969771	1.66288638785133e-21	0.883486637180709	cg04065971	37	21	45625435	S_Shelf			0		0				3	chr21:45625180-45625570	NA	NA
cg15587947	cg15587947	0.865322563107443	0.13903622215677	6.22372033477541	4.85502181559175e-10	0.883477802710052	cg15587947	37	19	10220948	Island	PPAN-P2RY11;P2RY11;PPAN	Body;TSS1500;Body	0		0				NA		6	6	chr19:10219972-10230919
cg02747644	cg02747644	0.871416246828806	0.0785206729165678	11.0979212793391	1.28395398603868e-28	0.883448323862545	cg02747644	37	2	38588187		ATL2;ATL2;ATL2;ATL2	Body;Body;Body;Body	0		0				NA		NA	NA
cg15775152	cg15775152	0.881254741281745	0.147878996554342	5.95929619361397	2.53326580162788e-09	0.883423359679894	cg15775152	37	8	27613209		CCDC25;CCDC25;CCDC25;CCDC25;CCDC25;CCDC25	Body;Body;Body;Body;5'UTR;5'UTR	0		0				NA		NA	3	chr8:27613157-27613480
cg12842409	cg12842409	0.89923759586265	0.141556838534978	6.35248431067818	2.11865041069288e-10	0.88336406812509	cg12842409	37	17	73738809	Island	ITGB4;ITGB4;ITGB4	Body;Body;Body	0		0				NA		NA	NA
cg09464894	cg09464894	0.874891364637518	0.0975218012546442	8.97123877309284	2.93198099448877e-19	0.88330567715762	cg09464894	37	9	92315250		UNQ6494	Body	0		0				NA		3	6	chr9:92314546-92317686
cg23899408	cg23899408	0.878883470589568	0.0681935487939708	12.8880735220994	5.25399071998519e-38	0.883303268468172	cg23899408	37	19	12877188	S_Shore	HOOK2;HOOK2	Body;Body	0		0		19:12876595-12877288	Unclassified_Cell_type_specific	3	chr19:12876865-12877355	NA	NA
cg07366047	cg07366047	0.87221740566522	0.0490586120549919	17.7790885051439	1.02635039026048e-70	0.883265630600108	cg07366047	37	2	135921205		RAB3GAP1;RAB3GAP1	Body;Body	0		0				3	chr2:135921000-135921210	NA	NA
cg16696513	cg16696513	0.796306268465631	0.0641527277260112	12.4126642263219	2.23103310694511e-35	0.883257695528587	cg16696513	37	2	241417278				0		0				NA		NA	NA
cg03318990	cg03318990	0.872283507208102	0.0719781303391526	12.1187297182909	8.40517682063139e-34	0.883203167334079	cg03318990	37	11	2871644	Island			0		0				3	chr11:2871625-2872235	NA	NA
cg16876255	cg16876255	0.881784901099434	0.0903633884245703	9.75820978465735	1.70131816276003e-22	0.883194451450427	cg16876255	37	19	9731953	Island	ZNF561	TSS200	0		0		19:9731603-9732474	Promoter_Associated	3	chr19:9731780-9732715	NA	NA
cg18869700	cg18869700	0.883087955805871	0.101579451848345	8.69356882457185	3.51228741140857e-18	0.883170258114291	cg18869700	37	14	20907205	S_Shelf			0		0				3	chr14:20906725-20907335	NA	NA
cg09954849	cg09954849	0.877577034977067	0.0843322175186371	10.4061894824849	2.32336120722856e-25	0.883169218471985	cg09954849	37	8	142737340	S_Shelf			0		0		8:142736560-142737956	Unclassified	3	chr8:142737180-142737470	NA	NA
cg26404867	cg26404867	0.869052706406158	0.143771641467115	6.04467402290137	1.49712383554436e-09	0.883093499944317	cg26404867	37	12	133357367		GOLGA3	Body	0		0				NA		NA	NA
cg09110876	cg09110876	0.882974624474696	0.130429793437383	6.76973106530755	1.29021999981381e-11	0.883070712760828	cg09110876	37	8	82128975				0		0				3	chr8:82128905-82129315	NA	NA
cg12546582	cg12546582	0.879258316072986	0.071309376699496	12.3301921397835	6.22979989640659e-35	0.883008399400057	cg12546582	37	6	136192107		PDE7B	Body	0		0				3	chr6:136191940-136192210	NA	NA
cg25369062	cg25369062	0.891256351151806	0.0944211048770403	9.43916460533312	3.75763223976752e-21	0.883004398720741	cg25369062	37	5	147286719		C5orf46	TSS1500	0		0				NA		NA	NA
cg12057156	cg12057156	0.915849279837552	0.084249932672974	10.8706232845613	1.59110134086382e-27	0.882898658285318	cg12057156	37	7	162052	S_Shelf			0		0		7:161845-162157	Unclassified_Cell_type_specific	3	chr7:161805-162075	NA	NA
cg20311868	cg20311868	0.865829712333453	0.0555379453754098	15.5898765516236	8.5298225694908e-55	0.882877149711504	cg20311868	37	7	73256971	S_Shore	WBSCR27	TSS200	0		0		7:73256031-73257352	Promoter_Associated	3	chr7:73256780-73257055	NA	NA
cg06152029	cg06152029	0.88201495265663	0.113868150989138	7.74593198356901	9.48832938702675e-15	0.882873163890377	cg06152029	37	22	27936173				0		0				NA		3	NA
cg27219644	cg27219644	0.869193073900845	0.11193338674967	7.76527092711599	8.14708852303807e-15	0.882829354589331	cg27219644	37	2	15793192				0		0				NA		NA	4	chr2:15792904-15793827
cg08367035	cg08367035	0.865664137338382	0.142434408593226	6.07763352892212	1.21969105875546e-09	0.882794643099341	cg08367035	37	11	121593622				0		1	chr11:121593077-121593077	11:121592968-121593917	Unclassified	3	chr11:121593505-121594555	NA	NA		DMR
cg23758822	cg23758822	0.873136301958186	0.0499953697259004	17.4643433330957	2.67764441998886e-68	0.882744624307667	cg23758822	37	17	41437982	N_Shore			0		0		17:41437379-41439222	Promoter_Associated	3	chr17:41437740-41438695	NA	NA
cg08361089	cg08361089	0.867522040444131	0.122728375558765	7.06863458832912	1.5646555465064e-12	0.882679517192703	cg08361089	37	8	11396323		BLK	5'UTR	0		0				3	chr8:11396205-11396470	NA	NA
cg14823918	cg14823918	0.922952131296636	0.095006127503071	9.71465899677684	2.61121586695542e-22	0.882629345504505	cg14823918	37	2	101223620				0		0		2:101222895-101224155	Unclassified	3	chr2:101223340-101223835	NA	NA
cg14218795	cg14218795	0.868391725711136	0.110154921863262	7.88336745215156	3.18674176884125e-15	0.882598520418576	cg14218795	37	5	78658820				0		0				NA		NA	NA
cg24891125	cg24891125	0.881747215487501	0.0952889993853465	9.25339988010301	2.17463067407017e-20	0.882568466475527	cg24891125	37	5	422573	S_Shore	AHRR	Body	0		0				NA		6	6	chr5:419604-425425
cg20024748	cg20024748	0.879740919201337	0.0729407642053337	12.0610323840973	1.69642962051435e-33	0.882396162232802	cg20024748	37	3	18913727				0		0				NA		NA	6	chr3:18913519-18914357
cg03198009	cg03198009	0.878715364808794	0.0634605218896584	13.8466457357009	1.3329255722131e-43	0.882327385033645	cg03198009	37	6	29648604				0		0		6:29648152-29649066	Unclassified_Cell_type_specific	3	chr6:29647685-29648735	NA	NA
cg00013655	cg00013655	0.941966066498136	0.052733905746846	17.8626265807075	2.30531090276732e-71	0.882297938501657	cg00013655	37	16	629015	N_Shore	PIGQ;PIGQ	Body;Body	0		0		16:628968-629518	Unclassified_Cell_type_specific	3	chr16:628905-629390	NA	NA
cg00837987	cg00837987	0.868837335732216	0.0936189840616518	9.28056787243121	1.68577670371367e-20	0.882245743729649	cg00837987	37	8	588849				0		0				NA		NA	6	chr8:584177-589353
cg15531363	cg15531363	0.876719750996428	0.068068475705409	12.8799674432369	5.83601737024685e-38	0.882217940753421	cg15531363	37	1	161713227				0		0				3	chr1:161713040-161713355	NA	NA
cg20064778	cg20064778	0.830175357021991	0.0688632494546282	12.0554194522721	1.81605599119711e-33	0.882160066729716	cg20064778	37	22	24384315	Island	GSTT1	TSS200	0		0		22:24384030-24385101	Unclassified_Cell_type_specific	3	chr22:24384200-24384490	NA	NA
cg03900255	cg03900255	0.909544399237503	0.0640547762590684	14.199478202201	9.22970830438653e-46	0.882148187492519	cg03900255	37	16	2710864		ERVK13-1	Body	0		0				3	chr16:2710785-2711075	NA	NA
cg17317383	cg17317383	0.878256660384309	0.113970525089969	7.70599819287491	1.29824465767299e-14	0.881972828755524	cg17317383	37	9	140801008		CACNA1B;CACNA1B	Body;Body	0		0				NA		NA	NA
cg07589374	cg07589374	0.87602418067826	0.0856601236952256	10.226744287635	1.50493876500086e-24	0.881909296296124	cg07589374	37	5	54336591				0		0				NA		NA	NA
cg15158376	cg15158376	0.865960814168691	0.0691704483991081	12.5192308884882	5.86002222622833e-36	0.881893045149157	cg15158376	37	18	712731	Island	ENOSF1;ENOSF1;ENOSF1	TSS200;TSS200;TSS1500	0		0		18:711414-713159	NonGene_Associated	3	chr18:712500-712875	NA	NA
cg20620338	cg20620338	0.862917235709238	0.116563389727311	7.40298680167031	1.33154988653841e-13	0.88185440033859	cg20620338	37	15	102077239				0		0				3	chr15:102076865-102077255	NA	NA
cg03013609	cg03013609	0.879835233758516	0.0478481846313666	18.3880588268284	1.63738337812079e-75	0.881827397282384	cg03013609	37	1	236702902		LGALS8;LGALS8;LGALS8;LGALS8	Body;Body;Body;Body	0		0				NA		NA	6	chr1:236701383-236704859
cg21717958	cg21717958	0.889763732489237	0.0644457378840404	13.8064015046305	2.33192705763709e-43	0.881789163321863	cg21717958	37	4	106892308		NPNT	3'UTR	0		0		4:106892120-106892333	Unclassified_Cell_type_specific	NA		NA	NA
cg00422068	cg00422068	0.881684566219319	0.0925905411073444	9.52240429394556	1.69217876518343e-21	0.881780262028801	cg00422068	37	6	16223119				0		0				3	chr6:16222965-16223395	NA	NA
cg14309153	cg14309153	0.88445104888875	0.108027678439919	8.18726331678641	2.67233073537312e-16	0.881657876288932	cg14309153	37	4	186866237		SORBS2;SORBS2	5'UTR;5'UTR	0		0				NA		NA	NA
cg25152909	cg25152909	0.883228396950858	0.127184628064232	6.94445870065999	3.79914195246157e-12	0.881538555614711	cg25152909	37	5	172566090		C5orf41	3'UTR	0		0				NA		NA	NA
cg15119961	cg15119961	0.772958573202736	0.0708870213895494	10.9040915819421	1.10188338069427e-27	0.881535739448123	cg15119961	37	17	78519103	S_Shore	RPTOR;RPTOR;RPTOR;RPTOR	5'UTR;5'UTR;1stExon;1stExon	0		0		17:78518342-78519269	Promoter_Associated	3	chr17:78518745-78519515	NA	NA
cg15831967	cg15831967	0.885937991361001	0.0637326283105338	13.9008544735409	6.25896669051679e-44	0.881478508147755	cg15831967	37	17	65217376		HELZ	5'UTR	0		0		17:65217090-65217505	Unclassified_Cell_type_specific	3	chr17:65217240-65217490	NA	NA
cg04523731	cg04523731	0.881609579390821	0.107785455600959	8.1793000222098	2.85497453251399e-16	0.881442263678782	cg04523731	37	3	185212897	N_Shelf	TMEM41A	Body	0		0				NA		NA	NA
cg00540587	cg00540587	0.969710470190434	0.0403722060411189	24.0192589229033	1.74985689561029e-127	0.881437217364375	cg00540587	37	2	240184656		HDAC4	Body	0		0				NA		6	NA
cg21649277	cg21649277	0.854139371072357	0.12001946927228	7.11667345515939	1.10563011385333e-12	0.881435604067308	cg21649277	37	19	18117794	N_Shore	ARRDC2;ARRDC2	Body;TSS1500	0		0		19:18117464-18119145	Promoter_Associated	3	chr19:18117425-18117815	NA	NA
cg17347593	cg17347593	0.875395444158976	0.114544714054789	7.64239058417186	2.13225182370178e-14	0.881357714434201	cg17347593	37	7	155577749	N_Shelf			0		0				NA		NA	6	chr7:155566256-155579311
cg16368670	cg16368670	0.878940058145535	0.0929608084403487	9.45495282250622	3.23167668715501e-21	0.881338499157643	cg16368670	37	5	122501738		PRDM6	Body	0		0				NA		NA	NA
cg10811429	cg10811429	0.851261451062859	0.0694501977828645	12.2571494140927	1.53816124259087e-34	0.881277579110652	cg10811429	37	15	80189771	S_Shore	MTHFS;MTHFS;MTHFS;ST20-MTHFS	TSS1500;TSS1500;TSS200;Body	0		0				3	chr15:80189565-80189970	NA	NA
cg12755953	cg12755953	0.873220889017618	0.0632973559374477	13.7955349964469	2.71133907820847e-43	0.881223386824926	cg12755953	37	6	45430813		RUNX2;RUNX2;RUNX2	Body;Body;Body	0		0				3	chr6:45430480-45430855	NA	NA
cg05841700	cg05841700	0.86866157582793	0.0807297832143013	10.7601128262914	5.31051086349571e-27	0.881195162014406	cg05841700	37	1	205819383	S_Shore	PM20D1	TSS200	0		0		1:205818815-205819635	Unclassified_Cell_type_specific	3	chr1:205819185-205819475	NA	NA
cg01787644	cg01787644	0.885072320623011	0.0921395559410555	9.60578018402019	7.55833257445849e-22	0.88083013984642	cg01787644	37	21	37442148	Island	CBR1;CBR1;LOC100133286	TSS200;TSS200;Body	0		0		21:37441890-37442843	Unclassified	3	chr21:37442020-37442315	NA	NA
cg24238852	cg24238852	0.799322832428633	0.0612208147875027	13.0563899746039	5.84336893713886e-39	0.880702552480155	cg24238852	37	22	24384340	Island	GSTT1	TSS200	0		0		22:24384030-24385101	Unclassified_Cell_type_specific	3	chr22:24384200-24384490	NA	NA
cg07158503	cg07158503	0.881769192500723	0.0530632862069172	16.6173121857232	5.22219608195547e-62	0.880638622888802	cg07158503	37	5	135415693	N_Shore			0		0		5:135415053-135416202	Unclassified_Cell_type_specific	NA		6	NA		RDMR
cg05084668	cg05084668	0.883178383587379	0.0577966504604382	15.2807883597323	1.02690863204633e-52	0.880609692122421	cg05084668	37	3	125655381		ALG1L	5'UTR	0		0		3:125654844-125655393	Unclassified_Cell_type_specific	3	chr3:125655105-125655410	NA	NA
cg03255846	cg03255846	0.868923355481367	0.1039863661534	8.35612770812222	6.48105460797859e-17	0.880608783138812	cg03255846	37	12	130898843		RIMBP2	Body	0		0				NA		NA	NA
cg23203918	cg23203918	0.877654055456243	0.079213319207275	11.0796273182255	1.57526883008731e-28	0.880527703252964	cg23203918	37	8	128235836				0		0				3	chr8:128235760-128236150	NA	NA
cg19018201	cg19018201	0.871967357334628	0.109411575058967	7.96960794015333	1.59178545490732e-15	0.880519193016976	cg19018201	37	12	4554962	S_Shore	FGF6	TSS200	0		0				3	chr12:4554805-4555155	NA	NA
cg02869243	cg02869243	0.873305897774555	0.0581295973326726	15.0234293345724	5.15692467697892e-51	0.880509313641367	cg02869243	37	14	94968664		SERPINA12;SERPINA12	5'UTR;5'UTR	0		0				NA		4	6	chr14:94964127-94969381
cg01597387	cg01597387	0.879082997557324	0.0707822108184103	12.4195470499302	2.04717237668602e-35	0.880470265777339	cg01597387	37	14	24458208	S_Shore	DHRS4L2	1stExon	0		0		14:24457827-24459903	Promoter_Associated	3	chr14:24457820-24458395	NA	NA
cg07234876	cg07234876	0.828188957458296	0.0694995107233594	11.916471768483	9.71356267616045e-33	0.880453475925907	cg07234876	37	8	600039	Island			0		0				3	chr8:599445-600455	NA	NA
cg05488173	cg05488173	0.877877536378407	0.0858707266090386	10.2232456978651	1.56027358426434e-24	0.880417200817035	cg05488173	37	15	72635149				0		0				NA		NA	6	chr15:72634442-72635233
cg03682656	cg03682656	0.879868373901662	0.100000892598555	8.79860520279376	1.3852710123628e-18	0.880304762570674	cg03682656	37	15	89870035		MIR6766;POLG;POLG	Body;Body;Body	0		0				3	chr15:89869785-89870195	NA	NA
cg12734820	cg12734820	0.87972914875504	0.103021914301659	8.53924288553887	1.35104124396555e-17	0.880234100759286	cg12734820	37	8	1890640	N_Shore	ARHGEF10	Body	0		0				NA		NA	NA
cg26193015	cg26193015	0.881805229282994	0.139546037417458	6.31909902711917	2.63092652415429e-10	0.880170107847247	cg26193015	37	6	30683144	N_Shore	MDC1	5'UTR	0		0				NA		NA	NA
cg23114830	cg23114830	0.881581511058131	0.0926194287079479	9.51832162383529	1.7599849648919e-21	0.880148633694521	cg23114830	37	14	97619710				0		0				NA		NA	NA
cg22240814	cg22240814	0.878317761333165	0.135955648283553	6.46032564606159	1.04477906164597e-10	0.88013181227317	cg22240814	37	7	55955621	S_Shore			0		0		7:55954729-55956110	Promoter_Associated	3	chr7:55955505-55956075	NA	NA
cg00134289	cg00134289	0.882908543129589	0.0600378998837669	14.7058532166997	5.91210208447707e-49	0.88010994861843	cg00134289	37	16	7700183	N_Shelf	RBFOX1;RBFOX1;RBFOX1;RBFOX1;RBFOX1;RBFOX1;RBFOX1	Body;Body;Body;Body;Body;Body;Body	0		1	chr16:7700164-7700164			NA		NA	NA
cg25007511	cg25007511	0.882529894180918	0.0774769429415598	11.390871408628	4.64322681648393e-30	0.880016297179445	cg25007511	37	11	108994504				0		0				NA		NA	NA
cg00814110	cg00814110	0.878725554612198	0.023890975274507	36.7806481115004	3.76462684414265e-296	0.879961865380277	cg00814110	37	12	90275455				0		0				NA		6	6	chr12:90273708-90277229
cg02655824	cg02655824	0.877441242959525	0.103903314844125	8.44478584995921	3.04603331629259e-17	0.879960825181821	cg02655824	37	6	167051714		RPS6KA2	Body	0		0				3	chr6:167051385-167051755	NA	NA
cg27307781	cg27307781	0.884279712366728	0.1230224892453	7.18795171347514	6.57705120032487e-13	0.879864983741181	cg27307781	37	21	37442289	Island	CBR1;CBR1	1stExon;5'UTR	1	high-CpG:36364101-36364201	0		21:37441890-37442843	Unclassified	3	chr21:37442020-37442315	NA	NA
cg19831575	cg19831575	0.957988344375808	0.0909667909203237	10.5311876420362	6.20466531551857e-26	0.879833101329546	cg19831575	37	11	69590090	Island	FGF4;FGF4	1stExon;5'UTR	0		0				3	chr11:69589525-69590115	NA	NA		DMR
cg27175143	cg27175143	0.896688049964084	0.0329158083772392	27.2418662694649	2.07475258373162e-163	0.879743810940093	cg27175143	37	13	113280259				0		0				NA		3	NA
cg04661358	cg04661358	0.880529855249259	0.123681086141173	7.11935739506846	1.08431409807607e-12	0.87972583357717	cg04661358	37	22	29107974		CHEK2;CHEK2;CHEK2;CHEK2	Body;Body;Body;Body	0		0				3	chr22:29107885-29108350	NA	NA
cg26822740	cg26822740	0.874144308974765	0.108247146751395	8.07544896293999	6.72288227260585e-16	0.879676636400941	cg26822740	37	8	128591120				0		0				3	chr8:128590805-128591155	NA	NA
cg14905731	cg14905731	0.881903761723135	0.128009282626834	6.88937351749728	5.6038623695955e-12	0.879666753642483	cg14905731	37	17	16523434	S_Shelf			0		0				NA		NA	NA
cg04432456	cg04432456	0.874738118164423	0.0848215030968229	10.3126929637868	6.17464301160562e-25	0.879656838892973	cg04432456	37	10	105369487		SH3PXD2A	Body	0		0				NA		6	NA
cg17695781	cg17695781	0.879708638552868	0.0886382170143996	9.92471044865395	3.25044762638312e-23	0.879615220209051	cg17695781	37	14	102797878		ZNF839;ZNF839;ZNF839	Body;Body;Body	0		0				NA		NA	NA
cg23211310	cg23211310	0.884892336506223	0.120444099132732	7.34691315621079	2.02836558859395e-13	0.879603801574721	cg23211310	37	10	50120250		LRRC18;WDFY4	Body;Body	0		0		10:50120238-50120275	Gene_Associated_Cell_type_specific	NA		NA	NA
cg11375863	cg11375863	0.87923124241096	0.0828511153226632	10.6121835413657	2.6156379442147e-26	0.879587589973153	cg11375863	37	11	120096905		OAF	Body	0		0				NA		6	6	chr11:120093493-120103390
cg03916477	cg03916477	0.846945579470066	0.0925226556437718	9.15392639323879	5.49009811036215e-20	0.879586966698354	cg03916477	37	7	55752604		FKBP9P1;FKBP9P1;FKBP9P1;FKBP9P1	Body;Body;Body;Body	0		0				NA		NA	NA
cg20228636	cg20228636	0.885835217514886	0.0544182946682814	16.2782612522992	1.40813340018669e-59	0.879376754527296	cg20228636	37	6	29648525				0		0		6:29648152-29649066	Unclassified_Cell_type_specific	3	chr6:29647685-29648735	NA	NA
cg15145296	cg15145296	0.876244762929445	0.0622486265977577	14.0765316573428	5.29452104996109e-45	0.87931346780799	cg15145296	37	3	125709740	S_Shore			0		0		3:125708995-125709926	Promoter_Associated_Cell_type_specific	3	chr3:125709105-125709835	NA	NA
cg17473794	cg17473794	0.872365413111486	0.103028391626729	8.46723315134397	2.51290771077785e-17	0.879309954215985	cg17473794	37	19	9695226	Island	ZNF121	TSS200	0		0		19:9694602-9695488	Unclassified	3	chr19:9695120-9695335	NA	NA
cg09255157	cg09255157	0.87911045258488	0.0626230054685465	14.038138955602	9.10729543176271e-45	0.879102921357639	cg09255157	37	4	106553472		ARHGEF38	Body	0		0		4:106553245-106553485	Unclassified_Cell_type_specific	NA		NA	6	chr4:106552545-106554840
cg02447542	cg02447542	0.887354656049869	0.0556132132025389	15.9558242538188	2.59524559374958e-57	0.878996706826345	cg02447542	37	3	125710226	S_Shore			0		0				NA		3	NA
cg09058991	cg09058991	0.879510580581455	0.113012725416466	7.78240306425978	7.1159725037756e-15	0.878995394479046	cg09058991	37	16	88698872	N_Shore			0		0				NA		6	NA
cg16049893	cg16049893	0.881819873219408	0.0572005782898328	15.4162754920285	1.27233711363818e-53	0.878990989690007	cg16049893	37	15	91426723	N_Shore	FES;FES	TSS1500;TSS1500	0		0				3	chr15:91426620-91428015	NA	NA
cg02498579	cg02498579	0.879128597256927	0.125457840151454	7.00736276183004	2.42852029268293e-12	0.878925404364927	cg02498579	37	7	99292361				0		0				3	chr7:99292140-99292495	NA	NA
cg26951293	cg26951293	0.893878994990038	0.0611984163815649	14.6062438841033	2.56262008440837e-48	0.878892201884518	cg26951293	37	7	27904646		JAZF1	Body	0		0				NA		NA	NA
cg17749961	cg17749961	0.820546329944388	0.0952821012313739	8.61175729061487	7.19490462996329e-18	0.878859353820905	cg17749961	37	2	30669863	N_Shore	LCLAT1;LCLAT1	TSS1500;TSS1500	0		0		2:30669584-30671091	Promoter_Associated	3	chr2:30669500-30669890	NA	NA
cg07242333	cg07242333	0.883443104688114	0.0552522930463928	15.9892568430839	1.51831433908247e-57	0.878806013970696	cg07242333	37	16	816874		MSLN;MSLN	Body;Body	0		0				NA		6	NA
cg21794589	cg21794589	0.87141857313201	0.0845652614577618	10.3046872688647	6.71095940298997e-25	0.878743187581349	cg21794589	37	4	37902185		TBC1D1;TBC1D1	5'UTR;5'UTR	0		0				3	chr4:37902105-37902375	NA	NA
cg16300679	cg16300679	0.883359620146533	0.140804888533373	6.27364311955096	3.52696421592297e-10	0.87872009212207	cg16300679	37	11	47312938		MADD;MADD;MADD;MADD;MADD;MADD;MADD;MADD;MADD;MADD	Body;Body;Body;Body;Body;Body;Body;Body;Body;Body	0		0				3	chr11:47312565-47313055	NA	NA
cg02297484	cg02297484	0.878400822338678	0.113668877294643	7.72771618093632	1.09493122853498e-14	0.878706990756182	cg02297484	37	17	17609505		RAI1	5'UTR	0		0				3	chr17:17609440-17609715	NA	NA
cg25704068	cg25704068	0.876787723174076	0.088569697181426	9.89940974256766	4.1873909632138e-23	0.878691071721748	cg25704068	37	2	26738759		OTOF;OTOF	Body;Body	0		0				3	chr2:26738725-26739115	NA	NA
cg09672796	cg09672796	0.879368475005032	0.103309624658782	8.5119704762211	1.71002124682249e-17	0.878645723087591	cg09672796	37	19	19554089		GATAD2A	5'UTR	0		0				NA		NA	6	chr19:19553360-19557288
cg25877801	cg25877801	0.875874508508339	0.09627856018318	9.09729546060823	9.26091550470555e-20	0.87861018165942	cg25877801	37	11	47753799		FNBP4	Body	0		0				NA		NA	NA
cg12804283	cg12804283	0.878725406714116	0.0483225687998006	18.1845756245836	6.83827092085989e-74	0.878558040951838	cg12804283	37	1	240569726	S_Shore	FMN2	Body	0		0				NA		NA	NA
cg13572787	cg13572787	0.880250793832889	0.142256917767614	6.18775387268573	6.10275140996944e-10	0.878437051931224	cg13572787	37	2	70198823		PCBP1-AS1	Body	0		0				3	chr2:70198745-70198915	NA	NA
cg01488553	cg01488553	0.952551104774689	0.028886408133134	32.975754561955	1.80864186695777e-238	0.878420236530009	cg01488553	37	5	176361472		UIMC1;UIMC1;UIMC1	Body;Body;Body	0		0				NA		NA	NA
cg16990009	cg16990009	0.869914436676513	0.105326200245289	8.2592406699436	1.46602072069128e-16	0.878405617323006	cg16990009	37	6	30880155	N_Shore	GTF2H4	Body	0		0				NA		NA	NA
cg14644387	cg14644387	0.879004257698119	0.0779898993747236	11.2707448624174	1.83015031140147e-29	0.878401258407191	cg14644387	37	6	33173137	S_Shore	HSD17B8	Body	0		0		6:33171945-33173651	Promoter_Associated	3	chr6:33172540-33173790	NA	NA
cg08885102	cg08885102	0.87389153079345	0.151267023590595	5.77714501184767	7.5978799906803e-09	0.878166945072776	cg08885102	37	5	455157		EXOC3	Body	0		0				3	chr5:455060-455375	NA	NA
cg18561199	cg18561199	0.878590199373154	0.0558120250007415	15.7419516557853	7.80003497045663e-56	0.878135013753456	cg18561199	37	14	95027379		SERPINA4;SERPINA4;SERPINA4	TSS1500;TSS1500;TSS1500	0		0				NA		NA	NA
cg04657146	cg04657146	0.860896831376638	0.06146455167766	14.0063956846453	1.42453385513452e-44	0.878125066627113	cg04657146	37	19	12876947	Island	HOOK2;HOOK2	Body;Body	0		0		19:12876595-12877288	Unclassified_Cell_type_specific	3	chr19:12876865-12877355	NA	NA
cg15173674	cg15173674	0.858034369437252	0.104175124940582	8.23646115065034	1.77379246327952e-16	0.878101518876269	cg15173674	37	1	40916222	S_Shore	ZFP69B	TSS200	0		0		1:40915287-40917062	Unclassified	3	chr1:40915925-40916515	NA	NA
cg06869965	cg06869965	0.87658221233732	0.114287412785517	7.66998036767534	1.72022677401684e-14	0.878085859522227	cg06869965	37	5	179285191	N_Shore	C5orf45;C5orf45	Body;Body	0		0		5:179285011-179286624	Promoter_Associated	3	chr5:179285040-179285695	NA	NA
cg20913420	cg20913420	0.86855007285726	0.107651728219466	8.06814797331051	7.13725143269146e-16	0.878043935017747	cg20913420	37	16	850750	Island	GNG13	TSS200	0		0		16:850442-851094	Unclassified_Cell_type_specific	3	chr16:850045-851055	NA	NA
cg00706802	cg00706802	0.877788966821552	0.0733759313825648	11.9629005081376	5.55857993317014e-33	0.877945344858542	cg00706802	37	3	47322368	N_Shore	KIF9;KIF9;KIF9	5'UTR;5'UTR;5'UTR	0		0				3	chr3:47322185-47322455	NA	NA
cg12262617	cg12262617	0.877877401761665	0.0623717166963712	14.0749276797241	5.41602693140503e-45	0.877868152375092	cg12262617	37	5	150677795		SLC36A3;SLC36A3	Body;Body	0		0		5:150677644-150678424	Unclassified	3	chr5:150677665-150677935	NA	NA
cg17751872	cg17751872	0.87271810403871	0.051005410678971	17.1103044249877	1.24347888598195e-65	0.877864349111544	cg17751872	37	19	21264982	N_Shore	ZNF714;ZNF714	5'UTR;1stExon	1	low-CpG:21056813-21056829	0		19:21264740-21265193	Promoter_Associated	3	chr19:21264800-21265050	NA	NA
cg23359644	cg23359644	0.931080079462392	0.0823550235179826	11.3056865226817	1.22988475719587e-29	0.87785038767823	cg23359644	37	7	11660897		THSD7A	Body	0		0				NA		3	NA
cg24374172	cg24374172	0.880188037552887	0.0631067319188699	13.9476092453093	3.25329001916526e-44	0.877784045005301	cg24374172	37	8	134203272		WISP1;WISP1;WISP1;WISP1;WISP1	TSS200;TSS200;TSS200;TSS200;TSS200	0		0				NA		6	NA
cg04248502	cg04248502	0.876459608272442	0.10118732912094	8.66175257205263	4.64565852195498e-18	0.877725604239159	cg04248502	37	10	1674785		ADARB2	Body	0		0				3	chr10:1674705-1675055	NA	NA
cg05852681	cg05852681	0.877563127642507	0.0982985876787124	8.92752529172453	4.35644558041116e-19	0.877623417662686	cg05852681	37	10	31906223				0		0				3	chr10:31905805-31906415	NA	NA
cg24523635	cg24523635	0.877608460872029	0.122284115284415	7.17679854681732	7.13627191903019e-13	0.877554784275933	cg24523635	37	16	21993514		UQCRC2	Body	0		0				3	chr16:21993500-21993675	NA	NA
cg27107150	cg27107150	0.877588808680464	0.0473503493545258	18.5339458028008	1.09922785863775e-76	0.877454928748821	cg27107150	37	16	1272275	S_Shelf	TPSG1	Body	0		0				NA		6	NA
cg10403091	cg10403091	0.877494561128342	0.0818729547556373	10.7177585534486	8.40146620194971e-27	0.87744973836326	cg10403091	37	2	3671929		COLEC11;COLEC11;COLEC11;COLEC11;COLEC11;COLEC11;COLEC11;COLEC11;COLEC11;COLEC11;COLEC11	Body;Body;Body;Body;Body;Body;Body;Body;Body;Body;Body	0		0				NA		4	4	chr2:3671675-3672449
cg08282512	cg08282512	0.867753006036819	0.152767133610086	5.68023360477276	1.34510900966163e-08	0.877380472432867	cg08282512	37	11	43918805		LOC729799;ALKBH3	TSS200;Body	0		0				NA		NA	NA
cg18217622	cg18217622	0.863022136188176	0.0628782648732769	13.725285485016	7.16463689258606e-43	0.877375485342958	cg18217622	37	6	170732253	Island			0		0		6:170732228-170732276	Unclassified_Cell_type_specific	3	chr6:170731985-170732575	NA	NA
cg23221052	cg23221052	0.877576041813583	0.0662896992413783	13.238497864021	5.25901496763948e-40	0.877219682614549	cg23221052	37	5	179740743	Island	GFPT2	Body	0		0				3	chr5:179740685-179741055	NA	NA
cg16688533	cg16688533	0.876568669830661	0.0518755264362562	16.8975378188745	4.69089013441768e-64	0.877209132120753	cg16688533	37	8	23713016		STC1	TSS1500	0		0				NA		NA	NA
cg05606696	cg05606696	0.880194097638183	0.0908668483767494	9.68663614246583	3.43661230695067e-22	0.877149894773499	cg05606696	37	10	13872683		FRMD4A	Body	0		0				NA		6	6	chr10:13872366-13872801
cg17610144	cg17610144	0.877875551981687	0.0874039020671618	10.0438942795382	9.77376206554141e-24	0.877098793834843	cg17610144	37	7	131944476		PLXNA4	Body	0		0				NA		NA	NA
cg26147554	cg26147554	0.870561874141123	0.0627853643496563	13.8656816466478	1.02250105025888e-43	0.877003290723367	cg26147554	37	18	712733	Island	ENOSF1;ENOSF1;ENOSF1	TSS200;TSS200;TSS1500	0		0		18:711414-713159	NonGene_Associated	3	chr18:712500-712875	NA	NA
cg21862353	cg21862353	0.877669703059465	0.0594672110015128	14.7588845731665	2.69704498188071e-49	0.876942024875497	cg21862353	37	2	1801628	Island	MYT1L	Body	0		0				NA		NA	NA
cg26156058	cg26156058	0.886539106441972	0.0441795066847671	20.0667497889388	1.44127193043011e-89	0.876880527090267	cg26156058	37	15	91426709	N_Shore	FES;FES	TSS1500;TSS1500	0		0				3	chr15:91426620-91428015	NA	NA
cg03253615	cg03253615	0.876694136592359	0.13312463436237	6.58551394932634	4.53314528634763e-11	0.876858028273977	cg03253615	37	2	134275537		NCKAP5;NCKAP5	5'UTR;5'UTR	0		0				3	chr2:134275420-134275710	NA	NA
cg00130710	cg00130710	0.877175763224909	0.105170953221752	8.3404755434268	7.39923654113473e-17	0.876790845935083	cg00130710	37	6	40565925	N_Shore			0		0				NA		NA	NA
cg24065584	cg24065584	0.868872053388051	0.0586966124539207	14.8027631759866	1.40586500851044e-49	0.87670617302006	cg24065584	37	20	39760455		PLCG1-AS1	Body	0		0		20:39760395-39760531	Unclassified_Cell_type_specific	3	chr20:39760125-39760575	NA	NA
cg14815891	cg14815891	0.891332374352541	0.0560996022069094	15.8883902788666	7.62608503344102e-57	0.876685909732967	cg14815891	37	20	29611903	Island	FRG1B	Body	1	high-CpG:28225511-28225662	0		20:29611135-29612301	Promoter_Associated	3	chr20:29611065-29612370	NA	NA
cg19767548	cg19767548	0.872694228274296	0.0488794907881625	17.8539959030351	2.69076403013167e-71	0.876630313352987	cg19767548	37	11	18433554		LDHC;LDHC	TSS1500;TSS1500	0		0		11:18433553-18434459	Unclassified_Cell_type_specific	NA		NA	NA
cg03308012	cg03308012	0.887745105665621	0.097980004743194	9.06047216462588	1.29887077253375e-19	0.876605358259375	cg03308012	37	12	10596244		KLRC1	Body	0		0				NA		NA	NA
cg09082480	cg09082480	0.879596914886602	0.107645111776223	8.17126667781391	3.05168228907313e-16	0.876579800144258	cg09082480	37	16	83997636	N_Shore	OSGIN1;OSGIN1;OSGIN1	Body;Body;Body	0		0				NA		NA	6	chr16:83996050-84004437
cg10566703	cg10566703	0.876565436664193	0.116688009620708	7.51204377822068	5.82113140299087e-14	0.87655427535614	cg10566703	37	5	19989519		CDH18;CDH18	TSS1500;TSS1500	0		0				NA		NA	NA
cg04481923	cg04481923	0.877316861492209	0.0548884872015149	15.9836225449477	1.66200189407336e-57	0.876535505966088	cg04481923	37	5	135416205	Island	MIR886	Body	0		0				3	chr5:135416105-135416475	NA	NA
cg18980263	cg18980263	0.875402796253038	0.0814991148024413	10.7412552685396	6.51524389585982e-27	0.876518192536683	cg18980263	37	15	97321776				0		0				NA		NA	NA
cg08887707	cg08887707	0.9063224977659	0.0184681366575702	49.0749291371737	0	0.876449798818096	cg08887707	37	1	3613723		TP73;TP73;TP73;TP73	Body;Body;Body;Body	0		0		1:3613666-3613835	Unclassified	NA		6	NA
cg22807585	cg22807585	0.860114346887863	0.0672535020128217	12.7891384261876	1.8855260541724e-37	0.876434236351518	cg22807585	37	5	53564	Island			0		0				3	chr5:53465-54215	NA	NA		DMR
cg18570712	cg18570712	0.871501234583279	0.102769255480276	8.48017464474622	2.24856164769869e-17	0.876341155042293	cg18570712	37	10	3201256		PITRM1;PITRM1;PITRM1	Body;Body;Body	0		0				NA		NA	NA
cg25828445	cg25828445	0.877574910169911	0.0459145236875937	19.1132312760338	1.95951416541697e-81	0.876296615298562	cg25828445	37	12	7781288	S_Shore			0		0				3	chr12:7781265-7781535	NA	NA
cg16469889	cg16469889	0.884302850146975	0.0564946441450332	15.6528616744056	3.17610342362998e-55	0.876191857430752	cg16469889	37	1	94512968		ABCA4	Body	0		0				NA		NA	6	chr1:94512876-94514966
cg11724059	cg11724059	0.881200150722602	0.0861520715638643	10.2284267194825	1.47902560994494e-24	0.8760162290363	cg11724059	37	5	56741745				0		0				3	chr5:56741560-56741815	NA	NA
cg13538554	cg13538554	0.876180504700572	0.0615760692308959	14.2292373586742	6.03361767798181e-46	0.875822765713435	cg13538554	37	14	57050624	S_Shelf	TMEM260	Body	0		0				NA		NA	6	chr14:57050465-57051303
cg02622515	cg02622515	0.876281180150245	0.131054350559553	6.68639519717469	2.28734816781731e-11	0.875820318650275	cg02622515	37	8	37573665		LOC101929622	TSS1500	0		0				NA		NA	NA
cg16608596	cg16608596	0.871642248059136	0.107219280353536	8.12952899128824	4.30961683823714e-16	0.875763021445886	cg16608596	37	6	170488366	Island			0		0				NA		6	NA
cg18313051	cg18313051	0.867482162258706	0.0945719509885719	9.17272143791908	4.61225136663313e-20	0.875759147699683	cg18313051	37	2	71210266	S_Shelf	ANKRD53;ANKRD53	Body;Body	0		0				3	chr2:71209985-71210375	NA	NA
cg27173816	cg27173816	0.875501658995086	0.0932838923803934	9.38534656578181	6.27098670140965e-21	0.875716256178693	cg27173816	37	4	8389467	S_Shore	ACOX3;ACOX3	Body;Body	0		0				NA		NA	NA
cg07358846	cg07358846	0.875686245566963	0.0622389023606355	14.0697572153973	5.82691005825099e-45	0.875670843805169	cg07358846	37	1	112494495		KCND3;KCND3	Body;Body	0		0				NA		NA	NA
cg24412958	cg24412958	0.88281071429715	0.0438373913165029	20.138304031901	3.40807610661589e-90	0.87566845608605	cg24412958	37	10	123951847		TACC2;TACC2;TACC2;TACC2;TACC2;TACC2;TACC2;TACC2	5'UTR;Body;Body;Body;Body;Body;Body;Body	0		0				3	chr10:123951760-123952175	NA	NA
cg02725001	cg02725001	0.876394479095783	0.114859278242142	7.63015833381959	2.3446556631555e-14	0.875663141283927	cg02725001	37	16	86711219	N_Shelf			0		0				NA		NA	NA
cg26403285	cg26403285	0.876104260656011	0.103541556487335	8.46137812080484	2.64236129533276e-17	0.875661352751851	cg26403285	37	17	38316876		MIR6866;CASC3	TSS1500;Body	0		0				NA		NA	NA
cg24157836	cg24157836	0.858562056667361	0.0744021225849463	11.5394833754524	8.34247556248391e-31	0.875576935063143	cg24157836	37	5	180414896		BTNL3	TSS1500	0		0				NA		NA	NA
cg05871901	cg05871901	0.876445247032527	0.0848216497804894	10.3328012282323	5.00764396644553e-25	0.875450760562079	cg05871901	37	8	140835264		TRAPPC9;TRAPPC9	Body;Body	0		0				NA		4	4	chr8:140834834-140835724
cg14426510	cg14426510	0.87159350870894	0.151729360448692	5.74439585147841	9.22497528604951e-09	0.875437568819641	cg14426510	37	17	48796535	N_Shore	LUC7L3;LUC7L3	TSS1500;TSS1500	0		0		17:48796394-48798244	Promoter_Associated	3	chr17:48796465-48796755	NA	NA
cg07014416	cg07014416	0.880365441071573	0.066905245889047	13.1583918327053	1.52292875245625e-39	0.875432062153756	cg07014416	37	2	38396113		CYP1B1-AS1	Body	0		1	chr2:38395987-38395987			3	chr2:38395920-38396235	NA	NA
cg17861914	cg17861914	0.868563969810106	0.104304658852347	8.32718288297779	8.27887985560494e-17	0.875406056073517	cg17861914	37	1	198214574		NEK7	Body	0		0				3	chr1:198214525-198214810	NA	NA
cg00134504	cg00134504	0.896034813016705	0.0897269494123766	9.98623957333725	1.75098670528522e-23	0.875379769976914	cg00134504	37	5	177742659		COL23A1	Body	0		0				3	chr5:177742365-177742715	NA	NA
cg02947418	cg02947418	0.873683819421846	0.132305954786012	6.60351093671422	4.01532658599685e-11	0.875252926804461	cg02947418	37	16	59789071	Island	LOC644649	Body	0		0				NA		NA	NA
cg19533679	cg19533679	0.877808128330778	0.125759635676495	6.98004668675139	2.95081987462354e-12	0.875203348019103	cg19533679	37	17	15341459		CDRT4	Body	0		0				NA		NA	NA
cg06139856	cg06139856	0.860058166823941	0.0618786431182782	13.8991116075377	6.41324276501248e-44	0.875061331182455	cg06139856	37	14	71389824		PCNX;PCNX	Body;Body	0		0				NA		NA	NA
cg17240725	cg17240725	0.876210951531538	0.0681745851413691	12.8524574035119	8.33206811743583e-38	0.875057820419786	cg17240725	37	7	73149356	N_Shelf	WBSCR26	TSS200	0		0		7:73148918-73149822	Promoter_Associated	3	chr7:73149060-73149495	NA	NA
cg03663746	cg03663746	0.913119196003326	0.0198801616668278	45.9311755762512	0	0.875021365571247	cg03663746	37	7	156433317	Island	C7orf13;RNF32	Body;TSS200	1	high-CpG:156125940-156126084	0		7:156432754-156434135	Unclassified	3	chr7:156433165-156433515	NA	NA
cg01634423	cg01634423	0.873997560069855	0.131006918705111	6.67138475363408	2.534009079358e-11	0.874985765899571	cg01634423	37	15	62549831				0		0				NA		NA	NA
cg27494573	cg27494573	0.822107764030562	0.10986884637406	7.48262852630316	7.28505886682888e-14	0.874976889540771	cg27494573	37	5	176311296	N_Shelf	HK3	Body	0		0				3	chr5:176310825-176311315	NA	NA
cg04527510	cg04527510	0.875789661787322	0.07124446618295	12.2927394745069	9.90901196053213e-35	0.874958182247367	cg04527510	37	22	48844607				0		0				NA		NA	NA
cg04004508	cg04004508	0.878107495795437	0.139071370973811	6.31407808556656	2.71776696473507e-10	0.874925911452665	cg04004508	37	6	23125357				0		0				NA		NA	NA
cg09516963	cg09516963	0.913397324751289	0.0581733106708326	15.7013124097346	1.48145219283115e-55	0.874896983886403	cg09516963	37	12	68042445	Island	DYRK2;DYRK2	TSS200;TSS200	0		0				3	chr12:68041605-68044975	NA	NA
cg14935995	cg14935995	0.868284162383888	0.107031667376912	8.11240433474911	4.96278405684717e-16	0.874848694290593	cg14935995	37	8	56867531		LYN;LYN	Body;Body	0		0				3	chr8:56867445-56867735	NA	NA
cg24406698	cg24406698	0.849233089341209	0.119077252312029	7.13178271124265	9.90771993189341e-13	0.874780359742395	cg24406698	37	1	212624548				0		0				NA		5	NA
cg08630465	cg08630465	0.875288502327216	0.0366134185197709	23.9062217545889	2.63881553546924e-126	0.874762514997537	cg08630465	37	3	134068634				0		0				NA		NA	NA
cg01733572	cg01733572	0.866849314460488	0.0711102828256133	12.1902104733052	3.50514929130769e-34	0.874746798373828	cg01733572	37	16	84209087		DNAAF1	Body	0		1	chr16:84208911-84208911	16:84208817-84209285	Unclassified	3	chr16:84208900-84209315	NA	NA
cg23977451	cg23977451	0.904119464692966	0.0577673132486264	15.6510561743057	3.26751301701827e-55	0.874701983265824	cg23977451	37	5	122509089		PRDM6	Body	0		0				3	chr5:122509045-122509330	NA	NA
cg16471540	cg16471540	0.850302032213215	0.0510516052648665	16.6557354622184	2.7494340346356e-62	0.874678082469827	cg16471540	37	10	127932435		ADAM12;ADAM12;ADAM12;ADAM12;ADAM12	Body;Body;Body;Body;Body	0		1	chr10:127932254-127932254			NA		NA	NA
cg06547839	cg06547839	0.866135605592534	0.111993483612418	7.73380358976973	1.04380032955477e-14	0.874644621092307	cg06547839	37	7	141787221		MGAM	Body	0		0				NA		NA	NA
cg06744117	cg06744117	0.875101520711049	0.0811169483155405	10.7881464833582	3.91607881885022e-27	0.87464345463885	cg06744117	37	16	85496711				0		0		16:85495281-85497027	Unclassified_Cell_type_specific	3	chr16:85496465-85497255	NA	NA
cg14379850	cg14379850	0.873594304550825	0.0627756600216516	13.9161309375245	5.05539118807832e-44	0.874557100753677	cg14379850	37	14	20584239		OR4K17	TSS1500	0		0				NA		NA	NA
cg21482569	cg21482569	0.872578858828619	0.149265821977801	5.84580480157334	5.0412492594729e-09	0.874539451136073	cg21482569	37	13	101754121		NALCN	Body	0		0		13:101753930-101755197	Unclassified	3	chr13:101753940-101754190	NA	NA
cg03314158	cg03314158	0.995278712857363	0.0209920781632594	47.4121097071424	0	0.874528253483609	cg03314158	37	16	2653280	Island	LOC652276	TSS200	0		0		16:2652752-2654116	Promoter_Associated	3	chr16:2653225-2653495	NA	NA
cg01190419	cg01190419	0.875234353286688	0.0902450189966754	9.69842283837217	3.06194961932997e-22	0.874496539961538	cg01190419	37	17	10134326				0		0				NA		NA	NA
cg25501712	cg25501712	0.900729141454005	0.0325180167868537	27.6993873075971	7.10182174539366e-169	0.874467156176203	cg25501712	37	14	100601929		EVL	Body	0		0				NA		6	NA
cg05851866	cg05851866	0.897319786144388	0.060852127092586	14.7459066595836	3.26899908870173e-49	0.874369972218002	cg05851866	37	13	108955075		TNFSF13B;TNFSF13B	Body;Body	0		0				NA		NA	NA
cg15389765	cg15389765	0.898539018436139	0.0452658873517322	19.8502464218622	1.09661904700878e-87	0.874299239192761	cg15389765	37	17	20120115		CYTSB;CYTSB;CYTSB;CYTSB	Body;Body;Body;Body	0		0				NA		NA	NA
cg21200382	cg21200382	0.849625605648055	0.0638969941276086	13.2968008471771	2.4158577288678e-40	0.874192773368562	cg21200382	37	7	140103764		RAB19	TSS200	0		0		7:140103543-140104423	Promoter_Associated	3	chr7:140103620-140104095	NA	NA
cg22608602	cg22608602	0.874632626965077	0.0593044472508883	14.7481793947919	3.16076787409212e-49	0.874156911356383	cg22608602	37	12	133235911		POLE	Body	0		0				NA		NA	NA
cg17726767	cg17726767	0.946443629412719	0.116365894186829	8.13334212766132	4.17613846005451e-16	0.874114879905965	cg17726767	37	2	75860949				0		0				NA		NA	NA
cg19359983	cg19359983	0.865553399805475	0.065006614323174	13.3148512473279	1.89750001265966e-40	0.874097207805731	cg19359983	37	13	103346900		C13orf39	TSS200	0		0				NA		NA	NA
cg19432688	cg19432688	0.872615328275082	0.103474261558196	8.43316313771718	3.36445173458134e-17	0.874041688399463	cg19432688	37	2	1763410				0		0				NA		NA	NA
cg14554157	cg14554157	0.870914093565876	0.0631037138217932	13.8013128042727	2.50253333743393e-43	0.874034744404662	cg14554157	37	2	60780027	N_Shore	BCL11A;BCL11A;BCL11A	Body;Body;Body	0		0				3	chr2:60779385-60780095	NA	NA
cg22300541	cg22300541	0.870596309283164	0.0701131920032269	12.4170114697259	2.11308437844571e-35	0.873927429878827	cg22300541	37	3	65160432				0		0				3	chr3:65160420-65160710	NA	NA
cg19070118	cg19070118	0.86903831384719	0.0559212958363645	15.5403822613508	1.8487737801176e-54	0.873888231183583	cg19070118	37	3	75759673				0		0				3	chr3:75759500-75759875	NA	NA
cg23704085	cg23704085	0.863972453815996	0.0550786238714337	15.6861663035138	1.88076626938733e-55	0.873885535012513	cg23704085	37	6	33156779	N_Shelf	COL11A2;COL11A2;COL11A2;COL11A2	Body;Body;Body;Body	0		0				NA		6	NA
cg25594636	cg25594636	0.845457148920973	0.112188936390778	7.5360118040166	4.84562741386907e-14	0.873814398918251	cg25594636	37	1	207224388	Island	YOD1;YOD1	1stExon;5'UTR	0		0		1:207223188-207225061	Promoter_Associated	3	chr1:207223800-207224535	NA	NA
cg20011983	cg20011983	0.87100856813516	0.0664159871439939	13.1144413504953	2.72180465987975e-39	0.873742735500696	cg20011983	37	2	74347215	N_Shore			0		0		2:74346472-74348474	Unclassified	3	chr2:74347020-74347295	NA	NA
cg10374084	cg10374084	0.871518721552584	0.0593229664934078	14.6910846349774	7.35273731148042e-49	0.873704643407647	cg10374084	37	19	50666238	Island	C19orf41	1stExon	0		0				NA		6	NA
cg22087540	cg22087540	0.87194736108977	0.119175347278141	7.31650782652849	2.54507186145321e-13	0.873644540985095	cg22087540	37	8	87006408				0		1	chr8:87006330-87006330			3	chr8:87006320-87006555	NA	NA
cg20662717	cg20662717	0.870234671286892	0.0966653217454104	9.0025528863272	2.20528905039131e-19	0.873532457532823	cg20662717	37	20	61542163	N_Shore	DIDO1;DIDO1;DIDO1;DIDO1;DIDO1;DIDO1	Body;Body;Body;Body;Body;Body	0		0				NA		NA	6	chr20:61526147-61543821
cg01359822	cg01359822	0.885996107794154	0.0510723179037916	17.3478734500197	2.0468206021061e-67	0.873505249201734	cg01359822	37	21	40176597	N_Shore	ETS2	TSS1500	0		0		21:40176497-40178006	Promoter_Associated	3	chr21:40176240-40177295	NA	NA
cg03192273	cg03192273	0.874972547604418	0.0698517622064701	12.5261342014271	5.37178873999246e-36	0.873504186644945	cg03192273	37	5	150618948				0		0		5:150617945-150619621	Unclassified	3	chr5:150618880-150619095	NA	NA
cg26167301	cg26167301	0.879501751944831	0.0531871890621377	16.5359697974887	2.02099197723983e-61	0.873492942947172	cg26167301	37	22	30308934		MTMR3;MTMR3;MTMR3	5'UTR;5'UTR;5'UTR	0		0				3	chr22:30308685-30308990	NA	NA
cg27445668	cg27445668	0.875152729487392	0.116166283754143	7.53362078225372	4.93523193158825e-14	0.873470502060959	cg27445668	37	8	41058707				0		0				3	chr8:41058425-41058795	NA	NA
cg23870316	cg23870316	0.844756185090683	0.0490702947081473	17.2152254253819	2.04151288213643e-66	0.873406171801388	cg23870316	37	8	2216155				0		0				3	chr8:2216085-2216435	NA	NA
cg20687255	cg20687255	0.872300082466573	0.108208868854832	8.06126236876953	7.55105642362893e-16	0.873284746637098	cg20687255	37	5	175846914	S_Shelf			0		0				NA		NA	NA
cg17329329	cg17329329	0.870231599022957	0.103873347142814	8.37781416465273	5.39196904598293e-17	0.873278256390181	cg17329329	37	7	29511267		CHN2;CHN2;CHN2;CHN2;CHN2	Body;Body;Body;Body;Body	0		0				3	chr7:29511080-29511555	NA	NA
cg00167275	cg00167275	0.950804394485111	0.0533349736468665	17.8270341104963	4.35942148273523e-71	0.873202129073585	cg00167275	37	10	88854588	Island	FAM35A;GLUD1;GLUD1	TSS1500;5'UTR;1stExon	1	high-CpG:88844299-88844814	0		10:88854528-88855567	Promoter_Associated	3	chr10:88852520-88854995	NA	NA
cg19649827	cg19649827	0.875309490635283	0.109107053529429	8.02248307804578	1.03628679259964e-15	0.873065469329983	cg19649827	37	12	116930666				0		0				3	chr12:116930660-116931035	NA	NA
cg08243778	cg08243778	0.884414926783609	0.071147784069687	12.4306742416229	1.78125580974639e-35	0.872978845486598	cg08243778	37	1	212458726	Island	PPP2R5A	TSS200	0		0		1:212458017-212458931	Promoter_Associated	3	chr1:212458400-212458835	NA	NA
cg05090463	cg05090463	0.861855073759959	0.0594347880306573	14.5008521493406	1.1965514733723e-47	0.872966500910134	cg05090463	37	6	11748883		ADTRP;ADTRP	Body;Body	0		0				NA		NA	3	chr6:11748849-11749200
cg09101235	cg09101235	0.90826710446647	0.0694694892171346	13.0743311157447	4.61606438976791e-39	0.872961753364951	cg09101235	37	7	148480326	Island	CUL1	Body	0		0				3	chr7:148479945-148480615	NA	NA
cg13250067	cg13250067	0.871218087323356	0.054233134103098	16.0643138504066	4.53858742711711e-58	0.872828519123539	cg13250067	37	22	30394811		MTMR3;MTMR3;MTMR3	Body;Body;Body	0		0		22:30394702-30394920	Gene_Associated_Cell_type_specific	3	chr22:30394645-30394910	NA	NA
cg17275345	cg17275345	0.872255665038618	0.11668774879051	7.47512634427959	7.71297141149321e-14	0.872797967566477	cg17275345	37	1	232845626				0		0				NA		NA	6	chr1:232844945-232845847
cg16489616	cg16489616	0.872775204953868	0.114562584108655	7.61832680141098	2.56985005271654e-14	0.872796984841265	cg16489616	37	2	46205193		PRKCE	Body	0		0				NA		NA	NA
cg17707095	cg17707095	0.842607599038132	0.128314264513858	6.56674924047226	5.1425538534905e-11	0.872794841081568	cg17707095	37	6	166993541		RPS6KA2;RPS6KA2	Body;Body	0		0				NA		NA	NA
cg24727383	cg24727383	0.872734606135547	0.128414233588184	6.79624510266013	1.07381031893119e-11	0.87277743791978	cg24727383	37	13	102140931		ITGBL1;ITGBL1;ITGBL1;ITGBL1	TSS1500;5'UTR;Body;Body	0		0				NA		6	NA
cg01827070	cg01827070	0.876086161654437	0.125850068171993	6.9613483280528	3.37031287010493e-12	0.872710338151368	cg01827070	37	16	58714416	N_Shelf	SLC38A7;SLC38A7	5'UTR;5'UTR	0		0				NA		NA	NA
cg16190837	cg16190837	0.863853951186093	0.101289447120039	8.52856813565514	1.48170218504978e-17	0.872668543263768	cg16190837	37	1	166954417	N_Shelf	MAEL	5'UTR	0		1	chr1:166954369-166954369			NA		NA	NA
cg11637789	cg11637789	0.859502842196484	0.153332342205191	5.60548955188	2.07667150355479e-08	0.872530696212459	cg11637789	37	8	145621586	Island	CPSF1	Body	0		0				NA		6	6	chr8:145617274-145623400
cg20580508	cg20580508	0.879811269669621	0.0991288476984926	8.87543122003828	6.96629745062649e-19	0.872524862410166	cg20580508	37	10	8698896				0		0				NA		NA	NA
cg11861696	cg11861696	0.866407785500852	0.0806535269463551	10.7423421926375	6.43897664862698e-27	0.872486364679198	cg11861696	37	22	20048923		TANGO2;TANGO2;TANGO2;TANGO2;TANGO2;TANGO2;TANGO2;TANGO2;TANGO2;TANGO2;TANGO2;TANGO2;TANGO2;TANGO2	Body;Body;Body;Body;Body;Body;Body;Body;Body;Body;Body;Body;Body;Body	0		0		22:20048475-20049044	Gene_Associated	3	chr22:20048505-20048975	NA	NA
cg13321176	cg13321176	0.871916945649152	0.104278580975538	8.36141935853236	6.1968148012097e-17	0.872373401561246	cg13321176	37	8	59472615		SDCBP;SDCBP;SDCBP;SDCBP;SDCBP	5'UTR;5'UTR;5'UTR;5'UTR;5'UTR	0		0				NA		NA	6	chr8:59469980-59477577
cg22568451	cg22568451	0.876250930138825	0.105043747673745	8.34177140042997	7.31858306588968e-17	0.872372837067307	cg22568451	37	10	88296809	S_Shore			0		0		10:88295982-88297017	Unclassified_Cell_type_specific	3	chr10:88296025-88297095	NA	NA
cg06869292	cg06869292	0.871663566877608	0.0692968618680423	12.5786874525063	2.76587149675322e-36	0.872330561838944	cg06869292	37	1	182038423				0		0		1:182038145-182038694	Unclassified_Cell_type_specific	NA		6	6	chr1:182038030-182038753
cg14764203	cg14764203	0.844753650664207	0.0661175528149728	12.7765413978375	2.21711412825756e-37	0.872026851062794	cg14764203	37	19	4575969				0		0		19:4575832-4576536	Unclassified	3	chr19:4575725-4576075	NA	NA
cg04902443	cg04902443	0.862878266312642	0.0755551300032993	11.4205119662287	3.3028252678599e-30	0.871954463985907	cg04902443	37	2	26401598	N_Shore	GAREML	Body	0		0				3	chr2:26401525-26402270	NA	NA
cg14306260	cg14306260	0.863712679590477	0.0591544581720382	14.6009735577081	2.76863266175923e-48	0.871937284397734	cg14306260	37	12	15091701		ERP27	TSS1500	0		0				NA		NA	6	chr12:15088653-15096665
cg25303761	cg25303761	0.865392639210154	0.051914813581906	16.6694740768899	2.18508623787845e-62	0.871911806968665	cg25303761	37	1	31256028				0		0		1:31254883-31256722	Unclassified	3	chr1:31255780-31256315	NA	NA
cg15127309	cg15127309	0.871677167619237	0.1152951889544	7.56039497852758	4.01847226764589e-14	0.8719099704844	cg15127309	37	2	8447521		LINC00299	Body	0		0				NA		NA	6	chr2:8446514-8447676
cg19399514	cg19399514	0.884362236090382	0.0563812476826792	15.6853966955057	1.90370095018457e-55	0.871900986989699	cg19399514	37	3	16545582		RFTN1	5'UTR	0		0				NA		6	6	chr3:16536062-16559313
cg02595245	cg02595245	0.887078359901443	0.0599359567777753	14.8004371264225	1.45533742210895e-49	0.871887200920018	cg02595245	37	16	70901240		HYDIN	Body	0		0				3	chr16:70901025-70901470	NA	NA
cg18877879	cg18877879	0.90021486531929	0.075913346314618	11.8584532104329	1.94535673266307e-32	0.871863104806147	cg18877879	37	21	48068638	Island	PRMT2;PRMT2	Body;Body	0		0				NA		NA	NA
cg18372633	cg18372633	0.871428734075651	0.127333906227566	6.84365036692012	7.72002089311701e-12	0.871843801492463	cg18372633	37	1	173889095				0		0				NA		NA	NA
cg18252780	cg18252780	0.871290186195183	0.0903203195442341	9.64666855245647	5.07785780216097e-22	0.871765776687014	cg18252780	37	3	32963776				0		0				3	chr3:32963685-32964015	NA	NA
cg18405880	cg18405880	0.881144773948032	0.0969549206051397	9.08819035123135	1.00701118421241e-19	0.871663916222018	cg18405880	37	3	63978545		ATXN7;ATXN7	Body;Body	0		0				3	chr3:63978365-63978555	NA	NA
cg04066686	cg04066686	0.866176486043661	0.123393555411608	7.01962499706183	2.22464516509744e-12	0.871624587702072	cg04066686	37	6	29580347		GABBR1;GABBR1;GABBR1	Body;Body;Body	0		0				NA		NA	NA
cg02249577	cg02249577	0.76823684428599	0.0581866249961947	13.2029799689573	8.43317381830504e-40	0.871566531597569	cg02249577	37	10	52434778	Island			0		1	chr10:52434661-52434661			3	chr10:52434320-52434855	NA	NA
cg19913626	cg19913626	0.856182951913395	0.0896211709293881	9.55335600990949	1.25561529256065e-21	0.871519756081286	cg19913626	37	8	49533357				0		0				NA		NA	6	chr8:49531887-49534761
cg19618634	cg19618634	0.8807119880594	0.0663108923651247	13.281558378222	2.96165622167482e-40	0.87142224241465	cg19618634	37	17	69085963				0		0				NA		NA	NA
cg24147543	cg24147543	0.86427815442147	0.0603225922730374	14.3276030066728	1.47111051435938e-46	0.871182226590435	cg24147543	37	6	32554481	S_Shelf	HLA-DRB1	Body	0		0				NA		5	6	chr6:32553395-32554995
cg12100881	cg12100881	0.870626227718448	0.120309884159826	7.23653117778638	4.60305886374801e-13	0.871167054201558	cg12100881	37	6	31615403		BAT3;BAT3;BAT3;BAT3	Body;Body;Body;Body	0		0				NA		NA	NA
cg10956480	cg10956480	0.871825156115219	0.144582980566114	6.02992933678356	1.64031385357223e-09	0.871091945698035	cg10956480	37	12	2338945	N_Shore	CACNA1C;CACNA1C;CACNA1C;CACNA1C;CACNA1C;CACNA1C;CACNA1C;CACNA1C;CACNA1C;CACNA1C;CACNA1C;CACNA1C;CACNA1C;CACNA1C;CACNA1C;CACNA1C;CACNA1C;CACNA1C;CACNA1C;CACNA1C;CACNA1C;CACNA1C;CACNA1C	Body;Body;Body;Body;Body;Body;Body;Body;Body;Body;Body;Body;Body;Body;Body;Body;Body;Body;Body;Body;Body;Body;Body	0		0				NA		NA	NA
cg03875385	cg03875385	0.871784481829473	0.104051905447171	8.37836153103504	5.36695740886499e-17	0.871030198066256	cg03875385	37	10	89923052				0		1	chr10:89922654-89922654			NA		6	NA
cg00046501	cg00046501	0.811598542254072	0.120632184818207	6.72787733619478	1.72155950382664e-11	0.870970825795942	cg00046501	37	20	4224944	N_Shelf	ADRA1D	Body	0		0				3	chr20:4224805-4225175	NA	NA
cg06249198	cg06249198	0.871341355021867	0.105512496450919	8.25818158351683	1.479084261606e-16	0.870960666592045	cg06249198	37	16	976559	N_Shelf	LMF1	Body	0		0				NA		NA	5	chr16:975984-977076
cg13681106	cg13681106	0.916933094836309	0.0414200790986396	22.1374056928449	1.37951819258948e-108	0.870951630347214	cg13681106	37	4	26525187				0		0				NA		NA	NA
cg01880147	cg01880147	0.811433371326393	0.103256638482198	7.85841359213226	3.89028942616437e-15	0.870897349594314	cg01880147	37	1	161609384				0		0				NA		NA	NA
cg21878099	cg21878099	0.873105961106618	0.107336303191493	8.13430251598058	4.14316766138752e-16	0.870884495211278	cg21878099	37	20	21510125				0		0				NA		NA	NA
cg02427933	cg02427933	0.861038222606991	0.0732115727727843	11.7609578649439	6.20265800376366e-32	0.870880733515424	cg02427933	37	20	43312432				0		0		20:43312004-43312696	Unclassified	3	chr20:43312025-43312475	NA	NA
cg07080864	cg07080864	0.887062366590997	0.0727169807907144	12.1988338479569	3.15307205917859e-34	0.870813232677364	cg07080864	37	8	57359956	Island	PENK;PENK	TSS1500;TSS1500	0		0				3	chr8:57359725-57360175	NA	NA
cg18868178	cg18868178	0.863634282755937	0.0568768655131009	15.1842805500069	4.49467645015098e-52	0.870610939727587	cg18868178	37	10	31422673	N_Shore			0		0		10:31422373-31423679	Promoter_Associated	3	chr10:31422665-31423875	NA	NA		DMR
cg02704963	cg02704963	0.870153821211047	0.108933047599058	7.98796912773211	1.37179791293105e-15	0.870571055800927	cg02704963	37	2	106529143				0		0				NA		NA	3	chr2:106528312-106529387
cg26660173	cg26660173	0.870834917225381	0.096785048432545	8.99761824092401	2.30667325683439e-19	0.870518890892885	cg26660173	37	7	5480060				0		0		7:5479840-5480065	Unclassified_Cell_type_specific	3	chr7:5479800-5480115	NA	NA
cg16473116	cg16473116	0.857294351645156	0.0698177621071795	12.2790293726272	1.17398257701249e-34	0.870474658655218	cg16473116	37	1	26140411		SEPN1;SEPN1	Body;Body	0		0				NA		NA	NA
cg17562877	cg17562877	0.86960532272863	0.151641164178238	5.73462573596771	9.77279033967831e-09	0.870437662344364	cg17562877	37	14	69800396		GALNT16;GALNT16	Body;Body	0		0				NA		6	NA
cg20503657	cg20503657	0.831178748931627	0.0559419527754098	14.8578787063183	6.18528761052924e-50	0.870387595359275	cg20503657	37	10	835505				0		0		10:834836-835985	Unclassified	3	chr10:835400-835635	NA	NA
cg23788733	cg23788733	0.876707447679539	0.144363108633746	6.07293273175333	1.25595076465417e-09	0.870361205509706	cg23788733	37	17	79155156		LOC388428	Body	0		0				NA		6	NA
cg06216007	cg06216007	0.870394216739594	0.0665035489026239	13.0879363748549	3.85951687055384e-39	0.870315620330155	cg06216007	37	8	29686393		LOC101929470	TSS1500	0		0				NA		6	6	chr8:29685296-29687162
cg06531756	cg06531756	0.872333663061704	0.108051965978885	8.07327895572183	6.84350124042889e-16	0.870282227537755	cg06531756	37	7	31861957		PDE1C;PDE1C;PDE1C;PDE1C;PDE1C	Body;Body;Body;Body;Body	0		0				NA		NA	NA
cg15315325	cg15315325	0.859680986837767	0.0962649579761275	8.93036266686946	4.24614481012997e-19	0.87024425759895	cg15315325	37	20	45905048		ZMYND8;ZMYND8;ZMYND8;ZMYND8;ZMYND8;ZMYND8;ZMYND8;ZMYND8;ZMYND8;ZMYND8;ZMYND8;ZMYND8;ZMYND8;ZMYND8;ZMYND8;ZMYND8;ZMYND8;ZMYND8;ZMYND8;ZMYND8;ZMYND8;ZMYND8;ZMYND8;ZMYND8;ZMYND8;ZMYND8;ZMYND8;ZMYND8;ZMYND8;ZMYND8;ZMYND8;ZMYND8;ZMYND8;ZMYND8	ExonBnd;ExonBnd;ExonBnd;ExonBnd;ExonBnd;ExonBnd;ExonBnd;ExonBnd;ExonBnd;ExonBnd;ExonBnd;ExonBnd;ExonBnd;ExonBnd;ExonBnd;ExonBnd;ExonBnd;Body;Body;Body;Body;Body;Body;Body;Body;Body;Body;Body;Body;Body;Body;Body;Body;Body	0		0				3	chr20:45904705-45905250	NA	NA
cg18708796	cg18708796	0.872593358440988	0.122196845898718	7.14088282740317	9.27333773634846e-13	0.870238580969219	cg18708796	37	7	50411466		IKZF1;IKZF1;IKZF1;IKZF1;IKZF1;IKZF1;IKZF1;IKZF1;IKZF1;IKZF1;IKZF1;IKZF1;IKZF1;IKZF1;IKZF1;IKZF1;IKZF1	Body;Body;Body;Body;Body;Body;Body;Body;Body;Body;Body;Body;Body;Body;Body;Body;Body	0		0				NA		NA	NA
cg19613533	cg19613533	0.870964503074286	0.114716256004931	7.59233724500954	3.14185995894633e-14	0.870215172674565	cg19613533	37	1	240064305		CHRM3-AS1;CHRM3	TSS1500;5'UTR	0		0				NA		NA	NA
cg21501305	cg21501305	0.876611426408049	0.0730081080640368	12.007042089615	3.26308668288596e-33	0.870187227312914	cg21501305	37	7	157280713				0		0				NA		NA	NA
cg09933401	cg09933401	0.870695342169532	0.156443131383816	5.56557091684249	2.61295488204861e-08	0.870127643314547	cg09933401	37	11	76744970		B3GNT6	TSS1500	0		0				NA		NA	NA
cg18805164	cg18805164	0.865198901655289	0.0575389826990174	15.0367431099901	4.21797469343778e-51	0.870114128788833	cg18805164	37	19	36265700	N_Shore	SNX26	TSS1500	0		0		19:36265655-36267172	Unclassified	3	chr19:36265505-36265855	NA	NA
cg22216157	cg22216157	0.893447086297819	0.0535802710486323	16.674926587939	1.99456345969046e-62	0.870099659095609	cg22216157	37	7	157643037		PTPRN2;PTPRN2;PTPRN2	Body;Body;Body	0		0				NA		NA	NA
cg11474763	cg11474763	0.855081625159116	0.0959444728231008	8.91225518259594	5.00048822344279e-19	0.870038760445916	cg11474763	37	8	145532389		HSF1	Body	0		0				NA		6	3	chr8:145532240-145533202
cg11524065	cg11524065	0.862219879056291	0.111974465666716	7.70014729628295	1.35909474275008e-14	0.869987910273796	cg11524065	37	12	122963525		ZCCHC8	Body	0		0				NA		NA	NA
cg18453143	cg18453143	0.871953660019795	0.0813483050994453	10.7187686203648	8.31023103526648e-27	0.869976780254598	cg18453143	37	7	155708770				0		0				3	chr7:155708725-155709055	NA	NA
cg17510627	cg17510627	0.878928557224447	0.118022813375797	7.44710731836095	9.54090073560612e-14	0.869941351197072	cg17510627	37	1	212274212		DTL;DTL;DTL	Body;Body;Body	0		0				NA		NA	NA
cg08376968	cg08376968	0.868177325974991	0.0815715077592767	10.6431442770072	1.87686709452875e-26	0.869804317265802	cg08376968	37	19	14993618		OR7A17	TSS1500	0		0				NA		NA	NA
cg03950495	cg03950495	0.86638161426699	0.0845913406503645	10.2419657568491	1.28596592606008e-24	0.869695618562615	cg03950495	37	15	29974268				0		0				3	chr15:29974025-29974355	NA	NA
cg10929178	cg10929178	0.870914234436256	0.118951295232909	7.32160362550897	2.4502500137597e-13	0.869621514330791	cg10929178	37	2	240428843				0		0				3	chr2:240428565-240429015	NA	NA
cg23243603	cg23243603	0.869123028499985	0.0838453224715064	10.3657902776311	3.54813268535088e-25	0.869617093451814	cg23243603	37	5	73348738				0		0				NA		NA	3	chr5:73348299-73348804
cg02621636	cg02621636	0.871793960405443	0.0807112909709522	10.8013878841214	3.39039545008234e-27	0.869568683345665	cg02621636	37	11	60161999		MS4A14;MS4A7;MS4A7;MS4A7;MS4A14;MS4A7	TSS1500;3'UTR;3'UTR;3'UTR;TSS1500;3'UTR	0		0				NA		NA	NA
cg19543355	cg19543355	0.87508826453457	0.120843146898233	7.24152165013974	4.43678319745545e-13	0.86950850182612	cg19543355	37	9	113696372		LPAR1;LPAR1	Body;Body	0		0				3	chr9:113696220-113696430	NA	NA
cg20391990	cg20391990	0.869697711543725	0.150153935911323	5.79204072317722	6.95362757929387e-09	0.869478750154092	cg20391990	37	8	22090427	S_Shore	PHYHIP;PHYHIP	TSS1500;TSS1500	0		0				3	chr8:22090225-22090555	NA	NA
cg17152205	cg17152205	0.881091325298868	0.055647895023923	15.8333271172268	1.83268685972132e-56	0.869474035558688	cg17152205	37	2	180990647				0		0		2:180990288-180990655	Unclassified	NA		6	6	chr2:180988401-180991233
cg03654560	cg03654560	0.871224522465553	0.0404106485542248	21.5592808736169	4.33287347084751e-103	0.869454313376995	cg03654560	37	5	178266175				0		0				3	chr5:178265405-178266675	NA	NA
cg07814664	cg07814664	0.867663552878964	0.0849473369033397	10.2141348335177	1.71401326159314e-24	0.869438896433842	cg07814664	37	5	1938619				0		0				NA		6	NA
cg03328984	cg03328984	0.903407142340471	0.0504298228759295	17.9141446632301	9.14642474826642e-72	0.869371851083553	cg03328984	37	7	158929551		VIPR2;VIPR2;VIPR2	Body;Body;Body	0		0				NA		NA	NA
cg23122449	cg23122449	0.875888534880759	0.1239138875999	7.06852598886152	1.56588028502285e-12	0.869299206516876	cg23122449	37	19	54950428				0		0				NA		6	6	chr19:54950232-54951006
cg16460157	cg16460157	0.879563310430848	0.0982625739269448	8.95115276630935	3.51789130401796e-19	0.869294180067044	cg16460157	37	14	77781561		POMT2	Body	0		0		14:77781480-77782606	Unclassified	NA		NA	NA
cg19556217	cg19556217	0.868967974481211	0.119345532068981	7.28111023024265	3.31084008190716e-13	0.86927667663549	cg19556217	37	16	58754977		GOT2;GOT2	Body;Body	0		0				3	chr16:58754885-58755175	NA	NA
cg10345369	cg10345369	0.867692545186666	0.104959502063085	8.26692703501149	1.37456029620056e-16	0.869260515227129	cg10345369	37	10	131570053				0		0				NA		NA	NA
cg22582617	cg22582617	0.85625738670995	0.0593304414962821	14.4320076695133	3.25467355804984e-47	0.869243232774153	cg22582617	37	15	97307936				0		0				3	chr15:97307725-97308095	NA	NA
cg25164051	cg25164051	0.877863612114665	0.0940958000995417	9.32946647125583	1.06405165403302e-20	0.869208087827383	cg25164051	37	6	33423975	S_Shore	ZBTB9	Body	0		0				NA		NA	6	chr6:33420243-33424493
cg08262598	cg08262598	0.86698661823099	0.0865429146776101	10.0179965218492	1.27052246268883e-23	0.869170100874852	cg08262598	37	5	178447119	N_Shelf			0		0				NA		NA	NA
cg16424195	cg16424195	0.865520587608535	0.102497893626498	8.44427682350712	3.05933440572077e-17	0.869081469486835	cg16424195	37	1	224448278		NVL;NVL;NVL;NVL	Body;Body;Body;Body	0		0				NA		6	NA
cg19630984	cg19630984	0.85025820528632	0.0547464876141997	15.5308265852253	2.1459576078617e-54	0.869012948295256	cg19630984	37	8	84737366				0		0				3	chr8:84737240-84737490	NA	NA
cg14699765	cg14699765	0.86907514015067	0.102725738369094	8.46014985093687	2.67034164932223e-17	0.869011204601671	cg14699765	37	22	45122261	N_Shelf	PRR5;PRR5;PRR5;PRR5-ARHGAP8;PRR5;PRR5	Body;5'UTR;Body;Body;5'UTR;Body	0		0				NA		3	NA
cg13327258	cg13327258	0.852088786893538	0.0564126559306822	15.1045678108216	1.51093809648777e-51	0.86901003315214	cg13327258	37	15	67141531				0		0				NA		5	NA
cg08677398	cg08677398	0.565082038099112	0.101672447237395	5.55786797164136	2.73089824733112e-08	0.86895357369879	cg08677398	37	8	58056175	Island			0		0				NA		6	NA		RDMR
cg06903658	cg06903658	0.870280888807153	0.0584476071792549	14.8899318690337	3.83159766564785e-50	0.868927597165743	cg06903658	37	7	127532361		SND1	Body	0		0				NA		NA	6	chr7:127531462-127533335
cg24718071	cg24718071	0.865974104751746	0.143619282482041	6.02965068329202	1.64314449851677e-09	0.868914236860428	cg24718071	37	5	13995011				0		0				3	chr5:13994680-13995070	NA	NA
cg21639922	cg21639922	0.860309622530893	0.049700126226467	17.3100088038157	3.95354492297441e-67	0.868831592972966	cg21639922	37	21	44089014	Island	PDE9A;PDE9A;PDE9A;PDE9A;PDE9A;PDE9A;PDE9A;PDE9A;PDE9A;PDE9A;PDE9A;PDE9A;PDE9A;PDE9A;PDE9A;PDE9A;PDE9A;PDE9A;PDE9A;PDE9A	Body;Body;5'UTR;Body;Body;Body;5'UTR;5'UTR;Body;Body;5'UTR;5'UTR;5'UTR;Body;5'UTR;Body;Body;Body;Body;Body	0		0				NA		6	6	chr21:44088892-44089579
cg12801815	cg12801815	0.863446955635764	0.112113438349207	7.70154736443216	1.34428328843185e-14	0.868787913369535	cg12801815	37	20	31927958				0		0				NA		NA	6	chr20:31925987-31928156
cg19585676	cg19585676	0.857865711343533	0.0568875350308895	15.0800295860546	2.19170731665653e-51	0.868749481483132	cg19585676	37	6	29913343	S_Shore	HLA-A	3'UTR	0		0				3	chr6:29913320-29913495	NA	NA
cg24155961	cg24155961	0.871608093252606	0.0969456825586534	8.99068499234374	2.45694304307579e-19	0.868739221419935	cg24155961	37	2	10615752				0		0				3	chr2:10615565-10615815	NA	NA
cg02405213	cg02405213	0.862301733243234	0.0893272655855694	9.65328701814127	4.7604851092515e-22	0.868727385972583	cg02405213	37	9	5042618	N_Shore	JAK2	Body	0		0				3	chr9:5042485-5042815	NA	NA
cg04812509	cg04812509	0.926198295819704	0.0767895591812575	12.0615133840457	1.68654995950285e-33	0.868711582352874	cg04812509	37	10	90342738	Island	RNLS;RNLS	Body;Body	0		0		10:90342310-90343646	Promoter_Associated	3	chr10:90342560-90343215	NA	NA
cg09298791	cg09298791	0.865381771474766	0.0467357865428242	18.5164696154587	1.52089038227279e-76	0.868707605895744	cg09298791	37	10	133450776	S_Shore			0		0				3	chr10:133450665-133450975	NA	NA
cg22590804	cg22590804	0.849981464108218	0.133652432811985	6.3596407953451	2.02226094136883e-10	0.868698198497436	cg22590804	37	16	28990828		SPNS1;SPNS1;SPNS1;SPNS1;SPNS1	Body;Body;Body;Body;Body	0		0				NA		NA	NA
cg22867893	cg22867893	0.813558259419329	0.0534665971352065	15.2161967099197	2.76123630996794e-52	0.868571254240013	cg22867893	37	11	74988026		ARRB1;ARRB1	Body;Body	0		0		11:74987670-74988372	Promoter_Associated_Cell_type_specific	NA		3	NA
cg01180735	cg01180735	0.888200077976886	0.131243954849363	6.76755039115003	1.30981038651377e-11	0.868463274673004	cg01180735	37	21	43938050	S_Shelf	SLC37A1	5'UTR	0		0				NA		NA	6	chr21:43937981-43939115
cg08742575	cg08742575	0.868611065534101	0.0638832743266866	13.5968463528058	4.1807534648318e-42	0.86825656743704	cg08742575	37	21	47604166	S_Shore	C21orf56;C21orf56	5'UTR;5'UTR	0		0		21:47604065-47604373	Promoter_Associated	3	chr21:47603825-47604410	NA	NA		DMR
cg02470440	cg02470440	0.866497051109828	0.1091573579922	7.93805444770606	2.05377186791719e-15	0.868209901006942	cg02470440	37	7	157854772		PTPRN2;PTPRN2;PTPRN2	Body;Body;Body	0		0				3	chr7:157854305-157854775	NA	NA
cg06767727	cg06767727	0.860744827810122	0.126469117976571	6.80596845760862	1.00371703812034e-11	0.868164602065955	cg06767727	37	5	77909862		LHFPL2	5'UTR	0		0				NA		NA	NA
cg09579561	cg09579561	0.9620385069101	0.0736674851008123	13.0592011603704	5.63156163208622e-39	0.868144834697638	cg09579561	37	4	2252195		MXD4	3'UTR	0		0				3	chr4:2251960-2252475	NA	NA
cg13944838	cg13944838	0.905570702692092	0.0811035124531932	11.1656163253684	6.00730966412986e-29	0.868110690535542	cg13944838	37	5	179740914	Island	GFPT2	Body	0		0				3	chr5:179740685-179741055	NA	NA
cg03456133	cg03456133	0.872354819616036	0.088765697343068	9.82761185601344	8.56251344989567e-23	0.868047145218176	cg03456133	37	1	209574531				0		0				NA		NA	NA
cg08684531	cg08684531	0.868749936805396	0.115101962587917	7.54765528990722	4.43163989551478e-14	0.868039584510155	cg08684531	37	11	17800609	N_Shore	KCNC1	Body	0		0				NA		NA	NA
cg02489685	cg02489685	0.888525519589496	0.0859678480677417	10.3355561359329	4.86581400995422e-25	0.867933025110717	cg02489685	37	1	230333950		GALNT2	Body	0		0				NA		NA	NA
cg16256719	cg16256719	0.868321593765628	0.0557905800018731	15.5639463460763	1.27959957022364e-54	0.867928757462484	cg16256719	37	1	228613082	Island	HIST3H3	TSS200	0		0				3	chr1:228613060-228613355	NA	NA
cg05363257	cg05363257	0.874772540700564	0.0791399302309034	11.0534914315476	2.10851709888449e-28	0.867862054597827	cg05363257	37	4	866225	Island	GAK	Body	0		0				3	chr4:866105-866495	NA	NA
cg11174173	cg11174173	0.841676724148001	0.107861492520259	7.80331056507413	6.03039002780423e-15	0.867830993296602	cg11174173	37	6	35403738				0		0				NA		NA	NA
cg09623286	cg09623286	0.970417817594299	0.0999961987734969	9.70454706775814	2.8835414524524e-22	0.867784549961997	cg09623286	37	4	154605468	Island	TLR2;TLR2	5'UTR;1stExon	1	high-CpG:154824631-154824937	0		4:154605080-154606792	Promoter_Associated_Cell_type_specific	3	chr4:154605105-154605555	NA	NA
cg01794468	cg01794468	0.866561327456808	0.149105730316232	5.81172383931159	6.18327840474723e-09	0.867706183387604	cg01794468	37	7	1123907	N_Shelf	C7orf50;C7orf50;C7orf50	Body;Body;Body	0		0		7:1123902-1123989	Unclassified_Cell_type_specific	NA		6	NA
cg02799582	cg02799582	0.869825716320101	0.0568601382477159	15.2976363253046	7.92841555819559e-53	0.86764938143321	cg02799582	37	2	121984519	S_Shore	TFCP2L1	Body	0		0				NA		NA	NA
cg10109111	cg10109111	0.869428213921956	0.14676982336544	5.92375322110443	3.14675570796691e-09	0.867579436976658	cg10109111	37	9	139313241	N_Shore	PMPCA	Body	0		0				NA		6	6	chr9:139312239-139314008
cg13490389	cg13490389	0.863721606762811	0.100513129963472	8.59312218290982	8.46374539570273e-18	0.867475185408007	cg13490389	37	1	53429297		SCP2;SCP2;SCP2;SCP2;SCP2	Body;Body;Body;Body;Body	0		0				NA		NA	NA
cg20921808	cg20921808	0.89255138358395	0.0884270442812343	10.0936471510375	5.8938113650746e-24	0.867411449924799	cg20921808	37	5	143059265		MIR5197	TSS200	0		0				NA		6	6	chr5:143058870-143059821
cg05368794	cg05368794	0.86127207224047	0.0402873999685924	21.3781994596799	2.13197562654752e-101	0.867343526265855	cg05368794	37	1	231374794	N_Shelf	C1orf131;C1orf131	Body;Body	0		0				NA		NA	6	chr1:231374006-231379395
cg12337884	cg12337884	0.866000772483833	0.14054866546962	6.16157236064984	7.20261441306763e-10	0.867243317175163	cg12337884	37	13	114819908		RASA3	Body	0		0		13:114819826-114820239	NonGene_Associated_Cell_type_specific	3	chr13:114819805-114820055	NA	NA
cg14390189	cg14390189	0.866178490497639	0.124612026825544	6.95100234354013	3.62699845417646e-12	0.867186806089144	cg14390189	37	7	801377		HEATR2	Body	0		0				NA		6	NA
cg01203147	cg01203147	0.86553520490766	0.111347651492061	7.77326861689013	7.64863040521259e-15	0.867127458215931	cg01203147	37	2	217468704		LINC01280	Body	0		0				NA		NA	3	chr2:217467796-217468947
cg15740693	cg15740693	0.897354926076306	0.0866175521278828	10.3599663582208	3.77094644843241e-25	0.867108710151884	cg15740693	37	1	16155504				0		0				3	chr1:16155445-16155670	NA	NA
cg12754010	cg12754010	0.866114748491978	0.0886619805692881	9.76872773347445	1.53365825870882e-22	0.867098532339413	cg12754010	37	16	27506246		GTF3C1;GTF3C1;GTF3C1;GTF3C1	ExonBnd;ExonBnd;Body;Body	0		0				NA		NA	NA
cg00991192	cg00991192	0.862403607513794	0.0597930657648446	14.423137473925	3.70127150374668e-47	0.867059021215017	cg00991192	37	16	22628211				0		0				3	chr16:22627860-22628310	NA	NA
cg26687381	cg26687381	0.86579581391242	0.0960490043310247	9.01410503880424	1.98484421616599e-19	0.867054417217422	cg26687381	37	7	98602596		TRRAP	Body	0		0				3	chr7:98602420-98602670	NA	NA
cg13526518	cg13526518	0.840871936515054	0.0905972750856372	9.28142635327849	1.67224725753122e-20	0.867052384904111	cg13526518	37	17	72349697	N_Shore	KIF19	Body	0		0		17:72349531-72349736	Unclassified_Cell_type_specific	3	chr17:72349065-72349735	NA	NA
cg18432099	cg18432099	0.848267478109456	0.108311475948667	7.83174147226545	4.81158146799564e-15	0.86702297863194	cg18432099	37	2	75427963	Island	TACR1;TACR1	TSS1500;TSS1500	0		0				3	chr2:75427265-75428070	NA	NA		DMR
cg18336236	cg18336236	0.876508828492161	0.0833543958367158	10.5154481619562	7.33313296089215e-26	0.867009903786446	cg18336236	37	20	59245375				0		0				NA		6	NA
cg01380346	cg01380346	0.860199410990008	0.0725640540310005	11.8543461012048	2.04312917401285e-32	0.866934325030952	cg01380346	37	19	18557039	Island	ELL	Body	0		0				NA		3	NA
cg19247333	cg19247333	0.870448155778655	0.0371136821277042	23.4535649894165	1.21569663252486e-121	0.866848385708145	cg19247333	37	10	130118500				0		0				NA		NA	NA
cg10260205	cg10260205	0.875828178851551	0.0801659778664319	10.9251854984019	8.73617136827945e-28	0.86680669259088	cg10260205	37	21	47347742	S_Shelf	PCBP3;PCBP3	Body;Body	0		0				3	chr21:47347625-47347895	NA	NA
cg26834992	cg26834992	0.878098302440446	0.0713336771815956	12.3097299499233	8.02913896560408e-35	0.866737410190723	cg26834992	37	6	153629723				0		0				NA		NA	NA
cg24859393	cg24859393	0.856713702652786	0.0696775664378079	12.2954021854001	9.58783661952309e-35	0.86672116340397	cg24859393	37	11	41809894				0		0				NA		NA	NA
cg20696046	cg20696046	0.850209192902852	0.0818222295805663	10.3909316240972	2.72676531162824e-25	0.866714513036739	cg20696046	37	10	89914675				0		0				3	chr10:89914380-89914695	NA	NA
cg01726608	cg01726608	0.866442731198476	0.109579842714393	7.9069535941638	2.63763891681528e-15	0.866642490178875	cg01726608	37	7	157970923		PTPRN2;PTPRN2;PTPRN2;PTPRN2;PTPRN2	Body;Body;Body;Body;Body	0		0				NA		NA	NA
cg00750627	cg00750627	0.866251513536048	0.129429192326258	6.69286038154707	2.18849926831331e-11	0.866627872878255	cg00750627	37	1	26779719		DHDDS;DHDDS;DHDDS;DHDDS	Body;Body;Body;Body	0		0				NA		NA	NA
cg25673478	cg25673478	0.87039636653749	0.111508464147094	7.80565289993882	5.91942895783835e-15	0.866532506668631	cg25673478	37	6	106253342				0		1	chr6:106253342-106253342			NA		NA	6	chr6:106253184-106254095
cg26736055	cg26736055	0.936555948295867	0.0520305407312719	18.0001194516314	1.94399258762994e-72	0.866500608274208	cg26736055	37	14	100627507	S_Shore	DEGS2	TSS1500	0		0				NA		6	NA
cg01002233	cg01002233	0.863580781418772	0.125569312928903	6.87732345806281	6.09875297806455e-12	0.866456805328675	cg01002233	37	1	175931664		RFWD2;RFWD2	Body;Body	0		0		1:175931663-175931747	Gene_Associated_Cell_type_specific	NA		NA	NA
cg17301053	cg17301053	0.863553739855983	0.0960638414847124	8.98937338450502	2.48643956848968e-19	0.866429648393047	cg17301053	37	6	166891617		RPS6KA2;RPS6KA2	Body;Body	0		0				3	chr6:166891280-166891935	NA	NA
cg04031201	cg04031201	0.756948070760877	0.0857179028211795	8.83068817420773	1.04033645442484e-18	0.866387795679119	cg04031201	37	4	11906061				0		0				3	chr4:11905740-11906230	NA	NA
cg22888140	cg22888140	0.862236266664379	0.115727722804598	7.45055934540625	9.2945319339807e-14	0.866352880930188	cg22888140	37	6	76070431		FILIP1;FILIP1;FILIP1	Body;Body;Body	0		0				NA		NA	NA
cg21346589	cg21346589	0.86318049823491	0.113964038278282	7.57414804946766	3.61491985146238e-14	0.866231565147046	cg21346589	37	10	134818842	N_Shelf			0		0				NA		6	NA
cg08450826	cg08450826	0.857732944557638	0.111980375851427	7.6596719562333	1.86408608132523e-14	0.866188585602508	cg08450826	37	7	43599146		HECW1;HECW1	Body;Body	0		0				NA		NA	5	chr7:43598521-43599546
cg05473692	cg05473692	0.868994062068032	0.112450504079521	7.7277916109074	1.094282824174e-14	0.866072650947147	cg05473692	37	2	3181364	N_Shelf			0		0				3	chr2:3181185-3181575	NA	NA
cg08153079	cg08153079	0.864481017788854	0.115346609457408	7.4946374397599	6.64818725836834e-14	0.866036882235789	cg08153079	37	17	45905712	N_Shelf	MRPL10	Body	0		0				NA		NA	NA
cg23681866	cg23681866	0.7005233080943	0.0760669825324554	9.20929534434219	3.28272799033803e-20	0.866031466142452	cg23681866	37	6	29895175	S_Shore			0		0		6:29894087-29895332	Promoter_Associated	NA		6	6	chr6:29892512-29896267
cg01932308	cg01932308	0.869645533514834	0.114579132023617	7.589912038569	3.20122727341987e-14	0.865982425536297	cg01932308	37	1	3337800		PRDM16;PRDM16	Body;Body	0		0		1:3337569-3337885	Unclassified_Cell_type_specific	NA		6	NA
cg01576720	cg01576720	0.880570284761394	0.0712115836203797	12.365548412118	4.01461953168958e-35	0.865972949606745	cg01576720	37	4	20464190		SLIT2;SLIT2;SLIT2	Body;Body;Body	0		0				3	chr4:20464040-20464610	NA	NA
cg21748549	cg21748549	0.860562786663001	0.156512193575795	5.49837534700612	3.83306353734147e-08	0.865861411739559	cg21748549	37	5	8650671				0		0				3	chr5:8650440-8650690	NA	NA
cg18708365	cg18708365	0.887248192594865	0.060561308824387	14.6504131072806	1.33899113990061e-48	0.865854059111913	cg18708365	37	7	103848079		ORC5L;ORC5L	Body;Body	0		0		7:103847476-103849161	Promoter_Associated	3	chr7:103847605-103848110	NA	NA
cg25335987	cg25335987	0.856155972273616	0.127035872061542	6.73948199339205	1.58952291725085e-11	0.865759962051522	cg25335987	37	4	151397947		LRBA;LRBA	Body;Body	0		0				NA		5	NA
cg06882198	cg06882198	0.859022231476769	0.110947214906807	7.74262095896981	9.73880476819287e-15	0.865711022864654	cg06882198	37	15	34225407		AVEN	Body	0		0				NA		NA	4	chr15:34224942-34225888
cg07894967	cg07894967	0.865761527713154	0.115043331049751	7.52552555470382	5.25086825213823e-14	0.86553734349354	cg07894967	37	15	93958581				0		0				3	chr15:93958565-93959455	NA	NA
cg13946986	cg13946986	0.876128937001362	0.0503701731094153	17.3938043670847	9.19249413811788e-68	0.865526802309711	cg13946986	37	9	78701451		PCSK5;PCSK5;PCSK5	Body;Body;Body	0		0				NA		NA	3	chr9:78701417-78701839
cg11587811	cg11587811	0.866447050263328	0.0998139523596632	8.68062059241205	3.9361513422278e-18	0.865495904898391	cg11587811	37	3	152277302				0		0				NA		NA	NA
cg16643261	cg16643261	0.86605687357088	0.0746618174334017	11.5997293307707	4.13383600825876e-31	0.865421745704256	cg16643261	37	18	44562019	S_Shore	KATNAL2;TCEB3B	5'UTR;TSS200	0		0				3	chr18:44561805-44562115	NA	NA
cg19406789	cg19406789	0.8592568877133	0.123640801016558	6.94962245996957	3.66265067363755e-12	0.86532705359594	cg19406789	37	2	167622143				0		0				NA		NA	NA
cg09608709	cg09608709	0.866338393599271	0.0581811708968436	14.8903567983413	3.80732299711275e-50	0.86524973730381	cg09608709	37	20	34949883		DLGAP4	5'UTR	0		0				NA		6	NA
cg24916284	cg24916284	0.864127853272825	0.148562314579724	5.81660198090886	6.00559094470805e-09	0.865244605843821	cg24916284	37	2	105372789				0		0				3	chr2:105372765-105373155	NA	NA
cg22735650	cg22735650	0.857414409025272	0.141624488996303	6.05413947193593	1.41170261203146e-09	0.865177089057844	cg22735650	37	15	71504159	N_Shelf	THSD4	Body	0		0				NA		NA	NA
cg02580948	cg02580948	0.865954352334702	0.0699044964550899	12.3876774205939	3.04741916266892e-35	0.865107670251463	cg02580948	37	19	15027830				0		0				3	chr19:15027760-15027975	NA	NA
cg02553654	cg02553654	0.849550090671992	0.0917929880090982	9.25506521900984	2.14099662571663e-20	0.865007765894978	cg02553654	37	9	4387128				0		0				NA		6	6	chr9:4386758-4387183
cg25484149	cg25484149	0.901951074315998	0.0889732060496581	10.1373336351687	3.7725624089914e-24	0.864978867561605	cg25484149	37	11	111802458		DIXDC1	Body	0		0				NA		6	6	chr11:111802393-111802927
cg18128856	cg18128856	0.848964912983183	0.116268714928016	7.30174848417986	2.84051893045379e-13	0.864922022600477	cg18128856	37	2	190044091		COL5A2	Body	0		0				3	chr2:190044020-190044310	NA	NA
cg26065870	cg26065870	0.8649170309642	0.121639691592252	7.11048359003971	1.15637051944408e-12	0.864890977106758	cg26065870	37	3	52522591	Island	NISCH	Body	0		0				NA		6	NA
cg25340688	cg25340688	0.859310596348556	0.0627094440983194	13.7030491771109	9.73487151617979e-43	0.864862124118633	cg25340688	37	5	135416398	Island	MIR886	TSS200	0		1	chr5:135416297-135416297	5:135416212-135416626	Unclassified_Cell_type_specific	3	chr5:135416105-135416475	NA	NA
cg18261836	cg18261836	0.864133029037097	0.129288928312702	6.6837357252052	2.32926699369132e-11	0.864732452700152	cg18261836	37	15	73915181		NPTN;NPTN;NPTN;NPTN	Body;Body;Body;Body	0		0				NA		NA	NA
cg25378401	cg25378401	0.868701228672188	0.0788343216286253	11.0193277588471	3.08353255536687e-28	0.864690099556272	cg25378401	37	11	57972170		OR1S2	TSS1500	0		0				NA		NA	NA
cg16915215	cg16915215	0.866207905255878	0.0971109661887156	8.91977434940332	4.67239230399625e-19	0.864575853027874	cg16915215	37	2	234579903		UGT1A9;UGT1A8;UGT1A10	TSS1500;Body;Body	0		0				NA		NA	NA
cg09611472	cg09611472	0.855860511759871	0.0957339647087458	8.93998816787417	3.89212042266758e-19	0.864570353947205	cg09611472	37	16	850371	Island	GNG13	5'UTR	0		0				3	chr16:850045-851055	NA	NA
cg02296789	cg02296789	0.864152633829549	0.0983802669983354	8.78380045303364	1.58041962253512e-18	0.864568435139736	cg02296789	37	22	29261082				0		1	chr22:29261004-29261004			3	chr22:29260645-29261355	NA	NA
cg16399648	cg16399648	0.864360972835366	0.110594062184982	7.81561826881463	5.4693895376999e-15	0.864539718121681	cg16399648	37	9	116998212		COL27A1	Body	0		0				NA		6	4	chr9:116997251-116999580
cg18736775	cg18736775	0.862625856303313	0.149903241799395	5.75455104204955	8.687235523844e-09	0.864526149922501	cg18736775	37	8	18248649	S_Shelf	NAT2	TSS200	0		0				3	chr8:18248640-18248850	NA	NA
cg04398451	cg04398451	0.832655848111213	0.0687574598964292	12.110043759113	9.34442972365828e-34	0.864459017922857	cg04398451	37	17	18023971	Island	MYO15A	Body	0		0				3	chr17:18022865-18024015	NA	NA
cg23876123	cg23876123	0.863831773913945	0.0673752512072472	12.8212030149882	1.24749798948624e-37	0.86445019933048	cg23876123	37	20	60053469		CDH4	Body	0		0				3	chr20:60053065-60053510	NA	NA
cg09612502	cg09612502	0.865321700376622	0.148086829986792	5.84334002188987	5.11644329894418e-09	0.864408477989057	cg09612502	37	16	85584896	N_Shelf			0		0		16:85584779-85585507	Unclassified_Cell_type_specific	3	chr16:85584685-85585015	NA	NA
cg18794622	cg18794622	0.862540896418407	0.124232168395834	6.94297545922359	3.83926137223921e-12	0.864374197528174	cg18794622	37	2	240986437		OR6B3	TSS1500	0		0				NA		NA	NA
cg04031134	cg04031134	0.842857591416459	0.118530843371107	7.11087146134244	1.15312498203324e-12	0.864291466596384	cg04031134	37	7	98630788	N_Shelf	SMURF1;SMURF1	Body;Body	0		0				3	chr7:98630605-98630915	NA	NA
cg07999547	cg07999547	0.861208065998013	0.0581699946866045	14.8050222565403	1.35942029207207e-49	0.864149042730233	cg07999547	37	7	17720837				0		0		7:17720440-17721364	Unclassified	3	chr7:17720560-17720855	NA	NA
cg03660162	cg03660162	0.839834991466711	0.077109142836022	10.8915098855745	1.26524976552065e-27	0.864068518361905	cg03660162	37	16	78913085		WWOX;WWOX	Body;Body	0		0				NA		NA	NA
cg09414557	cg09414557	0.832362869578051	0.073987204295639	11.2500921950245	2.31350114253464e-29	0.864053364050424	cg09414557	37	5	35048098		AGXT2	TSS200	0		0				3	chr5:35048005-35048215	NA	NA
cg22621913	cg22621913	0.867204024958995	0.135832376033515	6.38436910464572	1.72105520714497e-10	0.864051149904624	cg22621913	37	19	2352414	Island	SPPL2B;SPPL2B	Body;3'UTR	0		0				NA		6	NA
cg23274883	cg23274883	0.948088748864512	0.0458024046187368	20.6995409249031	3.49685254634204e-95	0.863979720034859	cg23274883	37	16	73010808		ZFHX3;ZFHX3	5'UTR;5'UTR	0		0				3	chr16:73010445-73010855	NA	NA
cg13996040	cg13996040	0.858149701419826	0.085266463902658	10.0643284844028	7.94275042303964e-24	0.863960740725564	cg13996040	37	10	72025335		NPFFR1	Body	0		0				NA		6	6	chr10:72024646-72025439
cg06330132	cg06330132	0.860598423371662	0.102929321326784	8.36106186534935	6.21562396758741e-17	0.863957638910713	cg06330132	37	22	41699701	S_Shore	ZC3H7B	5'UTR	0		0				3	chr22:41697965-41699715	NA	NA
cg27619481	cg27619481	0.856373757854273	0.141151590692651	6.06704999675826	1.30281010602147e-09	0.863853769856766	cg27619481	37	8	125102419		FER1L6	Body	0		0				NA		NA	NA
cg14260773	cg14260773	0.830742669751025	0.147769229721765	5.62189213082611	1.88877194260056e-08	0.863838686878006	cg14260773	37	2	33226136		LTBP1	Body	0		0				3	chr2:33226045-33226515	NA	NA
cg19519375	cg19519375	0.862190358996091	0.0714789635358758	12.0621553020051	1.67345404168035e-33	0.863788937705545	cg19519375	37	8	139705143		COL22A1	Body	0		0				3	chr8:139705065-139705335	NA	NA
cg13326354	cg13326354	0.862444537941929	0.0608868706645626	14.1647046157669	1.51502611197848e-45	0.863744373613518	cg13326354	37	2	28700719				0		0				NA		6	NA
cg14856563	cg14856563	0.863156335243959	0.0761102157467489	11.3408735841197	8.23185840796838e-30	0.863711090003988	cg14856563	37	1	19111089	S_Shore			0		0				3	chr1:19110945-19111255	NA	NA
cg11102724	cg11102724	0.862030326379097	0.0710834027924287	12.127026739228	7.59574811071724e-34	0.863671653452362	cg11102724	37	5	150619039				0		0		5:150617945-150619621	Unclassified	3	chr5:150618880-150619095	NA	NA
cg18260555	cg18260555	0.848252553743252	0.080753160689274	10.5042644337749	8.25639363134262e-26	0.863656024513365	cg18260555	37	17	78362307		RNF213;LOC100294362	Body;Body	0		0				NA		6	6	chr17:78361985-78362338
cg18635968	cg18635968	0.863371079766553	0.140995522096766	6.12339361511082	9.16030251859656e-10	0.863654809657721	cg18635968	37	8	101225181	Island	SPAG1;SPAG1	Body;Body	0		0		8:101224788-101226233	Promoter_Associated	3	chr8:101225040-101225415	NA	NA
cg04480878	cg04480878	0.874807737521091	0.0436608925289212	20.0364144398013	2.65197112771703e-89	0.863645657071292	cg04480878	37	6	168366655		MLLT4;MLLT4	Body;Body	0		0				NA		NA	NA
cg08028091	cg08028091	0.869532913922809	0.0875806290655823	9.92837027091554	3.13334706709561e-23	0.863630224110588	cg08028091	37	10	44144199	Island	ZNF32;ZNF32;ZNF32-AS3	5'UTR;TSS200;Body	1	high-CpG:43464195-43464352	0				NA		6	6	chr10:44142947-44144998
cg06658637	cg06658637	0.868357277377546	0.079567396353737	10.9134811137598	9.93765163187743e-28	0.863617790390439	cg06658637	37	5	466542	S_Shore	EXOC3	Body	0		0				NA		6	6	chr5:464030-467374
cg12868173	cg12868173	0.869804919359279	0.124025529789983	7.01311190391323	2.33074880727803e-12	0.863569844092169	cg12868173	37	10	44185097	Island			0		0		10:44184675-44186241	Promoter_Associated_Cell_type_specific	3	chr10:44184485-44185555	NA	NA		DMR
cg11770121	cg11770121	0.852138674006926	0.0833189329398989	10.2274314365212	1.49430126432913e-24	0.863523911276669	cg11770121	37	10	80495806				0		0				NA		NA	NA
cg11792616	cg11792616	0.869664292489633	0.104483543337831	8.32345711781341	8.54341931570385e-17	0.86350756302505	cg11792616	37	8	30018355	S_Shelf	DCTN6	Body	0		0				NA		NA	NA
cg10030662	cg10030662	0.861348256876038	0.125326256059835	6.87284758961282	6.2932794590645e-12	0.863416052876681	cg10030662	37	10	115468326		CASP7;CASP7;CASP7;CASP7;CASP7;CASP7;CASP7	TSS1500;Body;Body;Body;Body;Body;Body	0		0				NA		NA	NA
cg17612569	cg17612569	0.948504416596176	0.0650661843945269	14.5775324836162	3.90373316354041e-48	0.863329382416483	cg17612569	37	21	27107221	Island	GABPA;ATP5J;ATP5J;ATP5J;ATP5J;ATP5J;ATP5J	TSS200;5'UTR;5'UTR;1stExon;Body;5'UTR;5'UTR	1	high-CpG:26029040-26029136	0				3	chr21:27107185-27107535	NA	NA
cg21250931	cg21250931	0.853537462542218	0.114097792164956	7.48075353910637	7.38976518681068e-14	0.863263574278443	cg21250931	37	15	81624928		TMC3	Body	0		0				3	chr15:81624665-81625075	NA	NA
cg14822721	cg14822721	0.865227311919778	0.139384301844043	6.20749467818752	5.38359314380624e-10	0.863254970535464	cg14822721	37	8	40478698		ZMAT4;ZMAT4	Body;Body	0		0				NA		NA	NA
cg13951698	cg13951698	0.866051027186003	0.0453811583587138	19.0839339168104	3.43411864467438e-81	0.863250446453846	cg13951698	37	21	45787696	N_Shore	TRPM2;TRPM2	Body;Body	0		0				3	chr21:45787325-45787915	NA	NA
cg19686157	cg19686157	0.866014258854479	0.122815958139889	7.05131704357245	1.7723215186869e-12	0.863171774125418	cg19686157	37	7	99585044				0		0				3	chr7:99584665-99585435	NA	NA
cg20711914	cg20711914	0.853300020150669	0.116729039385497	7.31009202716602	2.66959487656986e-13	0.863165735758882	cg20711914	37	1	154210287		UBAP2L;UBAP2L;UBAP2L;UBAP2L	Body;Body;Body;Body	0		0				NA		NA	6	chr1:154209343-154211062
cg12786714	cg12786714	0.841065975668421	0.0655951141915913	12.8220826510313	1.23342365565573e-37	0.863124959695675	cg12786714	37	6	2660109				0		0				NA		6	3	chr6:2660107-2660518
cg20604380	cg20604380	0.845496907204198	0.0668364192545502	12.6502424371969	1.11530132236576e-36	0.863111882987057	cg20604380	37	1	228634081	Island			0		1	chr1:228634060-228634060			3	chr1:228633905-228634335	NA	NA
cg13672444	cg13672444	0.829441198454177	0.149588781734571	5.54480883416734	2.9427549903016e-08	0.863077708149908	cg13672444	37	12	16049851		STRAP	Body	0		0				NA		NA	NA
cg15165643	cg15165643	0.866895578333471	0.104516433652748	8.29434709965035	1.09183214571663e-16	0.863076531348839	cg15165643	37	8	145518600	S_Shelf	HSF1	Body	0		0				3	chr8:145518540-145518935	NA	NA
cg06766003	cg06766003	0.861732224204782	0.111947902003545	7.69761834551839	1.38625681593606e-14	0.863072102557045	cg06766003	37	5	149677557	Island	ARSI	Body	0		0				NA		6	NA
cg18467790	cg18467790	0.877029141127217	0.0457538462908326	19.1684243451887	6.79354319163968e-82	0.863020917042599	cg18467790	37	7	4871879	N_Shelf	RADIL	Body	0		0				3	chr7:4871805-4872055	NA	NA
cg05639234	cg05639234	0.866766155955727	0.14334360664285	6.04677234133876	1.4777633746375e-09	0.862933229787294	cg05639234	37	5	132184036				0		0				NA		NA	NA
cg02459859	cg02459859	0.865867637798857	0.0478439110803583	18.0977603679714	3.31891150490667e-73	0.86286386204331	cg02459859	37	16	787266	Island	NARFL	Body	0		0				NA		6	NA
cg02249938	cg02249938	0.887892885642539	0.0862840781217208	10.2903444641315	7.78971996697173e-25	0.862836691834208	cg02249938	37	11	130301501	S_Shelf			0		0		11:130300602-130301667	Unclassified	3	chr11:130301145-130301610	NA	NA
cg16465598	cg16465598	0.861454945001491	0.112508659823297	7.65678789841129	1.90641097378848e-14	0.862799144495205	cg16465598	37	16	2020372	N_Shore			0		0				NA		NA	NA
cg25329160	cg25329160	0.859261517776376	0.0865513373022049	9.92776708667315	3.15235508402593e-23	0.862791501296941	cg25329160	37	3	125820566		SLC41A3	TSS200	0		0				3	chr3:125820345-125820895	NA	NA
cg03012785	cg03012785	0.888538300891649	0.0528795799413829	16.8030514212971	2.31805738205432e-63	0.862787090344736	cg03012785	37	18	54788429	N_Shore			0		0				NA		6	NA
cg06981644	cg06981644	0.860286088234008	0.0659487365942044	13.044769811551	6.8062247826295e-39	0.862781577724063	cg06981644	37	20	54039546		LINC01441;LINC01440	Body;TSS200	0		0				NA		NA	NA
cg22282174	cg22282174	0.868176936688141	0.105619814467682	8.21983016220684	2.03791574755622e-16	0.862746581933536	cg22282174	37	3	127339645		MCM2	Body	0		0				NA		4	6	chr3:127335194-127342673
cg24320640	cg24320640	0.850424205984291	0.13124735216325	6.47955324025512	9.19946023608988e-11	0.862702200839291	cg24320640	37	2	131717030	N_Shelf	ARHGEF4;ARHGEF4	Body;Body	0		0				NA		NA	NA
cg06679265	cg06679265	0.864884716059074	0.126016089269691	6.86328802196127	6.72933532544568e-12	0.862698130917381	cg06679265	37	12	57040204	S_Shore	SNORD59A;ATP5B	TSS1500;TSS1500	0		0		12:57039478-57040393	Promoter_Associated	3	chr12:57040165-57040315	NA	NA
cg20318405	cg20318405	0.869391139993567	0.135555356625245	6.41355060867919	1.42168889388822e-10	0.862644741721667	cg20318405	37	1	203506842				0		0				NA		NA	6	chr1:203505295-203507621
cg03249590	cg03249590	0.863417939352689	0.123798122010356	6.97440256226556	3.07173349527594e-12	0.862595347947384	cg03249590	37	12	57040199	S_Shore	SNORD59A;ATP5B	TSS1500;TSS1500	0		0		12:57039478-57040393	Promoter_Associated	3	chr12:57040165-57040315	NA	NA
cg00323385	cg00323385	0.856330953057001	0.155263114188021	5.51535345362196	3.48079686270765e-08	0.862583489551837	cg00323385	37	1	21593084		ECE1;ECE1;ECE1;ECE1	Body;Body;Body;Body	0		0				NA		NA	5	chr1:21592484-21593352
cg03515441	cg03515441	0.847799404341873	0.0743982137782345	11.3954268696421	4.4066493067291e-30	0.862581023247044	cg03515441	37	8	30138734				0		0				NA		NA	5	chr8:30138388-30138782
cg09599787	cg09599787	0.860868772510192	0.070043153404239	12.2905484786196	1.01812882394145e-34	0.862549130347369	cg09599787	37	8	10544030		C8orf74	Body	0		0				NA		NA	3	chr8:10543916-10544454
cg17649560	cg17649560	0.860745262655896	0.127008423697649	6.7770722413259	1.22635576385601e-11	0.862486970261172	cg17649560	37	17	28922372		LRRC37B2	Body	0		0				NA		NA	3	chr17:28922128-28922505
cg16874583	cg16874583	0.851788191925102	0.0526953322735451	16.1643955009793	8.99155595222116e-59	0.862421393792407	cg16874583	37	12	7781004	Island			0		0				3	chr12:7780905-7781215	NA	NA
cg18667854	cg18667854	0.860689218387592	0.124726910333891	6.90058958474599	5.17871505465199e-12	0.862376500341555	cg18667854	37	5	78184094		ARSB;ARSB	Body;Body	0		0				NA		6	6	chr5:78181898-78184659
cg14491252	cg14491252	0.859200199867422	0.135838459475099	6.32516154252268	2.52967797436392e-10	0.862365950466591	cg14491252	37	6	47026892				0		0				NA		NA	NA
cg24364568	cg24364568	0.863974444512051	0.0829060245315298	10.421129820107	1.9858002303657e-25	0.862298814656573	cg24364568	37	22	43090231	S_Shore	A4GALT	5'UTR	0		0				NA		NA	NA
cg01056242	cg01056242	0.835938899075184	0.0757717616569972	11.0323276217241	2.66867269831186e-28	0.862290444545845	cg01056242	37	12	131622739	N_Shore	GPR133	Body	0		0				3	chr12:131622685-131623150	NA	NA
cg13719295	cg13719295	0.853204993333115	0.118572980826672	7.19561056308702	6.21818750354679e-13	0.86224808230115	cg13719295	37	9	137407922				0		0				NA		NA	NA
cg01911981	cg01911981	0.856018652671815	0.0597567730628909	14.32504817104	1.5262223184113e-46	0.862217630183607	cg01911981	37	8	39380341	Island	ADAM3A;ADAM3A;ADAM3A	Body;Body;Body	0		0				NA		NA	6	chr8:39379670-39380782
cg12362242	cg12362242	0.901683637494638	0.0718837184789781	12.5436421010737	4.30734580656832e-36	0.862126209778377	cg12362242	37	20	48520846	N_Shore	SPATA2;SPATA2	3'UTR;3'UTR	0		0				NA		NA	6	chr20:48520594-48523688
cg05871548	cg05871548	0.859811957604199	0.0751728243993642	11.4378030155732	2.7065250758952e-30	0.862063444935269	cg05871548	37	10	117875906		GFRA1;GFRA1;GFRA1	Body;Body;Body	0		0				NA		NA	NA
cg20208858	cg20208858	0.862556660979398	0.0805260567877873	10.7115223989239	8.98715818298849e-27	0.862010010641317	cg20208858	37	19	49865767	N_Shore	DKKL1;TEAD2	TSS1500;TSS200	0		0				3	chr19:49864545-49865830	NA	NA
cg10602728	cg10602728	0.876062220002508	0.042017898453209	20.849739093403	1.53255873544948e-96	0.861870558619851	cg10602728	37	15	63372246				0		0				3	chr15:63372220-63372515	NA	NA
cg17582160	cg17582160	0.861433244358269	0.109446822168022	7.87079265797048	3.52401267367651e-15	0.861861986937999	cg17582160	37	13	47093966				0		0				NA		NA	NA
cg03733026	cg03733026	0.866415721726808	0.131496948111308	6.58886562898337	4.43199661141655e-11	0.861779049301472	cg03733026	37	22	29445468	Island	ZNRF3	Body	0		0				NA		6	NA
cg09502321	cg09502321	0.860693803510832	0.0637650883472303	13.4978845920194	1.60930903625494e-41	0.861733573143562	cg09502321	37	5	174422916		FLJ16171	TSS200	0		0				NA		NA	NA
cg14457074	cg14457074	0.824875877402892	0.0788674236931332	10.4590189304575	1.3322794781395e-25	0.861727126875766	cg14457074	37	5	180408785				0		0				3	chr5:180408385-180408915	NA	NA
cg11755803	cg11755803	0.860085524653933	0.111360528281365	7.72343251174985	1.13238117408545e-14	0.861677885108036	cg11755803	37	12	129000542		TMEM132C	Body	0		0				NA		NA	NA
cg11375053	cg11375053	0.860694388556934	0.0481703369472104	17.8677261381868	2.10397280632729e-71	0.861608157168801	cg11375053	37	11	6702453	N_Shore	MRPL17	3'UTR	0		0				NA		NA	6	chr11:6700125-6705509
cg04592747	cg04592747	0.871550525427699	0.0807651717699588	10.7911678552497	3.78943100191711e-27	0.861566506205472	cg04592747	37	11	66035942	Island	RAB1B	TSS200	0		0		11:66035787-66037059	Promoter_Associated	3	chr11:66035820-66036135	NA	NA
cg19175143	cg19175143	0.861128465637515	0.0904494125812389	9.5205534349278	1.72259201552786e-21	0.861545814505485	cg19175143	37	20	48133816		PTGIS	Body	0		0				3	chr20:48133620-48133910	NA	NA
cg15919605	cg15919605	0.853578774226919	0.0480291295486947	17.7721058500865	1.16243906220744e-70	0.861519149025173	cg15919605	37	5	150992767				0		0		5:150992493-150992974	Promoter_Associated	3	chr5:150992480-150992995	NA	NA
cg03377073	cg03377073	0.895010567477989	0.0233795142483225	38.2818290393782	0	0.861444808325626	cg03377073	37	7	157980803	Island	PTPRN2;PTPRN2;PTPRN2	Body;Body;Body	0		0				3	chr7:157980625-157980875	NA	NA
cg27058773	cg27058773	0.862236445068378	0.118693937682676	7.26436801998714	3.74786348225002e-13	0.861437804491274	cg27058773	37	17	66309601		ARSG;ARSG	Body;Body	0		0				3	chr17:66309400-66309830	NA	NA
cg08045176	cg08045176	0.888241579268323	0.110775620236221	8.01838506861179	1.07144469259437e-15	0.861321011594832	cg08045176	37	18	49813488				0		0				NA		NA	6	chr18:49812406-49813702
cg13163765	cg13163765	0.862373026023104	0.0982873218656428	8.77400065088714	1.72428233193565e-18	0.861225293827653	cg13163765	37	6	46620396	N_Shore	CYP39A1;CYP39A1;SLC25A27	5'UTR;1stExon;TSS1500	0		0		6:46620326-46621297	Unclassified_Cell_type_specific	NA		6	6	chr6:46617656-46622169
cg04554949	cg04554949	0.846124475179598	0.0646737838423156	13.0829591978502	4.12079721657317e-39	0.861191384408435	cg04554949	37	22	18537267				0		0				3	chr22:18537065-18537295	NA	NA
cg10736407	cg10736407	0.863295795558414	0.0916423541367007	9.42027083100305	4.49925988477708e-21	0.861085412464867	cg10736407	37	2	101223558				0		0		2:101222895-101224155	Unclassified	3	chr2:101223340-101223835	NA	NA
cg11822515	cg11822515	0.80633267256095	0.0453666967645664	17.7736694550514	1.13048103130682e-70	0.861028578008628	cg11822515	37	5	151841890				0		0				3	chr5:151841740-151841955	NA	NA
cg03423788	cg03423788	0.867916664744848	0.117192730456366	7.4058916569744	1.30272159614645e-13	0.86099082285049	cg03423788	37	22	21998279	S_Shore	SDF2L1	Body	0		0				NA		6	6	chr22:21995096-21998921
cg20121472	cg20121472	0.846941178879408	0.0636997751112803	13.2958268282713	2.44752595713522e-40	0.860949219035094	cg20121472	37	7	70316444				0		0				NA		6	6	chr7:70314167-70317120
cg24088508	cg24088508	0.86105421849129	0.073016817606639	11.7925465216797	4.26448401426526e-32	0.860928464037596	cg24088508	37	1	38156462	N_Shore	C1orf109	TSS1500	0		0		1:38156111-38156513	Promoter_Associated	NA		6	6	chr1:38153208-38159007
cg26422330	cg26422330	0.85717148806638	0.0639107612920531	13.4120055955735	5.14289518460679e-41	0.860917922713398	cg26422330	37	1	116829087				0		0				3	chr1:116829045-116829715	NA	NA
cg07007773	cg07007773	0.862552386121675	0.100032933940673	8.62268407156017	6.54027126099301e-18	0.8608958774402	cg07007773	37	12	52314610		ACVRL1;ACVRL1	Body;Body	0		0				NA		NA	6	chr12:52313587-52321105
cg27100608	cg27100608	0.859249960595323	0.0751726948626226	11.4303466460208	2.94929082593064e-30	0.860892126687472	cg27100608	37	15	68931986		CORO2B;CORO2B;CORO2B	5'UTR;5'UTR;Body	0		0				NA		4	NA
cg07564979	cg07564979	0.850812278214386	0.0578472687903388	14.7079074951328	5.7353627753516e-49	0.86085742560161	cg07564979	37	6	32451079				0		0				NA		6	NA
cg27103343	cg27103343	0.858627106282609	0.098954303021313	8.6770062550759	4.06322769162824e-18	0.860851993332808	cg27103343	37	7	10819051	N_Shore			0		0				NA		NA	6	chr7:10818789-10820803
cg25107000	cg25107000	0.847125254539413	0.0646933309115194	13.0944757767693	3.54110736971355e-39	0.860810587982535	cg25107000	37	6	31275643	N_Shore			0		0				3	chr6:31275505-31275735	NA	NA
cg04809426	cg04809426	0.846521712550645	0.13791754432369	6.13788272334571	8.36285613684286e-10	0.86079650197591	cg04809426	37	7	107803947		NRCAM;NRCAM;NRCAM;NRCAM;NRCAM	Body;Body;Body;Body;Body	0		0				NA		NA	NA
cg02731293	cg02731293	0.860779193732609	0.0755468149955642	11.3939838996938	4.4802622350506e-30	0.860792288848115	cg02731293	37	10	52834076	Island	PRKG1;PRKG1	Body;TSS200	1	high-CpG:52503519-52504316	0				3	chr10:52833400-52834815	NA	NA
cg05002065	cg05002065	0.857312563493071	0.105244258299696	8.14593192392283	3.76371845552922e-16	0.860729791560945	cg05002065	37	15	57645113				0		0				3	chr15:57645040-57645450	NA	NA
cg02093708	cg02093708	0.847906111566222	0.0985684473549969	8.60220622642523	7.819811833624e-18	0.860671423138851	cg02093708	37	16	87577273				0		0				3	chr16:87577145-87577315	NA	NA
cg25953699	cg25953699	0.827201024233486	0.124987570827258	6.61826627046571	3.63435964816436e-11	0.860612983623206	cg25953699	37	5	36752302				0		0				NA		6	6	chr5:36751981-36752399
cg23464264	cg23464264	0.934826572559777	0.0614941830184182	15.2018699440203	3.4366899848873e-52	0.860477702731723	cg23464264	37	6	32145923		AGPAT1;RNF5P1;RNF5	TSS200;TSS1500;TSS1500	0		0		6:32145152-32146424	Promoter_Associated	3	chr6:32145405-32146235	NA	NA
cg13975106	cg13975106	0.857893892644655	0.0539257564796486	15.9087966242703	5.50616763127953e-57	0.86041826674134	cg13975106	37	13	106939472				0		0				NA		3	NA
cg16935517	cg16935517	0.852617653359499	0.134428058916778	6.34255720293738	2.25982257905235e-10	0.860383845326735	cg16935517	37	10	11577115		USP6NL	Body	0		0				NA		5	3	chr10:11577096-11577981
cg11302988	cg11302988	0.854440825865742	0.0899142049854397	9.50284580733497	2.04231179055498e-21	0.86027453393968	cg11302988	37	13	43733828				0		0				NA		NA	NA
cg24508942	cg24508942	0.845439995717876	0.128890949635903	6.55934336822032	5.40452271697872e-11	0.86016381775987	cg24508942	37	15	58572911				0		0				NA		NA	NA
cg23534142	cg23534142	0.885470706585074	0.0448485705059044	19.7435658839672	9.11150641158751e-87	0.860146914465349	cg23534142	37	1	212739113		ATF3	5'UTR	0		0				NA		NA	NA
cg00139258	cg00139258	0.858989148021064	0.154225267506364	5.56970438054592	2.55171908251985e-08	0.860115516004527	cg00139258	37	1	41442419	N_Shelf			0		0				NA		NA	5	chr1:41442261-41443353
cg08074971	cg08074971	0.860077602038378	0.147606049357622	5.82684521251952	5.6484956714563e-09	0.860027665019524	cg08074971	37	16	850562	Island	GNG13	5'UTR	0		0		16:850442-851094	Unclassified_Cell_type_specific	3	chr16:850045-851055	NA	NA
cg02000926	cg02000926	0.853945861312542	0.111921947331999	7.62983384107356	2.3505647301837e-14	0.860012613456092	cg02000926	37	10	134775770	S_Shore	LINC01167;LINC01166	TSS200;Body	0		0		10:134775499-134776491	Unclassified	3	chr10:134775405-134776355	NA	NA
cg11135412	cg11135412	0.850733304261628	0.0868740348293893	9.79272237018081	1.20993482588552e-22	0.860000056837221	cg11135412	37	1	6637055	N_Shelf	TAS1R1;TAS1R1;TAS1R1;TAS1R1	Body;Body;Body;Body	0		0				NA		NA	NA
cg21664560	cg21664560	0.894652846534651	0.0690723669703565	12.9523988503044	2.27725044413243e-38	0.859989244689459	cg21664560	37	13	99111943		STK24;STK24;STK24	Body;Body;Body	0		0				NA		4	NA
cg08398596	cg08398596	0.857092159426566	0.0749073286007691	11.4420334490178	2.5777202661798e-30	0.859916850214623	cg08398596	37	16	34988896		FLJ26245	Body	0		0				NA		NA	NA
cg05528899	cg05528899	0.865173980771495	0.0538252348726732	16.0737613652428	3.89705012325018e-58	0.859910721944097	cg05528899	37	17	57120	Island			0		0				3	chr17:57025-57215	NA	NA
cg03463465	cg03463465	0.863322491230805	0.124747811057104	6.92054220362726	4.49918251307865e-12	0.859870947772254	cg03463465	37	6	164143581				0		0				3	chr6:164143400-164143690	NA	NA
cg04574896	cg04574896	0.815796454781145	0.125275830893717	6.51200194771219	7.41557576437457e-11	0.859863992088919	cg04574896	37	1	109247738				0		0				3	chr1:109247505-109247875	NA	NA
cg05139109	cg05139109	0.857059949746211	0.113835394989299	7.52894079936014	5.11535675578108e-14	0.859854439766374	cg05139109	37	3	58133059		FLNB;FLNB;FLNB;FLNB	Body;Body;Body;Body	0		0				NA		NA	6	chr3:58126581-58133359
cg23001725	cg23001725	0.867270714619399	0.0695781675393324	12.464696115044	1.16314327359255e-35	0.859824094736972	cg23001725	37	20	2844678		VPS16;PTPRA;VPS16	Body;TSS200;Body	0		0				3	chr20:2844505-2844795	NA	NA
cg05291178	cg05291178	0.860397155036002	0.10596719726471	8.11946694113935	4.68235704847008e-16	0.859713454991605	cg05291178	37	3	10149466	N_Shore	C3orf24;C3orf24	5'UTR;5'UTR	0		0				NA		NA	NA
cg16402757	cg16402757	0.863146873615938	0.0445409529470483	19.378724892619	1.16702871110519e-83	0.859618036193466	cg16402757	37	10	35311004		CUL2;CUL2;CUL2;CUL2	Body;Body;Body;Body	0		0				NA		NA	3	chr10:35310000-35311079
cg04833210	cg04833210	0.859403703279365	0.0851602549589105	10.0916055699225	6.01770699703702e-24	0.859578258974847	cg04833210	37	12	114309620		RBM19;RBM19;RBM19	Body;Body;Body	0		0				NA		NA	NA
cg21407000	cg21407000	0.853017287715003	0.0328799407354198	25.943394928206	2.15876195835122e-148	0.859475378196725	cg21407000	37	22	47775127				0		0				3	chr22:47775125-47775315	NA	NA
cg01996567	cg01996567	0.855199752064334	0.0648333240626918	13.1907435632543	9.92019137417355e-40	0.859421602181322	cg01996567	37	7	149484880	N_Shelf	SSPO	Body	0		0		7:149484653-149484950	Unclassified_Cell_type_specific	3	chr7:149484605-149484935	NA	NA		DMR
cg09314196	cg09314196	0.855803650273317	0.064834554488249	13.1998076801534	8.79593289543366e-40	0.859418508470645	cg09314196	37	19	22816508	N_Shore	ZNF492	TSS1500	0		0				NA		NA	NA		DMR
cg18213661	cg18213661	0.859661366462149	0.0592025967740512	14.5206699250554	8.96299717735455e-48	0.859224829934504	cg18213661	37	11	93681423				0		0				3	chr11:93681385-93681835	NA	NA
cg18563812	cg18563812	0.887848256525439	0.0688500121677172	12.8953972348278	4.77794770673101e-38	0.859184700768319	cg18563812	37	8	53044888		ST18	Body	0		0				NA		NA	NA
cg02872767	cg02872767	0.8668062586793	0.0895920895984887	9.67503116138862	3.84974351397966e-22	0.859140405342905	cg02872767	37	19	1525453	Island	PLK5P	Body	0		0				3	chr19:1525285-1525695	NA	NA
cg15549821	cg15549821	0.854059343243498	0.0581190339030798	14.6950024094988	6.93960189535929e-49	0.859102345136413	cg15549821	37	19	49342101	S_Shore	PLEKHA4;PLEKHA4	Body;Body	0		0				3	chr19:49342040-49342355	NA	NA
cg24206776	cg24206776	0.857616166520872	0.115710819387109	7.41171976020435	1.24671991491563e-13	0.859066060783079	cg24206776	37	7	100402667		EPHB4	Body	0		0				3	chr7:100402320-100402775	NA	NA
cg00858624	cg00858624	0.851423012907644	0.0830031810838836	10.2577154488476	1.09261036877231e-24	0.85906041198524	cg00858624	37	2	131608667				0		0				NA		6	NA
cg09062982	cg09062982	0.886720548123352	0.040126325823367	22.0982242936128	3.28742820584791e-108	0.859016785512104	cg09062982	37	20	24798714				0		0				3	chr20:24798645-24798975	NA	NA
cg05906698	cg05906698	0.848404823350913	0.15052057413216	5.6364708163151	1.73570434029117e-08	0.85886379652524	cg05906698	37	9	13939800		LINC00583	Body	0		0				NA		NA	6	chr9:13938726-13939960
cg06787544	cg06787544	0.866505751587827	0.108868669438826	7.95918381343611	1.73177809423525e-15	0.858845011322364	cg06787544	37	9	124587693		TTLL11	Body	0		0				3	chr9:124586965-124587750	NA	NA
cg07341489	cg07341489	0.859475602786172	0.114469594986469	7.50833094926012	5.98859546300972e-14	0.858812046471071	cg07341489	37	8	141768559		PTK2;PTK2;PTK2	Body;Body;Body	0		0				NA		6	6	chr8:141768388-141768764
cg02253843	cg02253843	0.863419252660079	0.0522177477372383	16.5349769010498	2.05456900570468e-61	0.858775996044568	cg02253843	37	6	81176493				0		0				NA		NA	NA
cg23447318	cg23447318	0.869475623733213	0.099318370109524	8.75442904242582	2.05139315110441e-18	0.858714938824216	cg23447318	37	18	59693157				0		0				NA		5	NA
cg24152907	cg24152907	0.857810704029769	0.0855626645170939	10.0255258397007	1.17731232239433e-23	0.858683962982381	cg24152907	37	1	238076887		LOC100130331	Body	0		0				NA		6	6	chr1:238076672-238077422
cg00866123	cg00866123	0.859768237473852	0.0625816955315142	13.7383340315684	5.98368621725662e-43	0.85864892785088	cg00866123	37	7	2936698				0		0				NA		6	6	chr7:2936629-2937067
cg26078139	cg26078139	0.859784901567393	0.0567783174185874	15.1428386866203	8.44867456241253e-52	0.858644335200662	cg26078139	37	12	123334442		HIP1R;HIP1R;HIP1R	Body;Body;Body	0		0				3	chr12:123334440-123334915	NA	NA
cg24904943	cg24904943	0.869862546162247	0.0521671475065318	16.6745277006632	2.00792188322926e-62	0.858637206439415	cg24904943	37	5	7781077		ADCY2	Body	0		0				NA		NA	NA
cg23668222	cg23668222	0.770406040783189	0.0968109710321607	7.95783817236229	1.75071119337839e-15	0.858600744749639	cg23668222	37	8	41542092		ANK1;ANK1;ANK1;ANK1;ANK1	Body;Body;Body;Body;Body	0		0				NA		6	6	chr8:41538230-41542179
cg25330725	cg25330725	0.85838884673336	0.0550426257673861	15.5949836107196	7.87436230839821e-55	0.858502985718072	cg25330725	37	7	158180337		PTPRN2;PTPRN2;PTPRN2;PTPRN2;PTPRN2	Body;Body;Body;Body;Body	0		0		7:158180173-158180375	Unclassified_Cell_type_specific	3	chr7:158180120-158180355	NA	NA
cg11957777	cg11957777	0.855638420746324	0.107281524964523	7.97563626196849	1.51597798349112e-15	0.858263169552756	cg11957777	37	2	128015142		ERCC3	3'UTR	0		0				NA		NA	NA
cg01363095	cg01363095	0.847986997928319	0.101936169172731	8.3188038633412	8.88554471527405e-17	0.858259096827845	cg01363095	37	10	611886		DIP2C	Body	0		0				NA		NA	NA
cg06871323	cg06871323	0.834471148291125	0.0665242768137204	12.5438589979383	4.29556937675148e-36	0.858189012486128	cg06871323	37	7	34979031		DPY19L1	Body	0		0				NA		3	6	chr7:34978643-34979229
cg07415359	cg07415359	0.824935908146053	0.0611679436270667	13.4864090441815	1.88038422442089e-41	0.85817250720428	cg07415359	37	11	18434354		LDHC;LDHC	Body;Body	0		0		11:18433553-18434459	Unclassified_Cell_type_specific	3	chr11:18434265-18434475	NA	NA
cg06809964	cg06809964	0.861579085799838	0.104585412022671	8.23804265945879	1.75050775234645e-16	0.858163867260374	cg06809964	37	15	101853679		PCSK6;PCSK6;PCSK6	Body;Body;Body	0		0				3	chr15:101853225-101853975	NA	NA
cg07576006	cg07576006	0.894684997099325	0.0954274263345592	9.37555408822037	6.88133726288659e-21	0.858142904049377	cg07576006	37	5	79603574				0		0		5:79603456-79603828	Unclassified_Cell_type_specific	3	chr5:79603420-79603790	NA	NA
cg05391713	cg05391713	0.832316475701973	0.0614875645235811	13.5363383173645	9.5428503435149e-42	0.858113187996849	cg05391713	37	6	40312344		LINC00951	Body	0		0				3	chr6:40312045-40312375	NA	NA
cg09969830	cg09969830	0.845191416299189	0.104438308382087	8.09273368548886	5.83403285813137e-16	0.858022248537359	cg09969830	37	16	103646	Island	SNRNP25;POLR3K	TSS200;TSS200	1	high-CpG:43557-43706	0		16:102883-104351	Promoter_Associated	3	chr16:103600-103895	NA	NA
cg10661558	cg10661558	0.890108418598986	0.0521090461652335	17.0816486599376	2.03292609986828e-65	0.858020100888735	cg10661558	37	21	15443159	Island			0		0				3	chr21:15443105-15443715	NA	NA
cg12246177	cg12246177	0.863274528527025	0.0931553207174735	9.26704477938744	1.91374693536391e-20	0.858009843467935	cg12246177	37	3	11182473		HRH1	5'UTR	0		0				NA		6	6	chr3:11181144-11182588
cg00337181	cg00337181	0.817626121951984	0.124384208706122	6.5733916745313	4.91818581100213e-11	0.857945892871375	cg00337181	37	6	28548673		SCAND3	Body	0		0				3	chr6:28548525-28548715	NA	NA
cg22414405	cg22414405	0.857479660687477	0.0476082360090284	18.0111621973321	1.59249602585084e-72	0.857839217423039	cg22414405	37	7	94931749		PON1	Body	0		0				NA		NA	NA
cg03349935	cg03349935	0.859606600414472	0.0928604104163251	9.25697610596982	2.10303667600591e-20	0.857688038208342	cg03349935	37	15	65361335	S_Shore	RASL12	TSS1500	0		0				NA		6	NA
cg14200209	cg14200209	0.862831291145666	0.138521283577998	6.22887161350788	4.69806581164475e-10	0.85766271390197	cg14200209	37	14	65816141				0		0				NA		NA	6	chr14:65815593-65816517
cg03066223	cg03066223	0.847876986388533	0.121433097740769	6.9822560913216	2.90476999409735e-12	0.857612800410433	cg03066223	37	9	92682550				0		0				NA		NA	NA
cg01156747	cg01156747	0.850381126279673	0.0636953264176654	13.3507617294167	1.17243855948126e-40	0.857600589531002	cg01156747	37	7	120659	Island			0		0				3	chr7:120560-121055	NA	NA
cg26043149	cg26043149	0.852733631569962	0.077571441381168	10.9928810962765	4.13511601221371e-28	0.857564473597699	cg26043149	37	18	55253948	Island	FECH;FECH;FECH;FECH	5'UTR;5'UTR;1stExon;1stExon	1	high-CpG:53404601-53405052	0		18:55253072-55254579	Promoter_Associated	3	chr18:55253705-55254310	NA	NA
cg26893861	cg26893861	0.85701614302203	0.066376569491487	12.9114256670337	3.88049202006508e-38	0.85744195515206	cg26893861	37	17	41843967		DUSP3	3'UTR	0		0		17:41843716-41844427	Unclassified	3	chr17:41843820-41844075	NA	NA
cg08077234	cg08077234	0.863302134158849	0.072729765524801	11.8699974890537	1.69472718167754e-32	0.857362947786956	cg08077234	37	12	94658675		PLXNC1	Body	0		0				NA		NA	6	chr12:94655346-94659122
cg18697348	cg18697348	0.854113450534757	0.116662566263838	7.32122974736506	2.45708748978492e-13	0.857149059318359	cg18697348	37	3	53926080	Island	SELK	TSS200	0		0		3:53924859-53926659	Promoter_Associated	3	chr3:53925805-53926235	NA	NA
cg17153924	cg17153924	0.849986101235849	0.0577154963828074	14.7271730212312	4.31377179355828e-49	0.857069450363073	cg17153924	37	14	63568785				0		0				NA		NA	NA
cg16741230	cg16741230	0.84520220303583	0.0966585323205564	8.74420687697614	2.24587625705789e-18	0.857059020993956	cg16741230	37	2	219206738		PNKD;CATIP-AS2;PNKD	Body;Body;Body	0		0				NA		NA	NA
cg11414267	cg11414267	0.88017823084596	0.0375916082162452	23.4142212214691	3.06169226689832e-121	0.857054692289807	cg11414267	37	10	99694717		CRTAC1	Body	1	low-CpG:99684707-99684715	0				3	chr10:99694645-99694915	NA	NA
cg26896946	cg26896946	0.855245343499703	0.0735748399099242	11.6241550038948	3.10651927116787e-31	0.857037656831048	cg26896946	37	5	135416405	Island	MIR886	TSS200	0		1	chr5:135416297-135416297	5:135416212-135416626	Unclassified_Cell_type_specific	3	chr5:135416105-135416475	NA	NA
cg11454334	cg11454334	0.825158354525139	0.0783700024755287	10.529007636344	6.35003676194505e-26	0.857032091951036	cg11454334	37	19	924758	N_Shore	ARID3A	TSS1500	0		0				3	chr19:924600-925255	NA	NA
cg25625370	cg25625370	0.833765155242573	0.0656821322848136	12.693941658702	6.38877378547565e-37	0.856975219069493	cg25625370	37	12	130343575	Island	TMEM132D	Body	0		0				NA		NA	NA
cg17787556	cg17787556	0.857840516247661	0.14790054811183	5.80011722200672	6.62685782466189e-09	0.856958112632576	cg17787556	37	5	95952424		LOC101929710	Body	0		0				NA		NA	3	chr5:95951960-95953272
cg04931690	cg04931690	0.847340323343761	0.0853755097636391	9.92486400010507	3.24544858797384e-23	0.856945708588633	cg04931690	37	20	10414773	Island	SLX4IP;MKKS;MKKS;MKKS	TSS1500;1stExon;Body;5'UTR	1	high-CpG:10362755-10362924	0		20:10414214-10416163	Promoter_Associated	3	chr20:10413945-10415010	NA	NA
cg19834270	cg19834270	0.858886970897759	0.141380617461874	6.07499801823523	1.23989252448463e-09	0.856914836570091	cg19834270	37	3	152071142		MBNL1;MBNL1;MBNL1;MBNL1;MBNL1;MBNL1;MBNL1	Body;Body;Body;Body;Body;Body;Body	0		0				NA		6	NA
cg00815399	cg00815399	0.835678827862184	0.0530710623008457	15.7464122938588	7.26899498738945e-56	0.856906507996202	cg00815399	37	7	158750607	N_Shore			0		0		7:158750590-158751377	Unclassified_Cell_type_specific	3	chr7:158750585-158751335	NA	NA
cg18696632	cg18696632	0.852692610394367	0.0925908702121044	9.20925150007818	3.28406902392924e-20	0.856864304045704	cg18696632	37	6	32811521	Island	PSMB8;PSMB8	Body;Body	0		0				3	chr6:32811180-32811570	NA	NA
cg03748376	cg03748376	0.857659500300567	0.061376637320835	13.9737127633323	2.25554888885406e-44	0.856822292825927	cg03748376	37	1	248100585	Island	OR2L13;OR2L13	1stExon;5'UTR	0		0		1:248100017-248100863	Promoter_Associated	NA		6	6	chr1:248099065-248101111
cg26812990	cg26812990	0.862716258896853	0.142092517331338	6.07151083744356	1.26712408482672e-09	0.856816435423455	cg26812990	37	1	181740532		CACNA1E;CACNA1E;CACNA1E;CACNA1E;CACNA1E;CACNA1E	ExonBnd;ExonBnd;ExonBnd;Body;Body;Body	0		0				NA		NA	NA
cg15710545	cg15710545	0.843290529726844	0.0507569867947765	16.6142748610449	5.49350823989582e-62	0.856768715561266	cg15710545	37	6	32578114				0		0				3	chr6:32577960-32578175	NA	NA
cg19903957	cg19903957	0.856820543033052	0.069632509299306	12.3048925229755	8.52498309982007e-35	0.856700349143643	cg19903957	37	8	125551332	Island	TATDN1;TATDN1;TATDN1;NDUFB9	TSS200;TSS200;TSS200;TSS200	0		0		8:125550557-125551824	Promoter_Associated	3	chr8:125551200-125551475	NA	NA
cg22410026	cg22410026	0.856185207472275	0.131317476556051	6.51996390676014	7.03243115024282e-11	0.856671297696058	cg22410026	37	6	30483923				0		0		6:30483836-30484654	Promoter_Associated_Cell_type_specific	3	chr6:30483885-30484170	NA	NA
cg16084969	cg16084969	0.768371485274856	0.0784958220344616	9.78869276555282	1.25913198079247e-22	0.856583830643064	cg16084969	37	5	14270947		TRIO;TRIO	ExonBnd;Body	0		0				NA		NA	6	chr5:14266763-14271204
cg12953226	cg12953226	0.846847362362194	0.0926694066275192	9.13837039839978	6.34004560248042e-20	0.856507805211612	cg12953226	37	2	15835505		LOC101926966	Body	0		0				3	chr2:15834905-15835775	NA	NA
cg02531859	cg02531859	0.83029634855613	0.137972958011395	6.01781943739696	1.76782222555846e-09	0.856503882779669	cg02531859	37	7	37888154		TXNDC3	TSS200	0		0				NA		NA	NA
cg04507561	cg04507561	0.856356630425517	0.130755118730058	6.54931630014003	5.78010925210843e-11	0.856474066040889	cg04507561	37	3	58079631		FLNB;FLNB;FLNB;FLNB	Body;Body;Body;Body	0		0				3	chr3:58079605-58079875	NA	NA
cg26343358	cg26343358	0.822762598315686	0.0880820137673117	9.34086952745196	9.55461818606728e-21	0.856406382142923	cg26343358	37	6	31275666	N_Shore			0		0		6:31275659-31276809	Promoter_Associated	3	chr6:31275505-31275735	NA	NA
cg14559090	cg14559090	0.856778157403453	0.12781019024652	6.70351992866062	2.034579328587e-11	0.856339884861019	cg14559090	37	1	111778609		CHI3L2;CHI3L2;CHI3L2	Body;Body;Body	0		0				NA		NA	4	chr1:111776846-111778624
cg11622938	cg11622938	0.84300469720607	0.0566623252712037	14.8776933027578	4.600906734393e-50	0.856333278330864	cg11622938	37	14	24648514		REC8;REC8	Body;Body	0		0				3	chr14:24648425-24648770	NA	NA
cg15914500	cg15914500	0.858059214104288	0.105332991493265	8.14615821633769	3.75668542366881e-16	0.856294150523016	cg15914500	37	5	176316668	S_Shelf	HK3	Body	0		0				NA		NA	NA
cg14902306	cg14902306	0.868233909538113	0.114755607273333	7.56593886928845	3.85073120128915e-14	0.856258573079052	cg14902306	37	22	31891830	N_Shore	SFI1;SFI1;SFI1;SFI1;SFI1	TSS1500;TSS1500;TSS1500;TSS1500;TSS1500	0		0				NA		6	6	chr22:31891426-31893837
cg06906965	cg06906965	0.855159213373079	0.107888041116727	7.92635777349834	2.25666829650925e-15	0.85621266164507	cg06906965	37	19	58450175	S_Shelf			0		0				NA		NA	NA
cg25574406	cg25574406	0.859516507016658	0.125115064445502	6.86980829067988	6.4288240397634e-12	0.856205458795081	cg25574406	37	21	35011872	N_Shelf	CRYZL1	5'UTR	0		0				NA		NA	NA
cg03449857	cg03449857	0.855135767049183	0.053966397200695	15.8457079109622	1.50516389239004e-56	0.856164006932892	cg03449857	37	6	29648623				0		0		6:29648152-29649066	Unclassified_Cell_type_specific	3	chr6:29647685-29648735	NA	NA
cg04181066	cg04181066	0.846834735801241	0.11128609648662	7.60952861620996	2.75097400042429e-14	0.856141648732381	cg04181066	37	5	498198	Island	SLC9A3	Body	0		0				NA		6	NA
cg00371891	cg00371891	0.856933336403637	0.141904561794978	6.03880048367804	1.55264078577976e-09	0.856116284067537	cg00371891	37	19	4723959	Island	DPP9	TSS200	0		0		19:4722740-4724307	Promoter_Associated	3	chr19:4723765-4724235	NA	NA
cg19263494	cg19263494	0.867716731722229	0.100849725354768	8.60405646787616	7.69470945983217e-18	0.85606365210854	cg19263494	37	1	156181616	N_Shore	PMF1;SLC25A44	TSS1500;3'UTR	0		0				NA		NA	6	chr1:156181039-156183642
cg14827090	cg14827090	0.803350493020033	0.0877739541725044	9.15249290741975	5.56345990251906e-20	0.8560458855764	cg14827090	37	14	100991424		WDR25;WDR25	Body;Body	0		0		14:100991158-100991807	Unclassified	3	chr14:100991240-100991615	NA	NA
cg18921712	cg18921712	0.853971325343692	0.0981144532032975	8.70382800354832	3.20873219890448e-18	0.856032194851301	cg18921712	37	17	43470971	N_Shore			0		0				3	chr17:43470885-43471175	NA	NA
cg03513647	cg03513647	0.863017698488667	0.0924998028482567	9.32994095030044	1.05929907310436e-20	0.856031616330478	cg03513647	37	12	57493601		STAT6;STAT6;STAT6;STAT6;STAT6;STAT6	Body;Body;Body;Body;Body;Body	0		0				NA		3	NA
cg23337698	cg23337698	0.858072222235861	0.10422085881448	8.23321005023846	1.82262195181289e-16	0.856020782884069	cg23337698	37	2	42991775		OXER1	TSS1500	0		0				3	chr2:42991065-42992475	NA	NA
cg04946709	cg04946709	0.851334213245951	0.0679924136933203	12.521017669499	5.72957713043704e-36	0.855818198300825	cg04946709	37	16	59789030	Island	LOC644649	Body	0		0				NA		NA	NA
cg26568304	cg26568304	0.804608190210031	0.0590059179317157	13.6360592024203	2.44416124005184e-42	0.855775123712498	cg26568304	37	16	11439785	S_Shore	C16orf75	Body	0		0		16:11438603-11440065	Promoter_Associated	3	chr16:11439405-11439955	NA	NA
cg08965604	cg08965604	0.879381019927622	0.0964794368082676	9.11469893501975	7.88892006713813e-20	0.855732135371246	cg08965604	37	14	61619514				0		0				NA		6	6	chr14:61619414-61620583
cg00077566	cg00077566	0.869860781017499	0.0584011229023936	14.8945899973757	3.573701056177e-50	0.855614755627716	cg00077566	37	6	146051934	N_Shelf	EPM2A;EPM2A	Body;Body	0		0				NA		NA	NA
cg09049063	cg09049063	0.854185017383506	0.111532764159154	7.6586017016902	1.8796835826489e-14	0.855518287420481	cg09049063	37	5	179298526		TBC1D9B;TBC1D9B;TBC1D9B;TBC1D9B	ExonBnd;ExonBnd;Body;Body	0		0				3	chr5:179298145-179298755	NA	NA
cg19915618	cg19915618	0.843899453829474	0.0704803615146859	11.9735403691656	4.88967313128678e-33	0.855506889027348	cg19915618	37	1	18902229				0		0		1:18900990-18902533	Unclassified	3	chr1:18902145-18902415	NA	NA
cg09910984	cg09910984	0.860153808216731	0.145184573885531	5.92455372631332	3.13146621336686e-09	0.855361258149452	cg09910984	37	1	11596500	Island	PTCHD2	Body	0		0				3	chr1:11596185-11596975	NA	NA
cg21245975	cg21245975	0.849253374041165	0.0623377145490821	13.6234281314965	2.90599917595439e-42	0.855342848141964	cg21245975	37	1	85725523	Island	C1orf52;C1orf52	TSS200;TSS200	0		0		1:85724332-85725981	Promoter_Associated	3	chr1:85725245-85725670	NA	NA
cg19734801	cg19734801	0.859411326393927	0.0878167568250529	9.78641614044154	1.2877971913583e-22	0.85518609943509	cg19734801	37	5	131281112	Island			0		0				NA		NA	NA
cg01780245	cg01780245	0.853255930833361	0.0730783333960743	11.6759084557776	1.69247907035266e-31	0.85516105058809	cg01780245	37	7	55341360				0		0				3	chr7:55341185-55341635	NA	NA
cg15403390	cg15403390	0.924429448628259	0.0815962931558702	11.3293069191557	9.39451605172521e-30	0.855123047055483	cg15403390	37	20	38748567				0		0				NA		NA	NA
cg13032672	cg13032672	0.803209344205836	0.130017578768172	6.17769806064455	6.5042953660342e-10	0.855110499539731	cg13032672	37	2	10647467				0		0				3	chr2:10647325-10647635	NA	NA
cg15614872	cg15614872	0.854985568279859	0.0791002084725898	10.8088914655153	3.12422512521179e-27	0.855107671493917	cg15614872	37	7	158531752		ESYT2	Body	0		0				NA		NA	NA
cg06101079	cg06101079	0.86567991885549	0.118618233161369	7.29803417049565	2.92002490237186e-13	0.855067314135544	cg06101079	37	12	130938144	S_Shelf	RIMBP2	Body	0		0				NA		6	NA
cg07068616	cg07068616	0.883014226963288	0.0598408824917034	14.7560361778707	2.81337008704876e-49	0.855011074932976	cg07068616	37	7	103848319		ORC5L;ORC5L	1stExon;1stExon	0		0		7:103847476-103849161	Promoter_Associated	NA		6	6	chr7:103846549-103850327
cg18537410	cg18537410	0.962304152097565	0.0758781050621939	12.6822375349095	7.41834996485062e-37	0.854882366528924	cg18537410	37	1	6749392		DNAJC11	Body	0		0		1:6748621-6749522	Unclassified_Cell_type_specific	NA		NA	NA
cg25403368	cg25403368	0.831205242961702	0.0395129470236015	21.0362755900038	3.05447253460818e-98	0.85482953824124	cg25403368	37	5	130554320				0		0				3	chr5:130554140-130554370	NA	NA
cg04741595	cg04741595	0.854796179703337	0.101982275748423	8.38181118660273	5.21193956177429e-17	0.854794362395761	cg04741595	37	9	7124133		KDM4C;KDM4C;KDM4C	Body;Body;Body	0		0				NA		NA	4	chr9:7123689-7124451
cg00591556	cg00591556	0.815881175025614	0.104054679221327	7.84088885892592	4.47368275615844e-15	0.854776442511729	cg00591556	37	13	96853578		HS6ST3	Body	0		0				NA		NA	6	chr13:96852988-96853708
cg16448510	cg16448510	0.859766169269454	0.0801986427624399	10.7204578488467	8.15984017247801e-27	0.8547743258846	cg16448510	37	3	10785701				0		0				NA		6	6	chr3:10785650-10786292
cg23831547	cg23831547	0.88862147729994	0.0719464115244148	12.3511577363158	4.80154293479049e-35	0.854701983423536	cg23831547	37	22	28111886				0		0				NA		NA	NA
cg09511813	cg09511813	0.859776450495667	0.0762906490707375	11.269748795799	1.85097228020032e-29	0.854647623331092	cg09511813	37	17	78613382		RPTOR;RPTOR	Body;Body	0		0				3	chr17:78613105-78613535	NA	NA
cg16726311	cg16726311	0.84548721082195	0.100389938476629	8.42203136740425	3.70011961940422e-17	0.854633043946407	cg16726311	37	3	194905647		XXYLT1;XXYLT1	Body;Body	0		0				NA		NA	NA
cg22106375	cg22106375	0.853756605448044	0.155532437741221	5.48925110315925	4.03641458207385e-08	0.854625094112869	cg22106375	37	12	990848		WNK1;WNK1;WNK1;WNK1;WNK1;WNK1;WNK1;WNK1	ExonBnd;ExonBnd;ExonBnd;ExonBnd;Body;Body;Body;Body	0		0				NA		NA	NA
cg15409796	cg15409796	0.832354127253652	0.145316518128349	5.7278700176293	1.01699439925188e-08	0.854622148158708	cg15409796	37	12	6928381		CD4	Body	0		0				3	chr12:6927945-6928470	NA	NA
cg09829303	cg09829303	0.898196705977026	0.062350939449802	14.4055039732024	4.77819650656561e-47	0.854612402479147	cg09829303	37	7	134419774				0		0				NA		NA	3	chr7:134419664-134420004
cg15886157	cg15886157	0.843522000025365	0.13609948985322	6.19783366517454	5.72455901912497e-10	0.854564847928353	cg15886157	37	16	68894023		TANGO6	Body	0		0				NA		NA	4	chr16:68893742-68894129
cg03098024	cg03098024	0.803078434546775	0.0878514688007692	9.14132052098079	6.16943229319726e-20	0.85452446614527	cg03098024	37	2	238832777				0		0		2:238831433-238832945	Unclassified	3	chr2:238832640-238832955	NA	NA
cg03094323	cg03094323	0.870255812219837	0.0944967260043679	9.20937527697638	3.28028454021409e-20	0.854520464488852	cg03094323	37	2	232252780				0		0				NA		NA	NA
cg17596420	cg17596420	0.86010938925913	0.139042036737207	6.18596655689644	6.17230933197959e-10	0.854517899105946	cg17596420	37	9	14057885				0		0				3	chr9:14057840-14058075	NA	NA
cg16466932	cg16466932	0.84586903670885	0.113030673514223	7.48353531311489	7.23494506675358e-14	0.8544694616092	cg16466932	37	11	69473290				0		0				3	chr11:69473165-69473875	NA	NA
cg21724239	cg21724239	0.848992035847976	0.0945264488446356	8.98152893951814	2.67029857518774e-19	0.854387417634531	cg21724239	37	8	58056113	Island			0		0				3	chr8:58055485-58056115	NA	NA
cg15347434	cg15347434	0.825260715868749	0.050208388466094	16.4367099020924	1.04436911832883e-60	0.85435371252525	cg15347434	37	6	37592871				0		0		6:37592632-37593198	Unclassified_Cell_type_specific	3	chr6:37592365-37593050	NA	NA
cg20536841	cg20536841	0.794252914990947	0.116085484177561	6.84196582043009	7.81137290076793e-12	0.854309213080714	cg20536841	37	17	65027292		CACNG4	3'UTR	0		0				3	chr17:65027080-65027495	NA	NA
cg09122588	cg09122588	0.852085692526978	0.0735294128728468	11.5883652437219	4.72056101161492e-31	0.854244397310434	cg09122588	37	13	97422029		HS6ST3	Body	0		0				NA		NA	3	chr13:97421659-97422617
cg01023393	cg01023393	0.858109563802177	0.147662539351432	5.81128814099494	6.19939530775191e-09	0.85410865256438	cg01023393	37	2	74751517		DQX1	Body	0		0				NA		NA	NA
cg12011907	cg12011907	0.859723982062992	0.0761111362249339	11.2956398328126	1.37896105625098e-29	0.854088669696004	cg12011907	37	11	93430884		CEP295	Body	0		0				NA		NA	NA
cg00369443	cg00369443	0.827436309858049	0.0510195251748818	16.2180323517675	3.76050129514001e-59	0.853967482763058	cg00369443	37	7	157918647	N_Shore	PTPRN2;PTPRN2;PTPRN2	Body;Body;Body	0		0				3	chr7:157917605-157918675	NA	NA
cg03913179	cg03913179	0.850454734984005	0.12093307141433	7.03244137470268	2.02950590686293e-12	0.853887678677403	cg03913179	37	2	217173216		MARCH4	Body	0		0				NA		3	NA
cg07165454	cg07165454	0.865446361589568	0.0353238918391505	24.5003117303844	1.46588417119246e-132	0.853845340397548	cg07165454	37	16	10916041	S_Shelf			0		0				NA		6	6	chr16:10914408-10917225
cg14295357	cg14295357	0.921070063024479	0.0865543490991987	10.6415226110574	1.90982584467098e-26	0.853821908595321	cg14295357	37	17	73569524	S_Shore	LLGL2;LLGL2	Body;Body	0		0				NA		6	6	chr17:73568844-73569565
cg15740518	cg15740518	0.853793694402583	0.148579087099953	5.74639211390639	9.11677538657794e-09	0.853803533877255	cg15740518	37	3	149259182		WWTR1;WWTR1;WWTR1	Body;Body;Body	0		0				3	chr3:149258820-149259290	NA	NA
cg22027844	cg22027844	0.866206567803463	0.0689207228093491	12.5681584942107	3.15998709737703e-36	0.853785078745585	cg22027844	37	5	178310141		ZNF354B	Body	0		0				3	chr5:178310080-178310395	NA	NA
cg01222705	cg01222705	0.85821749681121	0.0811547755124347	10.5750708001122	3.88883667550176e-26	0.853713503841671	cg01222705	37	16	19428775		TMC5;TMC5;TMC5;TMC5	TSS1500;5'UTR;5'UTR;5'UTR	0		0				NA		NA	NA
cg20848488	cg20848488	0.853540580482256	0.0877370138658859	9.72839788902517	2.28157986000542e-22	0.853698493969425	cg20848488	37	4	6417932		PPP2R2C	Body	0		0				NA		NA	NA
cg19574514	cg19574514	0.840334107887235	0.065471399916582	12.8351327290682	1.04224200841236e-37	0.853582240921608	cg19574514	37	11	61248217		C11orf66;C11orf66	TSS1500;TSS1500	0		0				NA		6	NA
cg07283849	cg07283849	0.833783820933535	0.0733170824906643	11.3722995052306	5.74537246958417e-30	0.853544305358817	cg07283849	37	7	97401062				0		0				NA		NA	NA		DMR
cg01776691	cg01776691	0.764682336828754	0.118141182544253	6.47261454778751	9.63214474539367e-11	0.85349541785224	cg01776691	37	7	44279727	S_Shore	CAMK2B;CAMK2B;CAMK2B;CAMK2B;CAMK2B;CAMK2B;CAMK2B;CAMK2B	Body;Body;Body;Body;Body;Body;Body;Body	0		0				NA		6	NA
cg11604921	cg11604921	0.774158215521029	0.128522230589251	6.02353547687161	1.70647683007861e-09	0.853474408742884	cg11604921	37	2	36818322		FEZ2;FEZ2	Body;Body	0		0				NA		NA	NA
cg09412069	cg09412069	0.843398151510213	0.103887041544814	8.11841533812852	4.72310013579285e-16	0.853424863726781	cg09412069	37	12	109887582		KCTD10	3'UTR	0		0				3	chr12:109887505-109887830	NA	NA
cg13436296	cg13436296	0.864819826906556	0.108187717153222	7.99369697099481	1.30951397239312e-15	0.853376181916616	cg13436296	37	17	41907164	N_Shelf	MPP3;MPP3	Body;Body	0		0				3	chr17:41907140-41907535	NA	NA
cg22173637	cg22173637	0.561210331477857	0.0580552385329605	9.66683361673269	4.17082912663703e-22	0.853285022207868	cg22173637	37	1	214626944		PTPN14	Body	0		0				NA		NA	3	chr1:214626273-214627303
cg19712400	cg19712400	0.812393239486105	0.133079310035222	6.10457958694775	1.03071621950626e-09	0.853275629708643	cg19712400	37	3	54963063		LRTM1;LRTM1;CACNA2D3	TSS1500;5'UTR;Body	0		0				NA		NA	NA
cg01720774	cg01720774	0.864478431318787	0.0552279579389506	15.6529131907138	3.17353295187894e-55	0.853219626164059	cg01720774	37	20	36628932		TTI1;TTI1	Body;Body	0		0				3	chr20:36628405-36628935	NA	NA
cg21323120	cg21323120	0.858685598376959	0.0844099085330084	10.1728056966342	2.62243908045116e-24	0.853200842867788	cg21323120	37	6	160661063		SLC22A2	Body	0		0				NA		NA	6	chr6:160659859-160661110
cg21650241	cg21650241	0.853470524150167	0.135059353930414	6.31922557981358	2.62877310476259e-10	0.853198932747243	cg21650241	37	3	185539248	N_Shore	IGF2BP2;IGF2BP2;IGF2BP2;IGF2BP2;IGF2BP2;IGF2BP2;IGF2BP2	TSS1500;TSS1500;TSS1500;TSS1500;Body;Body;Body	0		0				NA		6	6	chr3:185538680-185545474
cg25128035	cg25128035	0.853331338676338	0.0980108488108984	8.70649881139945	3.134052479287e-18	0.853182708743828	cg25128035	37	1	227634107				0		0				NA		NA	3	chr1:227633460-227634226
cg17177882	cg17177882	0.862662929606602	0.106473053593525	8.10217139915917	5.39868095711799e-16	0.853139646462609	cg17177882	37	4	170824203				0		0				NA		NA	6	chr4:170823587-170824436
cg23026554	cg23026554	0.866034279080534	0.0614851351919678	14.085262663514	4.67915792814945e-45	0.853074666622969	cg23026554	37	10	42862978	Island	LOC441666	Body	0		0				3	chr10:42862925-42863315	NA	NA
cg06089824	cg06089824	0.852567211509991	0.119806660065282	7.11619213026579	1.10949607222717e-12	0.853037010887954	cg06089824	37	8	134520814		ST3GAL1;ST3GAL1	5'UTR;5'UTR	0		0				NA		NA	6	chr8:134519999-134520837
cg15256195	cg15256195	0.835808318464233	0.0714479543641248	11.6981420378343	1.30274606845467e-31	0.852997443873174	cg15256195	37	1	229124675				0		0				3	chr1:229124420-229124810	NA	NA
cg00917355	cg00917355	0.851614361800907	0.119589817407473	7.12112770353381	1.07047548023621e-12	0.85296647824624	cg00917355	37	10	11347411		CELF2;CELF2;CELF2;CELF2	Body;Body;Body;Body	0		0				3	chr10:11346905-11347435	NA	NA
cg00922157	cg00922157	0.907340382750245	0.0662338004060439	13.6990536129262	1.02856165528377e-42	0.852964643996516	cg00922157	37	8	1117323	S_Shelf			0		0				NA		NA	NA		CDMR
cg00693157	cg00693157	0.844406007786961	0.0833754964511569	10.1277478843155	4.16123086475779e-24	0.852962654897013	cg00693157	37	16	55910494		CES7;CES7	TSS1500;TSS1500	0		0				NA		NA	NA
cg17940908	cg17940908	0.853943711083404	0.087983603900876	9.70571416971591	2.850728296347e-22	0.852903662648604	cg17940908	37	2	127963588		CYP27C1	TSS1500	0		0				NA		NA	NA
cg27154725	cg27154725	0.853025184179354	0.120315521967566	7.08990137124044	1.34207613192462e-12	0.852869219533913	cg27154725	37	12	6170467	S_Shelf	VWF	Body	0		0				3	chr12:6170405-6170795	NA	NA
cg21940393	cg21940393	0.865951523086958	0.155543763335692	5.56725325732332	2.58786142509542e-08	0.852712243387052	cg21940393	37	9	136608720				0		0				NA		NA	6	chr9:136607607-136608733
cg00100844	cg00100844	0.843339621316544	0.0782666345269987	10.7752125335813	4.50739946548904e-27	0.852673361120372	cg00100844	37	11	76804644		CAPN5	Body	0		0				3	chr11:76804385-76804655	NA	NA
cg04497514	cg04497514	0.852304433404757	0.0849689472311131	10.0307754912688	1.11636323196114e-23	0.852667236263637	cg04497514	37	2	18705868				0		0				NA		NA	NA
cg15208524	cg15208524	0.846727390612118	0.0775326092642203	10.920919580129	9.1564004666941e-28	0.852612652117865	cg15208524	37	1	10270712	Island	KIF1B;KIF1B	TSS200;TSS200	0		0		1:10269689-10270723	Promoter_Associated	NA		6	6	chr1:10269723-10272603
cg05878104	cg05878104	0.850839402667345	0.0701297274115247	12.1323643206907	7.11646518342634e-34	0.852530810858302	cg05878104	37	17	40932452	Island	WNK4	TSS200	0		0				3	chr17:40931820-40933795	NA	NA
cg00804338	cg00804338	0.944189967177766	0.0605999874497346	15.5806957544494	9.84770296534363e-55	0.852517480118763	cg00804338	37	13	114239234		TFDP1;TFDP1	5'UTR;Body	0		0		13:114238603-114239829	Promoter_Associated	3	chr13:114239180-114240015	NA	NA
cg03438093	cg03438093	0.854135484600938	0.149356808187153	5.718758287407	1.07305310274233e-08	0.852433996015762	cg03438093	37	1	20759001				0		0				NA		NA	NA
cg17455891	cg17455891	0.586012222216603	0.0820348741318022	7.14345244529882	9.10154193818896e-13	0.852411212287309	cg17455891	37	6	32146048		AGPAT1;RNF5;RNF5P1	TSS200;TSS200;TSS200	0		0		6:32145152-32146424	Promoter_Associated	3	chr6:32145405-32146235	NA	NA
cg16547110	cg16547110	0.855109550415934	0.121390501967533	7.04428712754348	1.86413394264456e-12	0.852305366647351	cg16547110	37	4	154605262	Island	TLR2	TSS200	1	high-CpG:154824631-154824937	0		4:154605080-154606792	Promoter_Associated_Cell_type_specific	3	chr4:154605105-154605555	NA	NA
cg03745859	cg03745859	0.851420452008777	0.143355339067826	5.93923084794174	2.86362396127629e-09	0.852302792932929	cg03745859	37	3	133352360		TOPBP1	Body	0		0				NA		3	3	chr3:133352244-133352778
cg09736866	cg09736866	0.845295448371654	0.10246864756434	8.24930813926173	1.59314159530191e-16	0.852263561863227	cg09736866	37	2	56087118				0		0				NA		NA	6	chr2:56083774-56096475
cg13499318	cg13499318	0.852722486647105	0.0664120581148201	12.8398744272136	9.80333550628421e-38	0.852228259858473	cg13499318	37	9	138154185	N_Shelf			0		0				3	chr9:138154105-138154370	NA	NA
cg21010995	cg21010995	0.857183158631655	0.0904372690819032	9.47820701944637	2.58689658027678e-21	0.852219872822527	cg21010995	37	1	5927942		NPHP4	Body	0		0				NA		6	NA
cg04436030	cg04436030	0.854527326532125	0.155925385835558	5.48036050674473	4.24460059004982e-08	0.852215368282238	cg04436030	37	15	87576272				0		0				NA		NA	6	chr15:87576130-87576798
cg25880954	cg25880954	0.803282832364407	0.0605981124992387	13.255905163292	4.17054310966503e-40	0.852185917652438	cg25880954	37	1	47900630	S_Shore	MGC12982;FOXD2	TSS1500;TSS1500	0		0				3	chr1:47900625-47900870	NA	NA		RDMR
cg04850714	cg04850714	0.846369174943994	0.0706180454370702	11.98516851756	4.24979243536834e-33	0.852172968258358	cg04850714	37	9	131821581		FAM73B	Body	0		0				NA		6	NA
cg05785424	cg05785424	0.836685496708408	0.0612965321482296	13.6498015040248	2.02429199881177e-42	0.852024087834868	cg05785424	37	17	21226409				0		0		17:21226205-21227140	Promoter_Associated	3	chr17:21226340-21226555	NA	NA
cg02807008	cg02807008	0.880144291997179	0.0492822975602087	17.8592382167633	2.44959676573482e-71	0.852009755443393	cg02807008	37	19	1910258	N_Shore	ADAT3;SCAMP4	5'UTR;5'UTR	0		0		19:1910187-1910296	Unclassified_Cell_type_specific	NA		6	4	chr19:1910095-1910677
cg11261372	cg11261372	0.845692557098648	0.0685252705822052	12.3413238636413	5.42563560535653e-35	0.851898082127268	cg11261372	37	3	10403009	S_Shelf	ATP2B2;ATP2B2	Body;Body	0		0				NA		NA	NA
cg17509989	cg17509989	0.819173669924152	0.0781747444780969	10.4787508471316	1.08162907980929e-25	0.851875971570617	cg17509989	37	5	176798049	S_Shelf	RGS14	Body	0		0		5:176797319-176798210	Unclassified	3	chr5:176797705-176798050	NA	NA
cg03396347	cg03396347	0.851755931575791	0.0720514373282769	11.8214981291083	3.02245927312988e-32	0.851824340038852	cg03396347	37	1	1875803	Island			0		0		1:1875098-1876054	Unclassified	3	chr1:1875245-1875935	NA	NA
cg24672790	cg24672790	0.848682315678019	0.109052004876032	7.78236325542833	7.11821272523592e-15	0.851790336609614	cg24672790	37	11	92286664		FAT3	Body	0		0				NA		NA	6	chr11:92286045-92286811
cg04842962	cg04842962	0.890783862751247	0.0567082503220315	15.7081880977233	1.32924023383187e-55	0.851752234726644	cg04842962	37	6	43655489	Island	MRPS18A	1stExon	1	high-CpG:43763442-43763536	0		6:43655181-43656153	Promoter_Associated	3	chr6:43655180-43655730	NA	NA
cg07075347	cg07075347	0.856329642234714	0.0691895644868045	12.3765722271316	3.49973231992027e-35	0.851739392443357	cg07075347	37	7	44104860	Island	PGAM2	1stExon	0		0		7:44104823-44105033	Unclassified_Cell_type_specific	3	chr7:44104405-44105835	NA	NA
cg04533098	cg04533098	0.857268492072693	0.0742837850760814	11.5404524849492	8.24901457402189e-31	0.851710930649371	cg04533098	37	19	18345653	S_Shore	PDE4C	5'UTR	0		0				NA		6	6	chr19:18343292-18345956
cg05194847	cg05194847	0.780128325386547	0.10515459942776	7.41887021235326	1.18123593112165e-13	0.851638226799416	cg05194847	37	16	14760526		BFAR	Body	0		0				NA		NA	NA
cg06478886	cg06478886	0.847529594638691	0.0593299836293723	14.2850131214111	2.71358376681069e-46	0.851591072800606	cg06478886	37	5	135416029	N_Shore			0		0		5:135415053-135416202	Unclassified_Cell_type_specific	NA		6	6	chr5:135415713-135417420	RDMR
cg14920808	cg14920808	0.905039268897067	0.0734761622018934	12.3174542841562	7.29612734353718e-35	0.851573335117297	cg14920808	37	13	25690829				0		0				NA		NA	NA
cg02447095	cg02447095	0.852794238713384	0.123625586530862	6.89820176101238	5.26649147366387e-12	0.851479692256292	cg02447095	37	16	70748321		VAC14	Body	0		0				NA		NA	NA
cg14629740	cg14629740	0.85438726817067	0.151545273685146	5.63783513265986	1.72201252259077e-08	0.851478610941403	cg14629740	37	2	183649213				0		0				NA		NA	6	chr2:183649035-183649946
cg04118610	cg04118610	0.861739316173623	0.0670987049474962	12.8428606311839	9.43235627718129e-38	0.851354845119176	cg04118610	37	4	62707027		LPHN3	Body	0		0				NA		NA	NA
cg12744031	cg12744031	0.801005947266721	0.0740060545259314	10.8235191349926	2.66349779882199e-27	0.851349119875721	cg12744031	37	7	158751184	Island			0		0		7:158750590-158751377	Unclassified_Cell_type_specific	3	chr7:158750585-158751335	NA	NA
cg22427773	cg22427773	0.850992340787327	0.152747771746135	5.57122589127957	2.52953100451719e-08	0.851225987666769	cg22427773	37	11	93475999	S_Shore	C11orf54;C11orf54;C11orf54;C11orf54;C11orf54;C11orf54;TAF1D	5'UTR;5'UTR;5'UTR;5'UTR;5'UTR;5'UTR;TSS1500	0		0				3	chr11:93475785-93476055	NA	NA
cg00538509	cg00538509	0.848905094435468	0.0737575920410382	11.5093927410638	1.18308528610594e-30	0.851222512212717	cg00538509	37	7	152101445		KMT2C	Body	0		0				NA		NA	6	chr7:152099255-152102676
cg05339066	cg05339066	0.875376566036668	0.0976124423978281	8.96787893564832	3.02279035387144e-19	0.851104734525201	cg05339066	37	10	90343166	Island	RNLS;RNLS	TSS200;TSS200	0		0		10:90342310-90343646	Promoter_Associated	3	chr10:90342560-90343215	NA	NA
cg15846398	cg15846398	0.852782815677749	0.13930114971141	6.12186487652443	9.24864416396343e-10	0.850973688494828	cg15846398	37	4	106872478		NPNT;NPNT;NPNT;NPNT;NPNT	Body;Body;Body;Body;Body	0		0				3	chr4:106872400-106872650	NA	NA
cg10022978	cg10022978	0.849907197021423	0.139197696945349	6.10575617034172	1.02315105590458e-09	0.850956626398886	cg10022978	37	9	140577733		EHMT1;EHMT1	Body;Body	0		0				3	chr9:140577725-140578035	NA	NA
cg15570656	cg15570656	0.849011802471783	0.0579336750537185	14.6548928871601	1.25354162094155e-48	0.850922636898306	cg15570656	37	6	29648628				0		0		6:29648152-29649066	Unclassified_Cell_type_specific	3	chr6:29647685-29648735	NA	NA
cg09381666	cg09381666	0.880945025813907	0.0456619702522417	19.2927510781395	6.17958432415709e-83	0.850880010701439	cg09381666	37	16	88757816				0		0				NA		6	NA
cg05141895	cg05141895	0.828757322168137	0.0916356379563497	9.04405033512085	1.5097170675101e-19	0.850861207797198	cg05141895	37	13	20463365				0		0		13:20463004-20463790	Unclassified	NA		NA	6	chr13:20462851-20463494
cg25877288	cg25877288	0.837394464963433	0.0772889762988021	10.8345912323387	2.36017120710582e-27	0.850566196701971	cg25877288	37	14	57169260				0		0				NA		3	NA
cg01572267	cg01572267	0.850753974012112	0.147319687958324	5.77488308455272	7.70065368989047e-09	0.85050048743987	cg01572267	37	9	23692860		ELAVL2;ELAVL2;ELAVL2	Body;Body;Body	0		0				NA		NA	NA
cg14973360	cg14973360	0.940047777383376	0.113809114800895	8.25986371151343	1.45838888817006e-16	0.85047797223799	cg14973360	37	2	9800511				0		0				NA		NA	NA
cg15085109	cg15085109	0.84376605660145	0.121806479236711	6.92710323694465	4.29545130226498e-12	0.850456511531115	cg15085109	37	11	67818764				0		0				3	chr11:67817885-67818775	NA	NA
cg24297451	cg24297451	0.844062513102737	0.139633906969443	6.04482486683875	1.49572384275184e-09	0.850388828811523	cg24297451	37	11	19453448		NAV2	Body	0		0				NA		NA	NA
cg00146168	cg00146168	0.846617383309466	0.127875058638252	6.6206607631319	3.57596772068326e-11	0.850372426824391	cg00146168	37	7	87811159		ADAM22;ADAM22;ADAM22;ADAM22;ADAM22	Body;Body;Body;Body;Body	0		0				NA		NA	NA
cg02238794	cg02238794	0.891445605617562	0.112575666462	7.91863493802609	2.40132246710434e-15	0.850336762110049	cg02238794	37	17	3938663		ZZEF1	Body	0		0				3	chr17:3938405-3938670	NA	NA
cg26147311	cg26147311	0.828434591501132	0.0663696919644319	12.482121989433	9.34621508752787e-36	0.850336583876413	cg26147311	37	4	114748506				0		0				3	chr4:114748425-114748730	NA	NA
cg03264133	cg03264133	0.85850836480721	0.074127210809075	11.5815549436821	5.11104616136894e-31	0.850272766814744	cg03264133	37	6	25882463	Island			0		0		6:25882232-25882812	Unclassified_Cell_type_specific	3	chr6:25882325-25882795	NA	NA
cg19636627	cg19636627	0.866158609264817	0.0528241445385108	16.3970210371008	2.00848297288947e-60	0.850254872159963	cg19636627	37	6	29649084				0		0				3	chr6:29648785-29649115	NA	NA
cg07942729	cg07942729	0.851989819142805	0.12194380502012	6.98674130270278	2.81344318186321e-12	0.850216399870751	cg07942729	37	4	53651520				0		0				NA		NA	NA
cg13351209	cg13351209	0.850810242876788	0.0608864282548362	13.9737256275861	2.25514140915692e-44	0.850178793529571	cg13351209	37	11	120043860	S_Shelf			0		0				NA		NA	NA
cg05147886	cg05147886	0.817966870619203	0.141890477891523	5.76477634563012	8.17661989964017e-09	0.850112977167291	cg05147886	37	15	101402029				0		0				3	chr15:101401845-101402155	NA	NA
cg09762054	cg09762054	0.852288347526501	0.135768730951004	6.27750102366407	3.44057999532676e-10	0.850090104810801	cg09762054	37	17	31147683	N_Shore	MYO1D	Body	0		0				NA		NA	NA
cg00679383	cg00679383	0.851605804261087	0.122322168989364	6.96199071106345	3.35497632167211e-12	0.850073236647326	cg00679383	37	4	2009215	N_Shore	WHSC2	Body	0		0				NA		NA	6	chr4:2008692-2012553
cg03449996	cg03449996	0.852935870695722	0.123255282871189	6.92007556046992	4.5140280941024e-12	0.850073220923295	cg03449996	37	22	24458558		CABIN1;CABIN1;CABIN1	Body;Body;Body	0		0		22:24458240-24458789	Gene_Associated_Cell_type_specific	3	chr22:24458545-24458815	NA	NA
cg14614539	cg14614539	0.831455167278511	0.0439710156975469	18.9091644595532	9.58636369680318e-80	0.850030515630843	cg14614539	37	6	32170458		NOTCH4	Body	0		0				NA		NA	NA
cg10420426	cg10420426	0.847658563325331	0.0666073046359209	12.7262102551466	4.22871312799643e-37	0.850009346853489	cg10420426	37	1	247346531				0		0				3	chr1:247346345-247346555	NA	NA
cg11084729	cg11084729	0.906635944131427	0.0750134727982422	12.0863081032115	1.24768451670594e-33	0.849900214753161	cg11084729	37	15	101679061				0		0		15:101678984-101679387	Unclassified_Cell_type_specific	3	chr15:101678825-101679095	NA	NA
cg02456060	cg02456060	0.884892160708279	0.0716492415158828	12.3503353557779	4.85087967300657e-35	0.849883450897034	cg02456060	37	3	23313810		UBE2E2	Body	0		0				NA		NA	NA
cg08781934	cg08781934	0.879647896247881	0.0899552549572607	9.77872717570327	1.38946858525683e-22	0.84986599939699	cg08781934	37	20	45313494		TP53RK;SLC13A3;SLC13A3	3'UTR;TSS1500;TSS1500	0		0				NA		NA	6	chr20:45308683-45313938
cg15559076	cg15559076	0.868074363990709	0.0412419845101406	21.0483170075695	2.36945069217469e-98	0.849839167819085	cg15559076	37	11	128109597				0		0				3	chr11:128109065-128109675	NA	NA
cg12770425	cg12770425	0.834487440206436	0.0833168859062204	10.0158260973138	1.29872330873843e-23	0.849838560320707	cg12770425	37	6	33585071	N_Shelf			0		0				3	chr6:33584745-33585095	NA	NA
cg15708526	cg15708526	0.842942302333263	0.0854404040929882	9.86585107223808	5.8535908651366e-23	0.849828731772466	cg15708526	37	6	29648271				0		0		6:29648152-29649066	Unclassified_Cell_type_specific	3	chr6:29647685-29648735	NA	NA
cg03264748	cg03264748	0.846205006559316	0.118429641497683	7.14521293704898	8.98564866707139e-13	0.849810024880871	cg03264748	37	9	137337338				0		0				NA		NA	6	chr9:137336854-137337538
cg18795169	cg18795169	0.822642408169195	0.0738055525336411	11.1460774959205	7.48329767586462e-29	0.849748688880137	cg18795169	37	1	18902165				0		0		1:18900990-18902533	Unclassified	3	chr1:18902145-18902415	NA	NA
cg17371014	cg17371014	0.799462364889583	0.0530870608281481	15.0594580377614	2.99229940412488e-51	0.849701445399083	cg17371014	37	20	61476314		DPH3B;TCFL5	TSS200;Body	0		0				NA		NA	NA
cg25134647	cg25134647	0.838459070004347	0.0665249796012462	12.6036727110645	2.01536801377368e-36	0.849650760206478	cg25134647	37	12	25454990				0		0				3	chr12:25454805-25455050	NA	NA
cg01343981	cg01343981	0.8366573844798	0.0944127267096326	8.86170131546936	7.88024912861628e-19	0.849477336904819	cg01343981	37	16	4582488		CDIP1;CDIP1;CDIP1;CDIP1	5'UTR;5'UTR;5'UTR;5'UTR	0		0				NA		NA	NA
cg02722613	cg02722613	0.846343398400518	0.0674200956374294	12.5532808934589	3.81374334421859e-36	0.849466887085788	cg02722613	37	4	25162898	S_Shore	SEPSECS;SEPSECS;SEPSECS	TSS1500;TSS1500;TSS1500	0		0		4:25161433-25163139	Unclassified	3	chr4:25162880-25163195	NA	NA
cg15631106	cg15631106	0.84789667553189	0.109649537840012	7.73278841146636	1.0521609548735e-14	0.849438696122577	cg15631106	37	1	180153485		QSOX1;QSOX1	Body;Body	0		0				NA		NA	NA
cg03517284	cg03517284	0.867463355435565	0.0777820213461621	11.1524918023793	6.9628733418307e-29	0.849433261680398	cg03517284	37	6	25882590	S_Shore			0		0		6:25882232-25882812	Unclassified_Cell_type_specific	3	chr6:25882325-25882795	NA	NA
cg16348638	cg16348638	0.821791221199497	0.0496170276092417	16.5626854488645	1.29674810844792e-61	0.849174988878496	cg16348638	37	2	107198772				0		0		2:107198281-107199729	Unclassified	3	chr2:107198620-107199030	NA	NA
cg19413350	cg19413350	0.877929357380466	0.0621164419450975	14.1336066569369	2.35754063922849e-45	0.849157613769145	cg19413350	37	8	57351067	Island			0		0				NA		NA	6	chr8:57350102-57351149
cg11568728	cg11568728	0.839820262198419	0.0703476826891546	11.9381368382713	7.48817791489355e-33	0.849140239455712	cg11568728	37	17	16901019				0		0		17:16900872-16901146	Unclassified_Cell_type_specific	3	chr17:16900885-16901175	NA	NA
cg21870640	cg21870640	0.843978417534843	0.0554649548540666	15.2164266563531	2.75155057213891e-52	0.849041016445381	cg21870640	37	6	33084624	N_Shore	HLA-DPB2	Body	0		0				NA		NA	6	chr6:33084115-33086772
cg27160464	cg27160464	0.815182269011498	0.127275465827083	6.40486572737443	1.5050177243199e-10	0.848967537968198	cg27160464	37	9	124496842	N_Shore	DAB2IP	Body	0		0		9:124496781-124498103	Unclassified_Cell_type_specific	3	chr9:124496785-124497035	NA	NA
cg08437041	cg08437041	0.84929926040846	0.115344526073835	7.36315184879082	1.79617850617468e-13	0.848879031813345	cg08437041	37	3	158508657				0		0				NA		NA	6	chr3:158508351-158509898
cg15847845	cg15847845	0.852258028251042	0.0700564601361541	12.1653024802379	4.75680040172528e-34	0.848867205859941	cg15847845	37	8	145028505	S_Shore	PLEC1;PLEC1;PLEC1	TSS1500;Body;Body	0		0		8:145028487-145028520	Unclassified_Cell_type_specific	3	chr8:145028185-145028535	NA	NA
cg09887953	cg09887953	0.79800432611698	0.127180907348081	6.2745607242204	3.50622772829906e-10	0.848830016366018	cg09887953	37	5	168195460		SLIT3;MIR218-2	Body;TSS1500	0		0				NA		NA	NA
cg08283302	cg08283302	0.855826019780541	0.0918366454625117	9.31900349223769	1.1743806428975e-20	0.848750284749538	cg08283302	37	5	146012		PLEKHG4B	Body	0		0				3	chr5:145805-146375	NA	NA
cg26799188	cg26799188	0.73755928161497	0.126587209671626	5.82649134559677	5.66048010590095e-09	0.848734388701725	cg26799188	37	12	72629575				0		0				3	chr12:72629520-72629790	NA	NA
cg00907810	cg00907810	0.84504265560902	0.105031397348591	8.04561947133189	8.58102418127018e-16	0.84872794130955	cg00907810	37	7	131767768				1	low-CpG:131418308-131418309	0				3	chr7:131767540-131767775	NA	NA
cg06820686	cg06820686	0.850553397380233	0.138747534256318	6.13022351668568	8.77556964683046e-10	0.848727671443288	cg06820686	37	19	19766661	S_Shore	ATP13A1	Body	0		0				NA		6	NA
cg20839205	cg20839205	0.861322051495204	0.0789111594079396	10.9150854956079	9.76373910851703e-28	0.848630630974865	cg20839205	37	2	86007629		ATOH8	Body	0		0		2:86007591-86007696	Unclassified_Cell_type_specific	3	chr2:86007605-86007915	NA	NA
cg13170327	cg13170327	0.848240136934164	0.142519724134015	5.95173855470377	2.65308953148282e-09	0.848538184188584	cg13170327	37	1	111781807		CHI3L2;CHI3L2;CHI3L2	Body;Body;Body	0		0				NA		NA	4	chr1:111778884-111782355
cg14708411	cg14708411	0.826464970313421	0.0668313464999058	12.3664270375667	3.97095793155286e-35	0.848524015257313	cg14708411	37	5	1060679	Island	SLC12A7	Body	0		0				3	chr5:1060565-1061095	NA	NA
cg00096979	cg00096979	0.860347416470605	0.126442666906831	6.80424921047063	1.01577570462599e-11	0.848473685364697	cg00096979	37	16	2116141	S_Shore	TSC2;TSC2;TSC2	Body;Body;Body	0		0		16:2116116-2116289	Unclassified_Cell_type_specific	NA		6	NA
cg14602827	cg14602827	0.867421285550614	0.0594169866250332	14.5988771026829	2.85509163249648e-48	0.848432177702624	cg14602827	37	9	140291701	N_Shore	EXD3	5'UTR	0		0				NA		6	NA
cg02123169	cg02123169	0.848754787964019	0.0680031829626445	12.4811038393638	9.46650870080528e-36	0.848224057948742	cg02123169	37	13	109926986				0		0				3	chr13:109926560-109927175	NA	NA
cg01725917	cg01725917	0.853485729661709	0.087435738410377	9.76129149451337	1.65039915400283e-22	0.8481989503298	cg01725917	37	18	74037785				0		0				NA		NA	NA
cg25652039	cg25652039	0.789044546459076	0.0977403891265404	8.07286070283118	6.86699355530191e-16	0.848126124380876	cg25652039	37	12	64178621		TMEM5;TMEM5	5'UTR;Body	0		0				NA		NA	NA
cg02533736	cg02533736	0.834327743175908	0.122999322854151	6.78318972670469	1.17551096475463e-11	0.848053833634755	cg02533736	37	15	40825045		MRPL42P5	TSS1500	0		0				NA		NA	NA
cg16814680	cg16814680	0.846964694070361	0.0786332405700941	10.7710770652441	4.71453312785162e-27	0.848004115836136	cg16814680	37	8	91681699				0		0				NA		NA	NA
cg01289352	cg01289352	0.847149310842587	0.100788241031221	8.4052395614303	4.26989098493137e-17	0.847994263458905	cg01289352	37	7	39074034		POU6F2;POU6F2	Body;Body	0		0				NA		NA	NA
cg03490431	cg03490431	0.839851539483387	0.118852706628755	7.06632236913818	1.59093591974336e-12	0.847983579232623	cg03490431	37	4	141446649	S_Shore	ELMOD2	Body	0		0				NA		NA	6	chr4:141444421-141446731
cg13471254	cg13471254	0.874599288769245	0.0713393338852741	12.2597064079089	1.49038887794361e-34	0.847946940977172	cg13471254	37	9	131081198	N_Shelf	TRUB2	Body	0		0				NA		NA	NA
cg03640110	cg03640110	0.823197859460046	0.0897815510478484	9.16889772845792	4.77880342815403e-20	0.847935641892913	cg03640110	37	7	122635026		TAS2R16	1stExon	0		0				NA		NA	NA
cg22681495	cg22681495	0.889115533981868	0.0884598417931341	10.0510640304003	9.08807786192076e-24	0.847871057770097	cg22681495	37	15	86058755		AKAP13;AKAP13	Body;Body	0		0				3	chr15:86058505-86058835	NA	NA
cg17094703	cg17094703	0.848978757487301	0.134552858378373	6.30963004219432	2.79703262836134e-10	0.847865252415564	cg17094703	37	7	44325952		CAMK2B;CAMK2B;CAMK2B;CAMK2B;CAMK2B;CAMK2B;CAMK2B;CAMK2B;CAMK2B	Body;Body;Body;Body;Body;Body;Body;Body;Body	0		0				3	chr7:44325760-44326355	NA	NA
cg17913306	cg17913306	0.799075272817399	0.0879324441195992	9.08737702924027	1.01457059514265e-19	0.847678833541906	cg17913306	37	14	92220385				0		0				NA		NA	NA
cg27450894	cg27450894	0.833398434292796	0.0622953011647434	13.3781909503708	8.10972292343775e-41	0.84766829313703	cg27450894	37	3	43794375				0		0				3	chr3:43794345-43794615	NA	NA
cg01635618	cg01635618	0.82100898071268	0.0613842310636671	13.3749167577116	8.47485230291445e-41	0.847657811942076	cg01635618	37	16	84440113		ATP2C2;ATP2C2;ATP2C2	TSS200;Body;Body	0		0				3	chr16:84439905-84440215	NA	NA
cg05073382	cg05073382	0.813224667413676	0.0939127441225976	8.6593643387958	4.74402257259744e-18	0.847626675526294	cg05073382	37	8	2045798	N_Shore	MYOM2	Body	0		0				3	chr8:2045685-2045995	NA	NA
cg08258631	cg08258631	0.866628239926045	0.114200935993565	7.58862641874387	3.23314434706769e-14	0.847620602872197	cg08258631	37	3	2941537		CNTN4;CNTN4;CNTN4;CNTN4	5'UTR;5'UTR;Body;Body	0		0				NA		NA	NA
cg09034896	cg09034896	0.839950839597341	0.0702212242957191	11.9614952319843	5.65346566082173e-33	0.847604851147486	cg09034896	37	13	114321466		GRK1	TSS200	0		0				3	chr13:114321185-114321515	NA	NA
cg19504605	cg19504605	0.856956187214526	0.0683968891033166	12.5291690667401	5.17015131618641e-36	0.847590416390472	cg19504605	37	8	144339106	S_Shore	ZFP41	3'UTR	0		0				NA		NA	NA
cg03352427	cg03352427	0.861094157978507	0.0915912365897611	9.40149068884574	5.3795431641666e-21	0.847553225733083	cg03352427	37	1	154127523		NUP210L;NUP210L;NUP210L;NUP210L	1stExon;1stExon;5'UTR;5'UTR	0		0				3	chr1:154127420-154127770	NA	NA
cg07972026	cg07972026	0.852945604801072	0.131660867645524	6.47835321196191	9.27290802583162e-11	0.84752254927424	cg07972026	37	6	1636961		GMDS	Body	0		0				NA		6	5	chr6:1636861-1638220
cg06060754	cg06060754	0.821736126216075	0.0969369848130317	8.47701347221608	2.31048201442519e-17	0.847475878775225	cg06060754	37	5	176797920	S_Shelf	RGS14	Body	0		0		5:176797319-176798210	Unclassified	3	chr5:176797705-176798050	NA	NA
cg22282477	cg22282477	0.847490171034462	0.145788198783178	5.81316031138352	6.13043007961287e-09	0.847427189486101	cg22282477	37	15	92952569		ST8SIA2	Body	0		0				3	chr15:92952300-92952575	NA	NA
cg18157976	cg18157976	0.847555697563005	0.13533570866158	6.2626169097943	3.78569853383843e-10	0.847384532780414	cg18157976	37	15	33166054		FMN1;FMN1	Body;Body	0		1	chr15:33165962-33165962			3	chr15:33165960-33166250	NA	NA
cg08024058	cg08024058	0.851397770619046	0.13145819094057	6.47656691855701	9.38330121245394e-11	0.8473561063059	cg08024058	37	6	147569952		STXBP5;STXBP5	Body;Body	0		0				NA		NA	6	chr6:147568008-147574831
cg18309343	cg18309343	0.847630734068003	0.152059523650034	5.57433506117531	2.48477094758647e-08	0.847341467966979	cg18309343	37	5	175614584		LOC643201;LOC643201	ExonBnd;Body	0		0				3	chr5:175614225-175614595	NA	NA
cg07697887	cg07697887	0.855652928117205	0.102641366681284	8.33633607757904	7.6627923600446e-17	0.847286405652883	cg07697887	37	11	134607652	S_Shore			0		0				3	chr11:134607600-134607855	NA	NA
cg16046593	cg16046593	0.844297361305788	0.11526230559868	7.32500843984033	2.38883679727047e-13	0.84723541468597	cg16046593	37	1	48227226		TRABD2B	3'UTR	0		0				3	chr1:48226985-48227375	NA	NA
cg03377939	cg03377939	0.839754346674471	0.0758092225037204	11.0772056346213	1.6184510220328e-28	0.847141345903015	cg03377939	37	16	31171314				0		0		16:31170535-31171860	Unclassified	NA		6	6	chr16:31170782-31171593
cg15170234	cg15170234	0.844608966979424	0.133190211237547	6.34137418307005	2.27724691449317e-10	0.847088787123417	cg15170234	37	17	32645128		CCL8	TSS1500	0		0				NA		NA	NA
cg24506221	cg24506221	0.830578850251588	0.0569824869264341	14.5760372186614	3.99015910963537e-48	0.847054414619826	cg24506221	37	1	110230401	Island	GSTM1;GSTM1	TSS200;TSS200	0		0		1:110230129-110230734	Unclassified_Cell_type_specific	3	chr1:110230200-110230715	NA	NA
cg24091315	cg24091315	0.851675185834201	0.0843590457161419	10.0958371281248	5.76371796012262e-24	0.847043050927812	cg24091315	37	10	97080852		SORBS1;SORBS1;SORBS1;SORBS1;SORBS1;SORBS1;SORBS1	Body;Body;Body;Body;Body;Body;Body	0		0				NA		NA	NA
cg05271168	cg05271168	0.882912814682102	0.0608688351048383	14.5051702264616	1.12358397731028e-47	0.847042518781681	cg05271168	37	3	72199628		LINC00870	TSS1500	0		0				NA		NA	NA
cg22013882	cg22013882	0.820919785603619	0.102910869123144	7.976997887573	1.4993539055206e-15	0.846974439075839	cg22013882	37	1	204228419	S_Shore	PLEKHA6	Body	0		0				NA		5	NA
cg27065225	cg27065225	0.838231634732043	0.118560002366602	7.07010474021524	1.54816798632522e-12	0.846971308566833	cg27065225	37	8	144987622	N_Shelf			0		0				3	chr8:144987285-144987935	NA	NA
cg12907477	cg12907477	0.850863535237215	0.132391234098733	6.42688725601477	1.30243345472739e-10	0.84692607257977	cg12907477	37	18	56117327		MIR122	TSS1500	0		0				NA		NA	NA
cg10462576	cg10462576	0.905833858796741	0.1501512332329	6.03280998293033	1.61132847966392e-09	0.846859998498269	cg10462576	37	4	42174931				0		0				NA		NA	NA
cg06536614	cg06536614	0.859423692069386	0.056536934292328	15.2011017722623	3.47723087369087e-52	0.846840666419704	cg06536614	37	5	135416381	Island	MIR886	TSS200	0		1	chr5:135416297-135416297	5:135416212-135416626	Unclassified_Cell_type_specific	3	chr5:135416105-135416475	NA	NA
cg08593516	cg08593516	0.815766264017087	0.0770902008293412	10.5819709280949	3.61277364951685e-26	0.846826844934478	cg08593516	37	8	133199496		KCNQ3;KCNQ3	Body;Body	0		0				NA		NA	NA
cg18154432	cg18154432	0.837224907074043	0.152277565389241	5.4980187326609	3.84082137664509e-08	0.846797108594838	cg18154432	37	1	202147999		PTPRVP	Body	0		0				NA		6	6	chr1:202145801-202148788
cg10232395	cg10232395	0.853091801240883	0.118296107657066	7.21149510442008	5.53408381061565e-13	0.846734785014736	cg10232395	37	8	61613721		CHD7	5'UTR	0		0				3	chr8:61613720-61613935	NA	NA
cg15363314	cg15363314	0.886088637839457	0.0378629650947839	23.4025157729004	4.02881178599873e-121	0.846680377845784	cg15363314	37	11	1283970				0		0		11:1283393-1284671	Promoter_Associated	3	chr11:1283805-1284415	NA	NA
cg06410135	cg06410135	0.76672489629672	0.0843247004904044	9.09253032430241	9.67604632529645e-20	0.846623323890183	cg06410135	37	22	39539573	N_Shore	CBX7	Body	0		0				3	chr22:39539485-39539855	NA	NA
cg03257308	cg03257308	0.852527201101829	0.0407835365065296	20.9037095389052	4.95414315024084e-97	0.846610559825998	cg03257308	37	13	30722898				0		0		13:30721900-30723269	Unclassified	NA		6	NA
cg03428156	cg03428156	0.844115733754114	0.150355245628871	5.61414222845064	1.97539686867186e-08	0.84658221634341	cg03428156	37	1	173809661		DARS2	Body	0		0				NA		NA	NA
cg03645661	cg03645661	0.816126635358662	0.0586802323099973	13.9080334762005	5.66147219708535e-44	0.846565815784234	cg03645661	37	12	51656667		SMAGP;SMAGP	Body;Body	0		0				3	chr12:51656525-51656950	NA	NA
cg11401159	cg11401159	0.848046922343016	0.117641269235101	7.20875359350494	5.64663334795168e-13	0.846535776681802	cg11401159	37	5	6759129	S_Shelf			0		0				3	chr5:6758780-6759130	NA	NA
cg08172311	cg08172311	0.844647865997137	0.0493688549602767	17.1089215392328	1.27335344299054e-65	0.846482451802826	cg08172311	37	1	149216067				0		0				3	chr1:149215905-149216150	NA	NA
cg21979647	cg21979647	0.850526890584825	0.0568048562679722	14.9727848367846	1.10591635239354e-50	0.846482033781845	cg21979647	37	13	46384392		SIAH3	Body	0		0				NA		3	NA
cg05218346	cg05218346	0.845542960847768	0.134719497406217	6.27632211466925	3.46675596514935e-10	0.846456303518175	cg05218346	37	14	70041283	Island			0		0		14:70040441-70042418	Unclassified	3	chr14:70040385-70041475	NA	NA		DMR
cg06489993	cg06489993	0.841774702295789	0.0622633171285409	13.5195929339577	1.19837055040995e-41	0.846441974691301	cg06489993	37	19	47082996		PPP5D1	Body	0		0		19:47082703-47083466	Unclassified	3	chr19:47082880-47083155	NA	NA
cg26276013	cg26276013	0.876316415085323	0.0425149658797642	20.6119515081729	2.14410830589232e-94	0.846399944480013	cg26276013	37	14	64319689	Island	SYNE2;SYNE2;SYNE2;SYNE2	1stExon;1stExon;5'UTR;5'UTR	1	high-CpG:63389360-63390089	0		14:64319627-64320602	Promoter_Associated	3	chr14:64319525-64320615	NA	NA
cg02404636	cg02404636	0.833447520347656	0.119960801844121	6.94766546684685	3.71380361614212e-12	0.846392328753915	cg02404636	37	22	31891804	N_Shore	SFI1;SFI1	TSS1500;TSS1500	0		0				NA		6	6	chr22:31891426-31893837
cg26562879	cg26562879	0.846562752424444	0.154787550694659	5.46919147324974	4.5209314718722e-08	0.846273748534011	cg26562879	37	1	203418679				0		0				NA		NA	NA
cg11945929	cg11945929	0.789881080847415	0.0670337787417533	11.783329176331	4.75761145426807e-32	0.846213520501501	cg11945929	37	7	158750384	Island			0		0		7:158750060-158750522	Unclassified_Cell_type_specific	3	chr7:158750240-158750555	NA	NA
cg05643494	cg05643494	0.840028241672911	0.0731594706892625	11.4821530795493	1.62190535290713e-30	0.846195093545979	cg05643494	37	9	32956264	Island			0		0				3	chr9:32956080-32956535	NA	NA
cg23142890	cg23142890	0.829531604959086	0.147949731325193	5.60684766054612	2.06044864037973e-08	0.846134238037194	cg23142890	37	14	104865792				0		0				NA		NA	6	chr14:104865653-104866688	RDMR
cg07692829	cg07692829	0.843659182057842	0.147305491777311	5.72727582575972	1.02056163527784e-08	0.84604932519507	cg07692829	37	1	23528875				0		0				3	chr1:23528760-23529095	NA	NA
cg24620627	cg24620627	0.828689970157357	0.128702134184241	6.43882073448031	1.20405304663867e-10	0.845976878547159	cg24620627	37	14	73320688		DPF3;DPF3;DPF3;DPF3	Body;Body;Body;Body	0		0				NA		NA	NA
cg01842774	cg01842774	0.662807204980007	0.0706060353993046	9.38740153347479	6.14986907974066e-21	0.845905855869115	cg01842774	37	14	106806179				0		0				3	chr14:106806125-106806455	NA	NA
cg00114430	cg00114430	0.849207244623256	0.147618250912207	5.7527252854954	8.78161251775205e-09	0.845897953551115	cg00114430	37	2	231834659				0		0				3	chr2:231834485-231834750	NA	NA
cg21839260	cg21839260	0.844105525954848	0.0421669359702315	20.018185019437	3.82399235610131e-89	0.845890519757059	cg21839260	37	1	89920899				0		0		1:89919799-89921369	Unclassified	3	chr1:89920700-89921015	NA	NA
cg09301199	cg09301199	0.886483325666423	0.124850504735109	7.10035836496813	1.2443380129176e-12	0.845877728851371	cg09301199	37	6	32145654		RNF5P1;RNF5;AGPAT1	TSS1500;TSS1500;5'UTR	1	low-CpG:32253580-32253850	0		6:32145152-32146424	Promoter_Associated	3	chr6:32145405-32146235	NA	NA
cg04131969	cg04131969	0.835742983661609	0.0607895715572066	13.748130843053	5.22623667793585e-43	0.845842012758312	cg04131969	37	2	33951647	N_Shore	MYADML	Body	0		0				3	chr2:33951445-33951830	NA	NA
cg12456927	cg12456927	0.833741887812055	0.0752358287085649	11.0817133555032	1.53898936063274e-28	0.845830192732759	cg12456927	37	4	1522229	Island			0		0				3	chr4:1521865-1522355	NA	NA
cg06690353	cg06690353	0.873463596460924	0.104783107768757	8.33591993080172	7.68979469711678e-17	0.845761608879312	cg06690353	37	9	122127171	N_Shelf	BRINP1	5'UTR	0		0				NA		NA	NA
cg13045913	cg13045913	0.838193326467207	0.070769605922724	11.8439733489891	2.31232680252664e-32	0.845756666199353	cg13045913	37	15	41100308	S_Shore	DNAJC17;ZFYVE19	TSS1500;Body	0		0		15:41098855-41100467	Promoter_Associated	3	chr15:41100240-41100595	NA	NA
cg04683149	cg04683149	0.852749202370321	0.119328819401416	7.1462133510407	8.92043802474708e-13	0.845675966750302	cg04683149	37	8	134203304		WISP1;WISP1	TSS200;TSS200	0		0				NA		6	NA
cg09638873	cg09638873	0.756930868368912	0.0765775915009728	9.88449562767062	4.86023081096653e-23	0.845629783119144	cg09638873	37	4	4348928				0		0				NA		NA	NA
cg05234568	cg05234568	0.845562990841137	0.0573431601018515	14.7456643362394	3.28075435630454e-49	0.845579657881828	cg05234568	37	11	5960015				0		0				3	chr11:5959825-5960115	NA	NA
cg26443646	cg26443646	0.810468001662415	0.0742220870034682	10.9194989575616	9.30074617298968e-28	0.845529793662923	cg26443646	37	5	980739				0		0				NA		6	NA		RDMR
cg22519183	cg22519183	0.836642225661889	0.0968042586337764	8.64261797434987	5.49393779991433e-18	0.8455050091707	cg22519183	37	15	90263801		WDR93;WDR93	Body;Body	0		0				NA		NA	NA
cg02789172	cg02789172	0.845066895534049	0.151080814065454	5.59347592056219	2.22568105598706e-08	0.845477235843587	cg02789172	37	4	157777999		PDGFC;PDGFC	Body;Body	0		0				NA		NA	NA
cg16759096	cg16759096	0.806462569118316	0.118147432221851	6.8259000974645	8.73757213471511e-12	0.845464866473936	cg16759096	37	16	58278223				0		0				NA		6	6	chr16:58277134-58278829
cg10817669	cg10817669	0.980646729708416	0.0370211106413994	26.4888522445297	1.30280838062514e-154	0.845361471434184	cg10817669	37	6	71791006				0		0				NA		NA	NA
cg25619350	cg25619350	0.834088930982191	0.105652220330257	7.89466542562873	2.91095061480028e-15	0.845347224475577	cg25619350	37	15	96713315		NR2F2-AS1	Body	0		0				NA		NA	NA
cg03489221	cg03489221	0.853587103537464	0.110796836843476	7.70407466364168	1.3179477857376e-14	0.845224255117879	cg03489221	37	5	173241526				0		0				NA		NA	NA
cg08496953	cg08496953	0.840870465466358	0.0701033954531584	11.9947180879164	3.78704330725857e-33	0.845220656490721	cg08496953	37	17	42733527	Island	C17orf104	TSS1500	0		0		17:42733492-42734746	Unclassified	3	chr17:42733085-42733875	NA	NA
cg13196479	cg13196479	0.915206912939744	0.0899958607419003	10.1694334094373	2.71483235148024e-24	0.845081804438908	cg13196479	37	12	125221489	N_Shelf			0		0				NA		6	3	chr12:125220879-125221570
cg12391576	cg12391576	0.908206854120519	0.0752248053762958	12.0732363424194	1.46266645951065e-33	0.845064104502212	cg12391576	37	6	33037662		HLA-DPA1	Body	0		0				NA		6	6	chr6:33031169-33041957
cg22353823	cg22353823	0.833098454082538	0.072666373036981	11.4647039512838	1.98436999931859e-30	0.845019305382405	cg22353823	37	12	105860607				0		0				3	chr12:105860100-105860995	NA	NA
cg22337407	cg22337407	0.826916077722937	0.0576622535694759	14.3406826222393	1.21850985696214e-46	0.844902114432694	cg22337407	37	1	11046185				0		0		1:11045809-11046273	Unclassified_Cell_type_specific	3	chr1:11045785-11046310	NA	NA
cg08326417	cg08326417	0.802680707525479	0.10179629833652	7.88516597010204	3.14117742559417e-15	0.844901789443624	cg08326417	37	10	131568379				0		0				NA		6	NA
cg25398378	cg25398378	0.834767732744363	0.0699220837684695	11.93854198494	7.45179724458471e-33	0.844884616047839	cg25398378	37	1	7279033		CAMTA1	Body	0		0				NA		6	6	chr1:7278127-7279051
cg14095525	cg14095525	0.849820763137678	0.113782470390858	7.46881975947992	8.09172826914379e-14	0.844848071816679	cg14095525	37	17	73688097		SAP30BP;SAP30BP;SAP30BP;SAP30BP;SAP30BP	Body;Body;Body;Body;Body	0		0				3	chr17:73687905-73688295	NA	NA
cg01089070	cg01089070	0.826028971238309	0.0649851488199909	12.7110422340712	5.13455093280898e-37	0.844843559537208	cg01089070	37	13	114937172				0		0				NA		NA	NA
cg04803856	cg04803856	0.849821153149222	0.140092679956089	6.06613531424762	1.3102475277855e-09	0.844790109343864	cg04803856	37	14	105850371	N_Shore	PACS2;PACS2	Body;Body	0		0		14:105850303-105850642	Unclassified_Cell_type_specific	NA		6	NA
cg20961245	cg20961245	0.843277817914637	0.0813776823974916	10.3625194656641	3.67161137253411e-25	0.844781634247826	cg20961245	37	6	29649092				0		0				3	chr6:29648785-29649115	NA	NA
cg17096289	cg17096289	0.837815671860534	0.0582377728730388	14.3861214213499	6.32445884495364e-47	0.844647147961902	cg17096289	37	6	31238788	N_Shore	HLA-C	Body	0		0				NA		6	6	chr6:31233037-31241452
cg05926928	cg05926928	0.764078323350701	0.0751126371255541	10.1724337287414	2.63247537344495e-24	0.844579525602779	cg05926928	37	17	57297772	N_Shore	GDPD1;GDPD1;GDPD1	TSS200;TSS200;TSS200	0		0		17:57297222-57298888	Promoter_Associated	3	chr17:57297700-57298090	NA	NA
cg07014126	cg07014126	0.830725099066692	0.098894845491995	8.40008490770062	4.46155921632694e-17	0.844544602496667	cg07014126	37	6	169717713				0		0				NA		NA	NA
cg19608286	cg19608286	0.841921930000182	0.0673330193784289	12.5038493412625	7.11221979616624e-36	0.844440672308867	cg19608286	37	7	20123652		LOC101927668	Body	0		1	chr7:20123446-20123446	7:20123476-20123687	Unclassified_Cell_type_specific	3	chr7:20123445-20123750	NA	NA
cg13824270	cg13824270	0.824359837290706	0.102843648709337	8.01566112867664	1.09546150877753e-15	0.844401522587966	cg13824270	37	6	4020946	N_Shore	PRPF4B	TSS1500	0		0				NA		NA	6	chr6:4017387-4023324
cg20619667	cg20619667	0.828048426364504	0.144263076110809	5.73985006203857	9.47604117078545e-09	0.844396444908389	cg20619667	37	12	547464		CCDC77;CCDC77;CCDC77;CCDC77	Body;Body;Body;Body	0		0				NA		NA	NA
cg11261447	cg11261447	0.807032568888832	0.0567860397235355	14.2118128472754	7.73956865954922e-46	0.844368389046346	cg11261447	37	17	5465054		NLRP1;NLRP1;NLRP1;NLRP1;NLRP1	Body;Body;Body;Body;Body	0		0				3	chr17:5465045-5465375	NA	NA
cg08550748	cg08550748	0.847674174118094	0.130622365762676	6.48950253785948	8.61202561545789e-11	0.844323474129536	cg08550748	37	6	66999374				0		0				NA		NA	NA
cg09015433	cg09015433	0.844880023500055	0.0825360316365946	10.2364992203654	1.36071108343822e-24	0.844274267346083	cg09015433	37	8	57359970	Island	PENK;PENK	TSS1500;TSS1500	0		0				3	chr8:57359725-57360175	NA	NA
cg04900775	cg04900775	0.820699031944578	0.0857724191997027	9.56833256659995	1.08643673156279e-21	0.844239182126226	cg04900775	37	17	47208589	N_Shore	B4GALNT2	TSS1500	0		0				3	chr17:47208565-47208795	NA	NA
cg16634936	cg16634936	0.84985634280094	0.0565609839368137	15.0254872466565	4.99923855298374e-51	0.844221760183527	cg16634936	37	10	35033892		PARD3;PARD3;PARD3;PARD3;PARD3;PARD3;PARD3;PARD3;PARD3;PARD3;PARD3	Body;Body;Body;Body;Body;Body;Body;Body;Body;Body;Body	0		0				3	chr10:35033640-35034015	NA	NA
cg25436886	cg25436886	0.800008221057497	0.113893430416545	7.02418232668563	2.15323480972611e-12	0.844110927754935	cg25436886	37	3	127056972	Island			0		0				3	chr3:127056605-127057055	NA	NA		DMR
cg01093369	cg01093369	0.851948156497536	0.119033235978495	7.15722923513101	8.23239738192997e-13	0.844083425805437	cg01093369	37	5	135335815				0		0				NA		NA	NA
cg16762639	cg16762639	0.837072522641512	0.118135958420783	7.08567089844046	1.38372291348814e-12	0.844058416386368	cg16762639	37	13	101403948		NALCN-AS1	Body	0		0				NA		5	NA
cg01468161	cg01468161	0.848933925092382	0.130496434587204	6.50541854095705	7.74773590348462e-11	0.844052667119373	cg01468161	37	7	15895239				0		0				NA		NA	3	chr7:15894462-15895445
cg15015737	cg15015737	0.805444545413359	0.149165788741598	5.39966001727543	6.67673071596573e-08	0.844052115186479	cg15015737	37	2	133540775		NCKAP5;NCKAP5	Body;Body	0		0				NA		NA	NA
cg04201910	cg04201910	0.982712958565041	0.0954617392465373	10.2943123215795	7.47517746879951e-25	0.843991973602177	cg04201910	37	8	6473704		MCPH1-AS1;MCPH1	Body;Body	0		0				NA		5	NA
cg06651172	cg06651172	0.758609373012413	0.134735488926304	5.63036048674116	1.79833356172713e-08	0.843978942497761	cg06651172	37	10	30469889				0		0				NA		NA	NA
cg08681685	cg08681685	0.843963473854566	0.0729722159803849	11.5655453588175	6.15986716196521e-31	0.843798221100462	cg08681685	37	16	53407594	Island			0		0		16:53406843-53407820	Unclassified_Cell_type_specific	3	chr16:53406905-53407755	NA	NA		DMR
cg10667338	cg10667338	0.844704910456788	0.0739808859932958	11.4178804310797	3.40435434630023e-30	0.843775342197315	cg10667338	37	19	49617042	N_Shore	LIN7B	TSS1500	0		0		19:49616934-49618771	Promoter_Associated	3	chr19:49616985-49618195	NA	NA
cg06651783	cg06651783	0.843811730726797	0.130806667663981	6.45083118311981	1.11238357819769e-10	0.843690935169473	cg06651783	37	5	55645530				0		0				NA		NA	3	chr5:55645310-55645663
cg15487187	cg15487187	0.727200361066195	0.0681542092353803	10.6699258816826	1.40738602879276e-26	0.843685277416193	cg15487187	37	22	22555410				0		0				NA		6	6	chr22:22555047-22556336
cg17266357	cg17266357	0.846116597930659	0.0719173675659911	11.7651219248851	5.90409898595646e-32	0.843492618609659	cg17266357	37	12	133720350		ZNF10	5'UTR	0		0				NA		NA	NA
cg09440129	cg09440129	0.862891797248867	0.04629975898687	18.6370688774767	1.60814525759732e-77	0.843453892811668	cg09440129	37	16	56333966		GNAO1;GNAO1	Body;Body	0		0				NA		NA	NA
cg19845307	cg19845307	0.843155879599618	0.131461863283367	6.41369183838652	1.42037180564072e-10	0.843446019792819	cg19845307	37	3	49847613		UBA7;UBA7	Body;ExonBnd	0		0				NA		NA	NA
cg14951106	cg14951106	0.854879020685353	0.108564377648086	7.8743971015655	3.42389858753378e-15	0.843430049461855	cg14951106	37	1	111031113		CYMP;LOC440602	Body;Body	0		0				3	chr1:111030945-111031555	NA	NA
cg07094521	cg07094521	0.874655463106718	0.0264611975405918	33.0542660348227	1.35084525344511e-239	0.84337375709007	cg07094521	37	11	132227828				0		1	chr11:132227815-132227815	11:132227399-132227927	Unclassified_Cell_type_specific	3	chr11:132227740-132227915	NA	NA
cg01615050	cg01615050	0.846750869577692	0.0758405336318484	11.1648854382811	6.05692347178488e-29	0.843343273194936	cg01615050	37	6	25882559	Island			0		0		6:25882232-25882812	Unclassified_Cell_type_specific	3	chr6:25882325-25882795	NA	NA
cg27550325	cg27550325	0.697382058999486	0.0719107869300935	9.69787828462274	3.07833240383434e-22	0.843331186461926	cg27550325	37	7	157915584	N_Shelf	PTPRN2;PTPRN2;PTPRN2	Body;Body;Body	0		0				3	chr7:157915265-157915655	NA	NA
cg27590469	cg27590469	0.844201366735708	0.137357744045847	6.14600489109615	7.94588344380791e-10	0.843222926944805	cg27590469	37	11	73007099		P2RY6;P2RY6;P2RY6;P2RY6;P2RY6;P2RY6;P2RY6;P2RY6	5'UTR;5'UTR;5'UTR;5'UTR;5'UTR;5'UTR;5'UTR;Body	0		0				NA		NA	6	chr11:73005911-73007117
cg02888744	cg02888744	0.785638500900766	0.0871836373307966	9.01130676528047	2.03615599741974e-19	0.843094139680261	cg02888744	37	14	33819845		NPAS3;NPAS3;NPAS3;NPAS3	Body;Body;Body;Body	0		0				NA		NA	NA
cg25699073	cg25699073	0.879547463526299	0.0519746632014498	16.9226197795114	3.06488905009241e-64	0.84305434517969	cg25699073	37	6	29648381				0		0		6:29648152-29649066	Unclassified_Cell_type_specific	3	chr6:29647685-29648735	NA	NA
cg10458276	cg10458276	0.876391594065309	0.0591158062887842	14.8249960388612	1.00985866647499e-49	0.843020346620494	cg10458276	37	1	229750627		TAF5L;TAF5L	5'UTR;5'UTR	0		0				NA		NA	NA
cg08933580	cg08933580	0.819311956317294	0.0378832267817229	21.6273012074193	9.94327524823082e-104	0.84301103248888	cg08933580	37	20	8108599				0		0				3	chr20:8108560-8108835	NA	NA
cg09686707	cg09686707	0.867557183674202	0.0378097026688689	22.9453585306429	1.63940647998517e-116	0.842950837257008	cg09686707	37	3	139017890				0		0				NA		NA	6	chr3:139016840-139022348
cg11996870	cg11996870	0.845574449716074	0.14189581012637	5.95912204146846	2.53596663913376e-09	0.842904671129403	cg11996870	37	7	91795403		LOC401387	TSS1500	0		0				3	chr7:91795345-91795810	NA	NA
cg03499324	cg03499324	0.844481712532636	0.0586442671961744	14.4000727250579	5.16891002209861e-47	0.842874417311327	cg03499324	37	9	123606119	S_Shore	PSMD5-AS1;PSMD5;PSMD5	Body;TSS1500;TSS1500	0		0				NA		NA	6	chr9:123603815-123608220
cg16702083	cg16702083	0.854947439988626	0.0680827068177006	12.5574830959328	3.61654944358767e-36	0.842816415626203	cg16702083	37	20	62328427	Island	TNFRSF6B;TNFRSF6B	Body;1stExon	0		0		20:62327499-62329004	Unclassified_Cell_type_specific	3	chr20:62328285-62329155	NA	NA
cg09688147	cg09688147	0.835845890227472	0.124131987045317	6.73352542018301	1.65600713117513e-11	0.842780720595487	cg09688147	37	14	96747959		ATG2B	3'UTR	0		0				3	chr14:96747925-96748235	NA	NA
cg01114163	cg01114163	0.824627661773712	0.0553058575224006	14.9103132781137	2.82424353286331e-50	0.842725428247985	cg01114163	37	5	1856713	N_Shore			0		0				3	chr5:1856705-1857035	NA	NA
cg26334518	cg26334518	0.84040604238413	0.134820121025567	6.23353573629233	4.56023264442995e-10	0.84265616949503	cg26334518	37	17	19807272				0		0				NA		NA	NA
cg08064245	cg08064245	0.791791577558155	0.104174717121632	7.60061173608639	2.94734155296326e-14	0.842597574020169	cg08064245	37	12	48571096				0		0				NA		NA	NA
cg09503106	cg09503106	0.854273872570037	0.0619467028260009	13.7904655711792	2.90876616181987e-43	0.842560137895931	cg09503106	37	13	112554252		LINC00354;LINC00354	Body;Body	0		0				3	chr13:112554025-112554495	NA	NA
cg25651328	cg25651328	0.845409848277737	0.145881514928683	5.7951814435916	6.82473551010447e-09	0.842470943686857	cg25651328	37	1	168074276		GPR161;GPR161;GPR161;GPR161;GPR161;GPR161;GPR161	Body;Body;Body;Body;5'UTR;5'UTR;5'UTR	0		0				NA		NA	NA
cg01609658	cg01609658	0.889977071783429	0.0686950637593855	12.9554734078231	2.18782204849986e-38	0.842427041511123	cg01609658	37	1	151694478	S_Shore	RIIAD1	Body	0		0				NA		6	NA
cg05139187	cg05139187	0.842310767783233	0.151119017792159	5.57382373237566	2.49207892615545e-08	0.842409710925817	cg05139187	37	2	24443636		ITSN2;ITSN2;ITSN2	Body;Body;3'UTR	0		0				NA		NA	NA
cg00808935	cg00808935	0.947292628670651	0.0535190291075323	17.7001086243048	4.1849924963397e-70	0.842393686686091	cg00808935	37	16	85215140				0		0				3	chr16:85215040-85215330	NA	NA
cg09486789	cg09486789	0.840708288653184	0.0858128566149928	9.7969968815407	1.15982659822946e-22	0.842376795342173	cg09486789	37	2	75691445				0		0				NA		NA	6	chr2:75691273-75692258
cg03562736	cg03562736	0.837177728499343	0.0938260342104584	8.92265921227678	4.55223814116615e-19	0.842365011733177	cg03562736	37	8	114058716		CSMD3;CSMD3;CSMD3	Body;Body;Body	0		1	chr8:114058689-114058689			3	chr8:114058665-114058895	NA	NA
cg22924061	cg22924061	0.84548286714636	0.0872834506870036	9.68663429884597	3.43667432098385e-22	0.842359710002763	cg22924061	37	7	29131602		CPVL;CPVL	Body;Body	0		0				3	chr7:29130560-29131630	NA	NA
cg17466471	cg17466471	0.830436374436175	0.0659422031704958	12.5933974679168	2.29575198035006e-36	0.842295502885368	cg17466471	37	20	61185397				0		1	chr20:61185365-61185365			3	chr20:61185005-61185570	NA	NA
cg13132497	cg13132497	0.810352400112779	0.0659070031336085	12.2953914088615	9.58911540635904e-35	0.842227679709329	cg13132497	37	15	100469152	S_Shelf			0		0		15:100468509-100469334	Promoter_Associated_Cell_type_specific	3	chr15:100468625-100469235	NA	NA
cg24884820	cg24884820	0.804351282739811	0.132727477348308	6.06017155459834	1.35976441620081e-09	0.842224712968345	cg24884820	37	11	6519453		DNHD1;DNHD1	Body;Body	0		0				3	chr11:6519365-6519675	NA	NA
cg17140440	cg17140440	0.841896643206816	0.147442985832164	5.70998096962818	1.12988806920893e-08	0.842215794470379	cg17140440	37	2	223314917		SGPP2	Body	0		0				NA		5	NA
cg02949574	cg02949574	0.841931651631494	0.0762067529504761	11.0479927176353	2.24171125263496e-28	0.84211761481495	cg02949574	37	10	50824106	S_Shore	CHAT;CHAT;CHAT;CHAT;CHAT;CHAT;CHAT	Body;5'UTR;Body;5'UTR;5'UTR;5'UTR;5'UTR	0		0		10:50824044-50824126	Unclassified_Cell_type_specific	3	chr10:50823385-50824315	NA	NA
cg03596315	cg03596315	0.844859302109617	0.110098315351186	7.67368055918684	1.67129992999328e-14	0.842111346588855	cg03596315	37	5	179563839	S_Shore	RASGEF1C	Body	0		0				3	chr5:179563685-179564155	NA	NA
cg15532640	cg15532640	0.821687248807739	0.0700767295220534	11.7255364856768	9.43016887473633e-32	0.842061077079681	cg15532640	37	12	129554566				0		0				3	chr12:129554500-129554795	NA	NA
cg11735780	cg11735780	0.841951053673932	0.0641971287280166	13.1150889511121	2.69865415297019e-39	0.841987697624183	cg11735780	37	3	126945527				0		1	chr3:126945431-126945431			3	chr3:126945300-126945675	NA	NA
cg21717724	cg21717724	0.841108853588796	0.0624562743741855	13.4671634197964	2.44063449570462e-41	0.841981326489319	cg21717724	37	9	123604514	N_Shore	PSMD5;LOC253039	Body;TSS1500	0		0				NA		6	6	chr9:123603815-123608220
cg13462302	cg13462302	0.843587286857769	0.084783200130781	9.94993448650802	2.52349283962053e-23	0.841942644968179	cg13462302	37	12	132593359		EP400NL	Body	0		0				NA		3	NA
cg26665480	cg26665480	0.726020331979739	0.0731471501810539	9.92547666153352	3.22557838148079e-23	0.841926712300418	cg26665480	37	2	98280029	N_Shore	ACTR1B	Body	1	high-CpG:97646420-97647043	0				3	chr2:98279220-98280170	NA	NA
cg05264908	cg05264908	0.83555957658402	0.0894230255527918	9.34389740694625	9.28518332108604e-21	0.841915442020519	cg05264908	37	16	2049630	S_Shore	ZNF598	Body	0		0				3	chr16:2049425-2049695	NA	NA
cg05936432	cg05936432	0.805900982392401	0.0812388635640217	9.92014101424864	3.40275090784204e-23	0.841823719135571	cg05936432	37	6	31481689				0		0				3	chr6:31481600-31481870	NA	NA
cg15865714	cg15865714	0.837979284190326	0.148659658138574	5.63689769425677	1.7314090129348e-08	0.841812275635044	cg15865714	37	5	131987898	N_Shelf	TH2LCRR;TH2LCRR	Body;Body	0		0				3	chr5:131987740-131988050	NA	NA
cg09645574	cg09645574	0.892927319211516	0.078475583880602	11.3784093734183	5.35678354547064e-30	0.841766373427828	cg09645574	37	6	42879382	Island			0		0				3	chr6:42878885-42879775	NA	NA
cg17862852	cg17862852	0.855100469050706	0.10575219462875	8.08588863855348	6.17125561386677e-16	0.841748219776083	cg17862852	37	7	100846573	S_Shore			0		0				NA		6	NA
cg09232650	cg09232650	0.905906536747683	0.0614919980033619	14.7321044389899	4.01020702577165e-49	0.841693322876612	cg09232650	37	8	41523757		ANK1;ANK1;ANK1;ANK1;ANK1;ANK1;ANK1;ANK1	TSS1500;TSS1500;TSS1500;Body;Body;Body;Body;Body	0		0				3	chr8:41523665-41524175	NA	NA
cg23193320	cg23193320	0.842187036917993	0.151186595003146	5.57051395264554	2.53988974466879e-08	0.841593398382034	cg23193320	37	3	11608514	N_Shore	VGLL4;VGLL4;VGLL4;VGLL4	Body;Body;Body;Body	0		0		3:11608514-11609063	Gene_Associated	3	chr3:11608305-11608855	NA	NA
cg02631330	cg02631330	0.809003736376762	0.122757552232204	6.59025633589109	4.39067840224334e-11	0.841495049797558	cg02631330	37	6	169643553	S_Shore	THBS2	Body	0		0				3	chr6:169643325-169643635	NA	NA
cg24509584	cg24509584	0.840809113634537	0.0866863973803738	9.69943542520433	3.03171523610671e-22	0.84146385614714	cg24509584	37	11	29983897				0		0				NA		6	6	chr11:29983260-29984537
cg21560722	cg21560722	0.829090834104187	0.0887299534077812	9.34397914415539	9.27801509346029e-21	0.841444041690812	cg21560722	37	11	10293815		SBF2	Body	0		0				3	chr11:10293685-10294070	NA	NA
cg18085549	cg18085549	0.840832232117664	0.128832931406306	6.52653186525653	6.7310002152216e-11	0.841316165710311	cg18085549	37	5	141901577				0		0				3	chr5:141901365-141901610	NA	NA
cg08413782	cg08413782	0.850204128594371	0.0778717406151084	10.9180059656894	9.45487775193363e-28	0.841312481020216	cg08413782	37	4	145426991				0		0				NA		NA	NA
cg21534401	cg21534401	0.948321059811371	0.0580162717688138	16.3457773293377	4.66187644395188e-60	0.841262446487655	cg21534401	37	6	28501916		GPX5;GPX5	Body;3'UTR	0		0				NA		NA	NA
cg25887069	cg25887069	0.825566241211096	0.025223283110561	32.730324501866	5.78576852567598e-235	0.841258802266737	cg25887069	37	22	38221009	Island	GALR3	Body	0		0		22:38220661-38221260	Unclassified_Cell_type_specific	NA		6	6	chr22:38220497-38221483	DMR
cg07247150	cg07247150	0.808394194570331	0.0806357487659633	10.025258113701	1.18050746822283e-23	0.841253160988431	cg07247150	37	12	121095311		CABP1;CABP1;CABP1	Body;Body;Body	0		0				3	chr12:121095045-121095435	NA	NA
cg00154902	cg00154902	0.761650258895204	0.0670514410919185	11.3591929791797	6.67584743663731e-30	0.841240200542009	cg00154902	37	8	1245703	Island			0		0				NA		3	5	chr8:1245598-1246579
cg00976097	cg00976097	0.847356389222894	0.0767968111319734	11.0337444580444	2.62694831610617e-28	0.841166298903476	cg00976097	37	5	421733	Island	AHRR	Body	0		0				3	chr5:421205-421755	NA	NA
cg15552091	cg15552091	0.843780186418615	0.0515720725828821	16.361184341827	3.62018289109526e-60	0.841151800038839	cg15552091	37	2	68974617		ARHGAP25;ARHGAP25	Body;Body	0		0				NA		NA	NA
cg25008461	cg25008461	0.915808570050122	0.0741303641432673	12.3540276731974	4.63324165647028e-35	0.84112089323515	cg25008461	37	20	38789186				0		0		20:38788730-38789279	Unclassified_Cell_type_specific	NA		6	6	chr20:38788070-38789307
cg23199886	cg23199886	0.83363678890336	0.117523158638416	7.09338311326547	1.30872497157408e-12	0.841034350335112	cg23199886	37	2	107199044				0		0		2:107198281-107199729	Unclassified	NA		6	6	chr2:107198325-107199733
cg26316178	cg26316178	0.887730863511685	0.0538322640942975	16.490684136128	4.28074910800764e-61	0.841004997452524	cg26316178	37	10	89798627				0		0				NA		NA	NA
cg02301378	cg02301378	0.839145010948668	0.133788387317458	6.27218122420083	3.5602484293396e-10	0.84098897682218	cg02301378	37	14	78227641	S_Shore	SNW1;C14orf178	TSS200;Body	0		0		14:78226700-78228233	Promoter_Associated	3	chr14:78227400-78227835	NA	NA
cg02617107	cg02617107	0.859177257314001	0.083537981667201	10.2848697103647	8.24535148287723e-25	0.840983047218987	cg02617107	37	15	43037026		TTBK2	3'UTR	0		0				NA		NA	NA
cg25838465	cg25838465	0.791600380172633	0.0770079332545636	10.279465331914	8.72100438758683e-25	0.840968107379962	cg25838465	37	1	92012736	S_Shore			0		0				3	chr1:92012540-92012790	NA	NA
cg11655627	cg11655627	0.717358817338504	0.084909044363706	8.44855601325241	2.94927751500118e-17	0.840952409105629	cg11655627	37	13	27999466	S_Shore	GTF3A	Body	0		0				3	chr13:27999405-27999735	NA	NA
cg25705717	cg25705717	0.840762915643184	0.0676878623499985	12.4211769503931	2.00588624261213e-35	0.840843391214773	cg25705717	37	10	27608719	Island			0		0		10:27608638-27608845	Unclassified_Cell_type_specific	3	chr10:27608645-27609270	NA	NA
cg20891558	cg20891558	0.772019139753475	0.0804028032419099	9.60189332492154	7.84891850113257e-22	0.840819843524968	cg20891558	37	2	74357851	Island			0		0				3	chr2:74357345-74357855	NA	NA
cg10617909	cg10617909	0.766372399704472	0.136436282684677	5.61707182740871	1.94220699883325e-08	0.840816772869676	cg10617909	37	5	180527697	Island			0		0				3	chr5:180526925-180527855	NA	NA
cg01747035	cg01747035	0.840158535557614	0.0788650783416903	10.6531122928395	1.68631038191904e-26	0.840725529140038	cg01747035	37	10	97300013		SORBS1;SORBS1;SORBS1;SORBS1	5'UTR;5'UTR;5'UTR;5'UTR	0		0				NA		NA	6	chr10:97298834-97300749
cg22529374	cg22529374	0.837924610673872	0.151007427481626	5.54889666454208	2.87478020959729e-08	0.840715217279675	cg22529374	37	10	98558540				0		0				3	chr10:98558305-98558635	NA	NA
cg12954512	cg12954512	0.849931802723393	0.0556510168094059	15.2725296221316	1.16562212099987e-52	0.840558819882952	cg12954512	37	7	158750244	Island			0		0		7:158750060-158750522	Unclassified_Cell_type_specific	3	chr7:158750240-158750555	NA	NA
cg05793579	cg05793579	0.839648170784974	0.120452284193938	6.97079492019492	3.15155104291265e-12	0.840528395907876	cg05793579	37	16	73539979				0		0				NA		NA	NA
cg10919664	cg10919664	0.820453172631623	0.125884408252547	6.51751224810659	7.14829859243781e-11	0.840478930854638	cg10919664	37	6	28945322				0		0		6:28944704-28945537	Unclassified_Cell_type_specific	3	chr6:28944980-28945850	NA	NA
cg02650323	cg02650323	0.827831640549069	0.12294626415462	6.73328015488106	1.65880224671175e-11	0.84045670001821	cg02650323	37	8	37593312	N_Shore	ERLIN2;ERLIN2;ERLIN2	TSS1500;TSS1500;TSS1500	0		0				NA		NA	NA
cg20867257	cg20867257	0.840280661019302	0.120013375536315	7.00155842850233	2.53130821716176e-12	0.840439930023914	cg20867257	37	2	7273918				0		0				3	chr2:7273725-7274015	NA	NA
cg06257478	cg06257478	0.841669488213969	0.130718244576972	6.43880654102849	1.2041656284046e-10	0.84037846840393	cg06257478	37	3	113547960				0		0				NA		6	NA
cg11168104	cg11168104	0.837648736044721	0.072920942717474	11.4870804576693	1.53202407042077e-30	0.840327651748709	cg11168104	37	5	1857477	Island			0		0				3	chr5:1857125-1857515	NA	NA
cg12658720	cg12658720	0.9220427929588	0.0215895635344478	42.7078014563663	0	0.84007864993772	cg12658720	37	17	59488443	Island	C17orf82	TSS1500	0		0		17:59487118-59488514	Promoter_Associated	3	chr17:59488200-59488515	NA	NA		DMR
cg13109704	cg13109704	0.865699268522228	0.108702894156184	7.96390266553892	1.66696399770695e-15	0.840071799626639	cg13109704	37	3	184567073		VPS8;VPS8	Body;Body	0		0				NA		4	NA
cg17527127	cg17527127	0.827079908119393	0.0935646408997995	8.83966314801691	9.60076204733438e-19	0.840040728713949	cg17527127	37	18	77672320	N_Shelf	PQLC1;PQLC1;PQLC1	Body;Body;Body	0		0				NA		6	3	chr18:77672320-77673289
cg13224161	cg13224161	0.840306189939802	0.0653343645532707	12.8616264302173	7.40029870095698e-38	0.840002760520755	cg13224161	37	6	33141279		COL11A2;COL11A2;COL11A2	Body;Body;Body	0		0				NA		6	NA
cg24552210	cg24552210	0.820590668720279	0.136106539972387	6.029031881104	1.64944750837982e-09	0.839876593403786	cg24552210	37	13	93373482		GPC5-AS1;GPC5-AS1;GPC5-AS1;GPC5	TSS1500;Body;TSS1500;Body	0		0				NA		NA	NA
cg22826409	cg22826409	0.857241804814568	0.0935493567302051	9.16352431248501	5.02294834608973e-20	0.839840757629047	cg22826409	37	10	80184734				0		0				3	chr10:80184560-80184775	NA	NA
cg00798646	cg00798646	0.824720150277955	0.0846509450098608	9.74259826847633	1.9841507900178e-22	0.83981089070305	cg00798646	37	10	50029121		WDFY4;WDFY4	ExonBnd;Body	0		0				3	chr10:50028860-50029515	NA	NA
cg14545602	cg14545602	0.839725450334904	0.0661455532890057	12.6951156741549	6.29368917440765e-37	0.839766062022955	cg14545602	37	19	57050141	Island	ZFP28;ZFP28	TSS200;TSS200	0		0		19:57049245-57051055	Promoter_Associated_Cell_type_specific	3	chr19:57049700-57050975	NA	NA
cg27171569	cg27171569	0.825157488716601	0.0740457272483976	11.1438906656759	7.66940414651595e-29	0.83973488553905	cg27171569	37	16	83987465		OSGIN1;OSGIN1;OSGIN1	5'UTR;Body;5'UTR	0		0		16:83987307-83988977	Unclassified	NA		6	6	chr16:83985715-83995571	DMR
cg09929408	cg09929408	0.868745760472489	0.0726569466673867	11.9568162484103	5.98114128135539e-33	0.839666337451365	cg09929408	37	2	74035110		C2orf78	Body	0		0				NA		NA	NA
cg05079405	cg05079405	0.910637727114455	0.0808092264100749	11.2689821146577	1.86715908290585e-29	0.839544915341293	cg05079405	37	15	69192183		MIR548H4	Body	0		0				NA		NA	6	chr15:69191875-69192775
cg26834192	cg26834192	0.854567050045039	0.132660168548911	6.44177569946297	1.18083707341456e-10	0.839534306216528	cg26834192	37	6	161561031		AGPAT4	Body	0		0				3	chr6:161560680-161561595	NA	NA
cg08858926	cg08858926	0.857103074624404	0.042712006355763	20.0670291038379	1.43319637428273e-89	0.839488786099094	cg08858926	37	16	72918832		ZFHX3;ZFHX3	Body;Body	0		0				NA		NA	NA
cg03134882	cg03134882	0.831140544411726	0.0621190313402509	13.3798052944392	7.93549747637845e-41	0.839461170536043	cg03134882	37	10	135341463	Island	CYP2E1	Body	0		0				3	chr10:135341200-135341555	NA	NA
cg16195150	cg16195150	0.840211421813153	0.113875935787436	7.37830531097909	1.60317001938489e-13	0.83944834391162	cg16195150	37	4	109802230		COL25A1;COL25A1;COL25A1;COL25A1	Body;Body;Body;Body	0		0				NA		NA	4	chr4:109802208-109802869
cg27119456	cg27119456	0.831170959466664	0.0565075368323815	14.7090283183316	5.64116102070984e-49	0.839419395729982	cg27119456	37	10	42863173	Island	LOC441666	Body	0		0				3	chr10:42862925-42863315	NA	NA
cg20339696	cg20339696	0.836330254999595	0.136594695995588	6.12271398170985	9.19947461348041e-10	0.839416876029058	cg20339696	37	5	129000652		ADAMTS19	Body	0		0				NA		NA	6	chr5:128999315-129001277
cg14188831	cg14188831	0.662900467895364	0.0892747735122628	7.42539512356542	1.12443734243393e-13	0.839412833528984	cg14188831	37	1	25594523	S_Shore			0		0		1:25594328-25594734	Promoter_Associated_Cell_type_specific	3	chr1:25594345-25594610	NA	NA
cg06725997	cg06725997	0.837705717858497	0.0448138739987912	18.6929993573216	5.64484477977236e-78	0.839403807288312	cg06725997	37	7	55955169	Island			1	high-CpG:55922623-55923074	0		7:55954729-55956110	Promoter_Associated	3	chr7:55954780-55955415	NA	NA
cg19237530	cg19237530	0.844135212927048	0.140128091127714	6.02402563350195	1.70131403319783e-09	0.83936426273325	cg19237530	37	7	48685182		ABCA13	3'UTR	0		0				NA		NA	NA
cg19806483	cg19806483	0.896852737245386	0.0441290827962995	20.3233940162607	7.98596644174345e-92	0.839313967649911	cg19806483	37	10	131351075		MGMT	Body	0		0				NA		NA	NA
cg07635485	cg07635485	0.828860856085183	0.0723569179748246	11.4551708293265	2.21526075213041e-30	0.839239376711718	cg07635485	37	12	131622690	N_Shore	GPR133	Body	0		0				3	chr12:131622685-131623150	NA	NA
cg09419670	cg09419670	0.82640520709357	0.0585761213068075	14.1082268449469	3.37969313039468e-45	0.839132571775878	cg09419670	37	9	123605666	S_Shore	PSMD5;LOC253039	TSS1500;Body	0		0		9:123604810-123605670	NonGene_Associated	3	chr9:123605565-123605790	NA	NA
cg09441229	cg09441229	0.833410297619947	0.142534136750424	5.84709260967597	5.00239035812999e-09	0.839096574409902	cg09441229	37	18	74419241				0		0				3	chr18:74419225-74419815	NA	NA
cg19250315	cg19250315	0.870771645971359	0.0536712325347647	16.2241782952782	3.40240391538643e-59	0.839049448916759	cg19250315	37	17	80040521	N_Shore	FASN	Body	0		0				NA		6	6	chr17:80032960-80062423
cg05184826	cg05184826	0.853760551203004	0.10384071840976	8.2218282411532	2.00424090585612e-16	0.838939292056631	cg05184826	37	3	149051368		TM4SF18;TM4SF18;TM4SF18	5'UTR;TSS200;1stExon	0		0				3	chr3:149051320-149051590	NA	NA
cg13663091	cg13663091	0.829657079198917	0.0987382590802269	8.40258970461291	4.36738496435185e-17	0.838676232679525	cg13663091	37	22	50584129		MOV10L1;MOV10L1;MOV10L1;MOV10L1;MOV10L1;MOV10L1;MOV10L1	TSS1500;ExonBnd;ExonBnd;ExonBnd;Body;Body;Body	0		0				3	chr22:50584100-50584750	NA	NA
cg12109138	cg12109138	0.863974516638354	0.0677893531272505	12.7449883614695	3.32440420139475e-37	0.838629463564518	cg12109138	37	6	114025855				0		0				NA		NA	NA
cg26536949	cg26536949	0.878018609229993	0.0582097198667859	15.0837112983769	2.0728235551006e-51	0.838569443671792	cg26536949	37	17	57053	Island			0		0				3	chr17:57025-57215	NA	NA
cg07893062	cg07893062	0.836773776176093	0.0822742103671154	10.1705476411421	2.68395361988614e-24	0.838499667500265	cg07893062	37	4	174068681				0		0				NA		NA	4	chr4:174068615-174069333
cg06500337	cg06500337	0.789846480255745	0.120986741814645	6.52837218697739	6.6488313904213e-11	0.838477389408599	cg06500337	37	6	161100242	Island			0		0				3	chr6:161100025-161100715	NA	NA
cg01834742	cg01834742	0.83965843985325	0.131314859518533	6.39423781079968	1.61350147125508e-10	0.838250294081061	cg01834742	37	8	30353683		RBPMS;RBPMS;RBPMS;RBPMS	Body;Body;Body;Body	0		0				NA		NA	6	chr8:30352668-30354575
cg06055669	cg06055669	0.852572410460016	0.0965571687347791	8.82971633936203	1.0494152178952e-18	0.838163435458773	cg06055669	37	8	4399574		CSMD1	Body	0		0				3	chr8:4399445-4399695	NA	NA
cg17398265	cg17398265	0.838064409421385	0.0862994507270952	9.71112101363885	2.70347212125625e-22	0.838145531786116	cg17398265	37	6	144142584		PHACTR2;PHACTR2;PHACTR2;PHACTR2	Body;Body;Body;Body	0		0				3	chr6:144142580-144142770	NA	NA
cg12080266	cg12080266	0.795335029607919	0.0522337853225427	15.2264482594309	2.36072451469275e-52	0.83814280179371	cg12080266	37	21	36060640		CLIC6	Body	0		0				3	chr21:36060520-36060810	NA	NA
cg00996258	cg00996258	0.851122604255145	0.142327555650363	5.98002684979697	2.2310084347759e-09	0.83812071177115	cg00996258	37	17	3435796	N_Shore	TRPV3	Body	0		0				3	chr17:3435705-3435955	NA	NA
cg24668570	cg24668570	0.98311027290522	0.087095811066038	11.2876872133357	1.50956618462739e-29	0.838082858912732	cg24668570	37	10	134973778	Island	KNDC1	TSS200	1	high-CpG:134823688-134823950	0		10:134973240-134974816	Unclassified_Cell_type_specific	3	chr10:134973385-134975655	NA	NA
cg01753013	cg01753013	0.810665030446695	0.124744342362609	6.4986116010796	8.1064648310337e-11	0.838015707123251	cg01753013	37	2	55195463		EML6	Body	0		0				NA		NA	6	chr2:55192385-55199369
cg10167378	cg10167378	0.850646550428703	0.0613351759148364	13.8688205868982	9.78728598836534e-44	0.837997194178096	cg10167378	37	1	228756711	Island			0		0				3	chr1:228756665-228756850	NA	NA
cg18882314	cg18882314	0.845582451726236	0.13988608192469	6.04479330675279	1.49601664845426e-09	0.837935517768913	cg18882314	37	7	4085305		SDK1	Body	0		0				NA		NA	NA
cg00443946	cg00443946	0.839496350579849	0.0791287244912801	10.609249118787	2.69909408882009e-26	0.837932212447896	cg00443946	37	16	86370962		LOC732275	Body	0		0				3	chr16:86370845-86371150	NA	NA
cg14838356	cg14838356	0.839876521514779	0.153963124759873	5.455049855767	4.89591069411158e-08	0.837924118085717	cg14838356	37	8	141614255		AGO2;AGO2	Body;Body	0		0				NA		6	NA
cg24875593	cg24875593	0.819611521431775	0.0921923685366541	8.89023174522207	6.09815878312387e-19	0.837922567390269	cg24875593	37	21	45153009	S_Shelf	PDXK	Body	0		0		21:45152951-45153628	Unclassified_Cell_type_specific	NA		6	NA
cg04470905	cg04470905	0.830165238570186	0.12206078630818	6.80124439370871	1.03719294591857e-11	0.837918883209179	cg04470905	37	7	3340866	Island	SDK1	TSS1500	1	high-CpG:3307323-3307488	0				3	chr7:3340525-3340875	NA	NA		DMR
cg21448520	cg21448520	0.828284918426325	0.140471561347029	5.896459827766	3.71383120823106e-09	0.837838511542429	cg21448520	37	22	50749571	S_Shelf			0		0				NA		NA	NA
cg08255712	cg08255712	0.816537155936348	0.0516023779164691	15.8236342762752	2.13787776602412e-56	0.83779519725155	cg08255712	37	1	207224447	Island	YOD1;YOD1	TSS200;Body	0		0		1:207223188-207225061	Promoter_Associated	3	chr1:207223800-207224535	NA	NA
cg05715076	cg05715076	0.810358821464908	0.0663951816418053	12.2050847881809	2.92004167233255e-34	0.837758166527803	cg05715076	37	14	100075957				0		0		14:100075359-100076595	Unclassified	3	chr14:100075860-100076095	NA	NA
cg09071407	cg09071407	0.893805508195704	0.0551906425706927	16.1948741048058	5.480978211564e-59	0.837737774372958	cg09071407	37	5	115958234				0		0				NA		NA	NA
cg07154356	cg07154356	0.830276937729355	0.0679282586340155	12.2228503192277	2.34708614093651e-34	0.837724948929724	cg07154356	37	19	41642450	S_Shore			0		1	chr19:41642427-41642427			3	chr19:41641360-41642575	NA	NA
cg16885113	cg16885113	0.83875807191204	0.0569369962523842	14.7313368656485	4.05601991944754e-49	0.837716229055957	cg16885113	37	6	29648507				0		0		6:29648152-29649066	Unclassified_Cell_type_specific	3	chr6:29647685-29648735	NA	NA
cg07323155	cg07323155	0.837648663995461	0.143284901181257	5.84603581458893	5.03425701775533e-09	0.837636630816146	cg07323155	37	1	104615595		LOC100129138	TSS200	0		0				3	chr1:104615545-104615815	NA	NA
cg16344227	cg16344227	0.832218074138781	0.120349144897629	6.91503105274807	4.67760898882489e-12	0.837630170588104	cg16344227	37	20	56064964		HMGB1L1	TSS1500	0		0				NA		4	NA
cg15651897	cg15651897	0.836809472768522	0.1312277684751	6.37677133805183	1.80860180967222e-10	0.837603849740924	cg15651897	37	7	105670300		CDHR3;CDHR3	Body;Body	0		0				NA		NA	6	chr7:105669939-105670938
cg10327440	cg10327440	0.834151119937265	0.0739277178365248	11.2833338340271	1.58618591590746e-29	0.837494854390456	cg10327440	37	1	227177885		CDC42BPA;CDC42BPA	3'UTR;3'UTR	0		0		1:227177879-227178222	Unclassified_Cell_type_specific	NA		6	6	chr1:227177604-227178534
cg00807769	cg00807769	0.83763384681959	0.0975007028942551	8.59105444324899	8.61747858520512e-18	0.837355559006708	cg00807769	37	10	98820097		SLIT1	Body	0		0				NA		6	NA
cg27049827	cg27049827	0.856307596624784	0.0753308311442834	11.3672925629172	6.0845724701334e-30	0.837327566728058	cg27049827	37	4	189376729				0		0				3	chr4:189376540-189376835	NA	NA
cg00858995	cg00858995	0.812027135085166	0.103474586637781	7.84759970027923	4.24075256531364e-15	0.8372579733808	cg00858995	37	9	90348741				0		0				NA		NA	6	chr9:90346233-90349238
cg15843817	cg15843817	0.842195515314952	0.145202808581375	5.80013240475968	6.62625783605358e-09	0.837227595164425	cg15843817	37	11	104744221				0		0		11:104743503-104744327	Unclassified_Cell_type_specific	NA		6	6	chr11:104743936-104744404
cg10482508	cg10482508	0.863483685096348	0.0878879672069409	9.82482258422464	8.80288957570362e-23	0.837017930664579	cg10482508	37	1	1291064	Island	MXRA8;MXRA8;MXRA8;MXRA8;MXRA8	Body;Body;Body;Body;Body	0		0				3	chr1:1290820-1291375	NA	NA
cg02276826	cg02276826	0.882803467016275	0.0490023269906337	18.0155417350897	1.47133596312213e-72	0.836995573643728	cg02276826	37	10	134778648	N_Shore			0		0				NA		NA	6	chr10:134778168-134779771
cg20095237	cg20095237	0.842309001024898	0.106367922694454	7.91882533463084	2.39764878057969e-15	0.836983879172803	cg20095237	37	7	615919	N_Shore	PRKAR1B;PRKAR1B;PRKAR1B;PRKAR1B;PRKAR1B;PRKAR1B	Body;Body;Body;Body;Body;Body	0		0				3	chr7:615785-616155	NA	NA
cg26476930	cg26476930	0.830596396727552	0.0761013783285136	10.9143410404742	9.8440582867678e-28	0.836961439273894	cg26476930	37	2	731519	N_Shore			0		0				3	chr2:731465-732135	NA	NA
cg05473257	cg05473257	0.814169168919307	0.0658557430342287	12.3629182726879	4.14819070437577e-35	0.836890078715714	cg05473257	37	10	135341443	Island	CYP2E1	Body	0		0				3	chr10:135341200-135341555	NA	NA
cg05890377	cg05890377	0.832078422703861	0.0833681121975715	9.98077563195798	1.85014791345251e-23	0.836795852077242	cg05890377	37	2	74357713	Island			0		0				3	chr2:74357345-74357855	NA	NA
cg27284194	cg27284194	0.827940907248016	0.0993248599935457	8.33568662771654	7.7049739621255e-17	0.836745844536554	cg27284194	37	4	1044797	Island			0		0		4:1044234-1045183	Unclassified	3	chr4:1044700-1045210	NA	NA
cg16999099	cg16999099	0.837812202228194	0.121551154018207	6.8926717232376	5.47541322530727e-12	0.83670410376248	cg16999099	37	1	180201139	Island	LHX4	Body	0		0				3	chr1:180199205-180202955	NA	NA
cg14951292	cg14951292	0.836168145607597	0.0619688889460533	13.4933538397875	1.71134969530402e-41	0.83668005136333	cg14951292	37	16	4525986	N_Shore	HMOX2;HMOX2;HMOX2;NMRAL1	TSS1500;TSS1500;5'UTR;TSS1500	0		0		16:4525913-4527244	Promoter_Associated	3	chr16:4525985-4526515	NA	NA
cg02921904	cg02921904	0.790833980754172	0.105157651858427	7.5204606300915	5.45835886377692e-14	0.836616758967327	cg02921904	37	3	49503589	N_Shelf			0		0				3	chr3:49503005-49503675	NA	NA
cg18070959	cg18070959	0.835761961044454	0.0788868316537684	10.5944419813003	3.16221275707602e-26	0.836472788554562	cg18070959	37	5	1856726	N_Shore	LOC101929034	TSS200	0		0				3	chr5:1856705-1857035	NA	NA
cg06711481	cg06711481	0.817341234943235	0.148651972874644	5.49835443914684	3.83351795024936e-08	0.836458071977703	cg06711481	37	1	202097899		GPR37L1	3'UTR	0		0				NA		NA	NA
cg05499736	cg05499736	0.838022963341521	0.15308823600742	5.47411731428471	4.3969771935411e-08	0.836367959299842	cg05499736	37	3	27684452				0		0				3	chr3:27684360-27684555	NA	NA
cg26700502	cg26700502	0.837064702607045	0.12082247309865	6.92805469991985	4.26666781543213e-12	0.83634667660819	cg26700502	37	6	166912784		RPS6KA2;RPS6KA2	Body;Body	0		0				NA		6	6	chr6:166911793-166914203
cg06828233	cg06828233	0.829018286743062	0.129740711690449	6.38980837966293	1.66093757873836e-10	0.836338061082031	cg06828233	37	3	127682160		KBTBD12	Body	0		0				NA		NA	4	chr3:127681798-127682183
cg24245216	cg24245216	0.835890913214407	0.0743739545544592	11.2390274017544	2.62255696577143e-29	0.836333993393043	cg24245216	37	19	7004657				0		0		19:7004378-7004700	Unclassified_Cell_type_specific	NA		6	6	chr19:7004063-7005024
cg22192454	cg22192454	0.830837091272592	0.112153400653315	7.40804190004771	1.28177810952324e-13	0.836248240305438	cg22192454	37	17	44135007		KIAA1267	Body	0		0				3	chr17:44134820-44135030	NA	NA
cg02674789	cg02674789	0.817758312300324	0.151421846758298	5.40053056944709	6.64440871627752e-08	0.836172183642207	cg02674789	37	2	37375119		EIF2AK2;EIF2AK2;EIF2AK2	5'UTR;TSS200;5'UTR	0		0				NA		NA	5	chr2:37374893-37376804
cg09208162	cg09208162	0.87164009627678	0.0562544528304921	15.4945973593102	3.77317141885707e-54	0.836067550064132	cg09208162	37	2	240898612		NDUFA10	3'UTR	0		0				3	chr2:240898465-240898735	NA	NA
cg01267120	cg01267120	0.836227958274111	0.0699486223154465	11.9548881821143	6.12159179165325e-33	0.836062538806817	cg01267120	37	14	100757365	N_Shore			0		0				3	chr14:100757105-100757475	NA	NA
cg26298533	cg26298533	0.835928009819753	0.142292005463372	5.87473630087345	4.23516964596865e-09	0.836035533601614	cg26298533	37	4	106633699	S_Shelf	GSTCD;GSTCD	5'UTR;5'UTR	0		0				NA		NA	NA
cg08049441	cg08049441	0.833020514615286	0.0849947441862508	9.80084736521909	1.11645083767902e-22	0.835970584473312	cg08049441	37	3	129106543		RPL32P3	Body	0		0				3	chr3:129106385-129106795	NA	NA
cg21847720	cg21847720	0.847140507725266	0.0579879292898422	14.6089111665117	2.46424814274466e-48	0.835938198747923	cg21847720	37	8	2075777	Island	MYOM2	Body	0		0		8:2074812-2076090	Promoter_Associated_Cell_type_specific	3	chr8:2075680-2075995	NA	NA		DMR
cg26097711	cg26097711	0.806490666570502	0.147839128478214	5.45519088804252	4.89202635145645e-08	0.835808055445645	cg26097711	37	15	64749577	N_Shelf			0		0				NA		NA	NA
cg25696050	cg25696050	0.838226271141493	0.110005178669668	7.6198800936325	2.53911469512883e-14	0.835711267392119	cg25696050	37	16	73179490		C16orf47	TSS1500	0		0				NA		NA	NA
cg12410530	cg12410530	0.829416307423026	0.0582954185455612	14.2278128902152	6.15776576228799e-46	0.835350285436525	cg12410530	37	22	32001086		SFI1;SFI1;SFI1;SFI1;SFI1	Body;Body;Body;Body;Body	0		0				NA		NA	3	chr22:32000897-32001402
cg00413089	cg00413089	0.825976997223132	0.0658804411694657	12.5375146638507	4.65362312506861e-36	0.835310472531083	cg00413089	37	7	158750985	Island			0		0		7:158750590-158751377	Unclassified_Cell_type_specific	3	chr7:158750585-158751335	NA	NA
cg07533224	cg07533224	0.806297013661741	0.0779602021569076	10.3424181999803	4.52960797325501e-25	0.835252627317337	cg07533224	37	1	205819345	S_Shore	PM20D1	TSS200	0		0		1:205818815-205819635	Unclassified_Cell_type_specific	3	chr1:205819185-205819475	NA	NA
cg03494692	cg03494692	0.837952889259711	0.0734084000169022	11.4149455520999	3.52124410719821e-30	0.835249220889775	cg03494692	37	16	51498587				0		0				NA		NA	NA
cg14202467	cg14202467	0.898080463630524	0.0844332256004222	10.6365765046176	2.01393587906667e-26	0.835147330444039	cg14202467	37	12	71426855				0		0				NA		NA	NA
cg01717482	cg01717482	0.875807613577511	0.0792024069033425	11.0578408891833	2.00874776732417e-28	0.835117257262395	cg01717482	37	3	75657183				0		0				NA		NA	NA
cg08882736	cg08882736	0.833952599954551	0.0962266619649698	8.66654400064446	4.4543462511121e-18	0.835102337373355	cg08882736	37	17	76820506		USP36	Body	0		0				3	chr17:76820345-76820575	NA	NA
cg17138037	cg17138037	0.827176396749897	0.122867075736255	6.73228683756994	1.67016970311193e-11	0.835025057456132	cg17138037	37	1	5932994		NPHP4	Body	0		0				3	chr1:5932785-5933095	NA	NA
cg00142940	cg00142940	0.870959668645395	0.102708445252892	8.47992262467698	2.25343750739845e-17	0.83500301090179	cg00142940	37	10	90646294		STAMBPL1	5'UTR	0		0		10:90646275-90646674	Unclassified_Cell_type_specific	NA		6	6	chr10:90645976-90648463
cg20507028	cg20507028	0.835994590410977	0.107301549412276	7.79107659665661	6.64406193140368e-15	0.834972164710921	cg20507028	37	7	55954891	N_Shore	ZNF713	TSS200	0		0		7:55954729-55956110	Promoter_Associated	3	chr7:55954780-55955415	NA	NA
cg19494702	cg19494702	0.830442981699956	0.0696679843972392	11.9200087225843	9.30987928197246e-33	0.834881289040666	cg19494702	37	4	25163066	S_Shore	SEPSECS;SEPSECS-AS1	TSS1500;Body	0		0		4:25161433-25163139	Unclassified	3	chr4:25162880-25163195	NA	NA
cg02002005	cg02002005	0.8280136916164	0.0771211493428382	10.7365320495355	6.85720071631068e-27	0.834748944917407	cg02002005	37	4	4398407		NSG1;NSG1;NSG1;NSG1	Body;Body;Body;Body	0		0		4:4397170-4398519	Unclassified_Cell_type_specific	3	chr4:4398225-4398615	NA	NA
cg08944170	cg08944170	0.816310814446728	0.063179733042176	12.9204536825408	3.45100608750393e-38	0.834720915989048	cg08944170	37	1	248100614	Island	OR2L13;OR2L13	1stExon;5'UTR	0		0		1:248100017-248100863	Promoter_Associated	3	chr1:248100600-248100770	NA	NA
cg17423476	cg17423476	0.912382486896059	0.108960422338908	8.37352193861916	5.59212686342708e-17	0.834707310373272	cg17423476	37	6	159325248		C6orf99;C6orf99;C6orf99;C6orf99	Body;Body;Body;Body	0		0				NA		NA	4	chr6:159325199-159327327
cg15070945	cg15070945	0.833389685705942	0.135495521165854	6.15068069066154	7.71511062841077e-10	0.834587190163176	cg15070945	37	15	80170860		MTHFS;MTHFS;MTHFS;ST20-MTHFS	Body;Body;Body;Body	0		0				NA		NA	4	chr15:80170077-80171343
cg21601498	cg21601498	0.75747996479772	0.121284424769388	6.24548425107349	4.2248910458321e-10	0.834477159731526	cg21601498	37	1	16678847	Island	FBXO42;FBXO42	5'UTR;1stExon	0		0		1:16678379-16679731	Promoter_Associated	3	chr1:16678385-16678855	NA	NA
cg08994789	cg08994789	0.824476982212733	0.0772291093867934	10.6757282164609	1.32216730067222e-26	0.834421940078361	cg08994789	37	17	28903642	Island	LRRC37B2	Body	0		0				3	chr17:28903380-28903755	NA	NA
cg27188664	cg27188664	0.839184782292688	0.12417297077582	6.75819203687847	1.39724260377951e-11	0.834419678886333	cg27188664	37	3	149815631				0		0				3	chr3:149815260-149815830	NA	NA
cg00420922	cg00420922	0.835312639393806	0.0595493431095817	14.0272351595328	1.06212283797271e-44	0.83438284179826	cg00420922	37	2	101767891	Island	TBC1D8	TSS200	1	high-CpG:101134262-101134350	0		2:101767651-101768046	Unclassified	3	chr2:101767545-101769110	NA	NA
cg11217603	cg11217603	0.835865615135548	0.131086465749188	6.37644481723105	1.81246013371308e-10	0.834243991554005	cg11217603	37	20	48558305		RNF114	Body	0		0				NA		NA	NA
cg06941638	cg06941638	0.762965518433548	0.133914007879545	5.69742874934959	1.2162778499588e-08	0.834218270638712	cg06941638	37	16	85744228	S_Shore	C16orf74	Body	0		0				3	chr16:85743925-85744275	NA	NA
cg23925567	cg23925567	0.878694003419312	0.123938716928132	7.08974584535061	1.34358519253878e-12	0.834160635029009	cg23925567	37	7	150729818	S_Shelf	ABCB8;ABCB8;ABCB8;ABCB8	Body;Body;Body;Body	0		0				NA		NA	NA
cg14285533	cg14285533	0.848003619349498	0.086100126155616	9.84904038139073	6.92015195747344e-23	0.834153505755123	cg14285533	37	7	63386328	N_Shore			0		0		7:63385911-63387321	Promoter_Associated_Cell_type_specific	3	chr7:63386000-63386895	NA	NA
cg17843208	cg17843208	0.831382272244308	0.153088181619858	5.43074105033634	5.61205182525524e-08	0.834147729852844	cg17843208	37	17	61933428		TCAM1	TSS1500	0		0				NA		NA	NA
cg27315239	cg27315239	0.83369687155109	0.127573317260099	6.53504109994516	6.35920756994195e-11	0.83398856812346	cg27315239	37	1	53593711		SLC1A7	Body	0		0				NA		NA	NA
cg15639842	cg15639842	0.825449700126001	0.108205612388769	7.62852944411298	2.374466166921e-14	0.833937783566547	cg15639842	37	17	79404099		BAHCC1	Body	0		0				NA		6	6	chr17:79403477-79404149
cg10871120	cg10871120	0.820660725110264	0.068530363182068	11.9751404633589	4.79624614819615e-33	0.833810219756228	cg10871120	37	6	39891273		MOCS1;MOCS1;MOCS1;MOCS1;MOCS1	Body;Body;Body;Body;Body	0		0				3	chr6:39891105-39891615	NA	NA
cg26856451	cg26856451	0.848099066370593	0.15706451398689	5.3996860579302	6.67576166820695e-08	0.833794924999887	cg26856451	37	2	242556993		THAP4;THAP4	TSS200;Body	0		0		2:242556639-242557562	Promoter_Associated_Cell_type_specific	3	chr2:242556805-242557190	NA	NA
cg08274380	cg08274380	0.83595510964972	0.0268706046396519	31.1103944574487	1.74255803246411e-212	0.833740882576025	cg08274380	37	1	109419600	Island	GPSM2	TSS200	0		0		1:109419188-109420934	Promoter_Associated	3	chr1:109419340-109419715	NA	NA
cg13902645	cg13902645	0.824453058562002	0.0558846203405879	14.7527719350581	2.95283076762588e-49	0.833682036584042	cg13902645	37	11	5959945				0		0				3	chr11:5959825-5960115	NA	NA
cg09962985	cg09962985	0.825898981348036	0.0743097242198157	11.1142786495203	1.06911148884086e-28	0.833603234452655	cg09962985	37	11	71266686				0		0				3	chr11:71266325-71267055	NA	NA
cg25289508	cg25289508	0.832553146328989	0.0970133902971764	8.58183745335226	9.33695175565296e-18	0.833601818836358	cg25289508	37	6	33931135				0		0				3	chr6:33931065-33931370	NA	NA
cg17176698	cg17176698	0.866803237745052	0.0806136371526623	10.7525633175878	5.76372134587628e-27	0.833588597033492	cg17176698	37	22	23577002		BCR;BCR	Body;Body	0		0				NA		NA	4	chr22:23575904-23577244
cg04546413	cg04546413	0.83203953132814	0.0584506430172843	14.2349080930059	5.56360270545216e-46	0.83358151544843	cg04546413	37	19	29218101	Island			0		0				NA		6	6	chr19:29217760-29219334
cg23416925	cg23416925	0.889237719114845	0.029643409261189	29.9978221560059	1.04767343482763e-197	0.833561642495236	cg23416925	37	16	13401829				0		0				3	chr16:13401760-13402055	NA	NA
cg05323058	cg05323058	0.834906347204663	0.137852724258751	6.05650959525136	1.39106846730555e-09	0.833557289925187	cg05323058	37	7	1969193	N_Shore	MAD1L1;MAD1L1;MAD1L1	Body;Body;Body	0		0				3	chr7:1969025-1969335	NA	NA
cg08448893	cg08448893	0.83320816311305	0.153071098419437	5.44327552174442	5.23096418926495e-08	0.83354570673218	cg08448893	37	5	2710614				0		0				3	chr5:2710005-2710755	NA	NA
cg13732083	cg13732083	0.833935309150676	0.101798925668744	8.19198536401377	2.56951889347851e-16	0.83344589278949	cg13732083	37	21	47605072	S_Shelf	C21orf56;C21orf56	TSS1500;TSS1500	0		0		21:47604488-47605128	Unclassified	3	chr21:47604520-47605155	NA	NA
cg18376999	cg18376999	0.846028415634636	0.155324236840708	5.44685383841464	5.12685580877327e-08	0.833413675477104	cg18376999	37	22	51069317	S_Shelf			0		0				NA		NA	NA
cg14789911	cg14789911	0.831901031711967	0.0675456474635178	12.3161308382052	7.41682000262094e-35	0.833394059648518	cg14789911	37	21	47582049	Island	C21orf56;C21orf56	Body;Body	0		0		21:47582025-47582360	Unclassified_Cell_type_specific	3	chr21:47581445-47582515	NA	NA
cg16481556	cg16481556	0.835913550805397	0.137847810129009	6.06403213821881	1.3275061071363e-09	0.833335786623364	cg16481556	37	8	2196764				0		0				3	chr8:2196425-2197155	NA	NA
cg10174926	cg10174926	0.809210050906895	0.0800700514671765	10.1062761429424	5.1816500025377e-24	0.833316172400255	cg10174926	37	14	72818968		RGS6;RGS6;RGS6;RGS6;RGS6;RGS6;RGS6;RGS6;RGS6;RGS6	Body;Body;Body;Body;Body;Body;Body;Body;Body;Body	0		0		14:72818812-72819043	Unclassified_Cell_type_specific	NA		NA	NA
cg21665557	cg21665557	0.832075498380601	0.121774406963939	6.83292589244142	8.31999424972957e-12	0.83326561555021	cg21665557	37	2	220427342	Island	OBSL1	Body	0		0				NA		6	6	chr2:220414801-220437420
cg13236934	cg13236934	0.828509592368463	0.0913651614644085	9.06811282428709	1.21096130034074e-19	0.833201568361445	cg13236934	37	17	19409959	N_Shore			0		0				3	chr17:19409845-19410115	NA	NA
cg07469467	cg07469467	0.844704891337229	0.0954616476023464	8.84863096911882	8.85994159327254e-19	0.833194535597517	cg07469467	37	12	99092857		APAF1;APAF1;APAF1;APAF1;APAF1	Body;Body;Body;Body;Body	0		0		12:99092229-99093279	Gene_Associated	3	chr12:99092700-99092955	NA	NA
cg02650286	cg02650286	0.832584723346181	0.109842828680271	7.57978225205452	3.46135395934152e-14	0.8331760363919	cg02650286	37	13	113729350	Island	MCF2L;MCF2L	Body;Body	0		0				NA		3	NA
cg20223453	cg20223453	0.828146932564711	0.118376438485572	6.99587640209036	2.63605852642949e-12	0.833140970679566	cg20223453	37	1	89578854		GBP2	Body	0		0				NA		NA	NA
cg20469639	cg20469639	0.781866939583303	0.078354277008908	9.97861213746397	1.89093088924741e-23	0.833095489513289	cg20469639	37	6	33108636				0		0				3	chr6:33108405-33108655	NA	NA
cg23912081	cg23912081	0.84147566161952	0.0581363517974376	14.4741738276155	1.76432910424149e-47	0.833091976098882	cg23912081	37	2	4156091	Island			0		0				NA		NA	NA
cg12263200	cg12263200	0.85248559787874	0.124870379858534	6.82696407942799	8.67304003149774e-12	0.833048816896656	cg12263200	37	5	60274091		NDUFAF2	Body	0		0				3	chr5:60273860-60274110	NA	NA
cg24253500	cg24253500	0.844450648547067	0.112580956776776	7.50083027115705	6.34148602454899e-14	0.833031911472838	cg24253500	37	15	84953950				0		0				3	chr15:84953705-84954235	NA	NA
cg09336323	cg09336323	0.851310540348438	0.0591424457032153	14.3942397076446	5.62399369972627e-47	0.832980274146404	cg09336323	37	2	210074276	Island			0		0				NA		NA	6	chr2:210072554-210075023
cg07748963	cg07748963	0.838313242134829	0.0590181047242589	14.204340279166	8.61097565970737e-46	0.83295583009361	cg07748963	37	1	82627662				0		0				3	chr1:82627340-82627810	NA	NA
cg09357881	cg09357881	0.831035758906615	0.0700741965191154	11.8593690714658	1.92419574795413e-32	0.83294089441086	cg09357881	37	1	218534854		TGFB2;TGFB2	Body;Body	0		0				3	chr1:218534740-218534990	NA	NA
cg25391562	cg25391562	0.935603030513986	0.0651485183605661	14.3610791781306	9.0802110437673e-47	0.832918283316546	cg25391562	37	5	89806996		POLR3G	Body	0		0				NA		NA	NA
cg10401356	cg10401356	0.852130974320776	0.074497705929641	11.4383518752318	2.68945985132028e-30	0.832712204269718	cg10401356	37	8	140712424	N_Shelf	KCNK9	Body	0		0				3	chr8:140712325-140712515	NA	NA
cg15502332	cg15502332	0.898798243807846	0.084320324085197	10.6593309923679	1.57727925813857e-26	0.832705784502149	cg15502332	37	16	15951089	Island	MYH11;MYH11;MYH11;MYH11	TSS1500;TSS1500;TSS1500;TSS1500	0		0				3	chr16:15950785-15951495	NA	NA
cg25508118	cg25508118	0.836074937663281	0.0880437893988677	9.49612622732062	2.17843655429794e-21	0.832623869848464	cg25508118	37	2	119981769	Island	STEAP3;STEAP3;STEAP3	5'UTR;5'UTR;5'UTR	0		0		2:119981662-119981902	Unclassified_Cell_type_specific	3	chr2:119981080-119982635	NA	NA
cg03641064	cg03641064	0.797281706634124	0.115530259828061	6.90106391018843	5.16145035912177e-12	0.832594037128215	cg03641064	37	6	81250398				0		0				NA		6	NA
cg00667948	cg00667948	0.836475565714831	0.112738387159515	7.41961621760021	1.17460192725979e-13	0.832539440311742	cg00667948	37	13	100651721	S_Shore			0		0				NA		NA	NA
cg27096185	cg27096185	0.87967985482681	0.107037508947353	8.21842607771718	2.06191271720392e-16	0.832486338280952	cg27096185	37	8	20147617		LZTS1-AS1	Body	0		0				NA		NA	NA
cg17454748	cg17454748	0.83343151072731	0.144979282079381	5.74862489849398	8.9972171456423e-09	0.83246268102629	cg17454748	37	3	13207736				0		0				NA		4	NA
cg08736655	cg08736655	0.835036917761743	0.122294896132571	6.82806023937859	8.60704469886656e-12	0.832350527667795	cg08736655	37	9	36196686		CLTA;CLTA;CLTA;CLTA;CLTA;CLTA	Body;Body;Body;Body;Body;Body	0		0				NA		NA	NA
cg05433449	cg05433449	0.827063371432137	0.118477427861949	6.9807674453892	2.93571921488358e-12	0.832331215524016	cg05433449	37	17	6504509		KIAA0753	Body	0		0				NA		NA	NA
cg25549962	cg25549962	0.855770038096584	0.0938594600392374	9.11756830626166	7.68287693942095e-20	0.832272336994955	cg25549962	37	5	132177900				0		0				NA		NA	NA
cg17707690	cg17707690	0.870331291220688	0.0770854833462978	11.2904694040877	1.46253498269169e-29	0.832269165296181	cg17707690	37	7	103848368		ORC5L;ORC5L;ORC5L;ORC5L	1stExon;5'UTR;5'UTR;1stExon	1	high-CpG:103635601-103635748	0		7:103847476-103849161	Promoter_Associated	3	chr7:103848340-103848610	NA	NA
cg26505935	cg26505935	0.826771770939737	0.1137340153969	7.26934477829287	3.61235339332847e-13	0.832229188077501	cg26505935	37	6	169026928		SMOC2;SMOC2	Body;Body	0		0				NA		NA	NA
cg03847932	cg03847932	0.853181697898972	0.0631165727012146	13.5175542870146	1.23204027412343e-41	0.832086871492872	cg03847932	37	3	73045556	N_Shore	PPP4R2	TSS1500	0		0		3:73045395-73047299	Promoter_Associated_Cell_type_specific	NA		6	6	chr3:73045139-73048670
cg02978505	cg02978505	0.8345618345047	0.085599182580182	9.74964724368663	1.85110369980443e-22	0.832032130139538	cg02978505	37	16	85292322				0		0				3	chr16:85292165-85292650	NA	NA
cg20291244	cg20291244	0.826581940685037	0.0873194179136254	9.46618702271555	2.90245477081648e-21	0.832026979468903	cg20291244	37	11	11820535				0		0		11:11820273-11820869	Unclassified	3	chr11:11820420-11820710	NA	NA
cg06793162	cg06793162	0.837419020362556	0.105665278621246	7.92520524518046	2.27769809196177e-15	0.831994989412422	cg06793162	37	6	32452388				0		0				3	chr6:32452380-32452775	NA	NA
cg23187735	cg23187735	0.779311657198744	0.0761601133317828	10.2325432973525	1.41747039820175e-24	0.831858480108832	cg23187735	37	1	111971593		OVGP1	TSS1500	0		0				NA		NA	NA
cg01612182	cg01612182	0.798796310521545	0.0777295929075839	10.2766048378932	8.98366516707917e-25	0.831780799123112	cg01612182	37	1	156593260	N_Shore	HAPLN2;HAPLN2	5'UTR;ExonBnd	0		0				NA		NA	NA
cg08528995	cg08528995	0.761767486796389	0.0929761944954383	8.19314547051895	2.544862860883e-16	0.83168625817275	cg08528995	37	6	137245311	Island	SLC35D3	Body	0		0				3	chr6:137245305-137245775	NA	NA
cg06231783	cg06231783	0.759933620009743	0.0575732241085912	13.1994278898886	8.8403898967635e-40	0.831616343815565	cg06231783	37	11	1475048	S_Shelf	BRSK2;BRSK2;BRSK2;BRSK2;BRSK2;BRSK2	Body;Body;Body;Body;Body;Body	0		0		11:1474365-1475468	Unclassified	3	chr11:1474785-1475475	NA	NA
cg10772425	cg10772425	0.831000677047831	0.032200321426919	25.8072168296161	7.35843311781958e-147	0.831597014305941	cg10772425	37	3	51714372		TEX264;TEX264;TEX264;TEX264;TEX264;TEX264;TEX264;TEX264;TEX264	Body;Body;Body;Body;Body;Body;Body;Body;Body	0		0				NA		NA	NA
cg20296298	cg20296298	0.8305604923921	0.0691552611423152	12.010083957067	3.14525577597573e-33	0.831512720021743	cg20296298	37	2	210074020	Island			0		0				NA		NA	6	chr2:210072554-210075023
cg24172054	cg24172054	0.827885791293181	0.146856930988329	5.63736274292	1.72674135286105e-08	0.831415274876162	cg24172054	37	12	130496750				0		0				NA		3	NA
cg21022792	cg21022792	0.83238318606442	0.149195267590477	5.57915274061648	2.41692941375813e-08	0.831345731476917	cg21022792	37	6	29589798		GABBR1;GABBR1;GABBR1	Body;Body;Body	0		0				NA		NA	NA
cg11230343	cg11230343	0.927363630956218	0.104165534173949	8.90278764766463	5.44613099989139e-19	0.831159122654795	cg11230343	37	7	156932163	S_Shore	UBE3C	Body	0		0				3	chr7:156931545-156933175	NA	NA
cg08091806	cg08091806	0.707633393239973	0.10777769550859	6.56567567065464	5.1797447145474e-11	0.831122387279685	cg08091806	37	22	18038015				0		0		22:18037583-18039451	Unclassified_Cell_type_specific	NA		6	6	chr22:18037819-18038714
cg22168087	cg22168087	0.8254882149182	0.0462984456287291	17.8297176872385	4.15513930982183e-71	0.831116036201257	cg22168087	37	7	27702803	Island	HIBADH	TSS1500	0		0		7:27701594-27703103	Promoter_Associated	3	chr7:27701400-27702855	NA	NA
cg11960655	cg11960655	0.844889391477415	0.0771037839016256	10.9578200799507	6.09498250823357e-28	0.831034647144473	cg11960655	37	8	129696418				0		0				3	chr8:129696260-129696595	NA	NA
cg00164335	cg00164335	0.728705588214341	0.0998551920629047	7.297623420075	2.92895023113347e-13	0.831033293404097	cg00164335	37	22	31503579	Island	SELM	TSS200	1	high-CpG:29833484-29833580	0		22:31502355-31504304	Promoter_Associated	3	chr22:31503465-31503870	NA	NA
cg25343576	cg25343576	0.897051834205863	0.0603048281987211	14.875290436942	4.76911001226644e-50	0.830979868979552	cg25343576	37	12	102456415	S_Shore	CCDC53	TSS1500	0		0				NA		NA	6	chr12:102454445-102456741
cg24617313	cg24617313	0.857572801595629	0.0832818930480032	10.2972299284951	7.25195131145045e-25	0.830971348363999	cg24617313	37	20	57427146	N_Shore	GNAS;GNAS;GNAS;GNASAS	TSS1500;TSS1500;3'UTR;TSS1500	0		0		20:57426788-57428499	Unclassified	3	chr20:57426225-57427395	NA	NA		CDMR
cg12016809	cg12016809	0.827223983655634	0.0810526718404509	10.2060051183013	1.86381259511791e-24	0.830925509315472	cg12016809	37	21	47604291	S_Shore	C21orf56;C21orf56;C21orf56;C21orf56	5'UTR;5'UTR;1stExon;1stExon	0		0		21:47604065-47604373	Promoter_Associated	3	chr21:47603825-47604410	NA	NA
cg09821587	cg09821587	0.825602007060478	0.120875028092807	6.83021150097759	8.4789532238714e-12	0.830755369550849	cg09821587	37	7	42001069	N_Shelf	GLI3	3'UTR	0		0				NA		NA	NA
cg18840567	cg18840567	0.813963267306172	0.0989828177309251	8.22327840291282	1.98014457665394e-16	0.83070515686925	cg18840567	37	10	71906755	S_Shore	TYSND1;TYSND1	TSS1500;TSS1500	0		0		10:71906173-71907122	Promoter_Associated	3	chr10:71906360-71907035	NA	NA
cg12881363	cg12881363	0.84285356469767	0.066261304663797	12.7201474370935	4.56997093231899e-37	0.830574499069225	cg12881363	37	22	50528298	Island	MOV10L1;MOV10L1;MOV10L1	TSS200;TSS200;TSS1500	0		0				3	chr22:50528145-50528435	NA	NA
cg21330207	cg21330207	0.835184560366953	0.0633779852641076	13.1778338627614	1.17722568554784e-39	0.830572689738498	cg21330207	37	18	72916311	Island	ZADH2	Body	0		1	chr18:72916177-72916177	18:72915995-72917644	Promoter_Associated_Cell_type_specific	3	chr18:72916180-72917310	NA	NA
cg26121931	cg26121931	0.873133276203358	0.0807198088019741	10.8168402423422	2.86484481115542e-27	0.83047779767552	cg26121931	37	6	29895204	S_Shore			0		0		6:29894087-29895332	Promoter_Associated	NA		6	6	chr6:29892512-29896267
cg14458563	cg14458563	0.790528699619787	0.0524534806296575	15.0710437158829	2.51114437304219e-51	0.830459264695468	cg14458563	37	10	13116697		CCDC3	5'UTR	0		0		10:13116483-13117674	Unclassified	NA		6	6	chr10:13116613-13117541
cg14141451	cg14141451	0.752241112393121	0.105790861335875	7.11064361225714	1.15503043874046e-12	0.830442756676248	cg14141451	37	8	144878775		SCRIB;SCRIB	Body;Body	0		0				NA		6	6	chr8:144875491-144880101
cg00044050	cg00044050	0.795555394283419	0.079690150416716	9.98310820249803	1.80715321466698e-23	0.830261641422957	cg00044050	37	16	11439710	Island	C16orf75	Body	0		0		16:11438603-11440065	Promoter_Associated	3	chr16:11439405-11439955	NA	NA
cg17722354	cg17722354	0.824186204768437	0.133242910585987	6.18559142204086	6.18700656490542e-10	0.83017322037059	cg17722354	37	1	115906724				0		0				NA		NA	3	chr1:115906673-115907074
cg04819149	cg04819149	0.833329908550974	0.0677030974513492	12.3085935492065	8.14298301390209e-35	0.830134559964744	cg04819149	37	5	180670995	Island	GNB2L1;SNORD95	TSS200;TSS1500	0		0		5:180670310-180671465	Promoter_Associated	3	chr5:180670020-180671590	NA	NA
cg21550016	cg21550016	0.83515317633	0.0945969689226831	8.8285405530551	1.06050392614057e-18	0.830130072725689	cg21550016	37	2	113992930	N_Shore	PAX8;PAX8;PAX8;PAX8;PAX8;LOC440839;LOC654433	Body;Body;Body;Body;Body;Body;TSS1500	0		0		2:113992698-113993498	Unclassified_Cell_type_specific	NA		6	6	chr2:113991248-113995941	DMR
cg01788994	cg01788994	0.828364292074158	0.132086883486002	6.27135920094554	3.57909862443516e-10	0.830117681717549	cg01788994	37	4	96469264	N_Shore	UNC5C	Body	0		0				3	chr4:96468665-96469675	NA	NA		DMR
cg24577015	cg24577015	0.792346703010456	0.142805861505232	5.54841863393279	2.88264981804237e-08	0.830077891792164	cg24577015	37	19	51581349		KLK14	Body	0		0				3	chr19:51581265-51581635	NA	NA
cg08458121	cg08458121	0.820576496354773	0.143028396165	5.73715792357862	9.62784755689768e-09	0.830063985630309	cg08458121	37	17	1028676	Island	ABR;ABR	Body;5'UTR	0		0				3	chr17:1028345-1028955	NA	NA
cg02675973	cg02675973	0.796881334086414	0.104277768960789	7.64191008330894	2.14022627931791e-14	0.830048985349395	cg02675973	37	8	73798545		KCNB2	Body	0		0				3	chr8:73798385-73798770	NA	NA
cg10828716	cg10828716	0.829423232242241	0.149673741635472	5.54154137645793	2.99820709748826e-08	0.830000523543369	cg10828716	37	16	56438325		AMFR	Body	0		0				NA		NA	NA
cg01601518	cg01601518	0.856810446388185	0.0588638131047602	14.5558094387007	5.36471532166659e-48	0.829930177859121	cg01601518	37	4	2404284	S_Shelf	ZFYVE28	Body	0		0		4:2403412-2404372	Promoter_Associated_Cell_type_specific	3	chr4:2403765-2404635	NA	NA
cg21873275	cg21873275	0.827076828598385	0.107419635552533	7.69949389926858	1.36606193296504e-14	0.829894267758158	cg21873275	37	1	149069813				0		0				NA		NA	NA
cg00253126	cg00253126	0.859856687194611	0.0594398188706736	14.4660044988604	1.98683063035663e-47	0.82989144903437	cg00253126	37	4	152808381				0		0				3	chr4:152808140-152808490	NA	NA
cg20980879	cg20980879	0.822289684137722	0.0777458600706406	10.5766362786466	3.82442564553904e-26	0.829647005973594	cg20980879	37	20	33128552		DYNLRB1	3'UTR	0		0				NA		NA	NA
cg23987493	cg23987493	0.796215062487218	0.0731789129149455	10.8803893194293	1.42951105359557e-27	0.829612843906404	cg23987493	37	2	162101063	N_Shore	LOC100996579;LOC100996579;LOC101929512	TSS200;TSS200;Body	0		0		2:162100747-162101462	Promoter_Associated	NA		6	6	chr2:162099374-162105918	RDMR
cg25181997	cg25181997	0.833386445326487	0.0759964137154027	10.966128591902	5.56024615050535e-28	0.829587031010388	cg25181997	37	6	44788336				0		0				3	chr6:44788140-44788455	NA	NA
cg10599438	cg10599438	0.823106159220309	0.0812094012116541	10.1356018753921	3.84001415173791e-24	0.829564046854006	cg10599438	37	19	844589	N_Shore	PRTN3	Body	0		0		19:844540-844767	Unclassified_Cell_type_specific	3	chr19:844505-844810	NA	NA
cg10326673	cg10326673	0.765159348681894	0.089566156730888	8.54295167516124	1.3083612337991e-17	0.829536685292618	cg10326673	37	2	30669757	N_Shore	LCLAT1;LCLAT1;LCLAT1;LCLAT1	TSS1500;TSS1500;TSS1500;TSS1500	0		0		2:30669584-30671091	Promoter_Associated	3	chr2:30669500-30669890	NA	NA
cg09183220	cg09183220	0.82753165080233	0.0520335884911976	15.9037974277388	5.96374959591314e-57	0.829485315990785	cg09183220	37	3	101954626				0		0		3:101954573-101954870	Unclassified_Cell_type_specific	3	chr3:101954600-101954835	NA	NA
cg22543688	cg22543688	0.820886030815024	0.0468947145082787	17.5048731914149	1.31519593636379e-68	0.82934488886308	cg22543688	37	2	26628105	S_Shelf	C2orf39	Body	0		0				NA		NA	NA
cg15618908	cg15618908	0.838487796633677	0.0821006549169848	10.2129245799745	1.73553347230676e-24	0.829341766196051	cg15618908	37	5	173141761				0		0				3	chr5:173141465-173142115	NA	NA
cg24358350	cg24358350	0.831594344523982	0.136422845656971	6.09571175941446	1.08951577873764e-09	0.829279367493778	cg24358350	37	18	10197480				0		0				NA		3	NA
cg15807123	cg15807123	0.827007441199531	0.0861673888078302	9.59768483925997	8.17602167423936e-22	0.829195138634603	cg15807123	37	12	29944157				0		0				NA		NA	6	chr12:29943757-29947226
cg01108872	cg01108872	0.829070543578362	0.151014225247233	5.49001620357982	4.01896870948528e-08	0.829141802592925	cg01108872	37	6	166912204		RPS6KA2;RPS6KA2	Body;Body	0		0				NA		NA	6	chr6:166911793-166914203
cg14254422	cg14254422	0.988297705031403	0.0624868740371193	15.8160849019959	2.41021787761356e-56	0.829117954305259	cg14254422	37	9	110403556	S_Shelf			0		0				NA		NA	NA
cg25612754	cg25612754	0.800949934773008	0.0741575791569399	10.8006483474596	3.41781568395991e-27	0.829115867620753	cg25612754	37	7	948567	Island	ADAP1	Body	0		0		7:947656-950542	Unclassified	3	chr7:948205-948750	NA	NA
cg03844115	cg03844115	0.83229218982405	0.0813555635527833	10.2303045234769	1.45062505732981e-24	0.829075952679422	cg03844115	37	10	1455327		ADARB2	Body	0		0				3	chr10:1455045-1455335	NA	NA
cg23281972	cg23281972	0.825864769029358	0.129182469538654	6.39300960864695	1.62652036215328e-10	0.828910292679743	cg23281972	37	2	223610984				0		0				3	chr2:223610920-223611150	NA	NA
cg03742132	cg03742132	0.829549695388698	0.1509284800528	5.49630987536939	3.87820789435472e-08	0.828909048189287	cg03742132	37	12	81227142		LIN7A;MIR617	Body;TSS1500	0		0				NA		NA	NA
cg24441899	cg24441899	0.831373679348743	0.0887874580200055	9.36363871529489	7.70369047731946e-21	0.828894466443845	cg24441899	37	7	4244372		SDK1;SDK1	Body;Body	0		0				3	chr7:4244245-4245135	NA	NA
cg14981978	cg14981978	0.889214979915752	0.0447442271074245	19.8732895258393	6.93087311659141e-88	0.828872860789918	cg14981978	37	1	108735893	S_Shore	SLC25A24;SLC25A24	TSS1500;Body	0		0				NA		NA	NA
cg10683875	cg10683875	0.818334349433614	0.114591832376832	7.14129735479355	9.24541014482624e-13	0.828764375860591	cg10683875	37	2	232156084		ARMC9;ARMC9;ARMC9;ARMC9;ARMC9;ARMC9	ExonBnd;ExonBnd;ExonBnd;Body;Body;Body	0		0				NA		NA	NA
cg21693883	cg21693883	0.828365380169341	0.141022573739263	5.87399136326154	4.2542554580646e-09	0.828665429010235	cg21693883	37	21	47408455	Island	COL6A1	Body	0		0		21:47408423-47408630	Unclassified_Cell_type_specific	3	chr21:47408445-47408715	NA	NA
cg15526954	cg15526954	0.826566398240092	0.109102232596701	7.57607226330111	3.56173470300359e-14	0.828637866840372	cg15526954	37	18	77139085	Island			0		0		18:77138821-77139631	Unclassified	3	chr18:77139040-77139295	NA	NA
cg24104387	cg24104387	0.762223633080833	0.0674142485675993	11.3065657376054	1.21762636852611e-29	0.828536127339661	cg24104387	37	2	732037	Island			0		0				3	chr2:731465-732135	NA	NA
cg13872627	cg13872627	0.829617856498791	0.0664659263444761	12.4818520123994	9.3779638686708e-36	0.82843446893167	cg13872627	37	6	31238036	N_Shore	HLA-C	Body	0		0				NA		NA	6	chr6:31233037-31241452
cg06892295	cg06892295	0.943738433311844	0.158657982015415	5.94825688139757	2.71013042560571e-09	0.828422055443151	cg06892295	37	10	84158395		NRG3;NRG3;NRG3	Body;Body;Body	0		1	chr10:84158355-84158355			NA		NA	NA
cg05986684	cg05986684	0.831708984907668	0.128420626275675	6.4764439251548	9.39094932499574e-11	0.828394835483886	cg05986684	37	2	153618725				0		0				3	chr2:153618725-153619095	NA	NA
cg24131848	cg24131848	0.842352474924828	0.155295397507928	5.42419471821002	5.82163932226147e-08	0.828339943684117	cg24131848	37	3	197477845	S_Shore	FYTTD1;FYTTD1;FYTTD1;KIAA0226	Body;Body;5'UTR;TSS1500	0		0		3:197477451-197477859	Promoter_Associated	3	chr3:197477805-197478530	NA	NA
cg01324343	cg01324343	0.832202979230907	0.0604913979238183	13.757377210541	4.59911105961595e-43	0.828269616948056	cg01324343	37	3	183735012	N_Shore	ABCC5;ABCC5	5'UTR;5'UTR	0		0		3:183734664-183736467	Promoter_Associated	3	chr3:183734960-183735450	NA	NA
cg19637330	cg19637330	0.821077389875632	0.0663140745109403	12.3816459165116	3.2853528375824e-35	0.828185735816716	cg19637330	37	1	19110922	Island			0		0				NA		NA	NA
cg11383134	cg11383134	0.844283274972765	0.0582284147964712	14.4995064338233	1.22024139993804e-47	0.828165477356124	cg11383134	37	6	29648590				0		0		6:29648152-29649066	Unclassified_Cell_type_specific	3	chr6:29647685-29648735	NA	NA
cg04773591	cg04773591	0.829394776066361	0.119953859410517	6.91428170916892	4.70239889947273e-12	0.828142301026282	cg04773591	37	20	13221109		ISM1-AS1;ISM1	TSS1500;Body	0		0				NA		NA	NA
cg09796376	cg09796376	0.761632947926433	0.0875371077068674	8.7006866902307	3.29881871941209e-18	0.827975728741032	cg09796376	37	20	30640595	Island	HCK	Body	0		0		20:30640530-30640871	Unclassified	3	chr20:30640165-30641015	NA	NA
cg16377884	cg16377884	0.827271813765451	0.0964680136877136	8.57560741784833	9.85652117965601e-18	0.827947680364174	cg16377884	37	22	48562901				0		0				NA		NA	6	chr22:48562148-48564291
cg14317830	cg14317830	0.828748951708568	0.14649514326549	5.65717697689572	1.53883066170065e-08	0.827922643770841	cg14317830	37	11	59480759		OR10V1	1stExon	0		0				NA		NA	NA
cg07952643	cg07952643	0.827906988315136	0.0759309280772079	10.9034224825134	1.11001879803647e-27	0.82788300157007	cg07952643	37	22	38812201	S_Shelf			0		0		22:38812157-38812333	Unclassified_Cell_type_specific	3	chr22:38811080-38812395	NA	NA
cg12392429	cg12392429	0.829994916437743	0.096292053212648	8.61955778017125	6.72131788952757e-18	0.82779884098166	cg12392429	37	18	34919017	S_Shelf	BRUNOL4;BRUNOL4;BRUNOL4;BRUNOL4	Body;Body;Body;Body	0		0				NA		NA	NA
cg20004147	cg20004147	0.828000634889661	0.064341729770826	12.8687966245057	6.74447401993212e-38	0.82776081031666	cg20004147	37	2	65718931				0		0				3	chr2:65718665-65718950	NA	NA
cg13804848	cg13804848	0.826225939870398	0.0602352654496463	13.7166481080935	8.07113026147282e-43	0.82769636927831	cg13804848	37	5	54035642		LOC102467080	Body	0		0				NA		NA	6	chr5:54033683-54035715
cg18946787	cg18946787	0.828892952256704	0.0663331026766167	12.4959171033756	7.85847966156625e-36	0.827638625707668	cg18946787	37	12	133052221	N_Shore			0		0		12:133051796-133052590	Unclassified_Cell_type_specific	3	chr12:133051805-133052375	NA	NA
cg17950139	cg17950139	0.822371103656337	0.10231015200369	8.03802054391116	9.13013260350575e-16	0.827526265359718	cg17950139	37	5	175297868	N_Shore	CPLX2;CPLX2	TSS1500;5'UTR	0		0				NA		NA	6	chr5:175294112-175302298
cg21918548	cg21918548	0.835135805409754	0.0782554146307737	10.6719235895702	1.3774481974201e-26	0.827437728787752	cg21918548	37	8	145956024	S_Shore	ZNF251	Body	0		0		8:145955019-145956512	Unclassified	3	chr8:145955965-145956215	NA	NA
cg02517299	cg02517299	0.817083527920115	0.119428670084587	6.84160283574626	7.83119562523223e-12	0.827432572160118	cg02517299	37	9	91997759	S_Shore	SEMA4D;SEMA4D	Body;Body	0		0		9:91997628-91997948	Gene_Associated_Cell_type_specific	3	chr9:91997625-91998535	NA	NA
cg24536161	cg24536161	0.864634073421011	0.0989546171643017	8.73768297223964	2.37940116454041e-18	0.827424336573689	cg24536161	37	1	3477695		MEGF6;MIR551A	Body;TSS1500	0		0				NA		6	NA
cg03931342	cg03931342	0.813547801959941	0.146344422878205	5.559130891083	2.71121319718283e-08	0.827409467804992	cg03931342	37	5	126738813		MEGF10;MEGF10;MEGF10;MEGF10	Body;Body;Body;Body	0		1	chr5:126738712-126738712			NA		NA	NA
cg21548813	cg21548813	0.856918486917249	0.0624914097882952	13.7125804941874	8.53668536804897e-43	0.827123846750886	cg21548813	37	6	291882	N_Shore	DUSP22	TSS1500	0		0		6:291596-292679	Promoter_Associated	3	chr6:291125-291895	NA	NA
cg16680530	cg16680530	0.826846167238889	0.106203218334936	7.78550951847091	6.94328162295125e-15	0.827121419483866	cg16680530	37	8	125551329	Island	TATDN1;TATDN1;TATDN1;NDUFB9	TSS200;TSS200;TSS200;TSS200	1	high-CpG:125620466-125620511	0		8:125550557-125551824	Promoter_Associated	3	chr8:125551200-125551475	NA	NA
cg20075914	cg20075914	0.833570736489316	0.0722719778678471	11.5338027418253	8.91183980952377e-31	0.827087859975856	cg20075914	37	5	6837863				0		0				3	chr5:6837625-6837915	NA	NA
cg06729540	cg06729540	0.828883883757822	0.119291961148518	6.94836329101728	3.69548366477169e-12	0.82696932497467	cg06729540	37	1	33929605				0		0				3	chr1:33929465-33929790	NA	NA
cg11063371	cg11063371	0.80905209866179	0.0822317609813678	9.8386814170878	7.67095856026744e-23	0.82682719832753	cg11063371	37	17	17404595				0		0				3	chr17:17404385-17404630	NA	NA
cg03081615	cg03081615	0.818824619417159	0.131662711073659	6.21910799754885	4.99989091983593e-10	0.82682373269999	cg03081615	37	4	8007156		ABLIM2;ABLIM2;ABLIM2;ABLIM2;ABLIM2;ABLIM2	Body;Body;Body;Body;Body;Body	0		0				NA		NA	NA
cg09768983	cg09768983	0.82175965355143	0.0593729962753831	13.8406296650409	1.44931446114467e-43	0.826814514478008	cg09768983	37	4	183935060				0		1	chr4:183935008-183935008			NA		3	NA
cg08835041	cg08835041	0.713172921457229	0.0639898801044048	11.1450891968172	7.56684367789917e-29	0.826744280810055	cg08835041	37	19	37461278	N_Shelf			0		0				NA		NA	NA
cg23352925	cg23352925	0.874602990008371	0.0953352982843337	9.17396814976026	4.55919801206073e-20	0.82672865629319	cg23352925	37	4	72626094		GC;GC;GC	Body;Body;Body	0		0				NA		NA	NA
cg14207785	cg14207785	0.884734789952402	0.0636545188713726	13.8990099310969	6.4223589192457e-44	0.826704284554355	cg14207785	37	10	17440426		ST8SIA6;ST8SIA6-AS1	Body;Body	0		0				NA		NA	NA
cg13498216	cg13498216	0.803667860816775	0.0551375670358067	14.5756859437571	4.01073741991147e-48	0.826694854065457	cg13498216	37	2	10184305	Island	KLF11;KLF11;KLF11	5'UTR;TSS200;Body	0		0				3	chr2:10184060-10184755	NA	NA
cg17445212	cg17445212	0.810900033567679	0.084099456125081	9.64215550171488	5.30618746410806e-22	0.826692319241482	cg17445212	37	2	113993313	Island	PAX8;PAX8;PAX8;PAX8;PAX8;LOC440839;LOC654433	Body;Body;Body;Body;Body;Body;TSS1500	1	high-CpG:113709553-113709929	0		2:113992698-113993498	Unclassified_Cell_type_specific	3	chr2:113992945-113993455	NA	NA
cg03863342	cg03863342	0.824061580396655	0.0676516601819358	12.1809513348306	3.92674576139332e-34	0.826665411984008	cg03863342	37	6	29831661	N_Shore			0		0				3	chr6:29831485-29832115	NA	NA
cg03841081	cg03841081	0.822472473145864	0.134014848152521	6.13717423467744	8.40022400574627e-10	0.82660805583573	cg03841081	37	3	150967799		MED12L;P2RY14;P2RY14	Body;TSS1500;5'UTR	0		0				NA		NA	NA
cg26171523	cg26171523	0.817292674378399	0.132162977526585	6.18397594904367	6.25068951076666e-10	0.826544446831523	cg26171523	37	19	13858605	Island	CCDC130	TSS200	0		0		19:13857898-13859720	Promoter_Associated	3	chr19:13858445-13858755	NA	NA
cg08607780	cg08607780	0.819746481797882	0.0464092862375817	17.663414981247	8.02350473283381e-70	0.826542249389945	cg08607780	37	1	53556701	N_Shore	SLC1A7;SLC1A7;SLC1A7;SLC1A7	Body;Body;Body;Body	0		0				3	chr1:53556580-53556955	NA	NA
cg00750481	cg00750481	0.817215564617976	0.0525700323210591	15.5452741521448	1.7128807404914e-54	0.826506321049367	cg00750481	37	13	80755568				0		0				NA		NA	NA
cg25069157	cg25069157	0.791613080771654	0.0706917636525217	11.198094938793	4.16595674579876e-29	0.826494298022427	cg25069157	37	6	44102572		TMEM63B	Body	0		0				NA		6	6	chr6:44099517-44104102
cg17833169	cg17833169	0.799697230468044	0.07400177749823	10.8064597568237	3.20813160208982e-27	0.826457949412458	cg17833169	37	1	67600547	Island			0		0		1:67600531-67600719	Unclassified_Cell_type_specific	3	chr1:67600520-67600795	NA	NA
cg27147114	cg27147114	0.793162763096221	0.082591748650336	9.60341409472016	7.73393059020995e-22	0.826449543155073	cg27147114	37	15	79358128		RASGRF1;RASGRF1	Body;Body	0		0				3	chr15:79357965-79358235	NA	NA
cg16409587	cg16409587	0.81384310924191	0.121008343965435	6.72551232892152	1.7497567521106e-11	0.82636590458598	cg16409587	37	1	55913285				0		0				3	chr1:55913140-55913455	NA	NA
cg24693760	cg24693760	0.825734631316567	0.0624493836482308	13.2224624660481	6.50973202456019e-40	0.826310490109698	cg24693760	37	1	167509918				0		0		1:167509410-167510108	Gene_Associated	3	chr1:167509640-167509935	NA	NA
cg13099617	cg13099617	0.828400549448942	0.104632353850618	7.91725043891905	2.42820347952286e-15	0.826276815676128	cg13099617	37	3	44574543				0		0		3:44574324-44574745	Unclassified	3	chr3:44574380-44574635	NA	NA
cg12412902	cg12412902	0.805012041346092	0.0667851866720547	12.0537514598718	1.8531939254726e-33	0.825916617496689	cg12412902	37	6	34499504	Island	PACSIN1	Body	0		0				3	chr6:34499460-34499895	NA	NA
cg24504388	cg24504388	0.852706937022959	0.0543088938098278	15.7010551533026	1.48747239876412e-55	0.825909740091016	cg24504388	37	22	37677912		CYTH4	TSS1500	0		0				3	chr22:37677720-37678015	NA	NA
cg12473282	cg12473282	0.867997364481109	0.149100589999092	5.82155553164743	5.8302427052508e-09	0.825894529215936	cg12473282	37	10	31248395		ZNF438;ZNF438;ZNF438;ZNF438;ZNF438;ZNF438;ZNF438;ZNF438	Body;5'UTR;5'UTR;5'UTR;5'UTR;5'UTR;5'UTR;5'UTR	0		0				NA		4	6	chr10:31248012-31248569
cg12895496	cg12895496	0.832481383642088	0.118815853360861	7.00648406836519	2.44381373705689e-12	0.825827988965363	cg12895496	37	3	133795966				0		0				3	chr3:133795865-133796355	NA	NA
cg10259462	cg10259462	0.826301347318909	0.0708326230765207	11.6655477579343	1.9116876087609e-31	0.825760147569795	cg10259462	37	17	72336179		KIF19	Body	0		0				NA		6	NA
cg03643262	cg03643262	0.806624980994886	0.146237314438095	5.51586292523407	3.47072705395416e-08	0.825756435020033	cg03643262	37	16	12416624		SNX29	Body	0		0				3	chr16:12416365-12416735	NA	NA
cg07772999	cg07772999	0.852556116323657	0.0724788785281682	11.7628215783212	6.0672222311591e-32	0.825754215102145	cg07772999	37	2	113993052	N_Shore	PAX8;PAX8;PAX8;PAX8;PAX8;LOC440839;LOC654433	Body;Body;Body;Body;Body;Body;TSS1500	0		0		2:113992698-113993498	Unclassified_Cell_type_specific	3	chr2:113992945-113993455	NA	NA
cg15727583	cg15727583	0.808419044164394	0.0811324916703889	9.96418361522409	2.18662886548884e-23	0.825626841650761	cg15727583	37	3	196757701	S_Shore	MFI2;MFI2	TSS1500;TSS1500	0		0		3:196757694-196757713	Unclassified_Cell_type_specific	3	chr3:196757545-196758315	NA	NA
cg01382808	cg01382808	0.862399099523678	0.140094268426301	6.15584855262912	7.46765608500642e-10	0.825626617005171	cg01382808	37	4	11907517				0		0				NA		NA	5	chr4:11905480-11907592
cg12954492	cg12954492	0.825905049042453	0.138810249474178	5.94988520063203	2.68330625158804e-09	0.825606878308806	cg12954492	37	7	47984350		PKD1L1	Body	0		0		7:47984191-47985693	Unclassified	NA		NA	6	chr7:47984134-47985550
cg00687962	cg00687962	0.766176105435519	0.065771716102606	11.6490210509371	2.32109839332288e-31	0.825562461756358	cg00687962	37	4	40266942				0		0		4:40266927-40267192	Unclassified_Cell_type_specific	3	chr4:40266625-40267655	NA	NA
cg11263852	cg11263852	0.82330294703808	0.125500690362123	6.56014675825686	5.37548477861292e-11	0.825522732783909	cg11263852	37	12	107830064		BTBD11	Body	0		0				3	chr12:107829765-107830515	NA	NA
cg16052317	cg16052317	0.809725680465464	0.0610236287152604	13.2690516364356	3.49981868764421e-40	0.825475866401811	cg16052317	37	15	99789855	N_Shore	TTC23;TTC23;TTC23;TTC23;TTC23;TTC23;TTC23	TSS200;TSS200;TSS200;TSS200;TSS200;TSS200;TSS200	0		0				3	chr15:99789465-99790015	NA	NA
cg05205239	cg05205239	0.85011842803882	0.0987486543284348	8.60891152208874	7.37575479463985e-18	0.825410520243825	cg05205239	37	11	69017439				0		0				3	chr11:69017160-69018035	NA	NA
cg08121408	cg08121408	0.827825539738789	0.140692233448992	5.88394625236307	4.00597977858333e-09	0.825398360564135	cg08121408	37	1	53595480		SLC1A7	Body	0		0				NA		NA	NA
cg09219839	cg09219839	0.812634716134677	0.0620522937664842	13.0959657864187	3.47229235340031e-39	0.825397801907716	cg09219839	37	7	158574563		ESYT2	Body	0		0				NA		6	6	chr7:158572886-158576756
cg18110333	cg18110333	0.859835648650964	0.0641769362046998	13.3978918206444	6.22051118892553e-41	0.825375586540549	cg18110333	37	6	292329	Island	DUSP22;DUSP22	1stExon;5'UTR	1	high-CpG:237033-237532	0		6:291596-292679	Promoter_Associated	3	chr6:291945-292595	NA	NA
cg09754845	cg09754845	0.841437493563328	0.0477570855847687	17.619113127617	1.75738394714419e-69	0.82529006875588	cg09754845	37	7	1408818	Island			0		0		7:1407800-1409279	Unclassified_Cell_type_specific	3	chr7:1408705-1409095	NA	NA
cg21924631	cg21924631	0.825492247184989	0.0728784246599415	11.3269770996948	9.6477162115633e-30	0.825172845395693	cg21924631	37	12	12609699		LOH12CR1;LOH12CR1	Body;Body	0		1	chr12:12609505-12609505	12:12609535-12610007	Unclassified_Cell_type_specific	3	chr12:12609600-12610015	NA	NA
cg03037879	cg03037879	0.825543871443668	0.139486941805698	5.91843122199661	3.2502687004445e-09	0.825166898703813	cg03037879	37	12	29650954		OVCH1	TSS1500	0		0				NA		NA	NA
cg01201932	cg01201932	0.836109356201974	0.094470516742331	8.85047933507623	8.71441989454417e-19	0.825137953145955	cg01201932	37	14	24978681		CMA1	TSS1500	0		0				NA		NA	NA
cg09068086	cg09068086	0.773191770263773	0.0835582421712877	9.25332738186128	2.17610669264798e-20	0.825107634277172	cg09068086	37	2	110970204	Island	NCRNA00116	Body	0		0		2:110969114-110970652	NonGene_Associated	3	chr2:110969540-110970515	NA	NA
cg08081727	cg08081727	0.818159592480699	0.0772725020467874	10.5879785280579	3.38829774423864e-26	0.825027093866307	cg08081727	37	12	39667364				0		0		12:39667021-39667542	Unclassified_Cell_type_specific	NA		6	6	chr12:39666542-39667868
cg21297586	cg21297586	0.830397710243258	0.13722375964214	6.051413489973	1.43580383706435e-09	0.824971962462666	cg21297586	37	17	2977155				0		0				NA		NA	3	chr17:2977087-2977484
cg14560110	cg14560110	0.820598486593639	0.0867138970310647	9.46328690889841	2.98412207354537e-21	0.824924240758854	cg14560110	37	17	20799470	Island	CCDC144NL	TSS200	0		0		17:20798859-20799808	Unclassified	3	chr17:20799440-20800075	NA	NA
cg14294708	cg14294708	0.829262774122858	0.0987182626734828	8.40029748969245	4.45348947239596e-17	0.824902484960607	cg14294708	37	9	37120828	Island	ZCCHC7	5'UTR	0		0		9:37119752-37121269	Promoter_Associated	3	chr9:37119945-37121410	NA	NA
cg04225473	cg04225473	0.834441721651835	0.088498902992115	9.42883689446615	4.14661391895383e-21	0.824844885351739	cg04225473	37	20	58034924				0		0				3	chr20:58034745-58035095	NA	NA
cg14522097	cg14522097	0.812254921204274	0.0732622764938861	11.0869462440477	1.45158806024586e-28	0.824779994570504	cg14522097	37	5	150605036	S_Shore	CCDC69	TSS1500	0		0				NA		NA	NA
cg12898220	cg12898220	0.787360762037022	0.0755588864276809	10.4204918741176	1.999165864366e-25	0.824645908034005	cg12898220	37	1	205819356	S_Shore	PM20D1	TSS200	0		0		1:205818815-205819635	Unclassified_Cell_type_specific	3	chr1:205819185-205819475	NA	NA
cg01216565	cg01216565	0.75059388439217	0.0717662560673238	10.4588691889966	1.33438641588005e-25	0.824629148103486	cg01216565	37	17	80607047	S_Shore	WDR45B	TSS1500	0		0				3	chr17:80606625-80607315	NA	NA
cg10547527	cg10547527	0.817718498032637	0.0437801253891	18.6778473283273	7.49826078035232e-78	0.824603185520155	cg10547527	37	2	198650123	Island	BOLL;BOLL	Body;TSS200	0		0				3	chr2:198649985-198650355	NA	NA
cg16739092	cg16739092	0.762971867090499	0.0637264229220385	11.9726140603232	4.94458256859192e-33	0.824577742954446	cg16739092	37	20	17519424		BFSP1;BFSP1;BFSP1;BFSP1	Body;Body;5'UTR;5'UTR	0		0		20:17519312-17519594	Unclassified_Cell_type_specific	3	chr20:17519165-17519515	NA	NA
cg18597448	cg18597448	0.961654236516819	0.0552926697238253	17.3920745972309	9.47419592355506e-68	0.824523321772368	cg18597448	37	6	33871644				0		0				NA		NA	6	chr6:33871381-33873472
cg06798255	cg06798255	0.810769747355521	0.11748210256709	6.90121924650198	5.15580863609408e-12	0.824518234216992	cg06798255	37	7	151103431	N_Shelf	WDR86;WDR86;WDR86;WDR86	Body;Body;5'UTR;5'UTR	0		0				3	chr7:151103145-151104335	NA	NA
cg26901661	cg26901661	0.750727641094613	0.0743919965193802	10.0915108643312	6.02351650020755e-24	0.824481026569798	cg26901661	37	10	132733461				0		0				3	chr10:132733345-132733615	NA	NA
cg26905254	cg26905254	0.720064761777411	0.0964716577318862	7.46400319748431	8.39325632949891e-14	0.824393947779252	cg26905254	37	19	15923097				0		0		19:15922951-15923243	Unclassified_Cell_type_specific	3	chr19:15922925-15923210	NA	NA
cg10833066	cg10833066	0.598743018931181	0.108728135783368	5.5067900743201	3.65435593769422e-08	0.824363009129973	cg10833066	37	12	111807467	S_Shore	FAM109A	TSS1500	0		0		12:111806015-111807525	Promoter_Associated	3	chr12:111807385-111807675	NA	NA
cg12050358	cg12050358	0.821205462381389	0.0693966924987942	11.8334957014797	2.61998661450469e-32	0.824350033339018	cg12050358	37	17	36612909	S_Shelf	ARHGAP23	TSS1500	0		0		17:36612408-36613157	Unclassified	3	chr17:36612045-36612975	NA	NA
cg20975419	cg20975419	0.783168811150592	0.0696458675479317	11.2450147973474	2.45055585311183e-29	0.824348201533132	cg20975419	37	2	180275861				0		0		2:180275628-180276277	Unclassified	3	chr2:180275685-180276075	NA	NA
cg05181157	cg05181157	0.810525031787743	0.0946610878706129	8.56238872825554	1.10552719811646e-17	0.824344874470736	cg05181157	37	14	62276158	N_Shelf			0		0				3	chr14:62276025-62276795	NA	NA
cg20235473	cg20235473	0.774734849618486	0.0993390146924875	7.79889806655265	6.24500818054866e-15	0.8242112295827	cg20235473	37	13	114199414	S_Shore	TMCO3	Body	0		0				3	chr13:114199165-114199555	NA	NA
cg04923738	cg04923738	0.877551269747822	0.0785796014906699	11.1676726924101	5.86987286096584e-29	0.824178770190034	cg04923738	37	14	97212118	S_Shelf			0		0				3	chr14:97212085-97212375	NA	NA
cg13421331	cg13421331	0.815608558430634	0.0650919497238325	12.5300987586182	5.10990071451788e-36	0.824108899525992	cg13421331	37	17	65693404				0		0				NA		3	NA
cg09071721	cg09071721	0.971433622962503	0.055275939607007	17.5742579840173	3.87932446423354e-69	0.824101797002994	cg09071721	37	3	32492482		CMTM7;CMTM7	Body;Body	0		0				NA		NA	NA
cg14598338	cg14598338	0.80723141371158	0.0738888283171238	10.9249453820951	8.75930834906674e-28	0.823950171088032	cg14598338	37	9	96623480	Island			0		0				3	chr9:96623445-96623975	NA	NA
cg13687274	cg13687274	0.819106933571333	0.127921670354978	6.40319135372719	1.52162287004042e-10	0.823850433933551	cg13687274	37	7	960246	Island	ADAP1	Body	0		0		7:960216-960539	Unclassified_Cell_type_specific	3	chr7:960185-960955	NA	NA
cg01889448	cg01889448	0.711393553009862	0.0848390845517449	8.38521015129495	5.06352137228572e-17	0.823843712152624	cg01889448	37	6	32635871	S_Shelf	HLA-DQB1	TSS1500	0		0				NA		6	6	chr6:32631929-32637546
cg22132343	cg22132343	0.863198273385311	0.0610960710500742	14.1285398316012	2.53342896752465e-45	0.823810746020764	cg22132343	37	15	25320195		SNORD116-11	TSS1500	0		0				NA		NA	6	chr15:25295195-25329878
cg00170217	cg00170217	0.81347058155408	0.114515608038687	7.1035782413107	1.21567472360257e-12	0.823726416253914	cg00170217	37	6	37643865		MDGA1	Body	0		0				NA		NA	NA
cg24361198	cg24361198	0.800294486654849	0.0654188808620277	12.2333869994309	2.06159576169624e-34	0.823590640050394	cg24361198	37	1	242002464				0		0				3	chr1:242002240-242002470	NA	NA
cg06878111	cg06878111	0.817114730417538	0.067958767337788	12.0236838075076	2.66805787514593e-33	0.823588324872497	cg06878111	37	10	9999498				0		0				3	chr10:9999400-9999635	NA	NA
cg20790798	cg20790798	0.81158356684423	0.0687909347365901	11.7978272857011	4.00519434427626e-32	0.823551802115399	cg20790798	37	5	1857306	Island			0		0				3	chr5:1857125-1857515	NA	NA
cg08457029	cg08457029	0.764940092411562	0.0692369412830087	11.0481497050085	2.23779528395087e-28	0.823540795749123	cg08457029	37	16	75313404				0		0				3	chr16:75313205-75313610	NA	NA
cg08502377	cg08502377	0.8335211172989	0.0813508345579999	10.2460057334093	1.23335422862171e-24	0.823342431962729	cg08502377	37	17	75209944	S_Shore	SEC14L1;SEC14L1;SEC14L1;SEC14L1;SEC14L1	Body;Body;Body;Body;Body	0		0				3	chr17:75209500-75210335	NA	NA
cg01219135	cg01219135	0.830355628947206	0.0926061502068432	8.96652789358525	3.06008460194078e-19	0.823308920386167	cg01219135	37	7	158766336	Island			0		0		7:158766030-158766593	Unclassified_Cell_type_specific	3	chr7:158766160-158766515	NA	NA
cg05057452	cg05057452	0.822383965478713	0.139943673306612	5.87653550923231	4.18941574161741e-09	0.823249956924083	cg05057452	37	16	214970	Island	HBM	TSS1500	0		0				3	chr16:214505-216490	NA	NA
cg23698649	cg23698649	0.823800538060668	0.0566903658691309	14.5315791392563	7.64377829472197e-48	0.823201871505413	cg23698649	37	7	43481974	N_Shelf	HECW1	Body	0		0				NA		NA	NA
cg08054430	cg08054430	0.826273941792994	0.137469777375199	6.01058616351601	1.84853729124263e-09	0.823184809155546	cg08054430	37	14	69153228				0		0				NA		NA	6	chr14:69151829-69153238
cg04386144	cg04386144	0.959518830180566	0.0247264264753446	38.8053983917705	0	0.823168188544902	cg04386144	37	6	43970475	Island	C6orf223	Body	0		0		6:43969772-43971378	Unclassified	3	chr6:43969740-43970790	NA	NA
cg18065464	cg18065464	0.717584085699972	0.104376591309781	6.87495229241817	6.20106081047962e-12	0.823120898634265	cg18065464	37	10	7575015				0		0				NA		NA	6	chr10:7574662-7575652
cg07959977	cg07959977	0.825953889229545	0.0727379186833186	11.3552037806516	6.98767773354443e-30	0.823118552955573	cg07959977	37	1	112525664	S_Shore	KCND3;KCND3	5'UTR;5'UTR	0		0				3	chr1:112525365-112525955	NA	NA
cg10225620	cg10225620	0.777901994534243	0.126165620684473	6.16572082247107	7.01627793351422e-10	0.82299862031058	cg10225620	37	18	8425189				0		0				NA		NA	6	chr18:8424487-8426883
cg03777614	cg03777614	0.824153388707617	0.0789238607758486	10.442385618315	1.58769751812513e-25	0.822960441349177	cg03777614	37	6	32379505				0		0				NA		NA	NA
cg07329404	cg07329404	0.828132051186191	0.138493896498204	5.97955629905274	2.23746223858041e-09	0.822875575445831	cg07329404	37	1	61704412		NFIA;NFIA;NFIA;NFIA	Body;Body;Body;Body	0		0				NA		3	NA
cg04370829	cg04370829	0.814521669018401	0.0692419723064452	11.7634094160917	6.02511640030602e-32	0.822699123308533	cg04370829	37	17	406249	Island			0		0		17:406067-406386	Unclassified_Cell_type_specific	3	chr17:406100-406730	NA	NA
cg04671734	cg04671734	0.824888250339722	0.0647751355195166	12.7346433739407	3.79576516767456e-37	0.822685764901752	cg04671734	37	8	2591207				0		1	chr8:2591169-2591169	8:2591094-2591512	Promoter_Associated_Cell_type_specific	3	chr8:2591125-2591455	NA	NA
cg13547574	cg13547574	0.853511319300356	0.074925170409483	11.3915165575964	4.60897157943466e-30	0.822593731582538	cg13547574	37	7	89840899	Island	STEAP2;STEAP2	TSS200;TSS1500	0		0				NA		6	6	chr7:89838897-89842079
cg09176023	cg09176023	0.775012133793419	0.124937541475818	6.20319661039133	5.53276465653191e-10	0.82258289502494	cg09176023	37	11	124791601	S_Shore	HEPACAM	Body	0		0		11:124790438-124791655	Unclassified_Cell_type_specific	NA		6	NA
cg16300094	cg16300094	0.824362734469925	0.131164140461988	6.28497035520795	3.2791625911086e-10	0.822579856431824	cg16300094	37	10	97470786		ENTPD1	TSS1500	0		0				3	chr10:97470725-97470930	NA	NA
cg17619842	cg17619842	0.84684936138062	0.104960575276349	8.06826143198021	7.13062351980773e-16	0.822514281028925	cg17619842	37	2	186073606				0		0				NA		NA	6	chr2:186072508-186073684
cg12321193	cg12321193	0.822874421101476	0.144680345468403	5.68753425655306	1.28886754576389e-08	0.822482076989912	cg12321193	37	13	78550384		EDNRB	TSS1500	0		0				NA		NA	NA
cg17382986	cg17382986	0.827234849884927	0.0601579244589988	13.7510537028041	5.01931233106604e-43	0.822469644925471	cg17382986	37	14	104768014				0		0				3	chr14:104767785-104768235	NA	NA
cg13583272	cg13583272	0.822568498317755	0.0757499001208292	10.8590043948001	1.80708586327986e-27	0.822360254651638	cg13583272	37	17	739376	Island	NXN	Body	0		0				NA		3	NA
cg12546181	cg12546181	0.84600927726639	0.0788570000506552	10.7283979446712	7.48831323798887e-27	0.82233455817873	cg12546181	37	19	48902029	Island	GRIN2D	Body	0		0		19:48901011-48902555	Promoter_Associated	3	chr19:48901925-48902375	NA	NA
cg06237151	cg06237151	0.827587491936004	0.129143301668028	6.40828816707333	1.47162564621814e-10	0.822276458684693	cg06237151	37	10	46123153		ANUBL1;ANUBL1	Body;Body	0		0				3	chr10:46122905-46123295	NA	NA
cg19611817	cg19611817	0.831314372894506	0.0404845000552333	20.5341395289639	1.06687372979002e-93	0.822262523414818	cg19611817	37	14	45722721	Island	C14orf106	TSS200	1	high-CpG:44792007-44792506	0		14:45721819-45723634	Promoter_Associated	3	chr14:45722145-45722915	NA	NA
cg02730364	cg02730364	0.820604737746602	0.105758752504836	7.75921347700353	8.54576990862609e-15	0.822235601493525	cg02730364	37	10	5019079		AKR1C1	Body	0		0				NA		NA	NA
cg24000535	cg24000535	0.838680874437985	0.0624298755781387	13.4339667774649	3.82367932769548e-41	0.822214554227678	cg24000535	37	14	91110600		LOC101928909;TTC7B	Body;Body	0		0				NA		NA	NA
cg09379737	cg09379737	0.804314173027251	0.118914724240195	6.76378958254677	1.34428281600566e-11	0.822180918788018	cg09379737	37	16	968162	S_Shore	LMF1;LMF1;LMF1	Body;Body;Body	0		0				3	chr16:968085-968375	NA	NA
cg03871034	cg03871034	0.811792887322271	0.0683266696683154	11.8810545174093	1.48482278344013e-32	0.822140543929786	cg03871034	37	22	45473930				0		0				3	chr22:45473725-45474135	NA	NA
cg02567750	cg02567750	0.830671706943202	0.0582084550423618	14.270636565404	3.33520252031115e-46	0.822124492906384	cg02567750	37	1	247569605				0		0				NA		3	6	chr1:247568401-247571205
cg11849132	cg11849132	0.827330075288157	0.0935910709237514	8.83983981722127	9.58559316400096e-19	0.822076461165456	cg11849132	37	19	42348563	N_Shore	LYPD4;DMRTC2	TSS200;TSS1500	0		0				NA		6	NA
cg16210520	cg16210520	0.823803621138515	0.144104733780397	5.7167006213267	1.08612222404742e-08	0.822045321884214	cg16210520	37	14	76372729		TTLL5	Body	0		0				NA		NA	6	chr14:76372526-76373818
cg19089617	cg19089617	0.822284178066678	0.0886704976364427	9.27348103354647	1.80167772264572e-20	0.822042219610468	cg19089617	37	2	42154188				0		0				3	chr2:42153645-42154355	NA	NA
cg00968283	cg00968283	0.822661439721807	0.132417705793448	6.21262417131011	5.21069743415241e-10	0.822033746152216	cg00968283	37	8	145218171		MROH1;MROH1;MROH1;MROH1	5'UTR;5'UTR;5'UTR;5'UTR	0		0				NA		6	NA
cg18950772	cg18950772	0.82216955696785	0.14458142203786	5.68655049438203	1.29631069510452e-08	0.822032146002789	cg18950772	37	10	44758342				0		0				NA		NA	6	chr10:44753502-44760274
cg20069451	cg20069451	0.816971684370583	0.076224602944785	10.7179526400731	8.38385841333871e-27	0.821989149814631	cg20069451	37	17	7306728	N_Shore	TMEM256;TMEM256-PLSCR3;TMEM256	ExonBnd;Body;Body	0		0		17:7306504-7308043	Promoter_Associated	3	chr17:7306600-7307015	NA	NA
cg02708490	cg02708490	0.786607055105022	0.123942019175081	6.34657285995846	2.20164301221093e-10	0.821956893117626	cg02708490	37	5	177673400		COL23A1;COL23A1	ExonBnd;Body	0		0				NA		6	NA
[truncated: 5,724 more rows]
