# Supplementary material for: Genome-Wide DNA Methylation Profiles in Whole-Blood and Buccal Samples—Cross-Sectional, Longitudinal, and across Platforms
Source: Int J Mol Sci. 2023 Sep 27;24(19):14640. doi: 10.3390/ijms241914640 (PMC10572275; doi:10.3390/ijms241914640)
Supplement: Supplementary file 1 [file ijms-24-14640-s001.zip › tables_compressed/Supplemental_table_3.csv]

	Row.names	estimate	RobustSE	RobustZ	pvalue	cor	IlmnID	Genome_Build	CHR	MAPINFO	Relation_to_UCSC_CpG_Island	UCSC_RefGene_Name	UCSC_RefGene_Group	Phantom4_Enhancer	Phantom4_Enhancers	Phantom5_Enhancer	Phantom5_Enhancers	Regulatory_Feature_Name	Regulatory_Feature_Group	DNase_Hypersensitivity_Evidence_Count	DNase_Hypersensitivity_NAME	OpenChromatin_Evidence_Count	TFBS_Evidence_Count	TFBS_NAME	DMR
cg13736263	cg13736263	0.984061176639974	0.0164053938842893	59.9840018216428	0	0.98384692498048	cg13736263	37	10	102778909	Island	PDZD7	Body	0		0		10:102778569-102779200	Unclassified	3	chr10:102778780-102779275	NA	NA
cg06536614	cg06536614	0.978389757995005	0.0208923097421357	46.8301384610331	0	0.981984011750507	cg06536614	37	5	135416381	Island	MIR886	TSS200	0		1	chr5:135416297-135416297	5:135416212-135416626	Unclassified_Cell_type_specific	3	chr5:135416105-135416475	NA	NA
cg26896946	cg26896946	0.978808601020235	0.0202431931629208	48.3524804186083	0	0.981965152077377	cg26896946	37	5	135416405	Island	MIR886	TSS200	0		1	chr5:135416297-135416297	5:135416212-135416626	Unclassified_Cell_type_specific	3	chr5:135416105-135416475	NA	NA
cg25340688	cg25340688	0.97830785398829	0.0208598322809681	46.8991236751635	0	0.98120989913768	cg25340688	37	5	135416398	Island	MIR886	TSS200	0		1	chr5:135416297-135416297	5:135416212-135416626	Unclassified_Cell_type_specific	3	chr5:135416105-135416475	NA	NA
cg03849834	cg03849834	0.986646510792605	0.0230924905746103	42.7258596297709	0	0.980076302320356	cg03849834	37	6	41195891		TREML4	TSS200	0		0				3	chr6:41195845-41196110	NA	NA
cg05597431	cg05597431	0.978938148217299	0.0347583968476396	28.1640765110195	1.61140737434761e-174	0.979914882198726	cg05597431	37	5	404320		AHRR;LOC100310782	Body;Body	0		0				NA		6	NA
cg01242677	cg01242677	0.973332497949832	0.0237821707199783	40.9269830500451	0	0.979666934504255	cg01242677	37	7	16439847		ISPD;ISPD	Body;Body	0		0				3	chr7:16439680-16440250	NA	NA
cg23603995	cg23603995	0.976800789676012	0.0226243536407067	43.1747489978458	0	0.978939942650486	cg23603995	37	6	157198648		ARID1B;ARID1B;ARID1B	Body;Body;Body	0		0				NA		NA	NA
cg00124993	cg00124993	0.986733111667166	0.0213827944634641	46.1461252575362	0	0.978420368586557	cg00124993	37	5	135416412	Island	MIR886	TSS200	0		0		5:135416212-135416626	Unclassified_Cell_type_specific	3	chr5:135416105-135416475	NA	NA
cg20540428	cg20540428	0.977975783551387	0.0246022294641108	39.7515105278583	0	0.977637557865667	cg20540428	37	3	73045686	N_Shore	PPP4R2	TSS1500	0		0		3:73045395-73047299	Promoter_Associated_Cell_type_specific	NA		6	6	chr3:73045139-73048670
cg07180897	cg07180897	0.976759039625224	0.0220344164293584	44.3287909510416	0	0.97712578367619	cg07180897	37	6	32729130	N_Shore	HLA-DQB2	Body	0		0				3	chr6:32728705-32729195	NA	NA
cg02891314	cg02891314	0.975957232881355	0.0243529976884471	40.0754455515898	0	0.97581043015832	cg02891314	37	5	179741120	Island	GFPT2	Body	0		0				3	chr5:179741100-179741450	NA	NA
cg18797653	cg18797653	0.974996052639619	0.0218575888511262	44.6067523403608	0	0.975695753834015	cg18797653	37	5	135416613	S_Shore	MIR886	TSS1500	0		0		5:135416212-135416626	Unclassified_Cell_type_specific	3	chr5:135416585-135416855	NA	NA
cg12741994	cg12741994	0.973652550726479	0.0324017626388944	30.0493698931591	2.22508577749226e-198	0.97496634519352	cg12741994	37	3	170137321	Island	CLDN11	Body	0		0		3:170136091-170137789	Unclassified	3	chr3:170136920-170137855	NA	NA		CDMR
cg06864789	cg06864789	0.988507681317245	0.0279358675812343	35.3848928601476	2.9157314546487e-274	0.974965159300189	cg06864789	37	6	139012992	N_Shore			0		0		6:139012853-139014693	Unclassified	3	chr6:139012585-139013415	NA	NA
cg13308137	cg13308137	0.973483350905708	0.0217393290247629	44.7798250717319	0	0.974847990893462	cg13308137	37	11	47528955		CUGBP1	5'UTR	0		0				3	chr11:47528545-47529110	NA	NA
cg08745965	cg08745965	0.969518814053073	0.0225869955510662	42.9237616778699	0	0.974791047206686	cg08745965	37	5	135416529	S_Shore	MIR886	TSS1500	0		0		5:135416212-135416626	Unclassified_Cell_type_specific	NA		6	6	chr5:135415713-135417420
cg06725997	cg06725997	0.967377804295059	0.0289064661689004	33.46579269298	1.51664618141539e-245	0.974686971727464	cg06725997	37	7	55955169	Island			1	high-CpG:55922623-55923074	0		7:55954729-55956110	Promoter_Associated	3	chr7:55954780-55955415	NA	NA
cg03916490	cg03916490	0.972201733256062	0.0175715978049759	55.3280210511508	0	0.974597065297457	cg03916490	37	7	1080558	N_Shore	C7orf50;C7orf50;C7orf50	Body;Body;Body	0		0				3	chr7:1080420-1080795	NA	NA
cg08153079	cg08153079	0.972122004777469	0.0182066858754793	53.3936824870868	0	0.974418286419038	cg08153079	37	17	45905712	N_Shelf	MRPL10	Body	0		0				NA		NA	NA
cg23248424	cg23248424	0.973860506264811	0.0271121609505586	35.9196933081333	1.50525441192069e-282	0.973968080941962	cg23248424	37	5	179741104	Island	GFPT2	Body	0		0				3	chr5:179741100-179741450	NA	NA
cg03251655	cg03251655	0.969036392257149	0.0228141246320655	42.4752826542885	0	0.973889278985907	cg03251655	37	17	33759512		SLFN12;SLFN12	1stExon;5'UTR	0		0		17:33759407-33760912	Unclassified	3	chr17:33759480-33759735	NA	NA
cg22355889	cg22355889	0.969291273494183	0.0373624290985857	25.9429404586244	2.18440337584297e-148	0.973777279228121	cg22355889	37	11	107461585	N_Shore	ELMOD1;LOC643923;ELMOD1	TSS1500;TSS1500;TSS1500	0		0				3	chr11:107460685-107461715	NA	NA		CDMR
cg20846728	cg20846728	0.973161356505892	0.0214364968994008	45.3974061654214	0	0.973638288284074	cg20846728	37	2	1843184	S_Shore	MYT1L	Body	0		0				3	chr2:1842920-1843395	NA	NA
cg01171360	cg01171360	0.978047200916131	0.0199276809016397	49.0798305002795	0	0.973324789391827	cg01171360	37	6	293285	S_Shore	DUSP22	Body	0		0				3	chr6:292620-294070	NA	NA
cg21245653	cg21245653	0.965540824566486	0.020225686932058	47.7383451948962	0	0.973123189390659	cg21245653	37	22	50426164	S_Shelf			0		0				NA		NA	NA
cg05373962	cg05373962	0.981257907081924	0.0238566257741345	41.131462444526	0	0.972323049628691	cg05373962	37	22	49881684	N_Shore			0		0				3	chr22:49881580-49881875	NA	NA		RDMR
cg01324343	cg01324343	0.968645076195081	0.0230944237188372	41.9428121691989	0	0.972321213794465	cg01324343	37	3	183735012	N_Shore	ABCC5;ABCC5	5'UTR;5'UTR	0		0		3:183734664-183736467	Promoter_Associated	3	chr3:183734960-183735450	NA	NA
cg17713488	cg17713488	0.982237986604924	0.022010424520315	44.6260355268635	0	0.972317317770659	cg17713488	37	19	10077935	S_Shore	COL5A3	Body	0		0				NA		6	NA
cg10296238	cg10296238	0.966691116773318	0.032202334426319	30.0192869242188	5.49762755901599e-198	0.972312700417212	cg10296238	37	21	47605174	S_Shelf	C21orf56;C21orf56	TSS1500;TSS1500	0		0				NA		6	6	chr21:47602129-47605920
cg01079515	cg01079515	0.974042715314963	0.0283597868246638	34.3459110372389	1.62098056225156e-258	0.972201405899015	cg01079515	37	3	195576629				0		0		3:195576385-195576921	Unclassified_Cell_type_specific	3	chr3:195576545-195576895	NA	NA
cg15652532	cg15652532	0.966608331286312	0.0285585112417726	33.8465938613933	4.07308051145484e-251	0.972196057852563	cg15652532	37	2	30669759	N_Shore	LCLAT1;LCLAT1	TSS1500;TSS1500	0		0		2:30669584-30671091	Promoter_Associated	3	chr2:30669500-30669890	NA	NA
cg16660312	cg16660312	0.97133871355287	0.0252193911237822	38.5155497523842	0	0.972146176282964	cg16660312	37	2	242750036		NEU4;NEU4	TSS200;TSS200	0		0				3	chr2:242749780-242750275	NA	NA
cg07158503	cg07158503	0.976493231674042	0.020987862604231	46.5265687167776	0	0.971735987801787	cg07158503	37	5	135415693	N_Shore			0		0		5:135415053-135416202	Unclassified_Cell_type_specific	NA		6	NA		RDMR
cg15737168	cg15737168	0.965496228196769	0.0327192383494148	29.5085178293595	2.2385426504874e-191	0.97172483479086	cg15737168	37	11	120974095		TECTA	Body	0		0				NA		NA	NA
cg25612754	cg25612754	0.957197518712654	0.0284879248447819	33.6001138702801	1.67110870438845e-247	0.971722811982422	cg25612754	37	7	948567	Island	ADAP1	Body	0		0		7:947656-950542	Unclassified	3	chr7:948205-948750	NA	NA
cg26426080	cg26426080	0.971125824611613	0.0276569579076614	35.11325532815	4.231031221711e-270	0.971640373033839	cg26426080	37	1	3039210	S_Shore	PRDM16;PRDM16	Body;Body	0		0				3	chr1:3039000-3039270	NA	NA
cg15639842	cg15639842	0.982696514877171	0.0231475681671044	42.4535531241551	0	0.971321738633459	cg15639842	37	17	79404099		BAHCC1	Body	0		0				NA		6	6	chr17:79403477-79404149
cg15532640	cg15532640	0.971729451871192	0.022782715075649	42.6520477758953	0	0.971300884236602	cg15532640	37	12	129554566				0		0				3	chr12:129554500-129554795	NA	NA
cg08762424	cg08762424	0.968022623506718	0.0292342338219137	33.1126387441389	1.954987216699e-240	0.971062515291142	cg08762424	37	6	31275881	N_Shore			0		1	chr6:31275830-31275830	6:31275659-31276809	Promoter_Associated	3	chr6:31275805-31276895	NA	NA
cg10578777	cg10578777	0.975328383557151	0.0271898217599375	35.8710841199495	8.629268421549e-282	0.970850660014509	cg10578777	37	12	7781093	Island			0		1	chr12:7781011-7781011			3	chr12:7780905-7781215	NA	NA
cg11608150	cg11608150	0.959892667814013	0.0247782869193936	38.7392667998658	0	0.970759285683891	cg11608150	37	5	135415948	N_Shore			0		0		5:135415053-135416202	Unclassified_Cell_type_specific	3	chr5:135415705-135416015	NA	NA		RDMR
cg10023837	cg10023837	0.973416270596279	0.00964127493131348	100.963438708169	0	0.970592099355343	cg10023837	37	6	32146595		AGPAT1;RNF5;RNF5P1	TSS1500;Body;Body	0		0				3	chr6:32146305-32146695	NA	NA
cg19384241	cg19384241	0.974568981724584	0.0268155458246002	36.3434325782221	3.33671089405236e-289	0.970178250987206	cg19384241	37	2	55393977				0		0				NA		NA	NA
cg14458575	cg14458575	0.97411625969642	0.0286005816003428	34.0593164610591	2.95452996140385e-254	0.970170187847533	cg14458575	37	2	238380390	N_Shelf			0		0		2:238380358-238380423	Unclassified	3	chr2:238380165-238380435	NA	NA
cg25828445	cg25828445	0.974778495206382	0.0366368318075824	26.6065171881112	5.70612899713657e-156	0.97015183509797	cg25828445	37	12	7781288	S_Shore			0		0				3	chr12:7781265-7781535	NA	NA
cg14522097	cg14522097	0.971026130764362	0.034740586486181	27.9507696610307	6.45181603586819e-172	0.970081762482981	cg14522097	37	5	150605036	S_Shore	CCDC69	TSS1500	0		0				NA		NA	NA
cg18678645	cg18678645	0.968476644272896	0.0245218301965223	39.4944682558909	0	0.970072081494899	cg18678645	37	5	135416331	Island	MIR886	TSS200	0		1	chr5:135416297-135416297	5:135416212-135416626	Unclassified_Cell_type_specific	3	chr5:135416105-135416475	NA	NA
cg17250082	cg17250082	0.962232656003342	0.0329990766936926	29.1593811831487	6.35293048472781e-187	0.969994184921882	cg17250082	37	6	31275875	N_Shore			0		1	chr6:31275830-31275830	6:31275659-31276809	Promoter_Associated	3	chr6:31275805-31276895	NA	NA
cg14687298	cg14687298	0.970682833911633	0.0259828734406993	37.3585637526589	1.84087643918092e-305	0.969983403877146	cg14687298	37	12	31272119				0		0				3	chr12:31271860-31272175	NA	NA
cg04798314	cg04798314	0.97047410344167	0.0313991063013926	30.9076982677888	9.41329169255489e-210	0.969664615314235	cg04798314	37	1	246668601	N_Shore	SMYD3	Body	0		0				NA		NA	NA
cg04462567	cg04462567	0.973263069847173	0.0359838228864578	27.0472393363589	4.11600693774489e-161	0.969466139560299	cg04462567	37	17	6455368	N_Shelf	PITPNM3;PITPNM3	Body;Body	0		0		17:6455345-6455403	Unclassified_Cell_type_specific	3	chr17:6455185-6455635	NA	NA
cg06478886	cg06478886	0.970247549989512	0.0213604020859929	45.4227193890583	0	0.969437815718259	cg06478886	37	5	135416029	N_Shore			0		0		5:135415053-135416202	Unclassified_Cell_type_specific	NA		6	6	chr5:135415713-135417420	RDMR
cg02291365	cg02291365	0.969639109047334	0.0209158439940284	46.3590715882261	0	0.969398481366368	cg02291365	37	13	25317267	N_Shelf			0		0				3	chr13:25317180-25317455	NA	NA		CDMR
cg19665696	cg19665696	0.970865337613451	0.0240793341418199	40.3194428839	0	0.969178562247498	cg19665696	37	7	949154	Island	ADAP1	Body	0		1	chr7:949099-949099	7:947656-950542	Unclassified	3	chr7:949020-949915	NA	NA
cg15636421	cg15636421	0.968786480821329	0.0226084240330894	42.8506860718565	0	0.969112635358512	cg15636421	37	21	33242495	N_Shelf			0		0				NA		NA	NA
cg04481923	cg04481923	0.964870732611193	0.0240754796338319	40.0769059344229	0	0.968949261082839	cg04481923	37	5	135416205	Island	MIR886	Body	0		0				3	chr5:135416105-135416475	NA	NA
cg20356637	cg20356637	0.960396687211475	0.0286225382981067	33.5538615481563	7.90800881847622e-247	0.968909198317752	cg20356637	37	15	67356310	N_Shore			0		0				3	chr15:67356065-67356975	NA	NA		RDMR
cg24609819	cg24609819	0.968682305432642	0.0271337432307871	35.7002827510188	3.9134277422607e-279	0.968831530271396	cg24609819	37	10	52840377		PRKG1;PRKG1	Body;Body	0		0				3	chr10:52840145-52840470	NA	NA
cg22238209	cg22238209	0.966127866909396	0.0297787518435961	32.4435312797423	6.68292189925914e-231	0.968824555546587	cg22238209	37	19	35800743	Island	MAG;MAG	Body;Body	0		0				3	chr19:35800400-35800835	NA	NA
cg23030339	cg23030339	0.969340473699284	0.0344857105379637	28.1084674950276	7.71919279658174e-174	0.96853956615547	cg23030339	37	3	31703127		OSBPL10	3'UTR	0		0				NA		NA	4	chr3:31702353-31708097
cg21548813	cg21548813	0.975512562187619	0.0251712648030077	38.7550077368801	0	0.96842344899674	cg21548813	37	6	291882	N_Shore	DUSP22	TSS1500	0		0		6:291596-292679	Promoter_Associated	3	chr6:291125-291895	NA	NA
cg24147543	cg24147543	0.958183260845454	0.0267284088598147	35.8488702365688	1.9151242251612e-281	0.968418562820857	cg24147543	37	6	32554481	S_Shelf	HLA-DRB1	Body	0		0				NA		5	6	chr6:32553395-32554995
cg00308130	cg00308130	0.965526394530636	0.0249804595356305	38.6512663289269	0	0.968033036377367	cg00308130	37	5	135415190	Island			0		0		5:135415053-135416202	Unclassified_Cell_type_specific	3	chr5:135415105-135415415	NA	NA		RDMR
cg02743650	cg02743650	0.968205500363668	0.0166092774730306	58.2930535019237	0	0.967835775999082	cg02743650	37	11	18727552	Island	IGSF22	Body	0		0		11:18727303-18728908	Unclassified_Cell_type_specific	3	chr11:18727065-18727795	NA	NA		DMR
cg18110333	cg18110333	0.975197508470509	0.027809585707264	35.0669556438514	2.15079766638524e-269	0.967813185929789	cg18110333	37	6	292329	Island	DUSP22;DUSP22	1stExon;5'UTR	1	high-CpG:237033-237532	0		6:291596-292679	Promoter_Associated	3	chr6:291945-292595	NA	NA
cg01114163	cg01114163	0.968312755814854	0.0287321512807597	33.7013663318443	5.52030760797376e-249	0.967807799019759	cg01114163	37	5	1856713	N_Shore			0		0				3	chr5:1856705-1857035	NA	NA
cg18136963	cg18136963	0.996446873682008	0.0354329266495269	28.1220595616623	5.26500996289927e-174	0.967623907547109	cg18136963	37	6	139013146	N_Shore			0		0		6:139012853-139014693	Unclassified	3	chr6:139012585-139013415	NA	NA
cg20747751	cg20747751	0.969429981456466	0.0169776521640117	57.1003559321007	0	0.96749258264699	cg20747751	37	11	1087785		MUC2	Body	0		0				NA		6	NA
cg24608381	cg24608381	0.962445389073775	0.0283100458967224	33.996602922682	2.5007934632328e-253	0.967462264373305	cg24608381	37	2	139538746	S_Shore	NXPH2	TSS1500	0		0				NA		6	6	chr2:139536425-139539146	RDMR
cg07598034	cg07598034	0.968299274930706	0.0194477810998657	49.7897045405037	0	0.967401992518491	cg07598034	37	7	134001087	N_Shore	SLC35B4	Body	0		0		7:134000272-134002258	Promoter_Associated	3	chr7:134000505-134001575	NA	NA
cg26400491	cg26400491	0.957378292560536	0.0367213278462161	26.0714508083669	7.68593682288608e-150	0.967337732895082	cg26400491	37	8	144891915	Island	SCRIB;SCRIB	Body;Body	0		0		8:144891862-144892098	Unclassified_Cell_type_specific	NA		6	6	chr8:144886470-144892887
cg02196379	cg02196379	0.97593796435607	0.0124775013899626	78.2158169215797	0	0.967239152226502	cg02196379	37	16	16215875		ABCC1;ABCC1;ABCC1;ABCC1;ABCC1	Body;Body;Body;Body;Body	0		0				NA		NA	NA
cg07332563	cg07332563	0.981754708994173	0.0266555691062973	36.8311291752626	5.86418724190925e-297	0.967232266270162	cg07332563	37	6	291687	N_Shore	DUSP22	TSS1500	0		0		6:291596-292679	Promoter_Associated	3	chr6:291125-291895	NA	NA
cg26421593	cg26421593	0.974554493971197	0.0444990744354234	21.9005565022585	2.56627322248495e-106	0.967111897434875	cg26421593	37	12	678960	Island	NINJ2	Body	0		0		12:678572-680056	Promoter_Associated	NA		6	6	chr12:678237-682083
cg21346589	cg21346589	0.961753237391788	0.0170222527427853	56.499762512304	0	0.966985654453422	cg21346589	37	10	134818842	N_Shelf			0		0				NA		6	NA
cg12623302	cg12623302	0.965879371300317	0.0264974925735751	36.4517272197879	6.45930691873653e-291	0.966959353869326	cg12623302	37	6	28058802		ZSCAN12L1	TSS200	0		0				3	chr6:28058785-28058995	NA	NA
cg00397324	cg00397324	0.962451580607851	0.0244020593593902	39.4414080563036	0	0.966898123189462	cg00397324	37	21	42798594	Island	MX1;MX1	5'UTR;5'UTR	0		0		21:42797543-42799269	Promoter_Associated_Cell_type_specific	3	chr21:42798540-42799290	NA	NA		DMR
cg24702069	cg24702069	0.954023307535116	0.0351199944688532	27.1646770440471	1.69873892533577e-162	0.96689350561122	cg24702069	37	13	109352806		MYO16	Body	0		0				3	chr13:109352780-109353095	NA	NA		DMR
cg07157030	cg07157030	0.959414337877091	0.0314259222232066	30.5293932525744	1.06171067548398e-204	0.96660578379597	cg07157030	37	14	63671356		RHOJ;RHOJ	5'UTR;1stExon	0		0				3	chr14:63671325-63671750	NA	NA
cg15007983	cg15007983	0.968870757302512	0.0279654612465083	34.6452629106371	5.26443920726514e-263	0.966584532978449	cg15007983	37	19	18699326	N_Shore	C19orf60;C19orf60	TSS200;TSS200	0		0		19:18699166-18700575	Promoter_Associated	3	chr19:18699105-18699770	NA	NA
cg22757362	cg22757362	0.964813005833861	0.0321811118523541	29.9807231726608	1.7505445521993e-197	0.966543275386234	cg22757362	37	10	43721445	N_Shelf	RASGEF1A	5'UTR	0		0				3	chr10:43721245-43721555	NA	NA
cg25498107	cg25498107	0.960936005730785	0.0274215326006096	35.0431181118382	4.9636593732535e-269	0.966477588781257	cg25498107	37	15	41100233	S_Shore	DNAJC17;ZFYVE19	TSS1500;Body	0		0		15:41098855-41100467	Promoter_Associated	NA		6	6	chr15:41098811-41100713
cg01097406	cg01097406	0.966031199454602	0.028022876922963	34.4729487307921	2.0405534914237e-260	0.966460180569464	cg01097406	37	16	89675127				0		0				3	chr16:89674920-89675135	NA	NA
cg13012494	cg13012494	0.98054761106427	0.031785017434585	30.8493652105833	5.71252960123112e-209	0.966389421141889	cg13012494	37	21	47604986	S_Shelf	C21orf56;C21orf56	TSS1500;TSS1500	0		0		21:47604488-47605128	Unclassified	3	chr21:47604520-47605155	NA	NA
cg11957777	cg11957777	0.968068513751842	0.0182732837148895	52.9772606202704	0	0.966336223982657	cg11957777	37	2	128015142		ERCC3	3'UTR	0		0				NA		NA	NA
cg13768055	cg13768055	0.962986075583888	0.0269874175260499	35.6827797492797	7.31269744708744e-279	0.966313251119619	cg13768055	37	17	65505		RPH3AL	Body	0		0		17:65080-65648	Unclassified_Cell_type_specific	3	chr17:65285-65790	NA	NA
cg05526015	cg05526015	0.96052132048601	0.0573783841319119	16.7401249620029	6.68477075946639e-63	0.966259251321393	cg05526015	37	6	170553845				0		0		6:170553340-170553922	Unclassified_Cell_type_specific	3	chr6:170553665-170554375	NA	NA
cg02938172	cg02938172	0.970737739802101	0.0238998732434492	40.6168572491561	0	0.966144190042708	cg02938172	37	17	185152	Island	RPH3AL	5'UTR	0		0				3	chr17:184645-185175	NA	NA
cg03180457	cg03180457	0.955223324938838	0.011729270763516	81.4392765072887	0	0.966110150096592	cg03180457	37	10	43133994	Island	ZNF33B	TSS200	1	high-CpG:42453927-42454082	0		10:43133280-43134697	Promoter_Associated	3	chr10:43133920-43134455	NA	NA
cg17292337	cg17292337	0.964827563919289	0.0291270441377089	33.1248017944323	1.30629175912574e-240	0.966066555790268	cg17292337	37	12	31272112				0		0				3	chr12:31271860-31272175	NA	NA
cg02754929	cg02754929	0.962165117731291	0.0266456512695476	36.1096491130212	1.60040230574585e-285	0.966040332367222	cg02754929	37	4	3295736	S_Shore			0		0				3	chr4:3294420-3296715	NA	NA		RDMR
cg04803856	cg04803856	0.96325306756609	0.0244079403426186	39.4647419669475	0	0.965998077111446	cg04803856	37	14	105850371	N_Shore	PACS2;PACS2	Body;Body	0		0		14:105850303-105850642	Unclassified_Cell_type_specific	NA		6	NA
cg23497383	cg23497383	0.966465962281558	0.0376010569066561	25.7031594798197	1.07758412905581e-145	0.965960691362351	cg23497383	37	2	239140182	Island	LOC151174;LOC643387;LOC151174	Body;TSS200;Body	0		0		2:239139148-239140591	Unclassified_Cell_type_specific	3	chr2:239140180-239140435	NA	NA
cg14417784	cg14417784	0.966366460717013	0.0241086746913063	40.0837654118536	0	0.965936238452823	cg14417784	37	2	131009681	Island			0		0				NA		6	NA
cg08960815	cg08960815	0.963386086251269	0.0261459262093486	36.8465082681525	3.32642922202897e-297	0.965909685665392	cg08960815	37	7	150264767		GIMAP4	5'UTR	0		0				NA		NA	3	chr7:150264265-150265400
cg10317314	cg10317314	0.965261155265105	0.0272532390650388	35.4182177377722	8.95322200371355e-275	0.96588558612579	cg10317314	37	12	31272114				0		0				3	chr12:31271860-31272175	NA	NA
cg02169857	cg02169857	0.967322562230635	0.0276458266555571	34.9898223078163	3.2133327397016e-268	0.965780986333267	cg02169857	37	2	110969641	N_Shore	NCRNA00116	Body	0		0		2:110969114-110970652	NonGene_Associated	3	chr2:110969540-110970515	NA	NA
cg23066280	cg23066280	0.951904050655589	0.0241178480265994	39.4688634577074	0	0.965731001852761	cg23066280	37	7	158032496		PTPRN2;PTPRN2;PTPRN2	Body;Body;Body	0		0				3	chr7:158031765-158032555	NA	NA
cg25303761	cg25303761	0.961704302094049	0.0215651318478313	44.595336067503	0	0.965684803835244	cg25303761	37	1	31256028				0		0		1:31254883-31256722	Unclassified	3	chr1:31255780-31256315	NA	NA
cg12537405	cg12537405	0.956765356940662	0.0207380812899355	46.135673959625	0	0.965646214263496	cg12537405	37	10	134898881	S_Shore			0		0				3	chr10:134898745-134899075	NA	NA
cg21200382	cg21200382	0.964933919773519	0.0469255917716913	20.5630634232221	5.88008457600279e-94	0.965609357624557	cg21200382	37	7	140103764		RAB19	TSS200	0		0		7:140103543-140104423	Promoter_Associated	3	chr7:140103620-140104095	NA	NA
cg05401945	cg05401945	0.966084562637772	0.0277329714679267	34.8352344340402	7.125020562053e-266	0.965608977634827	cg05401945	37	3	56590734	N_Shore	CCDC66;CCDC66;CCDC66	TSS1500;TSS1500;TSS1500	0		0		3:56590485-56592068	Promoter_Associated	3	chr3:56590620-56590810	NA	NA
cg03395511	cg03395511	0.978111306201766	0.0265444179204702	36.8480977481702	3.13706703302031e-297	0.965589168227683	cg03395511	37	6	291903	N_Shore	DUSP22	TSS200	0		0		6:291596-292679	Promoter_Associated	NA		6	6	chr6:286278-300803
cg10590925	cg10590925	0.966308474859032	0.0235182478989732	41.0876047828895	0	0.965530882158244	cg10590925	37	11	1463620	N_Shore	BRSK2	Body	1	low-CpG:1420034-1420275	0				3	chr11:1463205-1463675	NA	NA
cg18892128	cg18892128	0.968314471109648	0.0588857000340283	16.4439663712937	9.26515972748634e-61	0.965516876257417	cg18892128	37	6	31409575				0		0		6:31409301-31409830	Unclassified	3	chr6:31409285-31409675	NA	NA
cg23759393	cg23759393	0.96858005324726	0.0204558599556457	47.3497596946511	0	0.965314625965432	cg23759393	37	7	158110405	N_Shore	PTPRN2;PTPRN2;PTPRN2	Body;Body;Body	0		0				3	chr7:158110340-158110495	NA	NA
cg18770216	cg18770216	0.960787624518858	0.0410845388776105	23.3856251224095	5.98545254123377e-121	0.965241596358152	cg18770216	37	3	124491657		ITGB5	Body	0		0				NA		5	6	chr3:124490611-124491894
cg06295223	cg06295223	0.967753432433753	0.0344357809783022	28.10313589355	8.96876470599338e-174	0.965238992017289	cg06295223	37	16	90143751	Island	PRDM7	TSS1500	0		1	chr16:90143699-90143699	16:90143474-90144795	Promoter_Associated	3	chr16:90143740-90144115	NA	NA
cg08477332	cg08477332	0.967337284772283	0.0247539789659389	39.0780523043719	0	0.965196979669951	cg08477332	37	1	153590243		S100A14	TSS1500	0		0		1:153589758-153590695	Unclassified	3	chr1:153590045-153590575	NA	NA
cg23623659	cg23623659	0.965184879889649	0.0214919278317886	44.9091811327436	0	0.965189594409789	cg23623659	37	17	4925475		KIF1C	Body	0		0				NA		6	NA
cg21862353	cg21862353	0.963714843582586	0.0333040266149203	28.9368866631532	4.10355239102295e-184	0.965156364177067	cg21862353	37	2	1801628	Island	MYT1L	Body	0		0				NA		NA	NA
cg23221052	cg23221052	0.965566614299191	0.0286716556500284	33.6766954125384	1.26835258633248e-248	0.965147004943174	cg23221052	37	5	179740743	Island	GFPT2	Body	0		0				3	chr5:179740685-179741055	NA	NA
cg03847932	cg03847932	0.964197157043654	0.0387416520676443	24.8878688848925	1.00680706572554e-136	0.965131053890268	cg03847932	37	3	73045556	N_Shore	PPP4R2	TSS1500	0		0		3:73045395-73047299	Promoter_Associated_Cell_type_specific	NA		6	6	chr3:73045139-73048670
cg00021855	cg00021855	0.965974285073715	0.0251228567019708	38.4500177082941	0	0.965080497626528	cg00021855	37	8	144690956	N_Shore	PYCRL	Body	0		0				3	chr8:144690905-144691055	NA	NA
cg25107000	cg25107000	0.971175178987649	0.0279823797099412	34.7066685912572	6.24943169992773e-264	0.965073300008177	cg25107000	37	6	31275643	N_Shore			0		0				3	chr6:31275505-31275735	NA	NA
cg10327440	cg10327440	0.962924820569227	0.0333752762541985	28.8514412056168	4.86026589504766e-183	0.965047244031864	cg10327440	37	1	227177885		CDC42BPA;CDC42BPA	3'UTR;3'UTR	0		0		1:227177879-227178222	Unclassified_Cell_type_specific	NA		6	6	chr1:227177604-227178534
cg26668828	cg26668828	0.96263363022842	0.0252436817068545	38.133646328104	0	0.964986327314748	cg26668828	37	6	292823	Island	DUSP22	Body	0		0		6:292711-293164	Promoter_Associated	3	chr6:292620-294070	NA	NA
cg02487331	cg02487331	0.965651244449307	0.029810157667415	32.3933625317535	3.40385192087421e-230	0.964974688426707	cg02487331	37	1	146550467	Island			0		0				3	chr1:146549505-146552150	NA	NA
cg13148921	cg13148921	0.964192111319318	0.0263580983538149	36.5804884091635	5.84340604763286e-293	0.964914062914608	cg13148921	37	15	80853140		ARNT2	Body	0		0				3	chr15:80853125-80853635	NA	NA
cg04482597	cg04482597	0.964551584701524	0.0252426745409878	38.2111484714242	0	0.964780279441989	cg04482597	37	9	37486041	Island	POLR1E;POLR1E	1stExon;5'UTR	0		0		9:37485302-37486786	Promoter_Associated	NA		6	6	chr9:37485072-37487818	RDMR
cg25738961	cg25738961	0.947427436975724	0.00955703026754384	99.1340835440519	0	0.964638825928855	cg25738961	37	12	679099	Island	NINJ2	Body	0		0		12:678572-680056	Promoter_Associated	3	chr12:678965-679375	NA	NA
cg05926478	cg05926478	0.973549873083267	0.018640580940806	52.2274427055045	0	0.964566390567123	cg05926478	37	4	151174724	N_Shelf	DCLK2;DCLK2	Body;Body	0		0				NA		NA	NA
cg25399239	cg25399239	0.96430059766126	0.0287231762577226	33.5722132193509	4.26905451805662e-247	0.964512629738617	cg25399239	37	6	139013092	N_Shore			0		0		6:139012853-139014693	Unclassified	3	chr6:139012585-139013415	NA	NA
cg15837280	cg15837280	0.970282802976473	0.0245574133057187	39.5107901185393	0	0.964468766914658	cg15837280	37	5	135415258	Island			0		0		5:135415053-135416202	Unclassified_Cell_type_specific	3	chr5:135415105-135415415	NA	NA		RDMR
cg03651054	cg03651054	0.958641898192503	0.0318510583739412	30.0976465817165	5.2014082648054e-199	0.964402832467473	cg03651054	37	13	50194643				0		0				3	chr13:50194340-50194870	NA	NA
cg15465743	cg15465743	0.964511179660828	0.0274563670900095	35.1288710738349	2.44381477707653e-270	0.964388836524515	cg15465743	37	11	1413145	S_Shore	BRSK2	Body	0		0				3	chr11:1411785-1413910	NA	NA
cg04574896	cg04574896	0.971061497301994	0.0207866330707338	46.715670305894	0	0.964381640361113	cg04574896	37	1	109247738				0		0				3	chr1:109247505-109247875	NA	NA
cg18771300	cg18771300	0.953336728216641	0.0305399669971908	31.2160366219234	6.45588288663626e-214	0.964370659111624	cg18771300	37	14	63671737		RHOJ	1stExon	0		0				3	chr14:63671325-63671750	NA	NA
cg13045913	cg13045913	0.963922266580304	0.0299934278551134	32.1377826914829	1.30852854549385e-226	0.964277509147859	cg13045913	37	15	41100308	S_Shore	DNAJC17;ZFYVE19	TSS1500;Body	0		0		15:41098855-41100467	Promoter_Associated	3	chr15:41100240-41100595	NA	NA
cg14209346	cg14209346	0.958497918025107	0.0270294450315159	35.4612503848123	1.94592137203023e-275	0.964166784629623	cg14209346	37	3	5625835				0		0				3	chr3:5625725-5625915	NA	NA
cg01124132	cg01124132	0.957724911391672	0.02624802128833	36.4875089391017	1.74996662849963e-291	0.9640837774673	cg01124132	37	22	32599511		RFPL2;RFPL2;RFPL2	TSS200;5'UTR;TSS1500	0		0				NA		6	6	chr22:32598117-32603686
cg24494556	cg24494556	0.96541113959757	0.0221751672146938	43.535687025524	0	0.96401866621802	cg24494556	37	10	43134100	Island	ZNF33B	TSS200	0		0		10:43133280-43134697	Promoter_Associated	3	chr10:43133920-43134455	NA	NA
cg05875700	cg05875700	0.958329580801861	0.0474224920004848	20.2083344922503	8.26914906943577e-91	0.963941161237341	cg05875700	37	8	638208	Island	ERICH1	Body	0		1	chr8:638062-638062	8:637155-638859	Promoter_Associated	3	chr8:637545-638690	NA	NA
cg21665850	cg21665850	0.963443377493631	0.0266856628266874	36.1034081765481	2.00524485195354e-285	0.96392980220916	cg21665850	37	2	731073	N_Shore			0		0				3	chr2:730985-731255	NA	NA
cg27030655	cg27030655	0.945827206215591	0.018364997263908	51.5016252180113	0	0.963794842848304	cg27030655	37	13	111997466				0		0		13:111996823-111997995	Unclassified	3	chr13:111996865-111997615	NA	NA
cg23092635	cg23092635	0.965419539752113	0.0234102915330337	41.2391079534329	0	0.963775931940191	cg23092635	37	2	107199136				0		0		2:107198281-107199729	Unclassified	3	chr2:107199045-107199295	NA	NA
cg25824218	cg25824218	0.966210031815972	0.0366500797395035	26.3631085848508	3.63126631484032e-153	0.963740903951921	cg25824218	37	12	25104798	S_Shelf			0		1	chr12:25104673-25104673			3	chr12:25104625-25105195	NA	NA
cg17074339	cg17074339	0.968040780530763	0.031635867033557	30.599470515663	1.24396880876251e-205	0.96373447484209	cg17074339	37	11	11642133	Island	GALNTL4	Body	0		0				3	chr11:11641760-11642450	NA	NA		DMR
cg14906510	cg14906510	0.969691945432975	0.0238418242286138	40.6718855124012	0	0.963677142359575	cg14906510	37	12	7781169	Island			0		0				3	chr12:7780905-7781215	NA	NA
cg21285564	cg21285564	0.963274983211368	0.0191666046905681	50.2579877220194	0	0.963640605802938	cg21285564	37	22	20072475	N_Shore	MIR1306;DGCR8	TSS1500;5'UTR	0		0		22:20071695-20072863	Gene_Associated	NA		6	6	chr22:20070065-20073433
cg22370920	cg22370920	0.964651985367508	0.0213971313121571	45.0832390237016	0	0.963585947648682	cg22370920	37	12	117562500				0		0				3	chr12:117562320-117562735	NA	NA
cg12804283	cg12804283	0.958172114164409	0.0360768114609393	26.5592239270322	2.00956944485497e-155	0.9634957813403	cg12804283	37	1	240569726	S_Shore	FMN2	Body	0		0				NA		NA	NA
cg11445109	cg11445109	0.962182037248998	0.03361730861614	28.6216260866	3.61613535091857e-180	0.963448159038557	cg11445109	37	10	135343248	S_Shore	CYP2E1	Body	0		0				3	chr10:135343165-135343615	NA	NA
cg05682581	cg05682581	0.964015644619954	0.0275348564412446	35.0107379959298	1.54443334645533e-268	0.963325970601697	cg05682581	37	8	929958	S_Shore			0		0		8:929943-930025	Unclassified_Cell_type_specific	3	chr8:929760-930235	NA	NA
cg05895034	cg05895034	0.964517960128107	0.0276562160345175	34.8752685083274	1.76309041613618e-266	0.96328588391661	cg05895034	37	16	2908892	S_Shore	PRSS22	TSS1500	0		0		16:2907482-2908940	Unclassified_Cell_type_specific	3	chr16:2907860-2909075	NA	NA
cg26094651	cg26094651	0.963115827487837	0.0321776901581984	29.9311673010951	7.73743712856277e-197	0.963141524019269	cg26094651	37	2	1802045	Island	MYT1L	Body	0		0				NA		NA	NA
cg17686260	cg17686260	0.955557951326462	0.0378943008646846	25.2164027181457	2.64739844799528e-140	0.963109209270081	cg17686260	37	10	131412764		MGMT	Body	0		0				NA		NA	NA
cg11904906	cg11904906	0.961302318823744	0.0443700810874908	21.665552445762	4.33678897499628e-104	0.963108493093712	cg11904906	37	2	239140032	N_Shore	LOC151174;LOC643387;LOC151174	Body;TSS1500;Body	0		0		2:239139148-239140591	Unclassified_Cell_type_specific	3	chr2:239139865-239140115	NA	NA
cg03923277	cg03923277	0.943409864165469	0.0377430046697247	24.995621636934	6.82168215034672e-138	0.963095563685511	cg03923277	37	12	104359732	Island	TDG;TDG	1stExon;5'UTR	0		0		12:104359274-104360305	Promoter_Associated	NA		6	6	chr12:104358059-104361120
cg15637912	cg15637912	0.960619116250212	0.0361952997631211	26.5398856353435	3.36043308419843e-155	0.9629768569272	cg15637912	37	6	170557757				0		0		6:170557546-170557765	Unclassified_Cell_type_specific	3	chr6:170556925-170557895	NA	NA
cg06801384	cg06801384	0.963753986600232	0.026076800789317	36.9582907959729	5.36020058539656e-299	0.962790631087208	cg06801384	37	13	112679965				0		0				NA		NA	NA
cg02452944	cg02452944	0.95770086817289	0.0271721743155039	35.2456471481726	4.00037091209837e-272	0.962779350682977	cg02452944	37	5	140810109	N_Shore	PCDHGA4;PCDHGA11;PCDHGA11;PCDHGA9;PCDHGA1;PCDHGB1;PCDHGB6;PCDHGA12;PCDHGB3;PCDHGB7;PCDHGA6;PCDHGA8;PCDHGA10;PCDHGA5;PCDHGB4;PCDHGA3;PCDHGA2;PCDHGA12;PCDHGB2;PCDHGA7;PCDHGB5	Body;Body;Body;Body;Body;Body;Body;TSS200;Body;Body;Body;Body;Body;Body;Body;Body;Body;TSS200;Body;Body;Body	1	low-CpG:140790256-140790651	0		5:140809844-140810739	NonGene_Associated	3	chr5:140809960-140810835	NA	NA
cg01359822	cg01359822	0.958313219292008	0.034204610405339	28.0170774622366	1.00646654100412e-172	0.962773264763859	cg01359822	37	21	40176597	N_Shore	ETS2	TSS1500	0		0		21:40176497-40178006	Promoter_Associated	3	chr21:40176240-40177295	NA	NA
cg10157098	cg10157098	0.96279752359186	0.0255397010575606	37.6980733416549	0	0.96277003797417	cg10157098	37	7	128354967		FAM71F1	TSS1500	0		0				3	chr7:128354665-128355055	NA	NA
cg07323141	cg07323141	0.962434554934907	0.0477448768214007	20.1578602566111	2.29598424861708e-90	0.96276304952116	cg07323141	37	2	239140169	Island	LOC151174;LOC643387;LOC151174	Body;TSS200;Body	0		0		2:239139148-239140591	Unclassified_Cell_type_specific	NA		6	6	chr2:239139396-239140640
cg21238284	cg21238284	0.963222387066089	0.0332400139107211	28.9777973515051	1.25329840379091e-184	0.962674442761969	cg21238284	37	8	127889295				0		0		8:127888524-127889770	Promoter_Associated	3	chr8:127889185-127889395	NA	NA
cg24947064	cg24947064	0.961815128855902	0.0239346922195709	40.1849800295091	0	0.962664526987426	cg24947064	37	5	52086776	S_Shelf	ITGA1;PELO	Body;5'UTR	0		0				NA		3	NA
cg02954704	cg02954704	0.959839357870367	0.0297292795601729	32.2859945505112	1.09998573683731e-228	0.962627570937624	cg02954704	37	1	161349006				0		1	chr1:161348767-161348767			3	chr1:161348920-161349175	NA	NA
cg00855396	cg00855396	0.961575440788496	0.0318084733434228	30.2301663587173	9.51055002054443e-201	0.962622720379592	cg00855396	37	16	87705655	S_Shelf	JPH3	Body	0		0				3	chr16:87705345-87705670	NA	NA
cg02446475	cg02446475	0.956993183678257	0.0246441443048003	38.8324776807872	0	0.962531940673258	cg02446475	37	6	31275807	N_Shore			0		0		6:31275659-31276809	Promoter_Associated	3	chr6:31275805-31276895	NA	NA
cg09679939	cg09679939	0.960173422814856	0.0401454288365854	23.9173786565665	2.01997185272637e-126	0.96242229475303	cg09679939	37	10	817083				0		0				3	chr10:816945-817175	NA	NA
cg00667525	cg00667525	0.954266929082923	0.0219885290958047	43.3983976338368	0	0.962378174479333	cg00667525	37	19	18699118	N_Shore	C19orf60;C19orf60	TSS1500;TSS1500	0		0				3	chr19:18699105-18699770	NA	NA
cg12893697	cg12893697	0.962062070850438	0.0320784698950797	29.9908965108714	1.28985860767264e-197	0.962279542773632	cg12893697	37	11	970389		AP2A2	Body	0		0		11:970245-971074	Unclassified_Cell_type_specific	3	chr11:970345-970550	NA	NA
cg03558010	cg03558010	0.96816089417287	0.0347063457408722	27.8957888969771	3.00111462014926e-171	0.962275632186608	cg03558010	37	6	46890220		GPR116;GPR116	TSS1500;5'UTR	0		0				NA		NA	NA
cg22410026	cg22410026	0.965179481891079	0.0166107444028711	58.105733161739	0	0.962264467410835	cg22410026	37	6	30483923				0		0		6:30483836-30484654	Promoter_Associated_Cell_type_specific	3	chr6:30483885-30484170	NA	NA
cg10960055	cg10960055	0.96330175662553	0.0257293918849231	37.439740547852	8.8224639938963e-307	0.962191146857815	cg10960055	37	6	28664226				0		0				3	chr6:28663960-28664235	NA	NA
cg20522299	cg20522299	0.962654406729412	0.0237350505796262	40.5583465474365	0	0.962166986242103	cg20522299	37	10	135103022	N_Shore	TUBGCP2	Body	0		0				NA		6	NA
cg00948881	cg00948881	0.964764793045534	0.0165769040834789	58.199334941381	0	0.962148463285925	cg00948881	37	16	89433544		ANKRD11	5'UTR	0		0				3	chr16:89433260-89433555	NA	NA
cg12333160	cg12333160	0.957663042440486	0.0253297680387512	37.8078094112583	0	0.962141773304171	cg12333160	37	10	135040091	Island			0		0				3	chr10:135039985-135040310	NA	NA
cg16719517	cg16719517	0.939689881083368	0.0229684410945572	40.9122185182191	0	0.962125474421599	cg16719517	37	21	37442385	Island	CBR1;CBR1	1stExon;5'UTR	0		0		21:37441890-37442843	Unclassified	3	chr21:37442365-37442835	NA	NA
cg20583945	cg20583945	0.959392556890176	0.0288380980426501	33.2682327201774	1.11253648138328e-242	0.962032970485439	cg20583945	37	8	144636462	S_Shore	GSDMD	5'UTR	0		0		8:144635072-144636483	Promoter_Associated	NA		6	6	chr8:144635133-144637384
cg01971667	cg01971667	0.962424205638696	0.0428841796708561	22.4424068042219	1.51803138890916e-111	0.96201713842305	cg01971667	37	8	817044				0		0				3	chr8:816785-817135	NA	NA
cg17870997	cg17870997	0.961238145275153	0.0270337301711135	35.5569926603125	6.47850422337462e-277	0.961974395997428	cg17870997	37	2	121498521	N_Shore			0		0				3	chr2:121498360-121498610	NA	NA		RDMR
cg09127314	cg09127314	0.960294486521413	0.0276174377228821	34.771309929515	6.60378630870652e-265	0.961946634768528	cg09127314	37	1	152161683	Island			0		0		1:152161009-152162770	Unclassified	3	chr1:152161120-152162035	NA	NA
cg20507276	cg20507276	0.959949360323788	0.0335923742901734	28.5764070152253	1.31998325223892e-179	0.961944781426597	cg20507276	37	1	248100600	Island	OR2L13;OR2L13	1stExon;5'UTR	0		0		1:248100017-248100863	Promoter_Associated	3	chr1:248100600-248100770	NA	NA
cg17737388	cg17737388	0.961438416366912	0.0344451169413939	27.9121832567076	1.8982449448405e-171	0.96194240327769	cg17737388	37	1	85724454	N_Shore	C1orf52;C1orf52	Body;Body	0		0		1:85724332-85725981	Promoter_Associated	3	chr1:85724220-85725235	NA	NA
cg14372705	cg14372705	0.962332337826794	0.0353305527937951	27.2379643602917	2.30774866196289e-163	0.961744869210668	cg14372705	37	22	19141030	S_Shelf			0		0		22:19140996-19141110	Unclassified_Cell_type_specific	NA		4	NA
cg26672776	cg26672776	0.959645962068105	0.0235422107177602	40.7627802491866	0	0.961723049313282	cg26672776	37	6	30899568		SFTA2	Body	0		0		6:30899543-30899601	Unclassified_Cell_type_specific	3	chr6:30899525-30899755	NA	NA
cg06570818	cg06570818	0.966325200932333	0.0273415031194387	35.3427972379952	1.29354581817035e-273	0.961676700162346	cg06570818	37	6	32146466		AGPAT1;RNF5;RNF5P1	TSS1500;Body;Body	0		0				3	chr6:32146305-32146695	NA	NA
cg27607092	cg27607092	0.96190559374771	0.0254348575446263	37.8183991028852	0	0.961615132138376	cg27607092	37	5	171522629		STK10	Body	0		0		5:171522627-171522877	Gene_Associated_Cell_type_specific	3	chr5:171522425-171523175	NA	NA
cg26443646	cg26443646	0.961913066053292	0.0350856696230612	27.4161239157608	1.76185350674633e-165	0.961607112267381	cg26443646	37	5	980739				0		0				NA		6	NA		RDMR
cg22332049	cg22332049	0.962316613381675	0.0295469803222818	32.5690342256727	1.12597861121261e-232	0.961604872984469	cg22332049	37	2	240609875	N_Shelf			0		0				3	chr2:240609645-240610095	NA	NA
cg07178994	cg07178994	0.960891110463326	0.0263238913180192	36.5026241316222	1.00758180780104e-291	0.961563448666155	cg07178994	37	8	816998				0		0				3	chr8:816785-817135	NA	NA
cg27370696	cg27370696	0.965442377266797	0.0536246299141963	18.00371170508	1.82189672370779e-72	0.961488098924805	cg27370696	37	6	32146529		AGPAT1;RNF5;RNF5P1	TSS1500;Body;Body	0		0				3	chr6:32146305-32146695	NA	NA
cg20744362	cg20744362	0.94589131889805	0.0264791952083867	35.7220569376843	1.79718795158314e-279	0.961375833154005	cg20744362	37	22	50050164		C22orf34	Body	0		0				3	chr22:50049880-50050995	NA	NA
cg09399716	cg09399716	0.958710144004967	0.0257958825005352	37.1652392192853	2.48757178966457e-302	0.961350443268812	cg09399716	37	2	46890238				0		0		2:46889731-46890380	Unclassified_Cell_type_specific	3	chr2:46889880-46890390	NA	NA
cg12738763	cg12738763	0.952834826645228	0.0274581196946933	34.7013865931023	7.50784963267128e-264	0.96131504986059	cg12738763	37	10	134898887	S_Shore			0		0				3	chr10:134898745-134899075	NA	NA
cg13732083	cg13732083	0.965198413203076	0.0463670054212702	20.8164923404845	3.06841381665307e-96	0.961260874040854	cg13732083	37	21	47605072	S_Shelf	C21orf56;C21orf56	TSS1500;TSS1500	0		0		21:47604488-47605128	Unclassified	3	chr21:47604520-47605155	NA	NA
cg20528787	cg20528787	0.96098803170859	0.0257468904383965	37.3244308475971	6.59115325578653e-305	0.961194160946967	cg20528787	37	7	158032352		PTPRN2;PTPRN2;PTPRN2	Body;Body;Body	0		0				3	chr7:158031765-158032555	NA	NA
cg05205239	cg05205239	0.96101048241464	0.0439622759503966	21.8598892263668	6.25959036313065e-106	0.961083025276043	cg05205239	37	11	69017439				0		0				3	chr11:69017160-69018035	NA	NA
cg06879681	cg06879681	0.95349706415611	0.0216802017522681	43.9800826141462	0	0.961070143298657	cg06879681	37	8	1900524		ARHGEF10	Body	0		0				NA		6	NA
cg03938978	cg03938978	0.963596888594886	0.0205695881389724	46.8457064907973	0	0.961051223280826	cg03938978	37	2	103052716		IL18RAP	Body	0		0				NA		3	6	chr2:103050442-103054204	DMR
cg27258561	cg27258561	0.957595073522941	0.0306226604073793	31.2707994923976	1.16446683023583e-214	0.960980543138045	cg27258561	37	6	31275767	N_Shore			0		0		6:31275659-31276809	Promoter_Associated	NA		6	6	chr6:31275470-31276429
cg22034735	cg22034735	0.959887701439256	0.0215128558766052	44.619259615973	0	0.960942030872397	cg22034735	37	8	1321727	S_Shore			0		0		8:1321062-1321916	Unclassified_Cell_type_specific	3	chr8:1320505-1322275	NA	NA
cg10596483	cg10596483	0.960135938934433	0.0397736022161244	24.1400297040531	9.50281825790108e-129	0.960925992328326	cg10596483	37	8	143751796	S_Shore	JRK;JRK	TSS1500;TSS1500	0		0		8:143750099-143751838	Promoter_Associated	3	chr8:143751305-143751935	NA	NA
cg21697381	cg21697381	0.958230424044935	0.0261920550783212	36.5847743210516	4.99484777877618e-293	0.960881777201554	cg21697381	37	17	33759957		SLFN12	TSS1500	0		0		17:33759407-33760912	Unclassified	3	chr17:33759780-33760115	NA	NA
cg17537073	cg17537073	0.947726655067853	0.0328329987266244	28.8650653861641	3.27871676045592e-183	0.96087858901881	cg17537073	37	13	24902500	Island			0		0				3	chr13:24902305-24902655	NA	NA
cg09501821	cg09501821	0.95097671195853	0.0225836127466149	42.1091489049321	0	0.960761863839505	cg09501821	37	15	67356387	N_Shore			0		0				3	chr15:67356065-67356975	NA	NA		RDMR
cg13882393	cg13882393	0.963485135830337	0.0219006815056848	43.9933860314001	0	0.960667014030508	cg13882393	37	10	5666739				0		0				NA		3	NA
cg26320663	cg26320663	0.961906018775158	0.0255449768873897	37.6553881029348	0	0.960635544462005	cg26320663	37	1	152161521	Island			0		0		1:152161009-152162770	Unclassified	3	chr1:152161120-152162035	NA	NA
cg17749961	cg17749961	0.924112324904726	0.0657561432280546	14.0536272284056	7.31873525040785e-45	0.9606347281129	cg17749961	37	2	30669863	N_Shore	LCLAT1;LCLAT1	TSS1500;TSS1500	0		0		2:30669584-30671091	Promoter_Associated	3	chr2:30669500-30669890	NA	NA
cg01053087	cg01053087	0.961517729555749	0.02617424826179	36.7352567278657	1.9992878115905e-295	0.960576557935962	cg01053087	37	8	637909	Island	ERICH1	Body	0		0		8:637155-638859	Promoter_Associated	3	chr8:637545-638690	NA	NA
cg21862992	cg21862992	0.9633123731781	0.0346346886574364	27.8135132873864	2.97755725028223e-170	0.960550645426387	cg21862992	37	11	68658383				0		0		11:68657292-68658541	Gene_Associated_Cell_type_specific	3	chr11:68658065-68658395	NA	NA
cg03287299	cg03287299	0.950264492544507	0.0373071569687757	25.4713725127818	4.09340643994739e-143	0.96054389428394	cg03287299	37	20	5485245		LOC149837	TSS200	0		0				3	chr20:5484625-5485435	NA	NA
cg01516881	cg01516881	0.966761913025965	0.0295291294262408	32.7392622745885	4.31696464908044e-235	0.960531654921644	cg01516881	37	6	292596	Island	DUSP22	Body	0		0		6:291596-292679	Promoter_Associated	NA		6	6	chr6:286278-300803
cg02631126	cg02631126	0.954839267290952	0.025232747045332	37.8412729131526	0	0.960486683757026	cg02631126	37	6	28058918		ZSCAN12L1	TSS200	0		0				3	chr6:28058785-28058995	NA	NA
cg20219891	cg20219891	0.961413760480175	0.0280118075920196	34.3217322667201	3.72059604465678e-258	0.960441065544582	cg20219891	37	2	121496875	S_Shore			0		0				3	chr2:121496765-121497410	NA	NA		RDMR
cg25868126	cg25868126	0.965114180731185	0.021917997959705	44.0329533064786	0	0.960437828289806	cg25868126	37	2	120439606	S_Shelf	TMEM177;TMEM177;TMEM177	3'UTR;3'UTR;3'UTR	0		0				3	chr2:120439445-120439695	NA	NA
cg15124201	cg15124201	0.957866652800426	0.0325369226698155	29.4393745383008	1.722033984945e-190	0.960383180809424	cg15124201	37	6	32145376		RNF5P1;RNF5;AGPAT1;AGPAT1	TSS1500;TSS1500;TSS1500;5'UTR	0		0		6:32145152-32146424	Promoter_Associated	NA		6	6	chr6:32140814-32148333
cg08944170	cg08944170	0.962525036495937	0.0329222262136259	29.2363289848718	6.70036017397818e-188	0.960360885419359	cg08944170	37	1	248100614	Island	OR2L13;OR2L13	1stExon;5'UTR	0		0		1:248100017-248100863	Promoter_Associated	3	chr1:248100600-248100770	NA	NA
cg27071793	cg27071793	0.959365671441102	0.0251776583903786	38.1038481246418	0	0.960326081565794	cg27071793	37	6	31275718	N_Shore			0		0		6:31275659-31276809	Promoter_Associated	3	chr6:31275505-31275735	NA	NA
cg11517269	cg11517269	0.960254408017345	0.0274235072782772	35.0157402652134	1.29611171051264e-268	0.960289670347307	cg11517269	37	6	28058789		ZSCAN12L1	TSS200	0		0				3	chr6:28058785-28058995	NA	NA
cg16667508	cg16667508	0.95645510566469	0.0397356263697331	24.0704675639196	5.09720283118009e-128	0.960258919498667	cg16667508	37	20	43936853	S_Shore	MATN4;RBPJL;MATN4;MATN4;MATN4;MATN4;MATN4	1stExon;Body;5'UTR;5'UTR;1stExon;1stExon;5'UTR	0		0				3	chr20:43936725-43937330	NA	NA		CDMR
cg12740337	cg12740337	0.963674842831744	0.0206926372512634	46.5709049615173	0	0.960217686881937	cg12740337	37	6	28058973		ZSCAN12L1	Body	0		0				3	chr6:28058785-28058995	NA	NA
cg09035930	cg09035930	0.924173327412655	0.0281312237318094	32.8522262743815	1.05861459991721e-236	0.960210297095934	cg09035930	37	12	129282057	S_Shore	SLC15A4	Body	0		0				3	chr12:129282000-129282330	NA	NA
cg17262328	cg17262328	0.943830287810618	0.0306672027700335	30.776536578448	5.40054854652364e-208	0.960187757594048	cg17262328	37	7	55955158	Island			1	high-CpG:55922623-55923074	0		7:55954729-55956110	Promoter_Associated	3	chr7:55954780-55955415	NA	NA
cg06675417	cg06675417	0.959358129019718	0.0290632982375648	33.0092655409541	5.98069115066964e-239	0.960169232452654	cg06675417	37	18	77292443	Island			0		0				NA		6	NA
cg08242633	cg08242633	0.947731131260294	0.0238915696218746	39.66801454487	0	0.960112300768156	cg08242633	37	8	2591411				0		1	chr8:2591169-2591169	8:2591094-2591512	Promoter_Associated_Cell_type_specific	3	chr8:2591125-2591455	NA	NA
cg09827761	cg09827761	0.954491488732775	0.0211973004608309	45.0289172669188	0	0.960099268799813	cg09827761	37	15	66947392	Island			0		0		15:66947084-66947651	Unclassified_Cell_type_specific	3	chr15:66946900-66947695	NA	NA
cg16906346	cg16906346	0.968669098714932	0.0294904226908605	32.8469045313188	1.26104371516436e-236	0.960007055272773	cg16906346	37	6	24646782	S_Shore	KIAA0319;KIAA0319;KIAA0319;KIAA0319;KIAA0319	TSS1500;TSS1500;TSS1500;TSS1500;TSS1500	0		0		6:24645905-24646847	Promoter_Associated_Cell_type_specific	3	chr6:24646585-24646935	NA	NA
cg06657917	cg06657917	0.960168328455299	0.027531653410429	34.8750695841459	1.77537451758777e-266	0.960001176963394	cg06657917	37	19	613111	Island	HCN2	Body	0		0		19:613054-613298	Unclassified_Cell_type_specific	NA		6	NA
cg16474696	cg16474696	0.960881041664972	0.0329458124160964	29.1654984715299	5.31382476245771e-187	0.959988393532088	cg16474696	37	19	13875014	N_Shore	MRI1;MRI1	TSS1500;TSS1500	0		0				3	chr19:13874825-13875155	NA	NA
cg07482220	cg07482220	0.961110884980995	0.0178883133201245	53.7284241270382	0	0.959849803385116	cg07482220	37	6	32146520		AGPAT1;RNF5;RNF5P1	TSS1500;Body;Body	0		0				3	chr6:32146305-32146695	NA	NA
cg23352942	cg23352942	0.933321819678151	0.0351969395675224	26.5171299307898	6.15091042642431e-155	0.959833679432879	cg23352942	37	3	46931381	N_Shelf	PTH1R	Body	0		0				3	chr3:46931300-46931510	NA	NA
cg19910754	cg19910754	0.957666324728741	0.0428839317643496	22.3315886703484	1.82329469677598e-110	0.959811582713509	cg19910754	37	7	106301537	Island	FLJ36031;FLJ36031	1stExon;5'UTR	1	high-CpG:106088641-106088914	0				3	chr7:106301485-106301770	NA	NA
cg04386759	cg04386759	0.962337147416418	0.0342654998616377	28.0847251988819	1.50537993257843e-173	0.959794210257952	cg04386759	37	6	170554795				0		0				3	chr6:170554445-170554835	NA	NA
cg21250931	cg21250931	0.956726537943059	0.0286399832536112	33.4052757458378	1.14928445691541e-244	0.959790581526743	cg21250931	37	15	81624928		TMC3	Body	0		0				3	chr15:81624665-81625075	NA	NA
cg03255868	cg03255868	0.957884336445311	0.0296121731380136	32.3476541887316	1.49680714531217e-229	0.959753009562191	cg03255868	37	19	9731921	Island	ZNF561	TSS200	0		0		19:9731603-9732474	Promoter_Associated	3	chr19:9731780-9732715	NA	NA
cg01741372	cg01741372	0.950299596234941	0.0371514195957554	25.5790924431731	2.60694499524896e-144	0.959736297987561	cg01741372	37	11	783889				0		0		11:783587-783903	Unclassified_Cell_type_specific	3	chr11:783620-783970	NA	NA
cg11169363	cg11169363	0.953892671909561	0.0476982169372157	19.9984974944693	5.67567117346493e-89	0.959631020597296	cg11169363	37	5	6773746				0		0				3	chr5:6773445-6773995	NA	NA
cg05528899	cg05528899	0.95540866080268	0.032831652377995	29.1002307712977	3.56583037421355e-186	0.959574288670591	cg05528899	37	17	57120	Island			0		0				3	chr17:57025-57215	NA	NA
cg04131969	cg04131969	0.959350684561948	0.0316976090298052	30.265711324153	3.24160054992754e-201	0.959561024701232	cg04131969	37	2	33951647	N_Shore	MYADML	Body	0		0				3	chr2:33951445-33951830	NA	NA
cg05139187	cg05139187	0.948463097345662	0.0400735141787475	23.66807894898	7.68964871066224e-124	0.959536412578592	cg05139187	37	2	24443636		ITSN2;ITSN2;ITSN2	Body;Body;3'UTR	0		0				NA		NA	NA
cg03299990	cg03299990	0.950904271722845	0.0389469224415955	24.4153892556931	1.17392798026374e-131	0.959524471886552	cg03299990	37	20	1757570	N_Shore			0		0		20:1757161-1758705	Unclassified	3	chr20:1757165-1757855	NA	NA		RDMR
cg14117219	cg14117219	0.960325353123909	0.0443019143853278	21.6768364628946	3.39423220036045e-104	0.959445730549356	cg14117219	37	9	94476689				0		0				3	chr9:94476565-94477015	NA	NA		DMR
cg09232918	cg09232918	0.955573136247962	0.041860545426652	22.8275366818217	2.44342659266436e-115	0.959375317128462	cg09232918	37	16	53120404		CHD9	5'UTR	0		0				NA		NA	6	chr16:53118868-53120452
cg12099423	cg12099423	0.961105061644806	0.0336998378833194	28.5195752268153	6.69953640271661e-179	0.959273269777569	cg12099423	37	20	61590751	N_Shore	SLC17A9	Body	0		0				3	chr20:61590585-61590770	NA	NA
cg14920846	cg14920846	0.959852857438735	0.0276861834278245	34.6690203776548	2.30925361937207e-263	0.959242110079228	cg14920846	37	1	201618209	Island	NAV1	1stExon	0		0				3	chr1:201617965-201619855	NA	NA
cg13530938	cg13530938	0.966783762387269	0.0354718179751763	27.2549820554401	1.45060013525361e-163	0.959190514372813	cg13530938	37	2	239140190	Island	LOC151174;LOC643387;LOC151174	Body;TSS200;Body	0		0		2:239139148-239140591	Unclassified_Cell_type_specific	3	chr2:239140180-239140435	NA	NA
cg22502715	cg22502715	0.944786809979495	0.0257840270379569	36.6423293222841	6.06254322985704e-294	0.959189696695888	cg22502715	37	1	247171572	S_Shore	ZNF695	TSS1500	0		0		1:247171245-247171624	Unclassified	NA		6	6	chr1:247169956-247171985
cg16874583	cg16874583	0.955835983234996	0.0425737205560352	22.4513143495864	1.24243437328005e-111	0.959173262226298	cg16874583	37	12	7781004	Island			0		0				3	chr12:7780905-7781215	NA	NA
cg10208897	cg10208897	0.960621775848051	0.0338649258254058	28.3662743217167	5.27284886858868e-177	0.959148929913063	cg10208897	37	5	178548229	Island	ADAMTS2	Body	0		0				NA		6	NA
cg14859874	cg14859874	0.966548179953978	0.0346324681243918	27.9087293600434	2.09060398338097e-171	0.958881023361167	cg14859874	37	1	154238265		UBAP2L	Body	0		0		1:154238070-154238414	Gene_Associated_Cell_type_specific	3	chr1:154238125-154238470	NA	NA
cg26566898	cg26566898	0.958925573045532	0.0270331332637497	35.4722319344096	1.3177775742392e-275	0.958868655228846	cg26566898	37	11	117069891		TAGLN;TAGLN	TSS200;TSS200	0		0		11:117069581-117069931	Unclassified_Cell_type_specific	3	chr11:117069525-117070495	NA	NA
cg06952873	cg06952873	0.959003742103664	0.0203942863604398	47.0231576214361	0	0.958864517559987	cg06952873	37	6	28059208		ZSCAN12L1	Body	0		0				NA		NA	NA
cg05725404	cg05725404	0.949481127335391	0.0340162425437627	27.9125810592943	1.87725745785041e-171	0.958825096187289	cg05725404	37	16	58534157	N_Shore	NDRG4;NDRG4;NDRG4	Body;Body;Body	0		0		16:58533552-58534234	Unclassified	3	chr16:58533800-58534175	NA	NA
cg14583973	cg14583973	0.929278926915709	0.0309994459771413	29.977275322951	1.94139104645819e-197	0.958818063012209	cg14583973	37	4	3374767	Island	RGS12;RGS12;RGS12	Body;Body;Body	0		1	chr4:3374732-3374732	4:3374743-3374862	Unclassified_Cell_type_specific	3	chr4:3374680-3375715	NA	NA
cg05851866	cg05851866	0.955111401328044	0.0422305183925247	22.6166156060521	2.97440212625195e-113	0.958800141085555	cg05851866	37	13	108955075		TNFSF13B;TNFSF13B	Body;Body	0		0				NA		NA	NA
cg04657146	cg04657146	0.946236729572956	0.0308916605373693	30.6308146960344	4.76007689117869e-206	0.95878208046124	cg04657146	37	19	12876947	Island	HOOK2;HOOK2	Body;Body	0		0		19:12876595-12877288	Unclassified_Cell_type_specific	3	chr19:12876865-12877355	NA	NA
cg14311362	cg14311362	0.948313311046292	0.0351131893973336	27.00732480651	1.21234012003772e-160	0.958740038624645	cg14311362	37	2	121498812	N_Shore			0		0				3	chr2:121498680-121498975	NA	NA		RDMR
cg17099656	cg17099656	0.959274711314486	0.0268587805421856	35.7154975747245	2.27208740589095e-279	0.95872574003385	cg17099656	37	22	47135171		CERK	TSS1500	0		0		22:47135007-47135384	Promoter_Associated	3	chr22:47134420-47135355	NA	NA
cg05406088	cg05406088	0.936179653271737	0.029545746854093	31.685767088404	2.44037072323386e-220	0.958699520808862	cg05406088	37	15	66947617	S_Shore			0		0		15:66947084-66947651	Unclassified_Cell_type_specific	3	chr15:66946900-66947695	NA	NA
cg08077234	cg08077234	0.958427066669722	0.0308472616895654	31.070085776655	6.10955884955737e-212	0.958655191826896	cg08077234	37	12	94658675		PLXNC1	Body	0		0				NA		NA	6	chr12:94655346-94659122
cg03482866	cg03482866	0.970153637792467	0.0280042841848076	34.6430435925507	5.68553355863326e-263	0.958651418274763	cg03482866	37	13	111040579	S_Shelf	COL4A2	Body	0		0				3	chr13:111040380-111040775	NA	NA
cg13922901	cg13922901	0.961566976446788	0.0295774086307408	32.5101833109003	7.65564642222827e-232	0.958633393083475	cg13922901	37	5	177783729		COL23A1	Body	0		0				3	chr5:177783405-177783835	NA	NA		DMR
cg02599361	cg02599361	0.958351385774871	0.0326206336125394	29.3786870346528	1.02812888619943e-189	0.958609518292628	cg02599361	37	5	178548373	Island	ADAMTS2	Body	0		0				NA		6	NA
cg04334751	cg04334751	0.954066014762597	0.0213741961879502	44.636345917909	0	0.958582358458839	cg04334751	37	7	129778936	N_Shore			0		0				3	chr7:129778705-129778975	NA	NA
cg26378403	cg26378403	0.958881334092087	0.0205174924932253	46.7348207588573	0	0.958562964377201	cg26378403	37	12	30908310	S_Shore	CAPRIN2;CAPRIN2;CAPRIN2	TSS1500;TSS1500;TSS1500	0		0		12:30906052-30908735	Promoter_Associated	3	chr12:30907725-30908535	NA	NA
cg20668887	cg20668887	0.965621333801351	0.021574653111164	44.7572124949569	0	0.958552781974898	cg20668887	37	15	34635399		NOP10	TSS200	0		0		15:34635006-34635943	Promoter_Associated	3	chr15:34635240-34635535	NA	NA
cg24891125	cg24891125	0.974221379909564	0.0404887497944755	24.0615327678626	6.32232309706963e-128	0.958438857585333	cg24891125	37	5	422573	S_Shore	AHRR	Body	0		0				NA		6	6	chr5:419604-425425
cg10833066	cg10833066	0.955850195021775	0.0296894218025635	32.1949750782699	2.0751672872441e-227	0.958436646243605	cg10833066	37	12	111807467	S_Shore	FAM109A	TSS1500	0		0		12:111806015-111807525	Promoter_Associated	3	chr12:111807385-111807675	NA	NA
cg06406458	cg06406458	0.952102150559293	0.0334158045578812	28.4925700026198	1.4480403386695e-178	0.958361839739306	cg06406458	37	10	128810499		DOCK1	Body	0		0				NA		NA	6	chr10:128810253-128811614
cg22462726	cg22462726	0.957149914506588	0.0362768562779765	26.3845882116215	2.05909982766866e-153	0.958354458582578	cg22462726	37	3	184209261	Island			0		0				NA		3	6	chr3:184208718-184209318
cg25755428	cg25755428	0.955674933038435	0.0287569934398391	33.2327833588637	3.61978998950634e-242	0.958207239734368	cg25755428	37	19	13875111	Island	MRI1;MRI1	TSS1500;TSS1500	0		0				3	chr19:13874825-13875155	NA	NA
cg20293942	cg20293942	0.958528858830702	0.0326702304079882	29.3395193991755	3.25111559807515e-189	0.958128015976473	cg20293942	37	13	50701256	Island			0		0				3	chr13:50700900-50702090	NA	NA		RDMR
cg03455424	cg03455424	0.958150390305857	0.028821864509425	33.2438725465708	2.50301730766779e-242	0.958118925826562	cg03455424	37	2	242763982	N_Shelf			0		0				3	chr2:242763560-242764295	NA	NA
cg17545300	cg17545300	0.943106574098748	0.0526308187336222	17.9192837351068	8.3394954059964e-72	0.958114392489641	cg17545300	37	10	125856079	S_Shelf			0		0				3	chr10:125855685-125856130	NA	NA
cg06572093	cg06572093	0.963974368756085	0.0408102262222341	23.6209023568435	2.35077408665632e-123	0.958099472644739	cg06572093	37	14	69095231	Island			0		0		14:69094639-69096348	Unclassified_Cell_type_specific	3	chr14:69095005-69096315	NA	NA
cg18224942	cg18224942	0.959992716020103	0.0418437307447324	22.9423308804976	1.75756911756819e-116	0.958078385451611	cg18224942	37	1	1225781	N_Shelf	SCNN1D;SCNN1D	Body;Body	0		0		1:1225549-1226840	Unclassified	3	chr1:1225600-1226135	NA	NA
cg14911689	cg14911689	0.937340119787878	0.0374198833373425	25.0492528621134	1.77888291329783e-138	0.957984986829825	cg14911689	37	12	739980		NINJ2	Body	0		0		12:739724-740542	Promoter_Associated	3	chr12:739840-740495	NA	NA
cg04060356	cg04060356	0.944155014588489	0.0515240699195727	18.3245426081884	5.27227641223348e-75	0.95792176321631	cg04060356	37	20	52226170				0		0		20:52225994-52226656	Promoter_Associated	3	chr20:52225965-52226955	NA	NA		DMR
cg04248279	cg04248279	0.958597371263441	0.0237468790651681	40.3672991567768	0	0.957906743202365	cg04248279	37	17	184833	N_Shore	RPH3AL	5'UTR	0		0				3	chr17:184645-185175	NA	NA
cg21245975	cg21245975	0.96109136408945	0.0421433783946777	22.8052757206296	4.06449080353591e-115	0.957897329800393	cg21245975	37	1	85725523	Island	C1orf52;C1orf52	TSS200;TSS200	0		0		1:85724332-85725981	Promoter_Associated	3	chr1:85725245-85725670	NA	NA
cg11235426	cg11235426	0.962822496167973	0.0344001557680004	27.9888993137527	2.21781348159867e-172	0.957888708683699	cg11235426	37	6	292522	Island	DUSP22;DUSP22	1stExon;5'UTR	1	high-CpG:237033-237532	0		6:291596-292679	Promoter_Associated	3	chr6:291945-292595	NA	NA
cg12186219	cg12186219	0.95949731970694	0.0296226601062132	32.3906535154718	3.71634871846278e-230	0.957884586547819	cg12186219	37	11	1463541	N_Shore	BRSK2	Body	1	low-CpG:1420034-1420275	0				3	chr11:1463205-1463675	NA	NA
cg16013223	cg16013223	0.946756881716274	0.0379399751706615	24.9540722538055	1.928743664188e-137	0.957884177555466	cg16013223	37	8	56437691		XKR4	3'UTR	0		0				NA		NA	NA
cg08570243	cg08570243	0.974792922830758	0.0281411038603572	34.6394699961988	6.43545042278654e-263	0.957857100981053	cg08570243	37	2	110969853	Island	NCRNA00116	Body	0		0		2:110969114-110970652	NonGene_Associated	3	chr2:110969540-110970515	NA	NA
cg09579561	cg09579561	0.958032312503065	0.0146002925059154	65.6173369208124	0	0.957803534711531	cg09579561	37	4	2252195		MXD4	3'UTR	0		0				3	chr4:2251960-2252475	NA	NA
cg12670477	cg12670477	0.957832916626616	0.0395875713834231	24.1952937034096	2.49355111081959e-129	0.957790801492137	cg12670477	37	11	18727774	S_Shore	IGSF22	Body	0		0		11:18727303-18728908	Unclassified_Cell_type_specific	3	chr11:18727065-18727795	NA	NA		DMR
cg14498674	cg14498674	0.962175529743339	0.0211572549591745	45.4773330283145	0	0.957692054332568	cg14498674	37	1	41707653	Island	SCMH1	5'UTR	0		0		1:41707508-41707778	Promoter_Associated	3	chr1:41707305-41708555	NA	NA
cg19559984	cg19559984	0.953758302839736	0.0231227090581697	41.2476886008629	0	0.957677168125971	cg19559984	37	7	28848933		CREB5;CREB5;CREB5;CREB5	Body;Body;Body;Body	0		0				3	chr7:28848480-28849110	NA	NA
cg05490519	cg05490519	0.960796831565698	0.0348347187254061	27.5815871843098	1.85055342822008e-167	0.957651332021565	cg05490519	37	16	2908934	S_Shore	PRSS22	TSS1500	0		0		16:2907482-2908940	Unclassified_Cell_type_specific	3	chr16:2907860-2909075	NA	NA
cg26408224	cg26408224	0.948376681480472	0.0375132548621049	25.2811089031494	5.15443287707745e-141	0.957627301964213	cg26408224	37	17	55673927		MSI2;MSI2	Body;Body	0		0				3	chr17:55673480-55673935	NA	NA
cg21280320	cg21280320	0.956695095821669	0.0298549482827044	32.0447748481247	2.59594710456723e-225	0.957611252687433	cg21280320	37	1	152162025	S_Shore			0		0		1:152161009-152162770	Unclassified	3	chr1:152161120-152162035	NA	NA		RDMR
cg19148731	cg19148731	0.971004997316756	0.027430951618301	35.3981520884946	1.82299798388289e-274	0.957576838291486	cg19148731	37	2	74780229	N_Shore	LOXL3	5'UTR	0		0		2:74780118-74780829	Unclassified	3	chr2:74779445-74781710	NA	NA		CDMR
cg03213289	cg03213289	0.948561430085215	0.0212198272135117	44.7016566412577	0	0.957565381769495	cg03213289	37	20	61660250	Island			0		0		20:61658938-61660264	Unclassified_Cell_type_specific	3	chr20:61659805-61660355	NA	NA
cg12076350	cg12076350	0.93369971294546	0.0484298243944052	19.2794362693028	7.99429673155012e-83	0.957484535271502	cg12076350	37	6	31275791	N_Shore			0		0		6:31275659-31276809	Promoter_Associated	NA		6	6	chr6:31275470-31276429
cg23963229	cg23963229	0.958011646820193	0.0430674606246493	22.2444423916622	1.27669164846491e-109	0.957456301056958	cg23963229	37	1	8725074		RERE;RERE	5'UTR;5'UTR	0		0				NA		NA	NA
cg24920126	cg24920126	0.958868285526436	0.0339935466255002	28.2073622999709	4.74988326114629e-175	0.957446416727772	cg24920126	37	6	5087266	S_Shore	PPP1R3G;PPP1R3G	3'UTR;1stExon	0		0				NA		NA	6	chr6:5079366-5087335
cg23322523	cg23322523	0.957025945402992	0.0484789138353308	19.7410764740675	9.57169438593427e-87	0.957390863778367	cg23322523	37	8	67039041		TRIM55;TRIM55;TRIM55;TRIM55	TSS1500;TSS1500;TSS1500;TSS1500	0		0				3	chr8:67039025-67039415	NA	NA
cg22933800	cg22933800	0.957558837373262	0.0321598727166108	29.7749573143887	8.24385237210685e-195	0.957353187658713	cg22933800	37	6	32605704		HLA-DQA1	Body	0		0				NA		NA	6	chr6:32604092-32612467
cg00935887	cg00935887	0.957985650855715	0.0253691338166161	37.7618588707298	0	0.957349649676252	cg00935887	37	2	242844000	Island			0		0				3	chr2:242843645-242844475	NA	NA
cg23731272	cg23731272	0.956852836703531	0.0236831124297067	40.4023263219115	0	0.957325059635739	cg23731272	37	15	67356838	N_Shore	SMAD3	TSS1500	0		0				3	chr15:67356065-67356975	NA	NA		RDMR
cg08350488	cg08350488	0.965040561345248	0.0276145289133428	34.9468413665011	1.44617551749125e-267	0.957289148399689	cg08350488	37	6	160427501	Island	IGF2R	Body	0		0				3	chr6:160427005-160427555	NA	NA
cg04160749	cg04160749	0.957857566709328	0.0301547856682358	31.7646949060662	1.99022733457376e-221	0.957123920004153	cg04160749	37	8	58172571	Island			0		0				3	chr8:58172560-58172710	NA	NA
cg02662417	cg02662417	0.954562077407081	0.0336607433110768	28.3583184300318	6.60943367361048e-177	0.957106992143133	cg02662417	37	6	157161545		ARID1B;ARID1B;ARID1B	Body;Body;Body	0		0				3	chr6:157161240-157161575	NA	NA
cg04284678	cg04284678	0.951241684707403	0.0226041357374338	42.0826390248618	0	0.957094437449799	cg04284678	37	14	105995251	Island	TMEM121	Body	0		0				3	chr14:105995085-105996035	NA	NA
cg17583490	cg17583490	0.95650851904283	0.0403258324704696	23.7194984069647	2.26911712951578e-124	0.957093439311445	cg17583490	37	5	1124711				0		0				NA		6	NA
cg08922308	cg08922308	0.959572503361553	0.0239145140089948	40.1251099228124	0	0.957018534243716	cg08922308	37	12	95226993		MIR492	TSS1500	0		1	chr12:95226806-95226806			3	chr12:95226605-95227155	NA	NA
cg12906381	cg12906381	0.956819723778612	0.0257969882418934	37.0903655421592	4.01738332750173e-301	0.957018352667557	cg12906381	37	22	32599516		RFPL2;RFPL2;RFPL2	TSS200;5'UTR;TSS1500	0		0				NA		6	6	chr22:32598117-32603686
cg02299497	cg02299497	0.957211096925177	0.0369910899609369	25.8768016280679	1.21525182279582e-147	0.956992967967365	cg02299497	37	14	69095570	S_Shore			0		0		14:69094639-69096348	Unclassified_Cell_type_specific	3	chr14:69095005-69096315	NA	NA
cg09745688	cg09745688	0.956332053447575	0.0304142257302617	31.44357715791	5.13817501071513e-217	0.956955342278056	cg09745688	37	16	2908918	S_Shore	PRSS22	TSS1500	0		0		16:2907482-2908940	Unclassified_Cell_type_specific	3	chr16:2907860-2909075	NA	NA
cg14315232	cg14315232	0.948938015519511	0.0383351638941704	24.7537226693275	2.82695999623077e-135	0.956929606928294	cg14315232	37	17	13313251				0		0				NA		NA	6	chr17:13313108-13315057
cg24620436	cg24620436	0.956103000385259	0.0746957810044874	12.7999598843182	1.64035949550364e-37	0.956902627838619	cg24620436	37	7	4918906	N_Shelf	RADIL	5'UTR	0		0				3	chr7:4918205-4919455	NA	NA
cg25674938	cg25674938	0.948943202511218	0.0213505590348528	44.4458246251143	0	0.956851568960564	cg25674938	37	19	1360981	S_Shore	MUM1;MUM1	Body;Body	0		0				3	chr19:1360525-1361230	NA	NA
cg02527881	cg02527881	0.962279584372876	0.03291079854511	29.2390226585935	6.19233729362922e-188	0.95684684972867	cg02527881	37	3	46936655	N_Shelf	PTH1R	Body	0		0		3:46935783-46937740	Unclassified	3	chr3:46936505-46937175	NA	NA		RDMR
cg27048067	cg27048067	0.928567130895085	0.0258994228197011	35.8528117541192	1.66257233001669e-281	0.956813439440015	cg27048067	37	8	674560		ERICH1	Body	0		0				3	chr8:674400-674610	NA	NA
cg06975979	cg06975979	0.957365538556481	0.0230008283212294	41.6230896203354	0	0.956775052419401	cg06975979	37	7	150020025	Island	LRRC61;ACTR3C;LRRC61	TSS1500;5'UTR;TSS1500	0		0		7:150019859-150021604	Promoter_Associated	3	chr7:150019900-150020075	NA	NA
cg24834889	cg24834889	0.956911758575382	0.0356221796633244	26.8628075996312	5.97687964007278e-159	0.956729174405597	cg24834889	37	19	37825406	Island	HKR1	TSS200	0		0		19:37825305-37826089	Promoter_Associated	3	chr19:37825380-37826015	NA	NA
cg15059639	cg15059639	0.946281117717387	0.0400873682226833	23.6054687466845	3.38662093731305e-123	0.956727173178858	cg15059639	37	2	171220061		MYO3B;MYO3B;MYO3B	Body;Body;Body	0		0				3	chr2:171219800-171220150	NA	NA		DMR
cg04143120	cg04143120	0.955596873646967	0.0264049373646017	36.1900829550172	8.7192305343613e-287	0.95670272894719	cg04143120	37	11	72968848				0		0				3	chr11:72968745-72969350	NA	NA
cg01667892	cg01667892	0.962390673096287	0.033072724321339	29.0992258075135	3.67177640095123e-186	0.95670153060642	cg01667892	37	5	23507656		PRDM9	TSS200	0		0				3	chr5:23506825-23507695	NA	NA
cg23302570	cg23302570	0.950458562319598	0.0361633653828168	26.282359295333	3.0513901683233e-152	0.956642521693457	cg23302570	37	2	139538601	Island	NXPH2	TSS1500	0		0				NA		6	6	chr2:139536425-139539146	CDMR
cg01201512	cg01201512	0.9605238822766	0.0353249769026464	27.1910689403633	8.28318192854583e-163	0.956624203645976	cg01201512	37	12	740338		NINJ2	Body	0		0		12:739724-740542	Promoter_Associated	3	chr12:739840-740495	NA	NA
cg22480875	cg22480875	0.958152426989498	0.0291728878534295	32.8439348138399	1.39037234930418e-236	0.956610774667879	cg22480875	37	12	77417567		E2F7	3'UTR	0		0				NA		NA	NA
cg05852568	cg05852568	0.956888770174924	0.0262994645926848	36.3843441299973	7.52886414605735e-290	0.956605210452098	cg05852568	37	2	95537405	Island	TEKT4	1stExon	0		0				3	chr2:95536745-95537570	NA	NA
cg11107966	cg11107966	0.957465950953944	0.0247979931440567	38.6106224560925	0	0.956588022632249	cg11107966	37	14	92927875		SLC24A4;SLC24A4;SLC24A4	Body;Body;Body	0		0				NA		6	6	chr14:92927161-92928070	DMR
cg07334487	cg07334487	0.957491220358044	0.0374227818006925	25.5857842278397	2.19619448564915e-144	0.956580932914061	cg07334487	37	15	93118933				0		0				NA		NA	NA
cg05194426	cg05194426	0.951888488716193	0.0346698969934183	27.4557633931505	5.92964307182134e-166	0.956523492385363	cg05194426	37	10	135343193	S_Shore	CYP2E1	Body	0		0				3	chr10:135343165-135343615	NA	NA
cg23914842	cg23914842	0.976680385638613	0.0268478997659447	36.3782789027501	9.38930776701555e-290	0.95651356492562	cg23914842	37	1	9327170	S_Shelf	H6PD	3'UTR	0		0		1:9327129-9327680	Unclassified	3	chr1:9327160-9327455	NA	NA
cg11738485	cg11738485	0.944567899170485	0.033264905449347	28.3953279412982	2.30939276716877e-177	0.956503541101194	cg11738485	37	19	12877000	Island	HOOK2;HOOK2	Body;Body	0		0		19:12876595-12877288	Unclassified_Cell_type_specific	3	chr19:12876865-12877355	NA	NA
cg23354933	cg23354933	0.970827856244789	0.0726085203847173	13.3707153251553	8.96742859942323e-41	0.956482130353489	cg23354933	37	6	31409572				0		0		6:31409301-31409830	Unclassified	3	chr6:31409285-31409675	NA	NA
cg26329020	cg26329020	0.959026923249988	0.0182899279057875	52.4347022136989	0	0.956428084511168	cg26329020	37	12	32909488	S_Shore	YARS2	TSS1500	0		0		12:32907875-32909621	Promoter_Associated	NA		6	6	chr12:32906890-32910083
cg22669566	cg22669566	0.95779014965178	0.0303505355338848	31.5576029484705	1.41028361014033e-218	0.956410141900275	cg22669566	37	12	679287	Island	NINJ2	Body	0		0		12:678572-680056	Promoter_Associated	3	chr12:678965-679375	NA	NA
cg11512289	cg11512289	0.956720783210976	0.0340880584699506	28.0661564827562	2.53712087205599e-173	0.956399991669775	cg11512289	37	4	165898912		TRIM61	TSS200	0		0		4:165898404-165899053	Unclassified_Cell_type_specific	3	chr4:165898700-165898955	NA	NA
cg04354002	cg04354002	0.949668200999444	0.0351425404941877	27.0233223792261	7.86456644083947e-161	0.956398122699929	cg04354002	37	17	8777762				0		0				3	chr17:8777525-8777955	NA	NA
cg10831901	cg10831901	0.953777391140429	0.0383284389669992	24.8843265430567	1.09974787997176e-136	0.956386789989751	cg10831901	37	20	5485294		LOC149837	TSS200	0		0				3	chr20:5484625-5485435	NA	NA
cg26621790	cg26621790	0.963955886333167	0.0388813109610653	24.7922681233265	1.08628612825954e-135	0.956382308877343	cg26621790	37	13	95655083	N_Shore			0		0				3	chr13:95655025-95655215	NA	NA
cg17658113	cg17658113	0.956242028879766	0.0275493994730415	34.7100861423675	5.54987039959073e-264	0.956307673146186	cg17658113	37	11	1413282	S_Shore	BRSK2	Body	0		0				3	chr11:1411785-1413910	NA	NA
cg15595755	cg15595755	0.956545508089605	0.0384980985313865	24.8465650143671	2.81666048925221e-136	0.956304116742716	cg15595755	37	5	1867978				0		0				3	chr5:1867325-1867995	NA	NA
cg05064044	cg05064044	0.961865553221261	0.0333099313708229	28.8762394168061	2.37373448050661e-183	0.956157810133039	cg05064044	37	6	292385	Island	DUSP22;DUSP22	1stExon;5'UTR	1	high-CpG:237033-237532	0		6:291596-292679	Promoter_Associated	3	chr6:291945-292595	NA	NA
cg21585512	cg21585512	0.95963284464958	0.0315134026235857	30.4515782098173	1.14163501575115e-203	0.956121143195959	cg21585512	37	11	122030076		LOC399959	Body	0		0				3	chr11:122029860-122030410	NA	NA
cg21550804	cg21550804	0.955919864543041	0.0373095365301156	25.6213277742392	8.8276246718509e-145	0.95609745830925	cg21550804	37	8	74282865				0		0				3	chr8:74282580-74282995	NA	NA
cg20744163	cg20744163	0.9565069714174	0.0365504227535958	26.1695186910882	5.9100435974958e-151	0.956065557798961	cg20744163	37	10	80999841	N_Shelf	ZMIZ1	Body	0		1	chr10:80998898-80998898			3	chr10:80999745-81000355	NA	NA
cg16154810	cg16154810	0.951696484808241	0.0234496059669762	40.5847537970788	0	0.956044390317414	cg16154810	37	22	47135258		CERK	TSS1500	0		0		22:47135007-47135384	Promoter_Associated	3	chr22:47134420-47135355	NA	NA
cg12016809	cg12016809	0.97034904252836	0.035228794573898	27.5442022432218	5.19280878728335e-167	0.956022805872264	cg12016809	37	21	47604291	S_Shore	C21orf56;C21orf56;C21orf56;C21orf56	5'UTR;5'UTR;1stExon;1stExon	0		0		21:47604065-47604373	Promoter_Associated	3	chr21:47603825-47604410	NA	NA
cg24480695	cg24480695	0.941259887092322	0.0421702660937172	22.3204635465309	2.33852705047293e-110	0.956016476917572	cg24480695	37	11	18727628	Island	IGSF22	Body	0		0		11:18727303-18728908	Unclassified_Cell_type_specific	3	chr11:18727065-18727795	NA	NA		DMR
cg20227766	cg20227766	0.972070782633719	0.0196090065496255	49.5726685680711	0	0.955950700271826	cg20227766	37	1	27998703	S_Shelf	IFI6;IFI6;IFI6;IFI6;IFI6;IFI6	1stExon;5'UTR;5'UTR;1stExon;1stExon;5'UTR	1	low-CpG:27871245-27871346	0		1:27998463-27999311	Promoter_Associated	3	chr1:27998685-27999095	NA	NA
cg02770061	cg02770061	0.955924794191918	0.0255126711783861	37.4686283340555	2.9878753072907e-307	0.955937805419191	cg02770061	37	7	158046166		PTPRN2;PTPRN2;PTPRN2	Body;Body;Body	0		0				NA		NA	NA
cg02486855	cg02486855	0.95713114181744	0.019579036842988	48.8855069579291	0	0.955855922044283	cg02486855	37	15	67356942	N_Shore	SMAD3	TSS1500	0		0				3	chr15:67356065-67356975	NA	NA		RDMR
cg12564567	cg12564567	0.959561828859309	0.0313302317950073	30.6273453429164	5.29434857845127e-206	0.955845656102998	cg12564567	37	11	116371188	Island			0		0				3	chr11:116370845-116371935	NA	NA
cg15175143	cg15175143	0.955463144568236	0.0296065608666186	32.2720071700567	1.72845574803043e-228	0.955820132124169	cg15175143	37	2	139538356	Island	NXPH2	TSS1500	0		0				3	chr2:139536945-139538430	NA	NA
cg21496408	cg21496408	0.949429976206938	0.0227786152223777	41.6807592093753	0	0.955786465075362	cg21496408	37	7	106301534	Island	FLJ36031;FLJ36031	1stExon;5'UTR	1	high-CpG:106088641-106088914	0				3	chr7:106301485-106301770	NA	NA
cg06744117	cg06744117	0.953351430084066	0.0221387498392345	43.0625684380122	0	0.955784446371332	cg06744117	37	16	85496711				0		0		16:85495281-85497027	Unclassified_Cell_type_specific	3	chr16:85496465-85497255	NA	NA
cg27107150	cg27107150	0.954575418944819	0.0269929067956875	35.3639356505809	6.12305543284005e-274	0.955779028284768	cg27107150	37	16	1272275	S_Shelf	TPSG1	Body	0		0				NA		6	NA
cg25958766	cg25958766	0.952782748708938	0.043939061906203	21.6841850366048	2.8933622286996e-104	0.955760997885596	cg25958766	37	20	5485268		LOC149837	TSS200	0		0				3	chr20:5484625-5485435	NA	NA
cg09812376	cg09812376	0.946586779994869	0.023778066058757	39.8092417463975	0	0.955754524101166	cg09812376	37	17	74270190		QRICH2	3'UTR	0		0				3	chr17:74269960-74270210	NA	NA
cg10345369	cg10345369	0.946295744525102	0.0384523903186115	24.6095427796352	9.98450606982274e-134	0.955737964454883	cg10345369	37	10	131570053				0		0				NA		NA	NA
cg18447419	cg18447419	0.958182913445	0.0336422968715659	28.4814950983577	1.98593557936598e-178	0.955737727673499	cg18447419	37	5	496299	N_Shore	SLC9A3	Body	0		0		5:496149-496372	Unclassified_Cell_type_specific	3	chr5:496065-496675	NA	NA
cg05262224	cg05262224	0.960652717076513	0.0174925864999663	54.917705685112	0	0.955734671929131	cg05262224	37	16	86482459				0		0				NA		NA	NA
cg19985056	cg19985056	0.94482878507047	0.0547213030549687	17.2661967519554	8.45330451708456e-67	0.955725345232797	cg19985056	37	5	56595244				0		0		5:56593999-56595313	Unclassified	3	chr5:56595120-56595310	NA	NA
cg12664056	cg12664056	0.957018933406019	0.0187400587278894	51.0680861411475	0	0.955681209577495	cg12664056	37	1	166890924	S_Shore	ILDR2	Body	0		0		1:166890825-166890937	Unclassified_Cell_type_specific	3	chr1:166890580-166891015	NA	NA
cg03012785	cg03012785	0.953244663612011	0.0216285390630429	44.073465194921	0	0.955679296291153	cg03012785	37	18	54788429	N_Shore			0		0				NA		6	NA
cg22892539	cg22892539	0.936084934432723	0.0652419192056155	14.3479061595747	1.09802524517777e-46	0.955649505674333	cg22892539	37	5	1667258	Island			0		0		5:1667085-1668733	Unclassified_Cell_type_specific	3	chr5:1667005-1667675	NA	NA		DMR
cg23549902	cg23549902	0.945422925178935	0.0239803480932798	39.4249041549101	0	0.95564086405475	cg23549902	37	7	5184155	Island			0		0		7:5182685-5184547	Unclassified	3	chr7:5184060-5184515	NA	NA
cg12709009	cg12709009	0.955875337254554	0.0305357874135988	31.3034448500537	4.18885670724958e-215	0.955624222373665	cg12709009	37	6	170557582				0		0		6:170557546-170557765	Unclassified_Cell_type_specific	3	chr6:170556925-170557895	NA	NA
cg08010094	cg08010094	0.952163771088603	0.0302249789876856	31.5025453442512	8.01651563331526e-218	0.955624191285951	cg08010094	37	2	139539001	S_Shore	NXPH2	TSS1500	0		0				NA		NA	6	chr2:139536425-139539146	CDMR
cg16773067	cg16773067	0.955920031527127	0.0270427082003076	35.34853182775	1.05604655847191e-273	0.955595849778797	cg16773067	37	6	37027357				0		0		6:37027078-37027727	Unclassified_Cell_type_specific	3	chr6:37027085-37027795	NA	NA
cg06060522	cg06060522	0.955825992615699	0.0422397526094851	22.6285887953109	2.26743932860763e-113	0.955587379658845	cg06060522	37	20	44782039	Island			0		0				NA		6	NA
cg12159023	cg12159023	0.958190829395718	0.0331587025462011	28.89711465823	1.29787349231901e-183	0.955522654274584	cg12159023	37	19	613818	Island	HCN2	Body	0		0				3	chr19:613725-613935	NA	NA
cg09183742	cg09183742	0.957745459306228	0.0269396337480269	35.5515397226354	7.86575069435912e-277	0.955497746045791	cg09183742	37	1	103572723		COL11A1;COL11A1;COL11A1;COL11A1	Body;Body;Body;Body	0		1	chr1:103572619-103572619	1:103571898-103572751	Unclassified_Cell_type_specific	3	chr1:103572200-103572835	NA	NA		DMR
cg03749207	cg03749207	0.951068369395668	0.0251793024441914	37.7718315073923	0	0.955496586386724	cg03749207	37	16	857863	Island	PRR25	Body	0		0		16:857066-858592	Promoter_Associated	3	chr16:857705-858010	NA	NA		DMR
cg05606455	cg05606455	0.951497497882674	0.0400743920245204	23.7432796809614	1.28920994670292e-124	0.955456264927684	cg05606455	37	7	43288757	Island	HECW1	Body	0		0				3	chr7:43288345-43289055	NA	NA		DMR
cg13813247	cg13813247	0.963805990471482	0.025390746889308	37.9589460157762	0	0.955439855050871	cg13813247	37	22	41461852	S_Shore			0		0		22:41461714-41461918	Unclassified_Cell_type_specific	NA		NA	NA
cg06651180	cg06651180	0.936580079958778	0.0692864472986972	13.517507629178	1.23282177539392e-41	0.95539549710539	cg06651180	37	7	101559888	S_Shore	CUX1;CUX1;CUX1	Body;Body;Body	0		0				3	chr7:101559685-101559955	NA	NA
cg02093708	cg02093708	0.953436096178245	0.0287162821994394	33.2019336471369	1.00954920366057e-241	0.95535576730547	cg02093708	37	16	87577273				0		0				3	chr16:87577145-87577315	NA	NA
cg25319279	cg25319279	0.955545854807963	0.03185736747024	29.9945014508998	1.15753274573455e-197	0.955354313269688	cg25319279	37	11	5960081				0		0				3	chr11:5959825-5960115	NA	NA
cg12560447	cg12560447	0.955097489605158	0.0263053494656845	36.308108768944	1.20506801678175e-288	0.955268730165677	cg12560447	37	7	128354965		FAM71F1	TSS1500	0		0				3	chr7:128354665-128355055	NA	NA
cg02130040	cg02130040	0.94450374219158	0.0413106302527634	22.8634551545821	1.07386018479315e-115	0.955267913458508	cg02130040	37	3	8543600	S_Shore	LMCD1;LMCD1	1stExon;5'UTR	0		0		3:8542864-8543846	Unclassified	NA		6	6	chr3:8541629-8543915
cg20620338	cg20620338	0.949585179582148	0.0375785373344845	25.2693491268684	6.94173650055143e-141	0.955240323220834	cg20620338	37	15	102077239				0		0				3	chr15:102076865-102077255	NA	NA
cg07747299	cg07747299	0.963491909343142	0.0339404555533318	28.3877129412472	2.86753736579836e-177	0.955188514303819	cg07747299	37	21	47604052	S_Shore	C21orf56;C21orf56	5'UTR;5'UTR	0		0				3	chr21:47603825-47604410	NA	NA
cg17652756	cg17652756	0.955238194194227	0.0362549222806069	26.3478207676422	5.43618411439026e-153	0.955061723011415	cg17652756	37	7	5252759		WIPI2;WIPI2;WIPI2;WIPI2;WIPI2	TSS1500;Body;Body;Body;Body	0		0				3	chr7:5252545-5252915	NA	NA
cg18980263	cg18980263	0.95430941774327	0.027553647910545	34.6345943318107	7.62049180846941e-263	0.955042694679106	cg18980263	37	15	97321776				0		0				NA		NA	NA
cg23400446	cg23400446	0.952946676456779	0.0362123335285699	26.3155279873071	1.27384275325708e-152	0.954936684414567	cg23400446	37	10	135342560	Island	CYP2E1	Body	0		0		10:135342406-135343123	Unclassified_Cell_type_specific	3	chr10:135341645-135343115	NA	NA
cg18970824	cg18970824	0.949081970678237	0.030861264489164	30.7531783414603	1.10880839895173e-207	0.954935006171339	cg18970824	37	14	104662402				0		0				NA		6	NA
cg15145296	cg15145296	0.954959727838152	0.0274371254624886	34.805385467357	2.01623842808315e-265	0.954906811874013	cg15145296	37	3	125709740	S_Shore			0		0		3:125708995-125709926	Promoter_Associated_Cell_type_specific	3	chr3:125709105-125709835	NA	NA
cg10277651	cg10277651	0.953654015436967	0.0419718699478021	22.721265853129	2.76134871348614e-114	0.954886939653401	cg10277651	37	20	623361	Island			0		0		20:623038-623469	Unclassified_Cell_type_specific	3	chr20:623025-623975	NA	NA
cg03096785	cg03096785	0.945688093790987	0.0275809728835079	34.2876989069687	1.19697067464006e-257	0.954784622693745	cg03096785	37	1	15764869		CTRC	TSS200	0		0				3	chr1:15764745-15765015	NA	NA
cg08734931	cg08734931	0.94597758756475	0.0362513879857137	26.0949342943104	4.16189410327223e-150	0.954772143184895	cg08734931	37	10	14051649		FRMD4A	Body	0		1	chr10:14051386-14051386	10:14050971-14052411	Unclassified	3	chr10:14051380-14051935	NA	NA
cg25436886	cg25436886	0.957247406118581	0.0368135774152128	26.0025640899276	4.63227985857474e-149	0.954729609345147	cg25436886	37	3	127056972	Island			0		0				3	chr3:127056605-127057055	NA	NA		DMR
cg24598948	cg24598948	0.958180598177907	0.0360096344494491	26.6090065291559	5.33992587405079e-156	0.954697503892703	cg24598948	37	10	42863539	S_Shore	LOC441666	TSS200	0		0				3	chr10:42863345-42863655	NA	NA
cg05197062	cg05197062	0.952608816939675	0.0367363836079755	25.9309361287501	2.98368693304751e-148	0.954684101534175	cg05197062	37	11	11642011	N_Shore	GALNTL4	Body	0		0				3	chr11:11641760-11642450	NA	NA		DMR
cg02159489	cg02159489	0.948928204373877	0.0320789690692956	29.5810068685201	2.62292672670742e-192	0.954652053472093	cg02159489	37	17	79459563	S_Shelf			0		0				NA		6	NA
cg03748376	cg03748376	0.957807779416761	0.0349775985629977	27.3834630954343	4.31654352346763e-165	0.95463477163235	cg03748376	37	1	248100585	Island	OR2L13;OR2L13	1stExon;5'UTR	0		0		1:248100017-248100863	Promoter_Associated	NA		6	6	chr1:248099065-248101111
cg12641240	cg12641240	0.970407103398164	0.0513110739569579	18.9122352849638	9.0440645602009e-80	0.954626056035456	cg12641240	37	8	638330	S_Shore	ERICH1	Body	0		1	chr8:638062-638062	8:637155-638859	Promoter_Associated	3	chr8:637545-638690	NA	NA
cg22452837	cg22452837	0.953387232907125	0.0301878608172313	31.5818082864265	6.56304931539628e-219	0.954622111522752	cg22452837	37	6	28664155				0		0				3	chr6:28663960-28664235	NA	NA
cg17220055	cg17220055	0.948583788427968	0.0354500386930255	26.7583287183998	9.87827470642078e-158	0.954526200825962	cg17220055	37	1	42248998		HIVEP3;HIVEP3	5'UTR;5'UTR	0		1	chr1:42248889-42248889			3	chr1:42248865-42249190	NA	NA
cg08241307	cg08241307	0.963600495247672	0.0267075381262728	36.0797199162194	4.71791928420073e-285	0.954519161090623	cg08241307	37	11	2212225				0		0				3	chr11:2212085-2212275	NA	NA
cg06890291	cg06890291	0.95370955652738	0.0140192022997644	68.0288033609022	0	0.954485431742601	cg06890291	37	7	1542315	N_Shore	INTS1	Body	0		0		7:1542166-1542364	Promoter_Associated_Cell_type_specific	NA		6	NA
cg26343358	cg26343358	0.955431436113841	0.0239069907708439	39.9645210587964	0	0.954412189998671	cg26343358	37	6	31275666	N_Shore			0		0		6:31275659-31276809	Promoter_Associated	3	chr6:31275505-31275735	NA	NA
cg04653913	cg04653913	0.957717924044538	0.0319673432265558	29.9592592746007	3.33313846625797e-197	0.954406936457607	cg04653913	37	16	53407753	Island			0		0		16:53406843-53407820	Unclassified_Cell_type_specific	3	chr16:53406905-53407755	NA	NA
cg17429870	cg17429870	0.946492826181394	0.0296621351399172	31.9091266261433	1.99497508306498e-223	0.954398055713194	cg17429870	37	11	1463662	N_Shore	BRSK2	Body	1	low-CpG:1420034-1420275	0				3	chr11:1463205-1463675	NA	NA
cg17096374	cg17096374	0.953876160959805	0.0239244539961549	39.870341915143	0	0.954374259088602	cg17096374	37	17	80882296		TBCD	Body	0		0				NA		NA	NA
cg24382249	cg24382249	0.954853759698682	0.0250392679278942	38.1342522652173	0	0.954362659924879	cg24382249	37	15	66947171	N_Shore			0		0		15:66947084-66947651	Unclassified_Cell_type_specific	3	chr15:66946900-66947695	NA	NA
cg03920003	cg03920003	0.95406964840699	0.0490812854331649	19.4385627838979	3.6422689610086e-84	0.954334804598389	cg03920003	37	1	154582007	S_Shore	ADAR;ADAR;ADAR;ADAR	5'UTR;TSS1500;TSS1500;TSS1500	0		0		1:154581850-154582712	Promoter_Associated_Cell_type_specific	3	chr1:154581825-154582295	NA	NA		RDMR
cg03314158	cg03314158	0.952791639389912	0.0348588629594731	27.3328375769923	1.72760487617172e-164	0.954310191776613	cg03314158	37	16	2653280	Island	LOC652276	TSS200	0		0		16:2652752-2654116	Promoter_Associated	3	chr16:2653225-2653495	NA	NA
cg19690101	cg19690101	0.965218971394312	0.0289662090528499	33.3222400498883	1.83936729247306e-243	0.954302826563398	cg19690101	37	2	39104195	S_Shore	MORN2;DHX57	5'UTR;TSS1500	0		0				NA		NA	NA
cg16720578	cg16720578	0.955422910150182	0.0353076048691825	27.0599751438847	2.91498444805101e-161	0.954250591238421	cg16720578	37	14	54410717	N_Shelf			0		0				3	chr14:54410485-54410915	NA	NA
cg13067553	cg13067553	0.954175018982779	0.0394519088975698	24.1857756860418	3.14038655734947e-129	0.954245924737273	cg13067553	37	1	147782452	Island			0		0				3	chr1:147781765-147782575	NA	NA
cg27307781	cg27307781	0.959149216430065	0.0403875388510381	23.7486423712945	1.13480667814982e-124	0.954197223568439	cg27307781	37	21	37442289	Island	CBR1;CBR1	1stExon;5'UTR	1	high-CpG:36364101-36364201	0		21:37441890-37442843	Unclassified	3	chr21:37442020-37442315	NA	NA
cg13508672	cg13508672	0.957180141378299	0.0433400820007765	22.0853329571723	4.37313121580195e-108	0.954134249036717	cg13508672	37	14	69161648				0		0				3	chr14:69161025-69161915	NA	NA
cg02672936	cg02672936	0.952665581630867	0.0184139899353657	51.7359673256466	0	0.954106566872484	cg02672936	37	16	70414816	Island	ST3GAL2	3'UTR	0		0		16:70414379-70415705	Promoter_Associated	3	chr16:70413840-70415235	NA	NA
cg15668967	cg15668967	0.92540139209276	0.0375876410645444	24.6198315692035	7.74744054381027e-134	0.954058986612887	cg15668967	37	5	1180364				0		0				NA		6	NA
cg02341645	cg02341645	0.957299735965955	0.0310390740064296	30.8417620888965	7.22415654850389e-209	0.95400523832825	cg02341645	37	17	71756141		C17orf54	Body	0		0		17:71756140-71756287	Unclassified_Cell_type_specific	3	chr17:71756005-71756335	NA	NA
cg05785424	cg05785424	0.953805235713664	0.0276304015031319	34.5201366547479	4.00130411295865e-261	0.95394877280649	cg05785424	37	17	21226409				0		0		17:21226205-21227140	Promoter_Associated	3	chr17:21226340-21226555	NA	NA
cg08742575	cg08742575	0.954685199681664	0.0406850395248135	23.4652641568508	9.23453115833655e-122	0.953918400941253	cg08742575	37	21	47604166	S_Shore	C21orf56;C21orf56	5'UTR;5'UTR	0		0		21:47604065-47604373	Promoter_Associated	3	chr21:47603825-47604410	NA	NA		DMR
cg20503657	cg20503657	0.94107558798406	0.0299654714362208	31.4053323001131	1.71112535857652e-216	0.953891262556601	cg20503657	37	10	835505				0		0		10:834836-835985	Unclassified	3	chr10:835400-835635	NA	NA
cg23159165	cg23159165	0.954704924240787	0.022948438131421	41.6021743516219	0	0.953831026090116	cg23159165	37	11	107567020				0		0				3	chr11:107566940-107567195	NA	NA
cg03486986	cg03486986	0.95664433520249	0.0338623300021486	28.2509896732383	1.38404950585965e-175	0.953828182534227	cg03486986	37	13	112986285	S_Shore			0		0				3	chr13:112986025-112986355	NA	NA
cg01427815	cg01427815	0.952675317225764	0.0286391845530712	33.2647501000025	1.24932272077263e-242	0.953810563377183	cg01427815	37	1	165811984		UCK2	Body	0		0				3	chr1:165811640-165812350	NA	NA
cg17497608	cg17497608	0.953314533461097	0.0495446673145495	19.2415164967944	1.66271944544629e-82	0.953805252728968	cg17497608	37	7	90896701	S_Shore	FZD1;FZD1	1stExon;3'UTR	0		0				3	chr7:90895665-90896875	NA	NA
cg20057198	cg20057198	0.980940481136487	0.0385353132879481	25.4556249175033	6.11645641032454e-143	0.953766980475419	cg20057198	37	2	731561	N_Shore			0		0				3	chr2:731465-732135	NA	NA
cg01649456	cg01649456	0.966180993213966	0.0182963959485207	52.8071755733993	0	0.95376084982378	cg01649456	37	14	105519407		GPR132	Body	0		0		14:105519322-105519476	Unclassified_Cell_type_specific	3	chr14:105519260-105519495	NA	NA
cg03517284	cg03517284	0.952888911564459	0.0402898639550606	23.6508346771117	1.15720357771955e-123	0.95369447515089	cg03517284	37	6	25882590	S_Shore			0		0		6:25882232-25882812	Unclassified_Cell_type_specific	3	chr6:25882325-25882795	NA	NA
cg16561057	cg16561057	0.95349203822951	0.0449514780630146	21.2115836745762	7.46569984912802e-100	0.953677078743379	cg16561057	37	7	157644555	N_Shelf	PTPRN2;PTPRN2;PTPRN2	Body;Body;Body	0		0		7:157644033-157645089	Unclassified_Cell_type_specific	3	chr7:157644465-157644735	NA	NA
cg02398342	cg02398342	0.954261514128435	0.0386758642489608	24.6733080865562	2.06925195468818e-134	0.953667722513279	cg02398342	37	17	80708632	N_Shore	TBCD;FN3K	TSS1500;3'UTR	0		0				3	chr17:80708220-80708815	NA	NA
cg17861914	cg17861914	0.953521969962127	0.0387032903299708	24.6367159441156	5.10819545649706e-134	0.953664415706703	cg17861914	37	1	198214574		NEK7	Body	0		0				3	chr1:198214525-198214810	NA	NA
cg06758191	cg06758191	0.951802681606889	0.0412937932956104	23.049533734845	1.48682477531612e-117	0.953644829880086	cg06758191	37	4	7812988		AFAP1;AFAP1	Body;Body	0		0				NA		NA	NA
cg16876255	cg16876255	0.950109429468084	0.0187481493200729	50.6775049231573	0	0.953623905690693	cg16876255	37	19	9731953	Island	ZNF561	TSS200	0		0		19:9731603-9732474	Promoter_Associated	3	chr19:9731780-9732715	NA	NA
cg27063572	cg27063572	0.95300045160892	0.0338870263500168	28.1228704391304	5.14615793037922e-174	0.95358984051163	cg27063572	37	11	130607728				0		0				NA		6	6	chr11:130607352-130608511
cg17682357	cg17682357	0.951900324718203	0.0255130705635677	37.310300316321	1.11721117647035e-304	0.953565993752618	cg17682357	37	2	226439867		KIAA1486	Body	0		0				NA		NA	NA
cg17152316	cg17152316	0.961853294006531	0.0458088589296772	20.9971022304464	6.97098687882879e-98	0.953528647124291	cg17152316	37	19	6754337	S_Shore	SH2D3A	Body	0		0				NA		6	6	chr19:6750777-6754443
cg15721243	cg15721243	0.949401298053239	0.0351722288968409	26.9929239013486	1.78945412747522e-160	0.953524779501794	cg15721243	37	19	53361448	S_Shore	ZNF468;ZNF468	TSS1500;TSS1500	0		0				NA		NA	6	chr19:53360169-53361480
cg00805880	cg00805880	0.942502896507441	0.0522664148770209	18.0326677987209	1.0795501508044e-72	0.953524077914963	cg00805880	37	1	203045044	Island	PPFIA4	Body	0		0				3	chr1:203044625-203045875	NA	NA		DMR
cg23681866	cg23681866	0.952502905504875	0.0327595569380601	29.0755734977068	7.3116648783523e-186	0.953521304914759	cg23681866	37	6	29895175	S_Shore			0		0		6:29894087-29895332	Promoter_Associated	NA		6	6	chr6:29892512-29896267
cg11168104	cg11168104	0.959657287212374	0.031419679323588	30.5431916516067	6.96337097116477e-205	0.953510834763095	cg11168104	37	5	1857477	Island			0		0				3	chr5:1857125-1857515	NA	NA
cg08541599	cg08541599	0.955077823090869	0.03548108544044	26.9179426512783	1.3542552590099e-159	0.953507701439874	cg08541599	37	19	579501	Island	BSG;BSG;BSG	Body;Body;Body	1	high-CpG:530466-530638	0				NA		6	6	chr19:579084-580864
cg22676075	cg22676075	0.948665605218218	0.0313220808211195	30.2874387763716	1.67785852325955e-201	0.95346699889464	cg22676075	37	6	135203613				0		0		6:135203214-135203963	Unclassified	3	chr6:135203605-135203870	NA	NA		DMR
cg18984983	cg18984983	0.954344559444027	0.0335504686080806	28.4450441092847	5.61185849739352e-178	0.953419625785753	cg18984983	37	10	135342936	S_Shore	CYP2E1	Body	0		0		10:135342406-135343123	Unclassified_Cell_type_specific	3	chr10:135341645-135343115	NA	NA
cg02512202	cg02512202	0.941887737772865	0.0569651805871188	16.5344466227471	2.07272866616891e-61	0.95340279483904	cg02512202	37	16	2653250	Island	LOC652276	TSS200	0		0		16:2652752-2654116	Promoter_Associated	3	chr16:2653225-2653495	NA	NA
cg10075506	cg10075506	0.956369868861583	0.0324289922178417	29.491199184889	3.73335893454627e-191	0.953325540550171	cg10075506	37	2	1817351		MYT1L	Body	0		0				NA		NA	NA
cg19375418	cg19375418	0.943766190098177	0.0327576260636563	28.8105795048824	1.58091859100265e-182	0.953288647082478	cg19375418	37	18	77292410	Island			0		0				NA		6	NA
cg16431720	cg16431720	0.953808322439083	0.038523622975196	24.7590503897623	2.47710939121234e-135	0.953247342859015	cg16431720	37	6	32607509		HLA-DQA1	Body	0		0				NA		6	6	chr6:32604092-32612467
cg18850127	cg18850127	0.95240961761443	0.0259195205143752	36.744877941944	1.4036071853104e-295	0.953206858627798	cg18850127	37	7	39170497		POU6F2;POU6F2	Body;Body	0		0				NA		NA	NA
cg07100532	cg07100532	0.961333833103408	0.0315316986591292	30.4878542540897	3.77551866329085e-204	0.953186215883533	cg07100532	37	18	713085	Island	ENOSF1;ENOSF1;ENOSF1	TSS1500;TSS1500;TSS1500	0		0		18:711414-713159	NonGene_Associated	3	chr18:712905-713115	NA	NA
cg06223162	cg06223162	0.957917341544505	0.0429270617324464	22.3149990445413	2.64248676287402e-110	0.953097319429414	cg06223162	37	1	101003688	N_Shore	GPR88	TSS200	0		0		1:101003636-101003806	Unclassified_Cell_type_specific	3	chr1:101003645-101004135	NA	NA
cg26180080	cg26180080	0.953181706600578	0.0395686550526848	24.0893127484732	3.23530115463463e-128	0.953076774623537	cg26180080	37	14	76734550				0		0				3	chr14:76734425-76734595	NA	NA
cg25271479	cg25271479	0.953296448533644	0.0320800259323747	29.7161994364721	4.74286144616618e-194	0.953044910753787	cg25271479	37	11	1457346		BRSK2	Body	0		0		11:1456862-1457929	Unclassified_Cell_type_specific	3	chr11:1456825-1458335	NA	NA
cg00291366	cg00291366	0.944446727234179	0.0334523675348483	28.2325825294823	2.32917560888731e-175	0.953030924939682	cg00291366	37	1	12616550				0		1	chr1:12616547-12616547			3	chr1:12616465-12616850	NA	NA
cg21358336	cg21358336	0.952892721866926	0.028803111489886	33.0829786289418	5.2224308823388e-240	0.95302629199243	cg21358336	37	17	6558440	Island			0		0		17:6558346-6558630	Unclassified_Cell_type_specific	3	chr17:6558045-6559475	NA	NA
cg15132673	cg15132673	0.952161010656097	0.0307278259405902	30.9869306242825	8.08591958589612e-211	0.953004651963956	cg15132673	37	19	39998199	Island	DLL3;DLL3	Body;Body	0		0		19:39997077-39998404	Unclassified	3	chr19:39997685-39998655	NA	NA		DMR
cg11092486	cg11092486	0.946656625801645	0.0349891150861637	27.0557464362966	3.26885616057307e-161	0.952922152406576	cg11092486	37	6	5087604	S_Shore			0		0				NA		NA	NA
cg06646728	cg06646728	0.953775731519647	0.0438199630020761	21.765781305531	4.8968229791308e-105	0.952905107015749	cg06646728	37	1	2104886		PRKCZ;PRKCZ;PRKCZ	Body;Body;Body	0		0				3	chr1:2104665-2104895	NA	NA
cg17857094	cg17857094	0.955624527596138	0.0333072007800842	28.6912290800356	4.90862972606599e-181	0.952891498546319	cg17857094	37	6	30907280		DPCR1	TSS1500	0		0				NA		3	NA
cg09526685	cg09526685	0.949646597320459	0.0307570757822435	30.8757114637245	2.53121091060244e-209	0.952883811171272	cg09526685	37	4	187126073		CYP4V2	Body	0		0		4:187125176-187126077	Unclassified_Cell_type_specific	NA		NA	NA
cg16875032	cg16875032	0.947351651361671	0.0321436001826013	29.4724811775892	6.48688920014939e-191	0.952883189957635	cg16875032	37	8	121823916	Island	SNTB1	1stExon	1	high-CpG:121892494-121894279	0		8:121823852-121824065	Promoter_Associated_Cell_type_specific	3	chr8:121821760-121825070	NA	NA
cg07599786	cg07599786	0.942285007137391	0.0267566859796704	35.2168055436064	1.10599392941184e-271	0.952858997807634	cg07599786	37	1	201618654	Island	NAV1	Body	0		0				3	chr1:201617965-201619855	NA	NA
cg15598276	cg15598276	0.960968473194126	0.0214893371604029	44.7183859614267	0	0.952813829861648	cg15598276	37	6	32948343		BRD2;BRD2	Body;Body	0		0				3	chr6:32948240-32948655	NA	NA
cg03128011	cg03128011	0.953177675894553	0.0328638132871484	29.003867188696	5.8807276115791e-185	0.952736550455812	cg03128011	37	8	1321333	Island			0		0		8:1321062-1321916	Unclassified_Cell_type_specific	3	chr8:1320505-1322275	NA	NA
cg11388673	cg11388673	0.938120272250333	0.0408033386300506	22.9912625718189	5.70070594704318e-117	0.952725810423556	cg11388673	37	8	144371779	Island			1	high-CpG:144443077-144443190	0		8:144371346-144372088	Unclassified_Cell_type_specific	3	chr8:144371505-144371855	NA	NA
cg22079902	cg22079902	0.954086313631615	0.0291975322358787	32.6769504327906	3.32002172845298e-234	0.952626618432454	cg22079902	37	5	23507644		PRDM9	TSS200	0		0				3	chr5:23506825-23507695	NA	NA
cg24399712	cg24399712	0.94999081114825	0.0351991253642062	26.9890459299393	1.987195144217e-160	0.952604591180991	cg24399712	37	22	39784796	Island			0		1	chr22:39784774-39784774	22:39784740-39785114	Promoter_Associated	3	chr22:39784500-39785075	NA	NA		DMR
cg21235746	cg21235746	0.946919492181075	0.0406924411849804	23.2701569285694	8.89338794693136e-120	0.952559174188543	cg21235746	37	20	5485144		LOC149837	Body	0		0				3	chr20:5484625-5485435	NA	NA
cg05185784	cg05185784	0.961625250171501	0.0497336940536749	19.3354881126198	2.70099921432483e-83	0.952539131534854	cg05185784	37	16	90016020	Island	DEF8;DEF8	5'UTR;Body	0		0				3	chr16:90015485-90016130	NA	NA
cg05291178	cg05291178	0.951433491597007	0.036831558814702	25.8320180360442	3.87494574033218e-147	0.952503849642058	cg05291178	37	3	10149466	N_Shore	C3orf24;C3orf24	5'UTR;5'UTR	0		0				NA		NA	NA
cg27336068	cg27336068	0.948042473438785	0.0427388191149039	22.1822336946176	5.09838678971059e-109	0.952483155087511	cg27336068	37	10	1336103		ADARB2	Body	0		1	chr10:1336083-1336083			3	chr10:1335900-1336235	NA	NA
cg27514038	cg27514038	0.955197245189334	0.0348742570933787	27.3897517768397	3.63278766325391e-165	0.952453385827568	cg27514038	37	15	23035493	S_Shore	NIPA2;NIPA2;NIPA2;NIPA2	TSS1500;TSS1500;TSS1500;TSS1500	0		0				3	chr15:23035340-23035575	NA	NA
cg19588408	cg19588408	0.951418558040479	0.0311107498928875	30.5816658652124	2.14586361220305e-205	0.952433807274147	cg19588408	37	7	28848902		CREB5;CREB5;CREB5;CREB5	Body;Body;Body;Body	0		0				3	chr7:28848480-28849110	NA	NA
cg02313495	cg02313495	0.952215903798892	0.0313386124207147	30.3847500015502	8.73593629086567e-203	0.952410635193993	cg02313495	37	15	40398007	N_Shelf	BMF;BMF;BMF;BMF	Body;Body;1stExon;1stExon	0		0		15:40396693-40398146	Promoter_Associated	3	chr15:40397840-40398255	NA	NA
cg26180843	cg26180843	0.952219589352675	0.0451369829653198	21.0962170441099	8.61597361664419e-99	0.952401012183324	cg26180843	37	6	170557102				0		0				3	chr6:170556925-170557895	NA	NA
cg14223671	cg14223671	0.952577956278498	0.0260512018896437	36.565604931156	1.00749720720127e-292	0.952395647496621	cg14223671	37	16	857981	Island	PRR25	Body	0		0		16:857066-858592	Promoter_Associated	3	chr16:857705-858010	NA	NA
cg06064525	cg06064525	0.952275153426508	0.0364876109079413	26.0985888012539	3.78278253467459e-150	0.952376190873896	cg06064525	37	11	970664		AP2A2	Body	0		0		11:970245-971074	Unclassified_Cell_type_specific	3	chr11:970560-970875	NA	NA
cg05353869	cg05353869	0.952156769220217	0.0377424679232084	25.2277294414741	1.98863086968824e-140	0.952330871120433	cg05353869	37	11	75139544	Island	KLHL35	Body	0		0		11:75138753-75140357	Unclassified_Cell_type_specific	3	chr11:75139305-75139995	NA	NA
cg19761502	cg19761502	0.937600411624182	0.0334329160569611	28.044230722404	4.69707945852637e-173	0.952325714763371	cg19761502	37	21	40759534	N_Shore	WRB;WRB	Body;TSS200	0		0		21:40759363-40760978	Promoter_Associated	3	chr21:40759300-40760790	NA	NA
cg19815596	cg19815596	0.952043770745921	0.0318669786103686	29.8755580937364	4.08876599286839e-196	0.952309573830201	cg19815596	37	1	201583478				0		0				3	chr1:201583340-201583610	NA	NA
cg18407955	cg18407955	0.951731852326953	0.0395913648646342	24.0388745268316	1.0913067487378e-127	0.952263370524218	cg18407955	37	7	158110685	Island	PTPRN2;PTPRN2;PTPRN2	Body;Body;Body	0		0				3	chr7:158110505-158111415	NA	NA
cg01788773	cg01788773	0.956137540386271	0.0287214565967001	33.2900087141167	5.38646066620968e-243	0.95216712673516	cg01788773	37	8	1113662	Island			0		0				3	chr8:1113485-1113995	NA	NA
cg14700524	cg14700524	0.947889646446258	0.0315547760915284	30.0394984168732	2.99428725342815e-198	0.952066682731982	cg14700524	37	10	3282231				0		0		10:3281006-3282758	Unclassified	3	chr10:3282220-3282370	NA	NA
cg25582488	cg25582488	0.970339438249063	0.0282548536025069	34.3423983680796	1.82900665924081e-258	0.952052428174359	cg25582488	37	14	69095171	Island			0		0		14:69094639-69096348	Unclassified_Cell_type_specific	3	chr14:69095005-69096315	NA	NA
cg02459859	cg02459859	0.951488384438049	0.0213241307493932	44.6202659147139	0	0.951994112149689	cg02459859	37	16	787266	Island	NARFL	Body	0		0				NA		6	NA
cg22568451	cg22568451	0.958021169413768	0.0298510627027699	32.0933689682302	5.45567210526864e-226	0.951959884037825	cg22568451	37	10	88296809	S_Shore			0		0		10:88295982-88297017	Unclassified_Cell_type_specific	3	chr10:88296025-88297095	NA	NA
cg17693826	cg17693826	0.949903928033166	0.0420241484274587	22.6037638733566	3.97963206787495e-113	0.951922314020519	cg17693826	37	10	134776050	S_Shore			0		0		10:134775499-134776491	Unclassified	3	chr10:134775405-134776355	NA	NA
cg24853868	cg24853868	0.95589639173854	0.0315666877636609	30.2818084334763	1.99016314571088e-201	0.951918218942089	cg24853868	37	1	146555624	N_Shore			0		0		1:146555581-146556784	Promoter_Associated	3	chr1:146555540-146555775	NA	NA
cg16387046	cg16387046	0.959753669348014	0.0315302152351526	30.4391727804636	1.66621736223087e-203	0.95189178018454	cg16387046	37	12	55248207		MUCL1	TSS200	0		0		12:55247657-55248332	Unclassified	NA		NA	6	chr12:55247303-55248456
cg25597117	cg25597117	0.922145760840672	0.0260584987588372	35.3875244070976	2.65627827572285e-274	0.951882010594681	cg25597117	37	1	161349116				0		1	chr1:161348767-161348767			3	chr1:161348920-161349175	NA	NA
cg17610333	cg17610333	0.938986144529941	0.0415533247534582	22.597136332678	4.62403122054508e-113	0.951867582525766	cg17610333	37	6	168107313	S_Shore			0		0		6:168106899-168107694	Unclassified_Cell_type_specific	3	chr6:168107000-168107395	NA	NA
cg11166453	cg11166453	0.960215046406228	0.0380553170293986	25.232086377429	1.78131018564566e-140	0.951866322507547	cg11166453	37	1	247681781	Island			0		0				3	chr1:247681245-247681975	NA	NA
cg13984289	cg13984289	0.942809197911203	0.0293887780266771	32.0805852170984	8.22555185794903e-226	0.951828235955682	cg13984289	37	17	10220829		MYH13	Body	0		1	chr17:10220640-10220640	17:10219888-10221107	Unclassified	3	chr17:10220620-10220915	NA	NA
cg00947782	cg00947782	0.953920210600248	0.0307753641993443	30.9962281655329	6.0598155223538e-211	0.951784726719948	cg00947782	37	6	30039142	Island	RNF39;RNF39	Body;Body	0		0		6:30039021-30039400	Unclassified_Cell_type_specific	NA		6	6	chr6:30038890-30039519
cg15152362	cg15152362	0.95432618383865	0.0402166506190128	23.7296286276879	1.78359371880574e-124	0.951772445924112	cg15152362	37	20	31173500	Island			0		0				3	chr20:31173285-31173895	NA	NA
cg13944838	cg13944838	0.95278383137165	0.0508971945501135	18.7197710953113	3.41616018089698e-78	0.951769554668801	cg13944838	37	5	179740914	Island	GFPT2	Body	0		0				3	chr5:179740685-179741055	NA	NA
cg22337407	cg22337407	0.94356280084395	0.0367942360169309	25.6443101688473	4.89340568205898e-145	0.95175350608409	cg22337407	37	1	11046185				0		0		1:11045809-11046273	Unclassified_Cell_type_specific	3	chr1:11045785-11046310	NA	NA
cg11849132	cg11849132	0.954095205269557	0.0125950723104842	75.7514670618732	0	0.951752251319082	cg11849132	37	19	42348563	N_Shore	LYPD4;DMRTC2	TSS200;TSS1500	0		0				NA		6	NA
cg24441899	cg24441899	0.949766233418375	0.0288217444743957	32.9531140719853	3.81748838586762e-238	0.951681767605137	cg24441899	37	7	4244372		SDK1;SDK1	Body;Body	0		0				3	chr7:4244245-4245135	NA	NA
cg07935657	cg07935657	0.952202328867247	0.0301595711608692	31.5721441723511	8.90777302013629e-219	0.95166303097394	cg07935657	37	8	10622805				0		0				NA		NA	NA
cg26865747	cg26865747	0.946807970444849	0.0421437153222827	22.4661723154779	8.89338320702673e-112	0.951635035131196	cg26865747	37	6	28601377	N_Shore			0		0				3	chr6:28601285-28601675	NA	NA
cg18896979	cg18896979	0.966642406057297	0.0293756149030664	32.9062867023217	1.78682143319485e-237	0.951625288002711	cg18896979	37	2	242844174	Island			0		0				3	chr2:242843645-242844475	NA	NA
cg25987564	cg25987564	0.948813384366654	0.0323697761578246	29.311706690233	7.35638876839612e-189	0.951601343401958	cg25987564	37	4	6010075	Island			0		0				3	chr4:6009840-6010135	NA	NA
cg05995465	cg05995465	0.952494455643658	0.0459788414240084	20.7159298961	2.48854205580737e-95	0.951573023181052	cg05995465	37	2	240313602		HDAC4	5'UTR	0		0				NA		6	NA
cg08779649	cg08779649	0.94392716763489	0.0435299223463475	21.6845589598	2.86994758300054e-104	0.95156710908721	cg08779649	37	13	50194554				0		0				3	chr13:50194340-50194870	NA	NA
cg05270750	cg05270750	0.953680422976941	0.0661838197643938	14.4095705925092	4.5050257459964e-47	0.951537010316795	cg05270750	37	16	90143788	Island	PRDM7	TSS1500	0		1	chr16:90143699-90143699	16:90143474-90144795	Promoter_Associated	3	chr16:90143740-90144115	NA	NA
cg00688402	cg00688402	0.918498383334918	0.0353462570978252	25.9857325428506	7.17940491333935e-149	0.951522217677284	cg00688402	37	20	61591209	Island	SLC17A9	Body	0		0		20:61590780-61591686	Gene_Associated_Cell_type_specific	3	chr20:61591205-61591395	NA	NA
cg09824023	cg09824023	0.947989540781849	0.0150534820402339	62.9747681133262	0	0.951475747594744	cg09824023	37	12	52283224		ANKRD33;ANKRD33	Body;Body	0		0				3	chr12:52283085-52283975	NA	NA
cg16763089	cg16763089	0.942931722661285	0.0332775635939879	28.3353593479914	1.26812345170227e-176	0.951441458089703	cg16763089	37	20	5485284		LOC149837	TSS200	0		0				3	chr20:5484625-5485435	NA	NA
cg02518135	cg02518135	0.952785426481639	0.0296520020656931	32.1322460578132	1.56360651489385e-226	0.951353838584052	cg02518135	37	1	247802739	Island			0		0		1:247802634-247803094	Unclassified_Cell_type_specific	3	chr1:247802565-247802935	NA	NA
cg20014942	cg20014942	0.935773003530696	0.0406854180236236	23.0002061914996	4.63917916745011e-117	0.951324143877015	cg20014942	37	22	48977448	S_Shore	FAM19A5;FAM19A5	Body;Body	0		0				NA		6	NA
cg19789919	cg19789919	0.950969717286851	0.0355559719370513	26.7457100869147	1.38513420362199e-157	0.951262255798275	cg19789919	37	12	14518548	Island	ATF7IP	TSS200	0		0		12:14517944-14519662	Promoter_Associated	3	chr12:14518360-14519035	NA	NA
cg23899408	cg23899408	0.93732820410148	0.0383469197833444	24.4433766622528	5.91850306467003e-132	0.951219334320592	cg23899408	37	19	12877188	S_Shore	HOOK2;HOOK2	Body;Body	0		0		19:12876595-12877288	Unclassified_Cell_type_specific	3	chr19:12876865-12877355	NA	NA
cg04035553	cg04035553	0.939202778796367	0.0433860047433758	21.6475977530465	6.40319397178591e-104	0.951215279633365	cg04035553	37	8	143757498				0		0				3	chr8:143757445-143757775	NA	NA
cg00158530	cg00158530	0.948005803830709	0.0328431518181759	28.8646415264588	3.3191257229911e-183	0.951211645857259	cg00158530	37	16	69966973		MIR140;WWP2;WWP2	TSS200;Body;Body	0		0				3	chr16:69966640-69967170	NA	NA
cg25223285	cg25223285	0.923964242857223	0.0408324886899511	22.6281638102703	2.28939267629125e-113	0.951205539900308	cg25223285	37	2	128453260	Island			0		0		2:128453127-128453670	Unclassified_Cell_type_specific	3	chr2:128453065-128453570	NA	NA
cg07185983	cg07185983	0.948273942856785	0.0322931485772124	29.3645551653001	1.55783412967183e-189	0.951180763517778	cg07185983	37	6	139012860	N_Shore			0		0		6:139012853-139014693	Unclassified	3	chr6:139012585-139013415	NA	NA
cg04833210	cg04833210	0.950984461824769	0.0308886976928889	30.7874573178817	3.85736509019463e-208	0.951147109056386	cg04833210	37	12	114309620		RBM19;RBM19;RBM19	Body;Body;Body	0		0				NA		NA	NA
cg13263323	cg13263323	0.941610445239945	0.053105162583219	17.7310528663646	2.41469726948019e-70	0.951105760465234	cg13263323	37	15	86062960		AKAP13;AKAP13	Body;Body	0		0				3	chr15:86062680-86063035	NA	NA
cg02331830	cg02331830	0.960559750856622	0.0270901267764488	35.4579274871352	2.18946610119306e-275	0.951051901760723	cg02331830	37	8	145008288	N_Shore	PLEC1;PLEC1;PLEC1;PLEC1;PLEC1;PLEC1;PLEC1;PLEC1	Body;Body;Body;Body;Body;Body;Body;Body	0		0		8:145007733-145008887	Unclassified	3	chr8:145007965-145008575	NA	NA
cg18544365	cg18544365	0.951674450582036	0.0447394783969881	21.2714695092669	2.0864117090395e-100	0.951036674138123	cg18544365	37	19	10928178		MIR199A1;DNM2;DNM2;DNM2;DNM2	TSS200;Body;Body;Body;Body	0		0				NA		6	4	chr19:10925111-10928796
cg16662267	cg16662267	0.948783565090342	0.0446691447100886	21.2402447203351	4.05770653882875e-100	0.951006928940727	cg16662267	37	21	37442759	Island	CBR1	Body	0		0		21:37441890-37442843	Unclassified	3	chr21:37442365-37442835	NA	NA
cg14748380	cg14748380	0.950465723519755	0.0261262931785567	36.3796623204035	8.92812395520276e-290	0.950983890331284	cg14748380	37	1	179713788	Island	FAM163A	5'UTR	0		0				NA		6	6	chr1:179711443-179715292
cg22992730	cg22992730	0.95936083286521	0.0361628043212132	26.5289390818191	4.49489182966649e-155	0.950970272069156	cg22992730	37	19	4784940	N_Shore			0		0				3	chr19:4784840-4785090	NA	NA
cg23107878	cg23107878	0.952621941359247	0.0326197289080746	29.2038583166593	1.73235336734412e-187	0.950928030051968	cg23107878	37	1	152161397	Island			0		0		1:152161009-152162770	Unclassified	3	chr1:152161120-152162035	NA	NA
cg02976617	cg02976617	0.953523904937184	0.0324449655430104	29.3889634024469	7.5990079770267e-190	0.950897325606558	cg02976617	37	5	102898463		NUDT12;NUDT12	5'UTR;1stExon	0		0		5:102898050-102898850	Promoter_Associated	3	chr5:102898100-102898635	NA	NA
cg20663376	cg20663376	0.959219633908567	0.0233722521858383	41.0409585812092	0	0.950792099783706	cg20663376	37	15	31372997		TRPM1	5'UTR	0		1	chr15:31372759-31372759	15:31372924-31373064	Unclassified_Cell_type_specific	3	chr15:31372680-31373235	NA	NA
cg05231837	cg05231837	0.923997314699859	0.046481742928421	19.8787148778555	6.22068414762702e-88	0.950789801537497	cg05231837	37	7	156411247	S_Shore			0		0				3	chr7:156411125-156411535	NA	NA
cg19174706	cg19174706	0.945107806158564	0.0329976845062497	28.6416401726479	2.03739611595882e-180	0.95075130210746	cg19174706	37	6	28984671	Island			0		0		6:28983873-28985303	Promoter_Associated	3	chr6:28984220-28984910	NA	NA
cg19405177	cg19405177	0.949800428433352	0.0384505640364198	24.7018594456434	1.02139603744067e-134	0.950712791450873	cg19405177	37	8	145001428	Island	PLEC1;PLEC1;PLEC1;PLEC1;PLEC1;PLEC1;PLEC1;PLEC1	Body;Body;Body;Body;Body;Body;Body;Body	0		0		8:145001273-145001479	NonGene_Associated_Cell_type_specific	3	chr8:145000765-145001495	NA	NA
cg17638213	cg17638213	0.950442934915473	0.026869697388312	35.3722976920799	4.55431672526352e-274	0.950676754278604	cg17638213	37	13	114164151	N_Shore	TMCO3	Body	0		0				3	chr13:114163985-114164855	NA	NA
cg24088508	cg24088508	0.950100638994577	0.0393798765521561	24.1265519899797	1.31629567185499e-128	0.950672790272532	cg24088508	37	1	38156462	N_Shore	C1orf109	TSS1500	0		0		1:38156111-38156513	Promoter_Associated	NA		6	6	chr1:38153208-38159007
cg18737081	cg18737081	0.947168215362666	0.0368569868397977	25.6984712146877	1.21579200840706e-145	0.950643110303596	cg18737081	37	10	80999807	N_Shelf	ZMIZ1	Body	0		1	chr10:80998898-80998898			3	chr10:80999745-81000355	NA	NA
cg20320494	cg20320494	0.950924081347794	0.0304007518133845	31.2796238456554	8.83378279198703e-215	0.950583596748745	cg20320494	37	4	124232	N_Shore	ZNF718	Body	0		0		4:124043-125022	Unclassified	3	chr4:124185-124435	NA	NA
cg00785941	cg00785941	0.952721089349514	0.0383648013097875	24.8332079620717	3.92699938638641e-136	0.950582028187731	cg00785941	37	1	248100591	Island	OR2L13;OR2L13	1stExon;5'UTR	0		0		1:248100017-248100863	Promoter_Associated	NA		6	6	chr1:248099065-248101111
cg16586152	cg16586152	0.947914997289311	0.0629218602890198	15.0649550559256	2.75352826444508e-51	0.950580347120038	cg16586152	37	7	106301062	Island	FLJ36031	1stExon	0		0		7:106300054-106301149	Promoter_Associated	3	chr7:106300805-106301435	NA	NA
cg08642068	cg08642068	0.959174997742687	0.0276231124911649	34.7236394178778	3.46550241934145e-264	0.950554105362769	cg08642068	37	20	31591776		SPAG4L	Body	0		0				NA		NA	NA
cg09359103	cg09359103	0.926821002152701	0.0313072731975368	29.6040155367355	1.3266152090204e-192	0.950511276820376	cg09359103	37	1	154839909		KCNN3	Body	0		0		1:154839777-154839961	Unclassified	3	chr1:154838780-154840155	NA	NA
cg15245556	cg15245556	0.941901428584263	0.0340558460264545	27.6575548248778	2.26399931396537e-168	0.950506719566899	cg15245556	37	22	49843259	N_Shore			0		0				3	chr22:49843065-49843475	NA	NA
cg01996567	cg01996567	0.920730967061304	0.0419151813786608	21.9665270858175	6.01993164727098e-107	0.950505374183142	cg01996567	37	7	149484880	N_Shelf	SSPO	Body	0		0		7:149484653-149484950	Unclassified_Cell_type_specific	3	chr7:149484605-149484935	NA	NA		DMR
cg14283647	cg14283647	0.951483072532362	0.0399331462425064	23.8268997577648	1.75804134265533e-125	0.950468742421806	cg14283647	37	2	227662014	N_Shore	IRS1	1stExon	0		0		2:227661559-227662193	Unclassified	3	chr2:227661980-227662275	NA	NA		RDMR
cg26476930	cg26476930	0.94994364633344	0.0278415563739649	34.1196315886186	3.7736677435579e-255	0.950463788764475	cg26476930	37	2	731519	N_Shore			0		0				3	chr2:731465-732135	NA	NA
cg24851651	cg24851651	0.949516762374519	0.0365259712031678	25.9956609255655	5.54440903764342e-149	0.950458867756823	cg24851651	37	11	66362959	S_Shelf	CCS	Body	0		0				3	chr11:66362445-66363290	NA	NA
cg01588581	cg01588581	0.96002117565338	0.0417831299176987	22.9762867823535	8.04812645053782e-117	0.950404669850488	cg01588581	37	2	241832900		C2orf54;C2orf54	TSS1500;Body	0		0				3	chr2:241831785-241833275	NA	NA
cg00495303	cg00495303	0.929832638415302	0.0282613758415048	32.9011808777457	2.11402536853874e-237	0.950366206999363	cg00495303	37	18	3771110	N_Shore	DLGAP1;DLGAP1	Body;Body	0		0		18:3770969-3771985	Unclassified	3	chr18:3771100-3771335	NA	NA
cg21085686	cg21085686	0.945402359123494	0.0568833591209588	16.6200163586183	4.9919005842111e-62	0.950337213183895	cg21085686	37	19	5453234	N_Shelf			0		0		19:5453213-5453468	Unclassified_Cell_type_specific	3	chr19:5452960-5453255	NA	NA
cg04364695	cg04364695	0.973125965162993	0.0267334545949038	36.4010555279488	4.09641741959282e-290	0.950329080723147	cg04364695	37	8	40618425		ZMAT4;ZMAT4	Body;Body	0		0				NA		NA	NA
cg13565129	cg13565129	0.951236488567404	0.0326061767610549	29.1735058525343	4.20580907221525e-187	0.950269758709499	cg13565129	37	6	28601419	N_Shore			0		0				3	chr6:28601285-28601675	NA	NA
cg08926642	cg08926642	0.950134187627048	0.0405814205167565	23.4130342291672	3.14813464335001e-121	0.950260688174483	cg08926642	37	1	7887455	Island	PER3	Body	0		0		1:7887223-7887487	Unclassified_Cell_type_specific	3	chr1:7887045-7887550	NA	NA
cg26020695	cg26020695	0.946052830082201	0.0209417864482331	45.1753642135922	0	0.950246261355182	cg26020695	37	13	46355841		SIAH3	3'UTR	0		0				3	chr13:46355840-46356155	NA	NA
cg11273655	cg11273655	0.947296017971596	0.0482749500424096	19.6229310882641	9.85062799310762e-86	0.950222439447465	cg11273655	37	5	180497114				0		0				3	chr5:180497045-180497430	NA	NA
cg20636351	cg20636351	0.950762946794965	0.0339736124344766	27.9853356374351	2.45072973137326e-172	0.950212133873919	cg20636351	37	8	55087400				0		0				3	chr8:55087265-55087535	NA	NA
cg12608247	cg12608247	0.941121196312303	0.0433572368556424	21.706207880492	1.79251286026304e-104	0.950202425348776	cg12608247	37	2	239140369	Island	LOC643387;LOC151174;LOC151174	Body;TSS200;TSS200	0		0		2:239139148-239140591	Unclassified_Cell_type_specific	3	chr2:239140180-239140435	NA	NA
cg13473803	cg13473803	0.937284671569509	0.0347063742160372	27.0061247462838	1.25233083903738e-160	0.950196099751321	cg13473803	37	10	103048104	N_Shelf			0		0		10:103048078-103048502	Unclassified_Cell_type_specific	3	chr10:103048025-103048415	NA	NA
cg10111314	cg10111314	0.952858303967823	0.017952109178992	53.0777912760736	0	0.95019468931902	cg10111314	37	6	28984642	Island			0		0		6:28983873-28985303	Promoter_Associated	3	chr6:28984220-28984910	NA	NA
cg16675581	cg16675581	0.948593191958731	0.0248817781316688	38.1240113523634	0	0.95015477566994	cg16675581	37	1	19637256	N_Shore	AKR7A2;PQLC2;PQLC2;PQLC2	Body;TSS1500;TSS1500;TSS1500	0		0				NA		NA	6	chr1:19637198-19641431
cg20920097	cg20920097	0.951685028010421	0.0382359327877899	24.8898080580979	9.59294241261978e-137	0.950118189481192	cg20920097	37	3	127057149	Island			0		0				3	chr3:127057065-127057415	NA	NA
cg27589058	cg27589058	0.949236368336805	0.0340176828161743	27.9042042183271	2.37238426538906e-171	0.950117672170932	cg27589058	37	20	45804311		EYA2;EYA2	Body;Body	0		0				3	chr20:45804160-45804430	NA	NA		DMR
cg10140583	cg10140583	0.950538578503103	0.0204489070125099	46.4835884833158	0	0.950111960614796	cg10140583	37	8	143868110		LY6D	TSS200	0		0				NA		6	NA
cg03955764	cg03955764	0.950354927365982	0.0305187035605926	31.1400818674726	6.90993137633939e-213	0.950111678678586	cg03955764	37	10	45604781		LOC100133308	Body	0		0				NA		NA	NA
cg06299997	cg06299997	0.955282624446354	0.0295173407872275	32.3634378629296	8.97769415286734e-230	0.950110067213346	cg06299997	37	7	94023557		COL1A2	TSS1500	0		0		7:94023480-94025263	Unclassified	3	chr7:94023360-94024495	NA	NA
cg16653991	cg16653991	0.951674286713941	0.023603424817873	40.3193305233109	0	0.950098415315811	cg16653991	37	10	123244536		FGFR2;FGFR2;FGFR2;FGFR2;FGFR2;FGFR2;FGFR2;FGFR2;FGFR2	Body;Body;Body;Body;Body;Body;Body;Body;Body	0		0				NA		NA	NA
cg08883485	cg08883485	0.944340864785315	0.0447792559131164	21.0888020698152	1.00781355110078e-98	0.95001430607881	cg08883485	37	1	201619787	Island	NAV1	Body	0		1	chr1:201619383-201619383			3	chr1:201617965-201619855	NA	NA
cg06935979	cg06935979	0.94467387676802	0.042598066240739	22.1764497812948	5.79773482465715e-109	0.950003220157432	cg06935979	37	1	232941706	Island	KIAA1383	1stExon	0		0		1:232940695-232942125	Promoter_Associated	3	chr1:232941700-232942050	NA	NA		RDMR
cg20982046	cg20982046	0.95196965019054	0.0387310409150386	24.5789843933915	2.11964545710902e-133	0.949974182935855	cg20982046	37	8	74282931				0		0				3	chr8:74282580-74282995	NA	NA
cg14752227	cg14752227	0.970383786870591	0.0310866822203049	31.2154182293781	6.58184521303875e-214	0.949970750559449	cg14752227	37	20	34000481		UQCC;UQCC	TSS1500;TSS1500	0		0				NA		NA	6	chr20:33998747-34000659
cg17849569	cg17849569	0.947739494887416	0.0330814810940654	28.6486415826598	1.66674458896489e-180	0.949958295618822	cg17849569	37	6	28058911		ZSCAN12L1	TSS200	0		0				3	chr6:28058785-28058995	NA	NA
cg10953003	cg10953003	0.948100676834163	0.0371895431828655	25.4937435550697	2.31273520942014e-143	0.949943445514497	cg10953003	37	1	24195469	S_Shore	FUCA1	TSS1500	0		0		1:24193725-24195814	Promoter_Associated	3	chr1:24195225-24195655	NA	NA
cg23477460	cg23477460	0.955205400214248	0.0333009634542811	28.6840169512107	6.0384324635461e-181	0.9499119447333	cg23477460	37	3	66848765				0		0				3	chr3:66848605-66848990	NA	NA
cg06903658	cg06903658	0.938487198175039	0.0132718506568271	70.712609902092	0	0.949870197842049	cg06903658	37	7	127532361		SND1	Body	0		0				NA		NA	6	chr7:127531462-127533335
cg00908766	cg00908766	0.953401213643752	0.0344365184433766	27.6857608358816	1.03625070377993e-168	0.94985229685499	cg00908766	37	1	109817496		CELSR2	3'UTR	0		0				3	chr1:109817405-109817815	NA	NA
cg03972135	cg03972135	0.949863005252572	0.0389869980878365	24.3635840623728	4.16191141135391e-131	0.949835031778635	cg03972135	37	6	170557976				0		0				3	chr6:170557945-170558135	NA	NA
cg10843707	cg10843707	0.943133476391964	0.0402284509651555	23.4444392902146	1.50635613981205e-121	0.949834542367433	cg10843707	37	14	52510701		NID2	Body	0		0		14:52510019-52510968	Unclassified	3	chr14:52510460-52510735	NA	NA
cg03972071	cg03972071	0.947188759240437	0.0261476699620173	36.224595178704	2.49673398817196e-287	0.949833463624694	cg03972071	37	18	72917163	Island	ZADH2	Body	0		0		18:72915995-72917644	Promoter_Associated_Cell_type_specific	3	chr18:72916180-72917310	NA	NA
cg03904042	cg03904042	0.947653396673449	0.0265266860307558	35.7245302174087	1.64509867992794e-279	0.949816088905389	cg03904042	37	20	32255491	Island	NECAB3;NECAB3;C20orf134	Body;Body;1stExon	0		0				3	chr20:32254885-32255715	NA	NA
cg25234359	cg25234359	0.950175806329818	0.0387829349381843	24.4998427232052	1.48285366333617e-132	0.949751320693909	cg25234359	37	19	18699219	N_Shore	C19orf60;C19orf60	TSS1500;TSS1500	0		0		19:18699166-18700575	Promoter_Associated	3	chr19:18699105-18699770	NA	NA
cg19732605	cg19732605	0.95065690201957	0.0435830060510046	21.812559255482	1.76331579586411e-105	0.949747045089572	cg19732605	37	10	86300605	Island			0		0		10:86299768-86301286	Unclassified	3	chr10:86299800-86300755	NA	NA		DMR
cg25258033	cg25258033	0.938888210165261	0.0363232650494455	25.8481226532689	2.55426836696609e-147	0.949702046533186	cg25258033	37	6	167368657	N_Shore	RNASET2	Body	0		0				3	chr6:167368620-167371150	NA	NA
cg17328665	cg17328665	0.953419884309026	0.0303437217274299	31.4206639802908	1.05659358437913e-216	0.949661438227943	cg17328665	37	1	7887199	Island	PER3	Body	0		0				3	chr1:7887045-7887550	NA	NA
cg00986825	cg00986825	0.940222113003932	0.0319897508354762	29.3913546823015	7.08270883409425e-190	0.949572045376035	cg00986825	37	17	48614425	Island	EPN3	Body	0		0				NA		6	NA
cg13267776	cg13267776	0.935692787658951	0.0372106210289594	25.1458524954674	1.56881326435488e-139	0.949557289627152	cg13267776	37	10	104836989		CNNM2;CNNM2	3'UTR;3'UTR	0		0				3	chr10:104836625-104837235	NA	NA
cg04085076	cg04085076	0.944781834010877	0.0349555621325256	27.0280829823009	6.91389458452129e-161	0.949551428690266	cg04085076	37	4	57547579		HOPX;HOPX;HOPX;HOPX;HOPX;HOPX	5'UTR;1stExon;1stExon;5'UTR;5'UTR;1stExon	0		0		4:57547342-57547765	Unclassified_Cell_type_specific	3	chr4:57547385-57547995	NA	NA
cg16990009	cg16990009	0.945847320072686	0.0666570425681377	14.1897582555636	1.06023588062117e-45	0.949542010772004	cg16990009	37	6	30880155	N_Shore	GTF2H4	Body	0		0				NA		NA	NA
cg10956480	cg10956480	0.949960156215036	0.0283669661512319	33.4882535957686	7.14557029147486e-246	0.949538904623738	cg10956480	37	12	2338945	N_Shore	CACNA1C;CACNA1C;CACNA1C;CACNA1C;CACNA1C;CACNA1C;CACNA1C;CACNA1C;CACNA1C;CACNA1C;CACNA1C;CACNA1C;CACNA1C;CACNA1C;CACNA1C;CACNA1C;CACNA1C;CACNA1C;CACNA1C;CACNA1C;CACNA1C;CACNA1C;CACNA1C	Body;Body;Body;Body;Body;Body;Body;Body;Body;Body;Body;Body;Body;Body;Body;Body;Body;Body;Body;Body;Body;Body;Body	0		0				NA		NA	NA
cg03250220	cg03250220	0.95048949561451	0.034954990595911	27.1918109377405	8.11751435798023e-163	0.949480542017881	cg03250220	37	2	110970097	Island	NCRNA00116	Body	0		0		2:110969114-110970652	NonGene_Associated	3	chr2:110969540-110970515	NA	NA
cg13820391	cg13820391	0.915102318744804	0.0423280233909189	21.6193019525956	1.18252270940193e-103	0.949466654762741	cg13820391	37	11	121835505				0		0				3	chr11:121835320-121835655	NA	NA
cg02725001	cg02725001	0.948273284668904	0.0412216836836506	23.0042346631516	4.22787361804883e-117	0.94940489799006	cg02725001	37	16	86711219	N_Shelf			0		0				NA		NA	NA
cg18221429	cg18221429	0.952870017813388	0.0304578125202608	31.2849130967475	7.48540268109321e-215	0.94939302416988	cg18221429	37	7	150020136	Island	LRRC61;ACTR3C;LRRC61	TSS200;5'UTR;TSS200	0		0		7:150019859-150021604	Promoter_Associated	3	chr7:150020120-150020495	NA	NA
cg24019073	cg24019073	0.937030383229738	0.0342885604604056	27.3277842711351	1.98382898997538e-164	0.949390805736509	cg24019073	37	19	4448726	S_Shelf	UBXN6;UBXN6	Body;Body	0		0				3	chr19:4448605-4448915	NA	NA
cg02265810	cg02265810	0.949882634908563	0.0188441658088455	50.4072530747254	0	0.949376994876664	cg02265810	37	10	133747120		PPP2R2D;PPP2R2D;PPP2R2D	TSS1500;TSS1500;TSS1500	0		0				3	chr10:133746660-133747275	NA	NA
cg25210835	cg25210835	0.966031969827046	0.0317743831270425	30.4028552171915	5.03575956024245e-203	0.949344071162015	cg25210835	37	1	110254828		GSTM5	TSS200	0		0				3	chr1:110254700-110255135	NA	NA
cg07618085	cg07618085	0.956748446225786	0.0213073505825891	44.9022717544045	0	0.949323363950554	cg07618085	37	17	77924582	S_Shore	TBC1D16	Body	0		0		17:77924526-77925975	Unclassified_Cell_type_specific	3	chr17:77924560-77925015	NA	NA		RDMR
cg21139150	cg21139150	0.954287347058283	0.026548134121927	35.9455524322557	5.93960314806383e-283	0.949322617063032	cg21139150	37	21	46976175	Island			0		0		21:46975689-46976923	Promoter_Associated	3	chr21:46976000-46976275	NA	NA
cg06188367	cg06188367	0.948595671658965	0.0377919814973558	25.1004481393847	4.91760441353102e-139	0.949319668443045	cg06188367	37	10	45359611	N_Shore			0		0		10:45359371-45360933	Promoter_Associated	3	chr10:45359520-45359770	NA	NA
cg17698295	cg17698295	0.925443779676165	0.0154450109497877	59.9186224396225	0	0.949290455814787	cg17698295	37	8	145106299	Island	OPLAH	Body	0		0				3	chr8:145105305-145106495	NA	NA		DMR
cg11861562	cg11861562	0.94588269913848	0.0315011746264345	30.0269024998431	4.3728737448041e-198	0.949254924580733	cg11861562	37	11	117069780		TAGLN;TAGLN	TSS1500;TSS1500	0		0		11:117069581-117069931	Unclassified_Cell_type_specific	3	chr11:117069525-117070495	NA	NA
cg13583272	cg13583272	0.954332162261664	0.028205657813336	33.8347777094014	6.07763016909722e-251	0.949239807499555	cg13583272	37	17	739376	Island	NXN	Body	0		0				NA		3	NA
cg05740763	cg05740763	0.94879017104036	0.0250003280405403	37.9511088615242	0	0.949195738369842	cg05740763	37	12	13080422				0		0				3	chr12:13080320-13080910	NA	NA
cg18795169	cg18795169	0.945512340068934	0.0310686223327339	30.4330307904494	2.00911756672722e-203	0.94915903733731	cg18795169	37	1	18902165				0		0		1:18900990-18902533	Unclassified	3	chr1:18902145-18902415	NA	NA
cg05731801	cg05731801	0.939861791072357	0.0292121108565781	32.1737034234455	4.11778578447003e-227	0.949157956998836	cg05731801	37	16	10647200		EMP2	5'UTR	0		0		16:10646885-10647444	Unclassified	3	chr16:10646685-10647455	NA	NA
cg00631329	cg00631329	0.954035274417211	0.0355943414452777	26.8030039517358	2.98094923170839e-158	0.949129838486934	cg00631329	37	6	26305371				0		0		6:26305223-26305378	Promoter_Associated_Cell_type_specific	NA		6	6	chr6:26304811-26306133
cg06242242	cg06242242	0.939993618370196	0.039536379809071	23.7754094560405	6.00075161620721e-125	0.949090116284454	cg06242242	37	7	766104	Island	PRKAR1B;PRKAR1B;PRKAR1B;HEATR2	5'UTR;5'UTR;5'UTR;TSS1500	0		0		7:766000-766106	Promoter_Associated_Cell_type_specific	3	chr7:765765-766135	NA	NA
cg24702360	cg24702360	0.944006912505683	0.0398862747804762	23.6674624968427	7.80286600608978e-124	0.949088589675557	cg24702360	37	13	23412622	Island			0		0				3	chr13:23412505-23412850	NA	NA
cg10040142	cg10040142	0.950662328275829	0.0434406227519498	21.8841781736004	3.67576092512137e-106	0.949068468866439	cg10040142	37	12	56849120		MIP	TSS1500	0		0				NA		NA	NA
cg07924507	cg07924507	0.938638116120552	0.0423416999309139	22.1681726915089	6.96823042936841e-109	0.949067521161246	cg07924507	37	2	18492171				0		0				NA		NA	NA
cg14939821	cg14939821	0.948006821799659	0.0255995901645642	37.0321093308721	3.48567799949272e-300	0.949053648455569	cg14939821	37	10	128947230		DOCK1;FAM196A	Body;Body	0		0				3	chr10:128947145-128947430	NA	NA
cg07894967	cg07894967	0.951392739710391	0.0325219212840683	29.2538909801881	4.00666683850428e-188	0.948983057105698	cg07894967	37	15	93958581				0		0				3	chr15:93958565-93959455	NA	NA
cg02407415	cg02407415	0.949899056863354	0.0298966279097902	31.7727825268311	1.53888985610736e-221	0.948979466590273	cg02407415	37	16	857454	Island	PRR25	Body	0		0		16:857066-858592	Promoter_Associated	3	chr16:857080-857655	NA	NA		DMR
cg01652244	cg01652244	0.9492796906947	0.0321731201611009	29.5053661547701	2.45696757948783e-191	0.948979004912754	cg01652244	37	6	74063982	Island	DPPA5	TSS200	0		0				3	chr6:74063785-74064275	NA	NA
cg01786048	cg01786048	0.964693501208984	0.0370481380803419	26.0389199348417	1.79615811883453e-149	0.948945609757373	cg01786048	37	2	239035964	N_Shore	ESPNL	Body	0		0				3	chr2:239035820-239036115	NA	NA
cg20992785	cg20992785	0.956709860176445	0.0240944146258318	39.7067069291133	0	0.948912701077445	cg20992785	37	6	168533507	S_Shelf			0		0		6:168533317-168534066	Unclassified_Cell_type_specific	3	chr6:168533325-168534215	NA	NA
cg26748794	cg26748794	0.950549204019279	0.0272438579219344	34.8904038019513	1.03943057655362e-266	0.948910158794438	cg26748794	37	16	88804051	Island	FAM38A	Body	0		0		16:88803207-88804776	Gene_Associated	3	chr16:88803825-88804075	NA	NA
cg16101574	cg16101574	0.95527326124393	0.0265191329234631	36.0220397854239	3.78028633627177e-284	0.948827879203042	cg16101574	37	7	7291514				0		0		7:7291460-7291784	Unclassified_Cell_type_specific	3	chr7:7291480-7291670	NA	NA
cg11787167	cg11787167	0.948900816381185	0.0329327491339577	28.8132889398763	1.4620626147546e-182	0.948812615359269	cg11787167	37	14	33407370	S_Shelf	NPAS3;NPAS3;NPAS3;NPAS3	TSS1500;TSS1500;TSS1500;TSS1500	0		0				3	chr14:33407280-33409195	NA	NA		RDMR
cg08551532	cg08551532	0.947356709991528	0.0352001267705782	26.9134459704097	1.52874872480843e-159	0.948787909874853	cg08551532	37	19	39998270	Island	DLL3;DLL3	Body;Body	0		0		19:39997077-39998404	Unclassified	3	chr19:39997685-39998655	NA	NA
cg26687381	cg26687381	0.948191747041474	0.0258166613215491	36.7278996781051	2.62013820920583e-295	0.948782797357451	cg26687381	37	7	98602596		TRRAP	Body	0		0				3	chr7:98602420-98602670	NA	NA
cg18146737	cg18146737	0.94740010549258	0.0220312801576816	43.002499115434	0	0.948771502899046	cg18146737	37	1	92946700	Island	GFI1;GFI1;GFI1	Body;Body;Body	0		0				3	chr1:92946345-92949015	NA	NA
cg26099834	cg26099834	0.925513383360741	0.0355697775221837	26.0196562315727	2.96776278139261e-149	0.948757770634241	cg26099834	37	15	66947568	Island			0		0		15:66947084-66947651	Unclassified_Cell_type_specific	3	chr15:66946900-66947695	NA	NA
cg17221813	cg17221813	0.940893117309846	0.0369377376933265	25.4724077885213	3.9867108572166e-143	0.948722968488554	cg17221813	37	20	61590823	Island	SLC17A9	Body	0		0		20:61590780-61591686	Gene_Associated_Cell_type_specific	NA		6	6	chr20:61582459-61593362
cg00576936	cg00576936	0.956199770624791	0.0381758778669401	25.0472241648921	1.87176459167633e-138	0.948718833584219	cg00576936	37	15	66332091	Island	MEGF11	Body	0		0				NA		NA	NA
cg07343821	cg07343821	0.947468651936116	0.0337340633695558	28.0864075447011	1.43581973249261e-173	0.948689136338636	cg07343821	37	6	27637537				0		0		6:27637484-27637625	Unclassified	3	chr6:27636840-27638095	NA	NA		RDMR
cg13318129	cg13318129	0.950000236270873	0.0294987304606986	32.2047837799856	1.51270391816837e-227	0.948646929451232	cg13318129	37	22	45737514		FAM118A;FAM118A	3'UTR;3'UTR	0		0		22:45737433-45737760	Gene_Associated_Cell_type_specific	3	chr22:45737300-45737730	NA	NA
cg20415053	cg20415053	0.957856434639064	0.0384330818285842	24.9227069250187	4.22206071112819e-137	0.948622585195063	cg20415053	37	1	26527928		CATSPER4	Body	0		0		1:26527598-26528173	Unclassified_Cell_type_specific	3	chr1:26527720-26528115	NA	NA
cg06417478	cg06417478	0.938994314210846	0.0380022751724088	24.708897294986	8.58141460698132e-135	0.948614310444702	cg06417478	37	19	12876846	N_Shore	HOOK2;HOOK2	Body;Body	0		0		19:12876595-12877288	Unclassified_Cell_type_specific	NA		6	6	chr19:12875805-12877479
cg17347593	cg17347593	0.95027373258119	0.0349336511704167	27.2022448482546	6.10965329235704e-163	0.948603293683556	cg17347593	37	7	155577749	N_Shelf			0		0				NA		NA	6	chr7:155566256-155579311
cg01597387	cg01597387	0.947298450083476	0.0228249336171265	41.5027910255423	0	0.948579142575796	cg01597387	37	14	24458208	S_Shore	DHRS4L2	1stExon	0		0		14:24457827-24459903	Promoter_Associated	3	chr14:24457820-24458395	NA	NA
cg11265839	cg11265839	0.940131121670871	0.0387306354051653	24.2735785725191	3.72804461877972e-130	0.948573624488045	cg11265839	37	12	96643565	S_Shelf	ELK3	Body	0		0				3	chr12:96643365-96643615	NA	NA
cg16460157	cg16460157	0.950813689788466	0.030457458591123	31.2177618806838	6.11704665717024e-214	0.948500724171921	cg16460157	37	14	77781561		POMT2	Body	0		0		14:77781480-77782606	Unclassified	NA		NA	NA
cg09122588	cg09122588	0.946063978842974	0.0239472837471561	39.5061080342911	0	0.948484118952241	cg09122588	37	13	97422029		HS6ST3	Body	0		0				NA		NA	3	chr13:97421659-97422617
cg12076931	cg12076931	0.948539329949782	0.0269974842969457	35.1343599098636	2.01490609345903e-270	0.948468210599793	cg12076931	37	9	139427171	N_Shore	NOTCH1	Body	0		0		9:139426857-139428138	Unclassified_Cell_type_specific	NA		6	NA
cg13736514	cg13736514	0.948348586000728	0.0342872423404782	27.6589343809999	2.17913281757078e-168	0.948456953218723	cg13736514	37	6	26305472				0		0				3	chr6:26305400-26305975	NA	NA
cg23758822	cg23758822	0.949470608085165	0.0383624399277826	24.7500057314536	3.09984698696192e-135	0.948456213926758	cg23758822	37	17	41437982	N_Shore			0		0		17:41437379-41439222	Promoter_Associated	3	chr17:41437740-41438695	NA	NA
cg03447554	cg03447554	0.952317234504055	0.0253460488926689	37.5726109634194	0	0.948453517200176	cg03447554	37	11	43094025				0		0				NA		NA	NA
cg09068086	cg09068086	0.936826377155142	0.0399517476917776	23.4489460732139	1.35504261640464e-121	0.948432748594848	cg09068086	37	2	110970204	Island	NCRNA00116	Body	0		0		2:110969114-110970652	NonGene_Associated	3	chr2:110969540-110970515	NA	NA
cg00784671	cg00784671	0.94703098199049	0.045678576330027	20.7324977720016	1.76393137018902e-95	0.948426671304258	cg00784671	37	22	46762841	Island	CELSR1	Body	0		0		22:46762649-46764137	Unclassified_Cell_type_specific	3	chr22:46762745-46763315	NA	NA
cg25975856	cg25975856	0.934513193948984	0.0386861887971005	24.156248599475	6.41900365807191e-129	0.948392271093505	cg25975856	37	3	19930780		EFHB	Body	0		0				3	chr3:19930700-19931135	NA	NA
cg12604331	cg12604331	0.959406555893381	0.0336048036264643	28.549684936645	2.83436032181098e-179	0.948373932437826	cg12604331	37	1	156906485		ARHGEF11;MIR765;ARHGEF11	Body;TSS1500;Body	0		0				3	chr1:156906420-156906810	NA	NA
cg05867996	cg05867996	0.940556882388644	0.0437668468083352	21.4901678091537	1.92414683563536e-102	0.948343948520517	cg05867996	37	4	2137514		POLN	Body	0		0				3	chr4:2137485-2137675	NA	NA
cg15851418	cg15851418	0.952755163384002	0.0342602366809494	27.8093573099508	3.34289098659694e-170	0.948336611552574	cg15851418	37	20	55835831	N_Shelf	BMP7	Body	0		0				3	chr20:55835805-55835955	NA	NA		CDMR
cg24833027	cg24833027	0.937955746314644	0.0348240095334126	26.9341686635682	8.74369875857453e-160	0.948335960244351	cg24833027	37	8	1897969	S_Shelf	ARHGEF10	Body	0		0				NA		NA	4	chr8:1896931-1898670
cg10870587	cg10870587	0.963630418824962	0.0397131901109792	24.2647446889076	4.62112224196989e-130	0.948283373696429	cg10870587	37	10	95249627				0		0				NA		NA	NA
cg22022881	cg22022881	0.949334067062299	0.0325036591019918	29.2069906370672	1.58073995543573e-187	0.9482633951074	cg22022881	37	2	105853494	Island			0		0		2:105853234-105855225	Promoter_Associated	3	chr2:105853160-105853495	NA	NA
cg14345882	cg14345882	0.945547397532623	0.034219512236514	27.6318198517066	4.61585281667072e-168	0.948190883523442	cg14345882	37	6	26364793		BTN3A2	TSS1500	0		0		6:26364437-26365651	Promoter_Associated_Cell_type_specific	3	chr6:26364540-26364975	NA	NA
cg05493407	cg05493407	0.95149072213095	0.038995719015183	24.3998763495164	1.71535859414468e-131	0.948179715532859	cg05493407	37	4	164816619		MARCH1	5'UTR	0		0				3	chr4:164816540-164816790	NA	NA
cg07382347	cg07382347	0.886600002900962	0.0312599735885552	28.3621481761443	5.92837872927198e-177	0.948156055498427	cg07382347	37	6	30039408	Island	RNF39;RNF39	Body;Body	0		0				3	chr6:30039145-30039995	NA	NA
cg14390189	cg14390189	0.946751139785779	0.0380896750257183	24.855847133023	2.23559588589096e-136	0.948154626435108	cg14390189	37	7	801377		HEATR2	Body	0		0				NA		6	NA
cg04096619	cg04096619	0.949292605845246	0.0543913370530244	17.4530110359267	3.26555352084668e-68	0.948145980916313	cg04096619	37	5	9547595	S_Shore	SNORD123;SEMA5A	TSS1500;TSS1500	0		0				NA		3	6	chr5:9544024-9548233	RDMR
cg22776392	cg22776392	0.946089099149284	0.0375040831598352	25.2262958973623	2.06198081360887e-140	0.94814501382631	cg22776392	37	1	180923569	Island			0		0		1:180922765-180924106	Unclassified_Cell_type_specific	3	chr1:180922465-180923710	NA	NA
cg10130564	cg10130564	0.961307958641825	0.0198474932799091	48.4347290151206	0	0.948137318753728	cg10130564	37	11	117069849		TAGLN;TAGLN	TSS200;TSS200	0		0		11:117069581-117069931	Unclassified_Cell_type_specific	3	chr11:117069525-117070495	NA	NA
cg26256223	cg26256223	0.939230942683664	0.0253237098447294	37.0889947974643	4.22706611892707e-301	0.948129331939535	cg26256223	37	8	145106582	Island	OPLAH	Body	0		0				NA		6	NA		DMR
cg02630819	cg02630819	0.948849776844164	0.0305363200776372	31.0728265367849	5.61031649678739e-212	0.948112664240829	cg02630819	37	2	97651765	Island	FAM178B	5'UTR	0		0				3	chr2:97651485-97651955	NA	NA
cg01480180	cg01480180	0.955268998287939	0.04391327722001	21.7535346656535	6.3957248810066e-105	0.948107406961946	cg01480180	37	7	90896329	Island	FZD1;FZD1	1stExon;3'UTR	0		0				3	chr7:90895665-90896875	NA	NA
cg25052156	cg25052156	0.948097484697486	0.0291398045880153	32.53616481311	3.2859151360523e-232	0.948101967849914	cg25052156	37	10	123355454	N_Shore	FGFR2;FGFR2;FGFR2;FGFR2;FGFR2;FGFR2	5'UTR;5'UTR;5'UTR;5'UTR;5'UTR;5'UTR	0		0				NA		6	6	chr10:123354792-123358682
cg21550016	cg21550016	0.949276852430005	0.0316896238845742	29.9554471169376	3.73685170510582e-197	0.948064728384461	cg21550016	37	2	113992930	N_Shore	PAX8;PAX8;PAX8;PAX8;PAX8;LOC440839;LOC654433	Body;Body;Body;Body;Body;Body;TSS1500	0		0		2:113992698-113993498	Unclassified_Cell_type_specific	NA		6	6	chr2:113991248-113995941	DMR
cg24161647	cg24161647	0.952258524667084	0.0298524114847552	31.8988811055809	2.76717016290878e-223	0.948041885143929	cg24161647	37	7	44249290		YKT6	Body	0		0				NA		NA	NA
cg09841842	cg09841842	0.939055600423281	0.0293312723206822	32.0155085724369	6.63438729023034e-225	0.948041286331953	cg09841842	37	14	51974848		FRMD6	5'UTR	0		0				3	chr14:51974760-51975230	NA	NA
cg04156016	cg04156016	0.948933769610771	0.0377637397722499	25.1281725627206	2.44841597779186e-139	0.947986740574723	cg04156016	37	5	1868137				0		0				NA		6	NA
cg02219949	cg02219949	0.945674508294641	0.0316499016124121	29.8792242666491	3.66410863323588e-196	0.94798483207112	cg02219949	37	17	45927392	N_Shore	SP6	5'UTR	0		0		17:45927147-45927406	Unclassified_Cell_type_specific	3	chr17:45927145-45927395	NA	NA
cg12342675	cg12342675	0.938417614359399	0.0406250638275905	23.0994742147844	4.68665848686963e-118	0.947936017671964	cg12342675	37	10	60411127		BICC1	Body	0		0				3	chr10:60410860-60411155	NA	NA
cg25564433	cg25564433	0.945739538539368	0.0345746473144482	27.353555625256	9.79691676361972e-165	0.947925575433482	cg25564433	37	5	140754451	N_Shore	PCDHGA4;PCDHGA1;PCDHGA6;PCDHGA5;PCDHGB1;PCDHGA3;PCDHGA6;PCDHGA2;PCDHGB2;PCDHGB3	Body;Body;1stExon;Body;Body;Body;1stExon;Body;Body;Body	0		0				3	chr5:140754085-140754475	NA	NA
cg00371891	cg00371891	0.94053411956142	0.0348665110819745	26.975286324179	2.8820351623782e-160	0.947921982297362	cg00371891	37	19	4723959	Island	DPP9	TSS200	0		0		19:4722740-4724307	Promoter_Associated	3	chr19:4723765-4724235	NA	NA
cg22404498	cg22404498	0.93167251668845	0.0476488684327646	19.5528781130048	3.89891789032712e-85	0.947916835790135	cg22404498	37	22	32600722		RFPL2;RFPL2	TSS1500;TSS200	0		0				NA		6	6	chr22:32598117-32603686
cg10070864	cg10070864	0.947948508537725	0.0371635809911607	25.5074587339469	1.62929824136969e-143	0.947914439708447	cg10070864	37	15	57664490	N_Shelf			0		0		15:57664463-57664709	Unclassified_Cell_type_specific	3	chr15:57664425-57664675	NA	NA
cg19399514	cg19399514	0.951465885568091	0.0467480151356049	20.3530755863776	4.36039495330616e-92	0.947881058840783	cg19399514	37	3	16545582		RFTN1	5'UTR	0		0				NA		6	6	chr3:16536062-16559313
cg21487550	cg21487550	0.952624336321002	0.0410897110188184	23.1840115858862	6.60167447637338e-119	0.947871045074796	cg21487550	37	3	127056955	Island			0		0				3	chr3:127056605-127057055	NA	NA		DMR
cg03168497	cg03168497	0.941937184789762	0.0362247599603058	26.0025790597899	4.63047441379044e-149	0.947822436899012	cg03168497	37	17	48586147	Island	MYCBPAP	Body	0		0		17:48585034-48586455	Promoter_Associated_Cell_type_specific	3	chr17:48586065-48586255	NA	NA
cg02776658	cg02776658	0.946710313131308	0.0357747200018547	26.4631089518584	2.57814646480709e-154	0.947813149363159	cg02776658	37	19	35800589	N_Shore	MAG;MAG	Body;Body	1	low-CpG:40492407-40492441	0				3	chr19:35800400-35800835	NA	NA
cg16175077	cg16175077	0.937141602485622	0.038992158347528	24.0341043481896	1.22413191671936e-127	0.947790766889762	cg16175077	37	10	3282650				0		0		10:3281006-3282758	Unclassified	3	chr10:3282400-3282670	NA	NA
cg00976097	cg00976097	0.925567741022521	0.0336291474985774	27.5227833551735	9.37257081421143e-167	0.947783371462866	cg00976097	37	5	421733	Island	AHRR	Body	0		0				3	chr5:421205-421755	NA	NA
cg05938607	cg05938607	0.933390738633427	0.0339604164892917	27.4846670071829	2.6776140377817e-166	0.947780003542778	cg05938607	37	10	60274200	S_Shore	BICC1	Body	0		0				3	chr10:60273945-60274675	NA	NA		RDMR
cg18200150	cg18200150	0.949162334423587	0.0343215563584012	27.6549910648575	2.43057866860939e-168	0.947772695946495	cg18200150	37	17	30822561	N_Shore	MYO1D	Body	0		0				3	chr17:30822285-30823190	NA	NA
cg13111532	cg13111532	0.953007188388646	0.0397356806433926	23.9836633715023	4.11795716977147e-127	0.947753515281342	cg13111532	37	1	1886543	Island	KIAA1751	3'UTR	0		0				3	chr1:1886285-1886555	NA	NA
cg04257064	cg04257064	0.947010385273555	0.0248619916488812	38.0906887367638	0	0.947737517857756	cg04257064	37	12	124835391	S_Shelf	NCOR2;NCOR2	Body;Body	0		0				3	chr12:124835000-124835410	NA	NA
cg17240725	cg17240725	0.943814368277743	0.0312690866962422	30.1836244034325	3.88546242885405e-200	0.947735206054909	cg17240725	37	7	73149356	N_Shelf	WBSCR26	TSS200	0		0		7:73148918-73149822	Promoter_Associated	3	chr7:73149060-73149495	NA	NA
cg23712018	cg23712018	0.947766821721008	0.0268385531465247	35.3136332106537	3.62742988785475e-273	0.947731318043358	cg23712018	37	6	30039132	Island	RNF39;RNF39	Body;Body	0		0		6:30039021-30039400	Unclassified_Cell_type_specific	NA		6	6	chr6:30038890-30039519
cg22285671	cg22285671	0.952958569421758	0.0426552789362479	22.3409292633167	1.47933803359893e-110	0.947714462773981	cg22285671	37	17	64954456				0		0				3	chr17:64954160-64954595	NA	NA
cg02380802	cg02380802	0.950060233473879	0.0276114340886237	34.40821764	1.90006645082593e-259	0.947692131642168	cg02380802	37	16	53407808	S_Shore			0		0		16:53406843-53407820	Unclassified_Cell_type_specific	3	chr16:53407765-53407995	NA	NA
cg24406898	cg24406898	0.934808164422283	0.0351418275979068	26.6010116240501	6.60756995810426e-156	0.947671941512299	cg24406898	37	7	94023308		COL1A2	TSS1500	0		0				NA		NA	6	chr7:94022641-94042520
cg13780207	cg13780207	0.949393822116728	0.0304769920909383	31.1511654196023	4.89101784984449e-213	0.94758978329803	cg13780207	37	9	138899186				0		0				NA		NA	6	chr9:138899030-138904837
cg03179435	cg03179435	0.92635744905248	0.029221408969147	31.7013272710621	1.48959250440339e-220	0.947584753918972	cg03179435	37	10	14051821		FRMD4A	Body	0		1	chr10:14051386-14051386	10:14050971-14052411	Unclassified	3	chr10:14051380-14051935	NA	NA
cg05439204	cg05439204	0.942585823478055	0.0309721205544002	30.433364154788	1.98881569006389e-203	0.947577940860655	cg05439204	37	7	157854693		PTPRN2;PTPRN2;PTPRN2	Body;Body;Body	0		0				3	chr7:157854305-157854775	NA	NA
cg06470855	cg06470855	0.961813970059118	0.0281292594609082	34.1926516549705	3.10935275611698e-256	0.947558614697066	cg06470855	37	13	112997365	Island			0		0				3	chr13:112997245-112997835	NA	NA
cg22778903	cg22778903	0.948199923968207	0.0272583981003714	34.7856070073057	4.01485980276582e-265	0.947538171844528	cg22778903	37	21	42741698		MX2	5'UTR	0		0		21:42741100-42741811	Promoter_Associated	3	chr21:42740440-42742095	NA	NA
cg07679219	cg07679219	0.943922661876936	0.0362804484833691	26.0173923238471	3.14809872429186e-149	0.947518168865532	cg07679219	37	12	77417738		E2F7	3'UTR	0		0				NA		NA	NA
cg14396892	cg14396892	0.944432372215	0.0291668290274704	32.3803582256233	5.18866855365973e-230	0.94750894216785	cg14396892	37	9	96623032	N_Shore			0		0				3	chr9:96622785-96623395	NA	NA
cg05280794	cg05280794	0.948387981319649	0.0522003529431839	18.1682292905547	9.21236321035574e-74	0.94750107072378	cg05280794	37	17	1040653		ABR;ABR	Body;5'UTR	0		0				3	chr17:1040645-1040835	NA	NA
cg04001333	cg04001333	0.947471287135473	0.0223891893761985	42.3182488305141	0	0.947454935148424	cg04001333	37	14	76045348	S_Shore	FLVCR2	1stExon	0		0		14:76043960-76045663	Promoter_Associated	3	chr14:76045100-76045770	NA	NA
cg15549821	cg15549821	0.945636438109897	0.0344414479396034	27.4563496798441	5.83483275523616e-166	0.947401179890131	cg15549821	37	19	49342101	S_Shore	PLEKHA4;PLEKHA4	Body;Body	0		0				3	chr19:49342040-49342355	NA	NA
cg21224286	cg21224286	0.946263190908577	0.0346398265882485	27.3172034651466	2.64986592118201e-164	0.947392230357382	cg21224286	37	12	1909916	S_Shelf	CACNA2D4	Body	0		0		12:1909613-1910899	Unclassified	3	chr12:1909840-1910435	NA	NA
cg26720545	cg26720545	0.942824917046539	0.0337769436421357	27.9132690937256	1.84150334391904e-171	0.947389137180625	cg26720545	37	6	37618009	Island	MDGA1	Body	0		0				3	chr6:37617725-37618050	NA	NA
cg17910899	cg17910899	0.946983451278395	0.034348094952582	27.5701884656404	2.5350840953739e-167	0.947368794135516	cg17910899	37	13	100218552				0		0				3	chr13:100218460-100219415	NA	NA
cg23651872	cg23651872	0.948740090426465	0.0366824141596026	25.8636219060873	1.70987703725721e-147	0.947355172891098	cg23651872	37	17	77924733	S_Shore	TBC1D16	Body	0		0		17:77924526-77925975	Unclassified_Cell_type_specific	3	chr17:77924560-77925015	NA	NA		RDMR
cg06539629	cg06539629	0.948663613225127	0.0378749378132257	25.0472652365348	1.86983698219799e-138	0.947334120747235	cg06539629	37	10	95753015	N_Shore	PLCE1	TSS1500	0		0				NA		NA	6	chr10:95751436-95756136
cg10363337	cg10363337	0.940500967080171	0.0628473978362013	14.9648354500117	1.24631794006577e-50	0.94730782107022	cg10363337	37	8	144891927	Island	SCRIB;SCRIB	Body;Body	0		0		8:144891862-144892098	Unclassified_Cell_type_specific	NA		6	6	chr8:144886470-144892887
cg08677398	cg08677398	0.954327356276124	0.0320392675109554	29.786178973967	5.89971704515359e-195	0.947285781501307	cg08677398	37	8	58056175	Island			0		0				NA		6	NA		RDMR
cg13902645	cg13902645	0.950364436624253	0.0347834333642036	27.3223297617967	2.3031383060426e-164	0.947272966463721	cg13902645	37	11	5959945				0		0				3	chr11:5959825-5960115	NA	NA
cg24591913	cg24591913	0.926757228077739	0.0418210810360303	22.1600495520263	8.34588411796201e-109	0.947271059923424	cg24591913	37	10	47062881				0		0				3	chr10:47062660-47062930	NA	NA
cg26298533	cg26298533	0.951221405315097	0.0288276388552132	32.9968545149537	9.01160637623586e-239	0.947258544645191	cg26298533	37	4	106633699	S_Shelf	GSTCD;GSTCD	5'UTR;5'UTR	0		0				NA		NA	NA
cg11062466	cg11062466	0.952129067939504	0.0398615508698793	23.8859012547594	4.29202001050834e-126	0.947247305762414	cg11062466	37	8	58055876	N_Shore			0		0				3	chr8:58055485-58056115	NA	NA
cg19677267	cg19677267	0.94513561246442	0.044070092513705	21.4461907964115	4.95614758564292e-102	0.947241627147144	cg19677267	37	1	26645161		CD52;UBXN11	Body;TSS1500	0		0				NA		6	6	chr1:26643632-26649524
cg25575065	cg25575065	0.95732752920739	0.0444319006415066	21.5459504406861	5.77854840575405e-103	0.947100905276838	cg25575065	37	22	51066394	Island	ARSA;ARSA;ARSA;ARSA;ARSA;ARSA;ARSA;ARSA;ARSA	5'UTR;5'UTR;1stExon;5'UTR;1stExon;5'UTR;1stExon;1stExon;5'UTR	0		0		22:51066035-51067147	Promoter_Associated	3	chr22:51065800-51067015	NA	NA
cg15580309	cg15580309	0.974771172919467	0.0397763381760897	24.506307458574	1.26528769600234e-132	0.94709651894573	cg15580309	37	1	46814106		NSUN4	Body	0		0		1:46813328-46814456	Gene_Associated	NA		6	6	chr1:46813706-46814380
cg14356262	cg14356262	0.939577766399174	0.0257623124456112	36.4710182124679	3.19509768739177e-291	0.947051316686882	cg14356262	37	14	101071081				0		0				NA		6	NA
cg17218026	cg17218026	0.946990845781686	0.0472320391545432	20.0497556898429	2.02838725284492e-89	0.947034390843715	cg17218026	37	1	154582156	S_Shore	ADAR;ADAR;ADAR;ADAR	5'UTR;TSS1500;TSS1500;TSS1500	0		1	chr1:154582047-154582047	1:154581850-154582712	Promoter_Associated_Cell_type_specific	3	chr1:154581825-154582295	NA	NA		RDMR
cg03884592	cg03884592	0.950807667821151	0.0448526384336305	21.1984779719945	9.86350253763598e-100	0.947031133304992	cg03884592	37	1	42384474	S_Shore	HIVEP3;HIVEP3;HIVEP3;HIVEP3	1stExon;1stExon;5'UTR;5'UTR	1	low-CpG:42156913-42157182	0		1:42383352-42384533	Unclassified_Cell_type_specific	3	chr1:42383560-42384695	NA	NA
cg01903420	cg01903420	0.956285542815996	0.0329651624804799	29.0089740459267	5.07016420853292e-185	0.946979687916272	cg01903420	37	13	27295928				0		0		13:27295404-27296109	Unclassified_Cell_type_specific	3	chr13:27295745-27296215	NA	NA
cg04384112	cg04384112	0.929091832227319	0.0361621201110942	25.6924049080375	1.4212084135499e-145	0.946968098752077	cg04384112	37	16	75339383		CFDP1	Body	0		0		16:75338564-75339495	Unclassified	3	chr16:75339160-75339675	NA	NA
cg01219135	cg01219135	0.946804962217543	0.0297712744867687	31.8026345374744	5.95232623783225e-222	0.946964570575324	cg01219135	37	7	158766336	Island			0		0		7:158766030-158766593	Unclassified_Cell_type_specific	3	chr7:158766160-158766515	NA	NA
cg02119792	cg02119792	0.948953347238024	0.028894449810046	32.8420632154793	1.47860248180584e-236	0.94695262030191	cg02119792	37	21	47010818	Island			0		0				3	chr21:47009925-47011575	NA	NA
cg01808030	cg01808030	0.946483888515014	0.0472655384359618	20.0248197700607	3.34721137095501e-89	0.946950825653173	cg01808030	37	22	45809952	Island	RIBC2;SMC1B	Body;TSS1500	0		0		22:45809080-45810217	Promoter_Associated	3	chr22:45809420-45810115	NA	NA		DMR
cg24875593	cg24875593	0.934094656375809	0.0658177714451802	14.1921343713957	1.02491149676476e-45	0.946948909657074	cg24875593	37	21	45153009	S_Shelf	PDXK	Body	0		0		21:45152951-45153628	Unclassified_Cell_type_specific	NA		6	NA
cg20188212	cg20188212	0.943221423514571	0.0330763954638967	28.5164513933844	7.32456029385948e-179	0.946948339929282	cg20188212	37	12	313104	Island	SLC6A12;SLC6A12;SLC6A12	Body;Body;Body	0		0				3	chr12:312920-313215	NA	NA		DMR
cg03288803	cg03288803	0.939776792222732	0.0541166274272299	17.3657679146107	1.49881142073282e-67	0.946936993484244	cg03288803	37	16	88690881		ZC3H18	Body	0		0				NA		6	NA
cg00413089	cg00413089	0.947863712862591	0.0317312108026313	29.8716528265599	4.59531845067926e-196	0.946920739295946	cg00413089	37	7	158750985	Island			0		0		7:158750590-158751377	Unclassified_Cell_type_specific	3	chr7:158750585-158751335	NA	NA
cg08564027	cg08564027	0.947035664150206	0.0435989534189878	21.7215228780644	1.28449844032411e-104	0.946920530464024	cg08564027	37	20	61660810	Island			0		0		20:61660622-61661520	Unclassified_Cell_type_specific	3	chr20:61660565-61660815	NA	NA
cg10605084	cg10605084	0.951502557822698	0.0278031919850168	34.2227812668223	1.10834740666421e-256	0.946880793636742	cg10605084	37	12	9217763	S_Shore	LOC144571	TSS200	0		0		12:9216521-9217888	Unclassified	3	chr12:9217065-9218015	NA	NA
cg27311590	cg27311590	0.944587930471401	0.0296803288274576	31.8253863008941	2.88418835037876e-222	0.94687215374094	cg27311590	37	4	1521984	Island			0		0		4:1521846-1522194	Unclassified_Cell_type_specific	3	chr4:1521865-1522355	NA	NA
cg08709360	cg08709360	0.947197680545295	0.0274577886053816	34.4965027649622	9.05095150296378e-261	0.946865459633759	cg08709360	37	1	1003376	Island			0		0				3	chr1:1003205-1003415	NA	NA
cg24668570	cg24668570	0.947292357313879	0.0687702463077585	13.7747413768824	3.61675961957914e-43	0.946848959629984	cg24668570	37	10	134973778	Island	KNDC1	TSS200	1	high-CpG:134823688-134823950	0		10:134973240-134974816	Unclassified_Cell_type_specific	3	chr10:134973385-134975655	NA	NA
cg24723561	cg24723561	0.959499006458898	0.0410283818473707	23.3862259064548	5.90179452181165e-121	0.946836987036089	cg24723561	37	1	234367586	S_Shore	SLC35F3	Body	0		0				3	chr1:234367160-234367695	NA	NA
cg05144208	cg05144208	0.944633641984259	0.0179687132783795	52.5710231639608	0	0.94683542825027	cg05144208	37	16	1605180	Island	TMEM204;IFT140	3'UTR;Body	0		0				3	chr16:1604825-1605190	NA	NA
cg16379671	cg16379671	0.946540204295976	0.0322907294839944	29.3130635145653	7.06922755491406e-189	0.946830760494246	cg16379671	37	12	131647826	Island			0		0				NA		6	NA
cg11375053	cg11375053	0.93779815978482	0.0240414493891578	39.0075550190308	0	0.946816999688363	cg11375053	37	11	6702453	N_Shore	MRPL17	3'UTR	0		0				NA		NA	6	chr11:6700125-6705509
cg05276184	cg05276184	0.937322156912579	0.063974828020699	14.6514212841543	1.31926867284455e-48	0.946814394652015	cg05276184	37	15	63372838				0		0				NA		NA	NA
cg00423153	cg00423153	0.939740597382186	0.0312046946726742	30.1153594752238	3.04977884151949e-199	0.946779129465469	cg00423153	37	2	229046785	S_Shore	SPHKAP;SPHKAP	TSS1500;TSS1500	0		0				3	chr2:229046645-229046795	NA	NA
cg14535332	cg14535332	0.946636796316651	0.0347272902245791	27.2591610285402	1.29423253366681e-163	0.946756823799392	cg14535332	37	21	35831954	Island	KCNE1;KCNE1;KCNE1	TSS200;5'UTR;TSS200	0		0				3	chr21:35831785-35832335	NA	NA		DMR
cg13872898	cg13872898	0.954083972984686	0.0307507590767258	31.0263551740028	2.37841056722922e-211	0.946756034743425	cg13872898	37	2	121498194	N_Shore			0		0				3	chr2:121498040-121498235	NA	NA		RDMR
cg22259797	cg22259797	0.948841992407314	0.0276692291014097	34.2923176113704	1.02151216886662e-257	0.946752069584265	cg22259797	37	11	118986860		C2CD2L	Body	0		0				3	chr11:118986680-118986910	NA	NA
cg05820861	cg05820861	0.94841407393204	0.0324691403338509	29.2097069457446	1.46003643578831e-187	0.946724443355351	cg05820861	37	13	24882296	Island	C1QTNF9	TSS1500	0		0				3	chr13:24881920-24882615	NA	NA
cg23356831	cg23356831	0.936097944430305	0.0319331360108255	29.3143130105656	6.81469530447045e-189	0.946669750243845	cg23356831	37	14	105996513	S_Shore	TMEM121	3'UTR	0		0				3	chr14:105996345-105997595	NA	NA
cg18815120	cg18815120	0.952324397233478	0.0348291925860324	27.342706692988	1.31860754998883e-164	0.94666061495213	cg18815120	37	1	231512676		EGLN1	Body	0		0				3	chr1:231512620-231513255	NA	NA
cg17416644	cg17416644	0.943295271446377	0.0278410210149243	33.8814898685188	1.2481357834674e-251	0.946656659623412	cg17416644	37	11	1474841	S_Shelf	BRSK2	Body	0		0		11:1474365-1475468	Unclassified	3	chr11:1474785-1475475	NA	NA
cg04053798	cg04053798	0.946985541978743	0.0367453037540562	25.7716073955222	1.84593320660662e-146	0.946624187379169	cg04053798	37	12	47219705		SLC38A4;SLC38A4;SLC38A4;SLC38A4	1stExon;5'UTR;1stExon;5'UTR	0		0				3	chr12:47219300-47219895	NA	NA
cg05280698	cg05280698	0.948445845560189	0.040810975474524	23.2399699966067	1.79681440532579e-119	0.946619145522211	cg05280698	37	19	37825388	Island	HKR1	TSS200	0		0		19:37825305-37826089	Promoter_Associated	3	chr19:37825380-37826015	NA	NA
cg06211550	cg06211550	0.945948179541799	0.0372656609351819	25.3839098999783	3.79691710690065e-142	0.946596960683004	cg06211550	37	16	3230726	N_Shelf			0		0				3	chr16:3230420-3230935	NA	NA		RDMR
cg08045932	cg08045932	0.932281532505673	0.0362259392296558	25.7351928571247	4.72181315445325e-146	0.946534685572606	cg08045932	37	20	61659980	N_Shore			0		0		20:61658938-61660264	Unclassified_Cell_type_specific	3	chr20:61659805-61660355	NA	NA
cg07343445	cg07343445	0.942995181744661	0.0355474218572469	26.5278079949536	4.63200590210113e-155	0.946524735825272	cg07343445	37	6	163673130		PACRG;PACRG;PACRG	Body;Body;Body	0		0				3	chr6:163673060-163673635	NA	NA
cg02284273	cg02284273	0.943661668683981	0.0359429574992152	26.2544246311558	6.36272255310195e-152	0.946506724462089	cg02284273	37	10	14051679		FRMD4A	Body	0		1	chr10:14051386-14051386	10:14050971-14052411	Unclassified	3	chr10:14051380-14051935	NA	NA
cg21434949	cg21434949	0.944937341119544	0.0254727771353778	37.0959686137704	3.26299103613608e-301	0.946490034642192	cg21434949	37	12	129190073	S_Shore	TMEM132C	Body	0		0				NA		NA	NA
cg05926928	cg05926928	0.945662104189145	0.0310043691339368	30.5009303722307	2.53289167418864e-204	0.946483244592074	cg05926928	37	17	57297772	N_Shore	GDPD1;GDPD1;GDPD1	TSS200;TSS200;TSS200	0		0		17:57297222-57298888	Promoter_Associated	3	chr17:57297700-57298090	NA	NA
cg23026554	cg23026554	0.941357283588036	0.0257645684685193	36.5368930878172	2.87976107204786e-292	0.946478076361568	cg23026554	37	10	42862978	Island	LOC441666	Body	0		0				3	chr10:42862925-42863315	NA	NA
cg20192814	cg20192814	0.944945285997403	0.0365481536806614	25.8548022494881	2.14863097219388e-147	0.946444927459626	cg20192814	37	13	51565362				0		0				3	chr13:51565105-51565515	NA	NA
cg27634195	cg27634195	0.927337797965041	0.0468174934292479	19.8075063409036	2.56475832755012e-87	0.946436443528749	cg27634195	37	16	1440421	N_Shore			0		0				NA		5	NA
cg15572235	cg15572235	0.938944015650675	0.0263723915434189	35.6032942293011	1.2457950289664e-277	0.946426299912238	cg15572235	37	7	5183992	Island			0		0		7:5182685-5184547	Unclassified	NA		6	6	chr7:5183499-5184601
cg01287012	cg01287012	0.950793348213092	0.054104337312072	17.5733295230833	3.94334799611669e-69	0.946409594336344	cg01287012	37	5	95954300				0		0				NA		NA	NA
cg12633154	cg12633154	0.946665506492822	0.0222643880691111	42.5192690476949	0	0.946367627831076	cg12633154	37	6	30039435	Island	RNF39;RNF39	Body;Body	0		0				3	chr6:30039145-30039995	NA	NA
cg23539745	cg23539745	0.942215308498789	0.053137777604307	17.7315527855726	2.39332039534566e-70	0.946339894179392	cg23539745	37	12	106142108				0		0				NA		NA	NA
cg00698263	cg00698263	0.960143431489029	0.10118223802442	9.48924880725909	2.32705119517543e-21	0.946324920813231	cg00698263	37	17	78962984	N_Shelf			0		0		17:78962657-78963455	Unclassified_Cell_type_specific	3	chr17:78962605-78963515	NA	NA
cg00481259	cg00481259	0.953115793035923	0.036543694655678	26.0815388815053	5.90585924280924e-150	0.946320806911757	cg00481259	37	16	450837	Island	DECR2	TSS1500	0		0		16:450372-451227	Promoter_Associated_Cell_type_specific	3	chr16:450085-451135	NA	NA
cg03709091	cg03709091	0.958729959113698	0.0258892167513399	37.0320187096459	3.49740375097847e-300	0.946309191204744	cg03709091	37	6	48036409	Island	C6orf138;C6orf138	1stExon;5'UTR	0		0				3	chr6:48036105-48036990	NA	NA		DMR
cg05674046	cg05674046	0.949257028587662	0.0364045423724487	26.0752358558988	6.96263979442623e-150	0.946289938198674	cg05674046	37	3	64211994		PRICKLE2	TSS1500	0		0				NA		NA	NA
cg24796644	cg24796644	0.945254367511528	0.0322786105658641	29.2842334580278	1.64679264325498e-188	0.946275797005073	cg24796644	37	6	37617956	Island	MDGA1	Body	0		0		6:37617791-37617977	Unclassified_Cell_type_specific	3	chr6:37617725-37618050	NA	NA
cg09231171	cg09231171	0.94850242934594	0.0334195289138501	28.3816816146936	3.40369953999744e-177	0.946262392333722	cg09231171	37	16	49518414				0		0		16:49518285-49518637	Unclassified	3	chr16:49518380-49518655	NA	NA		DMR
cg26654770	cg26654770	0.922169441827543	0.041583434294135	22.1763656004143	5.80859027660763e-109	0.946234032168634	cg26654770	37	12	740100		NINJ2	Body	0		0		12:739724-740542	Promoter_Associated	3	chr12:739840-740495	NA	NA
cg19413350	cg19413350	0.947179430181574	0.0274398693058513	34.5183652161053	4.2538323365886e-261	0.94621295343308	cg19413350	37	8	57351067	Island			0		0				NA		NA	6	chr8:57350102-57351149
cg15467834	cg15467834	0.940311696565875	0.0348961881956856	26.945971614233	6.35933658016657e-160	0.946212065059524	cg15467834	37	21	44574022	Island			0		1	chr21:44573696-44573696	21:44573760-44574226	Unclassified_Cell_type_specific	3	chr21:44573700-44574295	NA	NA
cg04218760	cg04218760	0.939687473686423	0.0342876332250989	27.4060174266727	2.32510173813229e-165	0.946204144561931	cg04218760	37	10	45406644		TMEM72	TSS200	0		0				3	chr10:45406540-45406875	NA	NA
cg08762603	cg08762603	0.944642969670601	0.0318095417130279	29.6968431105599	8.43424208485505e-194	0.946169914364895	cg08762603	37	12	2031417				0		0		12:2031291-2031595	Unclassified_Cell_type_specific	3	chr12:2031225-2031975	NA	NA
cg21724239	cg21724239	0.935528366995766	0.0307738747311446	30.4000836803617	5.47895358705049e-203	0.946167594380012	cg21724239	37	8	58056113	Island			0		0				3	chr8:58055485-58056115	NA	NA
cg13023646	cg13023646	0.946165108190077	0.0323225634741998	29.2725887581694	2.31674840683758e-188	0.946140271281317	cg13023646	37	4	165898835		TRIM61	TSS200	0		0		4:165898404-165899053	Unclassified_Cell_type_specific	3	chr4:165898700-165898955	NA	NA
cg09906402	cg09906402	0.950210182701583	0.0281259868362284	33.7840655417516	3.38067751954486e-250	0.946121109495351	cg09906402	37	11	1033236	Island	MUC6	Body	0		0		11:1033149-1033260	Unclassified_Cell_type_specific	3	chr11:1033045-1035095	NA	NA
cg07470512	cg07470512	0.959467606396087	0.0330251839745179	29.0526044347371	1.42653614277124e-185	0.946095811530133	cg07470512	37	20	32255052	Island	NECAB3;NECAB3;C20orf134;C20orf134	Body;Body;1stExon;5'UTR	0		0				3	chr20:32254885-32255715	NA	NA
cg04880091	cg04880091	0.948129257701686	0.027372261765258	34.6383234908667	6.69638988487681e-263	0.946094914579694	cg04880091	37	8	43132451	Island			0		0				3	chr8:43132205-43132575	NA	NA
cg01097384	cg01097384	0.94013071681564	0.0371161764850823	25.3294063625734	1.51554447544162e-141	0.946068519522825	cg01097384	37	11	1358675	Island			0		0				3	chr11:1357065-1358995	NA	NA
cg00101154	cg00101154	0.945467561676786	0.0321324053741552	29.4241140888023	2.69976599860702e-190	0.946067776043092	cg00101154	37	16	420108	Island	MRPL28	Body	0		0				3	chr16:419585-420415	NA	NA
cg07096305	cg07096305	0.932557032577497	0.0315441931996104	29.5635087788207	4.40323345120685e-192	0.946062582077558	cg07096305	37	6	2875723	Island			0		0		6:2875335-2877234	Promoter_Associated_Cell_type_specific	3	chr6:2875065-2875930	NA	NA
cg26722769	cg26722769	0.955218799333808	0.0180248345930679	52.9945944525435	0	0.946041250360747	cg26722769	37	4	170328730		NEK1	Body	0		0				3	chr4:170328440-170328950	NA	NA
cg11067736	cg11067736	0.942897355379636	0.0432535361401069	21.7993126001398	2.35527308368979e-105	0.946040551371085	cg11067736	37	8	101225252	Island	SPAG1;SPAG1	Body;Body	1	high-CpG:101294424-101294557	0		8:101224788-101226233	Promoter_Associated	3	chr8:101225040-101225415	NA	NA
cg18091046	cg18091046	0.951575003181138	0.0422779161618878	22.5076136566767	3.49587898613621e-112	0.946039516551492	cg18091046	37	13	30077344	Island	MTUS2;MTUS2	3'UTR;3'UTR	0		0				3	chr13:30077280-30077535	NA	NA
cg00169354	cg00169354	0.947081834139578	0.0357225179333254	26.512180241809	7.01482350752965e-155	0.946028211335379	cg00169354	37	20	54922827	S_Shelf			0		0		20:54922718-54922857	Unclassified_Cell_type_specific	3	chr20:54922800-54923075	NA	NA
cg05575921	cg05575921	0.946294548754262	0.031292018478754	30.2407640912253	6.90071199644165e-201	0.945984447374646	cg05575921	37	5	373378	N_Shore	AHRR	Body	0		0				3	chr5:373160-373795	NA	NA
cg13639451	cg13639451	0.943403530566401	0.0141543261473056	66.6512499958173	0	0.945965535291289	cg13639451	37	17	48911157		WFIKKN2	TSS1500	0		0				3	chr17:48911040-48911415	NA	NA
cg16081457	cg16081457	0.943884488889145	0.0313018633407809	30.1542588252063	9.43231599429448e-200	0.945947426031835	cg16081457	37	12	81103680	S_Shore			0		0				3	chr12:81103605-81103995	NA	NA		RDMR
cg26505935	cg26505935	0.937078940395747	0.0228624019133021	40.9877730235564	0	0.94592546525217	cg26505935	37	6	169026928		SMOC2;SMOC2	Body;Body	0		0				NA		NA	NA
cg18402987	cg18402987	0.931058302948259	0.0435567339118912	21.3757602861512	2.2463458880761e-101	0.945912019043978	cg18402987	37	7	1209562				0		0		7:1209160-1210038	Promoter_Associated	3	chr7:1209540-1209795	NA	NA
cg24131848	cg24131848	0.933783920728714	0.0515890283875118	18.1004362732824	3.16153742961245e-73	0.945902858181274	cg24131848	37	3	197477845	S_Shore	FYTTD1;FYTTD1;FYTTD1;KIAA0226	Body;Body;5'UTR;TSS1500	0		0		3:197477451-197477859	Promoter_Associated	3	chr3:197477805-197478530	NA	NA
cg16761754	cg16761754	0.953519239362447	0.03210764337866	29.6975778669634	8.2519947333463e-194	0.945888867926481	cg16761754	37	14	105127242	S_Shore			0		0		14:105126226-105127503	Unclassified	3	chr14:105127045-105127335	NA	NA
cg09015968	cg09015968	0.942286520165075	0.0339576384432777	27.748882530187	1.79743103984281e-169	0.945884685392843	cg09015968	37	10	76869864	N_Shore	DUSP13;DUSP13;DUSP13	TSS1500;TSS1500;TSS1500	0		0				NA		NA	6	chr10:76867817-76873050
cg00579423	cg00579423	0.933373283174305	0.0400515421445151	23.3043032352282	4.00953077877609e-120	0.945865228332905	cg00579423	37	1	180923076	Island			0		0		1:180922765-180924106	Unclassified_Cell_type_specific	3	chr1:180922465-180923710	NA	NA
cg14644387	cg14644387	0.946649319218248	0.026987159393543	35.0777681123692	1.4715439875481e-269	0.945856504720222	cg14644387	37	6	33173137	S_Shore	HSD17B8	Body	0		0		6:33171945-33173651	Promoter_Associated	3	chr6:33172540-33173790	NA	NA
cg07959070	cg07959070	0.94534869524415	0.038492234358774	24.559465330925	3.42673842891144e-133	0.945823922758858	cg07959070	37	22	50026188	Island	C22orf34	Body	0		0		22:50025759-50026639	Unclassified	3	chr22:50025825-50026475	NA	NA
cg10090844	cg10090844	0.946928955696373	0.0393684370624063	24.052998451407	7.7659793450982e-128	0.945801730690456	cg10090844	37	12	132167226	N_Shelf			0		0				3	chr12:132166585-132167410	NA	NA		DMR
cg05765605	cg05765605	0.938742872441266	0.0405912133758194	23.1267507021725	2.49203483292923e-118	0.945774635482424	cg05765605	37	16	69360307	N_Shelf			0		0				3	chr16:69360165-69360670	NA	NA
cg04671734	cg04671734	0.946205536173027	0.0282759707251398	33.4632379333937	1.65214002986828e-245	0.945772793168619	cg04671734	37	8	2591207				0		1	chr8:2591169-2591169	8:2591094-2591512	Promoter_Associated_Cell_type_specific	3	chr8:2591125-2591455	NA	NA
cg17705658	cg17705658	0.939420675698673	0.0557595801242766	16.8476999576557	1.09075038049856e-63	0.945763905876307	cg17705658	37	1	32707140	Island	MTMR9L	Body	0		0		1:32705855-32707229	Promoter_Associated	3	chr1:32706660-32707395	NA	NA
cg20295248	cg20295248	0.933360197344343	0.0405771832111041	23.0020943663957	4.4416479587706e-117	0.945757965822544	cg20295248	37	20	5485270		LOC149837	TSS200	0		0				3	chr20:5484625-5485435	NA	NA
cg00378510	cg00378510	0.945654350361157	0.0328684793415851	28.7708579558385	4.96788584929065e-182	0.945754794489871	cg00378510	37	19	2291020	Island	LINGO3	Body	0		0		19:2290926-2291065	Promoter_Associated	3	chr19:2290345-2292030	NA	NA		DMR
cg06713675	cg06713675	0.928240660407899	0.0338246963174071	27.4426901485647	8.49340084137869e-166	0.945702123091005	cg06713675	37	4	122721982	N_Shore	EXOSC9;EXOSC9	TSS1500;TSS1500	0		0		4:122721947-122723005	Unclassified	NA		6	6	chr4:122720462-122723442
cg23503501	cg23503501	0.949371332220018	0.0356887461554894	26.6014201811344	6.53604684285371e-156	0.945701521746089	cg23503501	37	22	45809793	Island	SMC1B;RIBC2	TSS1500;1stExon	0		0		22:45809080-45810217	Promoter_Associated	3	chr22:45809420-45810115	NA	NA
cg10701640	cg10701640	0.945820248091816	0.0348338128512128	27.1523606138593	2.37461293253831e-162	0.94569132433644	cg10701640	37	17	43249399	S_Shelf			0		0				3	chr17:43247920-43249670	NA	NA
cg11534293	cg11534293	0.943113064905702	0.0354103744342023	26.6338066167062	2.75679723563333e-156	0.945677009798222	cg11534293	37	1	153234342		LOR	Body	0		0		1:153233185-153234505	Unclassified_Cell_type_specific	3	chr1:153233545-153234615	NA	NA		CDMR
cg18873166	cg18873166	0.934844395190945	0.0476070379593063	19.6366847269522	7.51466814277265e-86	0.945671459657206	cg18873166	37	7	47389047		TNS3	Body	0		0				3	chr7:47389045-47389395	NA	NA
cg27119318	cg27119318	0.930925105961771	0.0421649533446598	22.0781723236431	5.123929257775e-108	0.945670421155213	cg27119318	37	21	40759574	N_Shore	WRB;WRB	Body;TSS200	0		0		21:40759363-40760978	Promoter_Associated	3	chr21:40759300-40760790	NA	NA
cg27216780	cg27216780	0.945345362676519	0.044114512137856	21.4293509519578	7.11652546506045e-102	0.945645031020164	cg27216780	37	2	220197900	S_Shore	RESP18	TSS200	0		0				NA		NA	NA
cg16611967	cg16611967	0.935610990774213	0.0496538452978268	18.8426693876851	3.37506724240705e-79	0.945608403559444	cg16611967	37	16	90144006	Island			0		1	chr16:90143699-90143699	16:90143474-90144795	Promoter_Associated	3	chr16:90143740-90144115	NA	NA
cg25243082	cg25243082	0.943851562832839	0.0314323007876967	30.0280774610773	4.22111883884391e-198	0.945553666889159	cg25243082	37	4	40267141				0		0		4:40266927-40267192	Unclassified_Cell_type_specific	3	chr4:40266625-40267655	NA	NA
cg20433858	cg20433858	0.952786857237055	0.0343720624340784	27.7198046833642	4.03037399326173e-169	0.945519102602899	cg20433858	37	1	248101009	S_Shore	OR2L13	5'UTR	0		0				3	chr1:248100785-248101090	NA	NA
cg11278727	cg11278727	0.944906692607933	0.0402785360638939	23.4593107135033	1.06215406411482e-121	0.945501526058949	cg11278727	37	17	39949564				0		1	chr17:39949517-39949517			3	chr17:39949040-39950010	NA	NA
cg14378564	cg14378564	0.924473539714511	0.0389877201597072	23.7119158526723	2.71701829281993e-124	0.94550129832655	cg14378564	37	1	28417750	S_Shelf			0		0		1:28417729-28418100	Unclassified_Cell_type_specific	3	chr1:28417720-28418030	NA	NA
cg17833169	cg17833169	0.945667484727876	0.0313968986012518	30.119773826647	2.66971921659657e-199	0.945497997025542	cg17833169	37	1	67600547	Island			0		0		1:67600531-67600719	Unclassified_Cell_type_specific	3	chr1:67600520-67600795	NA	NA
cg08676534	cg08676534	0.93897455826351	0.109248300465629	8.59486650374873	8.33616516245512e-18	0.945451939379164	cg08676534	37	19	9731681	N_Shore	ZNF561	5'UTR	0		0		19:9731603-9732474	Promoter_Associated	NA		6	6	chr19:9731004-9734036
cg00542261	cg00542261	0.950599286642325	0.0235816901841144	40.3109055890611	0	0.945451629135215	cg00542261	37	10	71121415		HK1;HK1;HK1;HK1;HK1	Body;Body;Body;Body;Body	0		0				NA		NA	6	chr10:71120187-71121885
cg06372850	cg06372850	0.948674199174068	0.0246702177697534	38.4542288206786	0	0.945421228091026	cg06372850	37	2	164205188	S_Shore			0		0				3	chr2:164205080-164205830	NA	NA
cg24794857	cg24794857	0.945801130346675	0.0280177689678071	33.7571892834657	8.38545536941243e-250	0.94536722750862	cg24794857	37	4	187113578	S_Shore	CYP4V2	Body	0		0		4:187113539-187113699	Promoter_Associated	3	chr4:187111640-187113730	NA	NA
cg09301199	cg09301199	0.949785075859762	0.0784821312614204	12.1019276693197	1.03159913472782e-33	0.945309480587505	cg09301199	37	6	32145654		RNF5P1;RNF5;AGPAT1	TSS1500;TSS1500;5'UTR	1	low-CpG:32253580-32253850	0		6:32145152-32146424	Promoter_Associated	3	chr6:32145405-32146235	NA	NA
cg27289463	cg27289463	0.94513401393615	0.0368329384388767	25.6600220887773	3.26817945460827e-145	0.945238390370767	cg27289463	37	11	110649234				0		0				3	chr11:110649120-110649370	NA	NA
cg24680439	cg24680439	0.9415258935983	0.0437977785366365	21.4971152660339	1.65671159495256e-102	0.945180017014283	cg24680439	37	10	134778467	N_Shore			0		0				3	chr10:134778225-134778630	NA	NA
cg04086531	cg04086531	0.945844744653003	0.0402572264971326	23.4950300095902	4.58495411749832e-122	0.94517899220105	cg04086531	37	16	49732376	Island	ZNF423	Body	0		0				3	chr16:49732325-49732730	NA	NA
cg27404186	cg27404186	0.949133755604347	0.0246892218171257	38.4432430732175	0	0.945161524912146	cg27404186	37	2	242843821	Island			0		0				3	chr2:242843645-242844475	NA	NA
cg02276823	cg02276823	0.947042204036841	0.0345452592595149	27.414534565289	1.84042545420741e-165	0.945159593146024	cg02276823	37	7	5000111	S_Shore	MMD2;MMD2	TSS1500;TSS1500	0		0				3	chr7:4999585-5000595	NA	NA
cg06329735	cg06329735	0.945300711729966	0.0320049007997394	29.5361237844444	9.89951066747239e-192	0.945121626766983	cg06329735	37	11	75139390	N_Shore	KLHL35	Body	0		0		11:75138753-75140357	Unclassified_Cell_type_specific	3	chr11:75139305-75139995	NA	NA
cg08681685	cg08681685	0.945062903706479	0.0338161224679922	27.947110275609	7.14753962142168e-172	0.945085642972709	cg08681685	37	16	53407594	Island			0		0		16:53406843-53407820	Unclassified_Cell_type_specific	3	chr16:53406905-53407755	NA	NA		DMR
cg03063057	cg03063057	0.936128118108215	0.0419597837520378	22.310127326687	2.94656007329608e-110	0.94506550387542	cg03063057	37	19	3110400	Island	GNA11	Body	0		0				NA		6	NA
cg25880954	cg25880954	0.917006848173023	0.0443203373015764	20.6904302630478	4.22427019213859e-95	0.945051988325727	cg25880954	37	1	47900630	S_Shore	MGC12982;FOXD2	TSS1500;TSS1500	0		0				3	chr1:47900625-47900870	NA	NA		RDMR
cg19504605	cg19504605	0.924420648930149	0.0365911838067806	25.2634802364292	8.05319846392605e-141	0.945047880225418	cg19504605	37	8	144339106	S_Shore	ZFP41	3'UTR	0		0				NA		NA	NA
cg19657945	cg19657945	0.943556697488115	0.0255712618612243	36.8991058246877	4.77617775559102e-298	0.945039064471445	cg19657945	37	8	144367392	S_Shore			0		0		8:144366720-144367644	Unclassified	NA		6	6	chr8:144366558-144367611
cg20698501	cg20698501	0.94526489571246	0.0267253896970849	35.3695458298804	5.02029698761872e-274	0.945012985394151	cg20698501	37	17	259755	Island	C17orf97	TSS1500	0		0		17:259639-260248	Promoter_Associated	3	chr17:259725-260215	NA	NA
cg25866895	cg25866895	0.948567266542413	0.0304341039503984	31.1679051924246	2.90159551081535e-213	0.945006576612098	cg25866895	37	11	67350326	N_Shore	GSTP1	TSS1500	0		0				3	chr11:67349985-67350375	NA	NA
cg08035479	cg08035479	0.944778014747064	0.0337971128245314	27.9544001185008	5.82845191704556e-172	0.944991828393051	cg08035479	37	8	58172643	Island			0		0				3	chr8:58172560-58172710	NA	NA
cg26571870	cg26571870	0.948190043253548	0.0318666551245113	29.7549284526011	1.49737261193971e-194	0.944984464038156	cg26571870	37	16	85723150	S_Shore	GINS2	TSS1500	0		0		16:85722154-85723574	Unclassified	3	chr16:85722985-85723615	NA	NA
cg13863009	cg13863009	0.945676400046614	0.0242202788092249	39.0448189096167	0	0.944947383799135	cg13863009	37	12	53835412	Island	PRR13;PRR13	TSS200;TSS200	0		0		12:53834873-53835993	Promoter_Associated	3	chr12:53834785-53835535	NA	NA
cg18946787	cg18946787	0.931985735070426	0.0320633571635774	29.067004129222	9.38288856442437e-186	0.944947009993359	cg18946787	37	12	133052221	N_Shore			0		0		12:133051796-133052590	Unclassified_Cell_type_specific	3	chr12:133051805-133052375	NA	NA
cg19529709	cg19529709	0.944768968904672	0.0294091818773783	32.1249660342097	1.97608612730039e-226	0.94493129853023	cg19529709	37	22	25160075	Island	TOP1P2;PIWIL3	TSS1500;5'UTR	0		0				3	chr22:25160005-25160515	NA	NA
cg25763306	cg25763306	0.952130952786762	0.0338148081834078	28.1572188025586	1.95515283150884e-174	0.944922450370691	cg25763306	37	1	7741216	S_Shore	CAMTA1	Body	0		0		1:7739745-7741969	Unclassified	3	chr1:7740205-7741235	NA	NA
cg03185704	cg03185704	0.945698277038021	0.0338028318242104	27.9768950115205	3.10453779360549e-172	0.944905769514002	cg03185704	37	7	150020125	Island	LRRC61;ACTR3C;LRRC61	TSS200;5'UTR;TSS200	0		0		7:150019859-150021604	Promoter_Associated	3	chr7:150020120-150020495	NA	NA
cg05264908	cg05264908	0.932124965010947	0.0253926340720231	36.7084786228593	5.348740904286e-295	0.944854909237679	cg05264908	37	16	2049630	S_Shore	ZNF598	Body	0		0				3	chr16:2049425-2049695	NA	NA
cg02931604	cg02931604	0.946418392195107	0.0224262940841764	42.2012833971924	0	0.944825286415303	cg02931604	37	6	74064298	Island	DPPA5	TSS1500	0		0				NA		6	NA
cg09826759	cg09826759	0.945070241407764	0.0281523032755517	33.569908371529	4.61280946236051e-247	0.944816846852301	cg09826759	37	4	190284978	Island			0		0				NA		NA	5	chr4:190284801-190285714
cg19214707	cg19214707	0.944690789862633	0.0399597860873646	23.6410372116918	1.45949355718566e-123	0.944815472113052	cg19214707	37	7	3157722				0		0				3	chr7:3157445-3157755	NA	NA
cg17292758	cg17292758	0.941569791108262	0.0369144539690769	25.5068053260929	1.65672289958272e-143	0.944815376774168	cg17292758	37	19	49636594	Island	PPFIA3	Body	0		0		19:49636593-49637725	Promoter_Associated	3	chr19:49636565-49637335	NA	NA
cg10678190	cg10678190	0.946646878618641	0.0364133156661923	25.9972721873704	5.3166378890422e-149	0.944786532772789	cg10678190	37	16	34442373	Island			0		0				NA		NA	3	chr16:34440995-34443109
cg01819759	cg01819759	0.936718384154793	0.0289040197231092	32.4078931971484	2.12475692560218e-230	0.944786355349911	cg01819759	37	13	79234251	S_Shore	RNF219	TSS1500	0		0		13:79234210-79234469	Promoter_Associated	3	chr13:79234005-79234495	NA	NA
cg10517650	cg10517650	0.936296182270142	0.0337057447889707	27.7785341380891	7.8824573309546e-170	0.944766110416448	cg10517650	37	3	113235015	S_Shore	CCDC52	TSS1500	0		0				NA		6	6	chr3:113233056-113235635
cg18561560	cg18561560	0.948645763445951	0.0536185598720924	17.6924886775951	4.79118442892889e-70	0.944747179039747	cg18561560	37	17	8702816	Island	MFSD6L	TSS200	0		0				3	chr17:8702405-8703075	NA	NA
cg04002957	cg04002957	0.936667745923444	0.0361901060619514	25.8818734689538	1.06555952330651e-147	0.944739894767798	cg04002957	37	11	890206	Island	CHID1;CHID1;CHID1;CHID1;CHID1	Body;Body;Body;Body;Body	0		0				3	chr11:890100-890455	NA	NA
cg03841081	cg03841081	0.947632143360322	0.0425486498596935	22.2717323930416	6.94632517984911e-110	0.944713189160481	cg03841081	37	3	150967799		MED12L;P2RY14;P2RY14	Body;TSS1500;5'UTR	0		0				NA		NA	NA
cg17445936	cg17445936	0.947631346684328	0.022663445506474	41.8132073701516	0	0.944710331335659	cg17445936	37	1	3090345		PRDM16;PRDM16	Body;Body	0		0				3	chr1:3090200-3090475	NA	NA
cg14654363	cg14654363	0.951447886719194	0.0337521604578482	28.1892440013557	7.92217859829256e-175	0.944710246250013	cg14654363	37	6	28601443	N_Shore			0		0				3	chr6:28601285-28601675	NA	NA
cg00343839	cg00343839	0.954302519366914	0.0226405407846003	42.1501645409465	0	0.944705381351603	cg00343839	37	17	5403516	Island	LOC728392;LOC728392	1stExon;3'UTR	0		0		17:5402865-5404850	Unclassified	3	chr17:5403140-5404255	NA	NA
cg24405174	cg24405174	0.953732915806203	0.0311094396204148	30.6573479767967	2.10920645452867e-206	0.94467641618367	cg24405174	37	7	135346500	N_Shore	PL-5283	TSS1500	0		0		7:135346369-135348054	Promoter_Associated	NA		NA	6	chr7:135345943-135350269
cg01373852	cg01373852	0.944976857554332	0.0468821366525923	20.1564375053303	2.36294912276259e-90	0.944670469410464	cg01373852	37	13	113121958	S_Shore			0		0				3	chr13:113121705-113122195	NA	NA
cg07581775	cg07581775	0.943027260973294	0.0404410486979516	23.318565945622	2.87364247277905e-120	0.944659598533805	cg07581775	37	8	47829660				0		0		8:47829026-47829910	Unclassified	3	chr8:47829340-47829795	NA	NA		DMR
cg09583379	cg09583379	0.947223281903237	0.0286445764648932	33.0681545619693	8.53115508150429e-240	0.944656866903637	cg09583379	37	16	19133877				0		0				NA		NA	6	chr16:19132204-19135698
cg08858926	cg08858926	0.929163969051263	0.0491739928186997	18.8954346757444	1.24359126989107e-79	0.944646424404284	cg08858926	37	16	72918832		ZFHX3;ZFHX3	Body;Body	0		0				NA		NA	NA
cg23942311	cg23942311	0.957349866152224	0.0411005031064361	23.2928989621616	5.2323762604782e-120	0.944615062538921	cg23942311	37	14	51606299				0		0				3	chr14:51606165-51606515	NA	NA
cg15974673	cg15974673	0.943014078774657	0.0357764425175235	26.3585200879815	4.0988707797883e-153	0.944574886768102	cg15974673	37	19	7926970	Island	EVI5L;EVI5L	Body;Body	0		0				3	chr19:7926820-7927375	NA	NA		DMR
cg09352518	cg09352518	0.943480446742881	0.0289923982046781	32.5423388600756	2.68735365903161e-232	0.944542740675669	cg09352518	37	19	21265421	Island	ZNF714	5'UTR	0		0				3	chr19:21265125-21265555	NA	NA
cg26227225	cg26227225	0.94198466453306	0.0376032526795549	25.0506165666148	1.71904794026113e-138	0.944536018221579	cg26227225	37	1	2121039	Island	C1orf86;LOC100128003;C1orf86	Body;Body;3'UTR	0		0		1:2120661-2121970	Promoter_Associated	3	chr1:2120905-2121270	NA	NA
cg03991300	cg03991300	0.940615674080633	0.045986829947526	20.454022926867	5.53194592118409e-93	0.944506084390596	cg03991300	37	16	672283	Island	RAB40C	Body	0		0				3	chr16:672245-672535	NA	NA
cg16298867	cg16298867	0.940595903946838	0.0336627125208138	27.9417739543498	8.29853659131297e-172	0.9444852866058	cg16298867	37	1	2833643				0		0				3	chr1:2833425-2833755	NA	NA
cg10862468	cg10862468	0.935219103290973	0.0416568985185405	22.450521679494	1.26478734160332e-111	0.944473036280046	cg10862468	37	10	135342218	Island	CYP2E1	Body	0		0				3	chr10:135341645-135343115	NA	NA
cg08347626	cg08347626	0.943897414849955	0.0403572169286797	23.3885655821618	5.58697425083361e-121	0.944442450032088	cg08347626	37	5	1850140	N_Shore			0		0				NA		6	NA
cg00864916	cg00864916	0.936691709798606	0.0294828456267967	31.7707361648719	1.64237289736256e-221	0.944436301387934	cg00864916	37	1	180886483	S_Shelf	KIAA1614	Body	0		0		1:180886401-180886656	Unclassified_Cell_type_specific	3	chr1:180886425-180887235	NA	NA
cg25125450	cg25125450	0.946167312695592	0.0375182389899144	25.2188625630841	2.48792426376076e-140	0.94441787775048	cg25125450	37	22	32601274		RFPL2	TSS1500	0		0				NA		6	6	chr22:32598117-32603686
cg19754622	cg19754622	0.947469532899245	0.0320589883679795	29.5539435625354	5.84389554087687e-192	0.944412738729636	cg19754622	37	10	134045578	S_Shelf	STK32C	Body	0		0				3	chr10:134045520-134046855	NA	NA
cg02583740	cg02583740	0.953588904818186	0.021729211579544	43.8851129654378	0	0.94439099468753	cg02583740	37	7	612613	Island	PRKAR1B;PRKAR1B;PRKAR1B;PRKAR1B;PRKAR1B;PRKAR1B	Body;Body;Body;Body;Body;Body	0		0				NA		6	NA
cg20485607	cg20485607	0.941692987969095	0.042506458230396	22.1541155667422	9.52114422679452e-109	0.944388863368849	cg20485607	37	1	120217696				0		0		1:120217612-120217822	Unclassified_Cell_type_specific	3	chr1:120217465-120217810	NA	NA
cg18217622	cg18217622	0.930555111248573	0.0378775152056007	24.5674803692239	2.81343599800471e-133	0.944372227690165	cg18217622	37	6	170732253	Island			0		0		6:170732228-170732276	Unclassified_Cell_type_specific	3	chr6:170731985-170732575	NA	NA
cg22299694	cg22299694	0.937068785629802	0.0315733859036294	29.6790717501757	1.43033318018231e-193	0.944364087353153	cg22299694	37	19	11303830	Island	KANK2;KANK2	Body;Body	0		0				3	chr19:11303525-11303855	NA	NA
cg24891846	cg24891846	0.941634810915756	0.0376959859004201	24.9797103968373	1.01586502586594e-137	0.944347568147129	cg24891846	37	19	13319523	Island	CACNA1A;CACNA1A	Body;Body	0		0		19:13318964-13319578	Unclassified	3	chr19:13317965-13319670	NA	NA
cg04282082	cg04282082	0.951946577718634	0.030746245232671	30.9613928632526	1.78491831121244e-210	0.944342912335227	cg04282082	37	9	124988720	Island	LHX6;LHX6	Body;Body	0		0				3	chr9:124988365-124990195	NA	NA
cg26076054	cg26076054	0.932531391366161	0.035762022349562	26.0760250707013	6.82061218964133e-150	0.944342839059936	cg26076054	37	5	421317	Island	AHRR	Body	0		0				3	chr5:421205-421755	NA	NA
cg27119456	cg27119456	0.937533696144986	0.0320868072703117	29.2186657353235	1.12348077281689e-187	0.94433968008163	cg27119456	37	10	42863173	Island	LOC441666	Body	0		0				3	chr10:42862925-42863315	NA	NA
cg04913265	cg04913265	0.944276563001329	0.0389119023336725	24.2670367257834	4.37070853372573e-130	0.944323281346282	cg04913265	37	11	133939627	Island	JAM3	Body	0		0				3	chr11:133939500-133939995	NA	NA
cg03808007	cg03808007	0.94770806004461	0.035815394361509	26.4609137199147	2.73257309632481e-154	0.944317147487619	cg03808007	37	17	33167772				0		0		17:33167699-33168226	Unclassified_Cell_type_specific	NA		NA	NA
cg03453431	cg03453431	0.94706780960187	0.0380751135839979	24.8736699763885	1.43423645423199e-136	0.944292112932826	cg03453431	37	7	157225567				0		0		7:157225079-157226055	Unclassified	3	chr7:157225285-157225635	NA	NA
cg22472290	cg22472290	0.944991502892288	0.03823494187771	24.7153900721161	7.30739207172435e-135	0.944272622687928	cg22472290	37	19	52391480	S_Shore	ZNF577;ZNF577;ZNF577	TSS1500;TSS1500;TSS1500	0		0				NA		6	6	chr19:52390654-52393366
cg17298925	cg17298925	0.939672968220355	0.0314870067113879	29.8431977619677	1.07572928339208e-195	0.94425943955235	cg17298925	37	5	6828054				0		0		5:6827820-6828313	Unclassified_Cell_type_specific	3	chr5:6827985-6828235	NA	NA		DMR
cg21561989	cg21561989	0.944482744423911	0.0270519055148293	34.913723320014	4.60292413458803e-267	0.944231209858533	cg21561989	37	12	133346281	N_Shelf	GOLGA3	3'UTR	0		0		12:133346077-133346288	Gene_Associated_Cell_type_specific	NA		NA	NA
cg16981421	cg16981421	0.952059843778012	0.0229097671391603	41.5569411070369	0	0.944202098787387	cg16981421	37	22	50529071	Island	MOV10L1;MOV10L1;MOV10L1	Body;Body;Body	0		0				NA		NA	NA
cg08754654	cg08754654	0.944151073752658	0.0293645015251348	32.152804396986	8.06993002982989e-227	0.944201818925336	cg08754654	37	5	154026448	N_Shore			0		0				NA		6	6	chr5:154026372-154027824
cg08103988	cg08103988	0.938379042504289	0.0312126142871291	30.0640963256718	1.42857599303341e-198	0.944181463018934	cg08103988	37	17	6558365	Island			0		0		17:6558346-6558630	Unclassified_Cell_type_specific	3	chr17:6558045-6559475	NA	NA
cg18862597	cg18862597	0.9457586382714	0.0357818187031334	26.4312623714842	5.99259103730596e-154	0.944145370267389	cg18862597	37	1	17265457		CROCC	Body	0		0				3	chr1:17265300-17265695	NA	NA
cg06785701	cg06785701	0.942952289858528	0.032511516676783	29.0036389022695	5.91984054271481e-185	0.944111749497391	cg06785701	37	7	128765077	N_Shore	LOC407835	TSS1500	0		0				NA		NA	NA		CDMR
cg12930795	cg12930795	0.942510632702383	0.0227068677317934	41.5077343046619	0	0.944106321239287	cg12930795	37	11	13485413	S_Shore	BTBD10	TSS1500	0		0		11:13484021-13485473	Promoter_Associated	3	chr11:13484985-13485670	NA	NA
cg12746557	cg12746557	0.949929369519022	0.0274006668486114	34.6681113553688	2.38324985066447e-263	0.944092367072526	cg12746557	37	21	39644332		KCNJ15;KCNJ15;KCNJ15	5'UTR;5'UTR;TSS200	0		0				3	chr21:39644225-39644495	NA	NA
cg08750459	cg08750459	0.943892041887609	0.0319739960930537	29.5206154132442	1.56574407245193e-191	0.944074674703013	cg08750459	37	17	6558815	N_Shore			0		0		17:6558718-6558823	Unclassified_Cell_type_specific	3	chr17:6558045-6559475	NA	NA
cg17172308	cg17172308	0.941917915850185	0.0384164565947725	24.5186047684147	9.35534024417134e-133	0.944012878793887	cg17172308	37	6	168533631	S_Shelf			0		1	chr6:168533513-168533513	6:168533317-168534066	Unclassified_Cell_type_specific	3	chr6:168533325-168534215	NA	NA		DMR
cg26944245	cg26944245	0.943398619884367	0.0352397734201392	26.7708480595742	7.06248093847216e-158	0.944000853804305	cg26944245	37	16	421049	S_Shore	TMEM8A;MRPL28	3'UTR;TSS1500	0		0		16:420186-421216	Unclassified	3	chr16:420925-421535	NA	NA
cg07780517	cg07780517	0.929822842170449	0.0360408886968842	25.799109727581	9.07341899422408e-147	0.943992770611222	cg07780517	37	13	30077489	Island	MTUS2;MTUS2	3'UTR;3'UTR	0		0				3	chr13:30077280-30077535	NA	NA
cg23118561	cg23118561	0.947971869068168	0.0481557490400894	19.685538860147	2.86869771774126e-86	0.943991655332902	cg23118561	37	13	51565237				0		0				3	chr13:51565105-51565515	NA	NA
cg03350299	cg03350299	0.934695600207764	0.0387284645656644	24.1345896536378	1.08386798882353e-128	0.943976423196978	cg03350299	37	2	21266960	Island	APOB	TSS200	1	high-CpG:21120314-21120512	0				3	chr2:21266625-21267115	NA	NA
cg03649429	cg03649429	0.944658715732854	0.034586272536943	27.3131114295079	2.96368388429526e-164	0.94393510589502	cg03649429	37	5	74798138		COL4A3BP;COL4A3BP;COL4A3BP	Body;Body;Body	0		0				NA		NA	NA
cg13321176	cg13321176	0.945773916104635	0.0436582509348849	21.6631197048006	4.57199541676866e-104	0.943930965298183	cg13321176	37	8	59472615		SDCBP;SDCBP;SDCBP;SDCBP;SDCBP	5'UTR;5'UTR;5'UTR;5'UTR;5'UTR	0		0				NA		NA	6	chr8:59469980-59477577
cg05084668	cg05084668	0.933161378065442	0.0364858301790592	25.5759941184242	2.82228640475253e-144	0.943929739211041	cg05084668	37	3	125655381		ALG1L	5'UTR	0		0		3:125654844-125655393	Unclassified_Cell_type_specific	3	chr3:125655105-125655410	NA	NA
cg16396919	cg16396919	0.962785496664495	0.025039117757944	38.4512547914767	0	0.943860415355292	cg16396919	37	12	54521807	S_Shore	LOC400043	Body	0		0				3	chr12:54521485-54521935	NA	NA		RDMR
cg12437277	cg12437277	0.942740416672074	0.0322362681434139	29.2447132055725	5.2420688225253e-188	0.943850910785278	cg12437277	37	1	228743235	Island			0		0		1:228743038-228743266	Unclassified_Cell_type_specific	3	chr1:228743005-228743610	NA	NA
cg20356878	cg20356878	0.942272840782549	0.0290904446253922	32.3911460590075	3.65747329806691e-230	0.943838624474275	cg20356878	37	3	121714668	S_Shelf	ILDR1	Body	0		0		3:121714118-121715050	Unclassified	3	chr3:121714025-121714670	NA	NA
cg06531573	cg06531573	0.926939780368573	0.0346434484905064	26.7565678579195	1.03555191684701e-157	0.943823267858643	cg06531573	37	16	857576	Island	PRR25	Body	0		0		16:857066-858592	Promoter_Associated	3	chr16:857080-857655	NA	NA		DMR
cg03807316	cg03807316	0.945407461063132	0.0328795584240714	28.7536544399268	8.15313886694039e-182	0.943821669339221	cg03807316	37	19	39998290	Island	DLL3;DLL3	Body;Body	0		0		19:39997077-39998404	Unclassified	3	chr19:39997685-39998655	NA	NA
cg06771126	cg06771126	0.935612216440451	0.037385170432519	25.0262926613976	3.16379418428077e-138	0.943806945988161	cg06771126	37	4	57547699		HOPX;HOPX;HOPX;HOPX;HOPX;HOPX	5'UTR;1stExon;1stExon;5'UTR;5'UTR;1stExon	0		0		4:57547342-57547765	Unclassified_Cell_type_specific	3	chr4:57547385-57547995	NA	NA
cg02992296	cg02992296	0.938626748954308	0.0413949221143741	22.6749248702748	7.921693810861e-114	0.943806196362175	cg02992296	37	7	1511248	N_Shore	INTS1	Body	0		0				NA		6	NA
cg11343894	cg11343894	0.944133676637	0.0298850757633466	31.5921459966637	4.73315352636037e-219	0.943799027171807	cg11343894	37	1	153599704		S100A13;S100A13;S100A13;S100A13;S100A1;S100A13;S100A13	5'UTR;1stExon;5'UTR;TSS200;TSS1500;5'UTR;5'UTR	0		0				3	chr1:153599340-153600475	NA	NA
cg11229663	cg11229663	0.943536847510298	0.0313110380296397	30.1343202552763	1.72159396736098e-199	0.943774659865481	cg11229663	37	10	52843235		PRKG1;PRKG1	Body;Body	0		0				3	chr10:52843165-52843595	NA	NA
cg03264133	cg03264133	0.94613399531147	0.0343847007488132	27.5161328936134	1.12576236112597e-166	0.943764643004458	cg03264133	37	6	25882463	Island			0		0		6:25882232-25882812	Unclassified_Cell_type_specific	3	chr6:25882325-25882795	NA	NA
cg01628528	cg01628528	0.934796488269	0.0359107606539759	26.0310968424308	2.20256785256659e-149	0.943761782821607	cg01628528	37	13	24882594	Island	C1QTNF9	TSS1500	0		0				3	chr13:24881920-24882615	NA	NA
cg20088245	cg20088245	0.944637402822275	0.0331434443273173	28.501485648059	1.12280459633855e-178	0.943716974690321	cg20088245	37	8	1321375	Island			0		0		8:1321062-1321916	Unclassified_Cell_type_specific	3	chr8:1320505-1322275	NA	NA
cg13492737	cg13492737	0.938647159181836	0.056519583439101	16.6074677495317	6.15365373717542e-62	0.943676936609322	cg13492737	37	9	137624816		COL5A1	Body	0		0				NA		6	NA
cg10262032	cg10262032	0.939527036080901	0.0308883091958924	30.4169137301255	3.28243429534199e-203	0.943647062837519	cg10262032	37	19	49078119		SULT2B1;SULT2B1	Body;TSS1500	0		0		19:49077938-49078240	Unclassified_Cell_type_specific	3	chr19:49078000-49078235	NA	NA
cg19684207	cg19684207	0.92505482409356	0.0393678126272131	23.4977450449994	4.30110272769735e-122	0.94363102166664	cg19684207	37	21	40759686	N_Shore	WRB;WRB	Body;TSS200	0		0		21:40759363-40760978	Promoter_Associated	3	chr21:40759300-40760790	NA	NA
cg04082016	cg04082016	0.943566163453818	0.0325668657848998	28.9731953233067	1.43230251390468e-184	0.943629254576123	cg04082016	37	2	20871401	S_Shore			0		0				3	chr2:20869225-20871835	NA	NA
cg09580214	cg09580214	0.941081501775	0.0380666715178245	24.7219277192214	6.21534327062801e-135	0.943620970765932	cg09580214	37	11	47448534	S_Shore	PSMC3	TSS1500	0		0		11:47447494-47448620	Promoter_Associated	3	chr11:47448340-47448570	NA	NA
cg03340303	cg03340303	0.942426181615493	0.0335030610532359	28.1295544940801	4.26318360234827e-174	0.943588571026276	cg03340303	37	8	100230864		VPS13B;VPS13B	Body;Body	0		0				NA		NA	NA
cg18803306	cg18803306	0.945246087483331	0.0352820771530136	26.7911121951218	4.10148219771153e-158	0.94358154079465	cg18803306	37	20	623421	S_Shore			0		0		20:623038-623469	Unclassified_Cell_type_specific	3	chr20:623025-623975	NA	NA
cg00867835	cg00867835	0.928680138612568	0.0430479902596282	21.573135772694	3.21167818309832e-103	0.943581344462197	cg00867835	37	7	149484985	N_Shelf	SSPO	Body	0		0				NA		6	6	chr7:149484326-149485864
cg15331834	cg15331834	0.941686635016484	0.0332422051425133	28.3280435512434	1.56059125651364e-176	0.943550488364713	cg15331834	37	10	45360969	S_Shore			0		0				3	chr10:45360725-45361130	NA	NA
cg19084794	cg19084794	0.944887556922454	0.0327916787080482	28.8148577367753	1.39736796830345e-182	0.943528440567223	cg19084794	37	8	96086565	S_Shore			0		0		8:96086565-96086807	Unclassified_Cell_type_specific	3	chr8:96086540-96086975	NA	NA
cg05493509	cg05493509	0.942675176982944	0.0210600207407108	44.7613603324081	0	0.943482102588036	cg05493509	37	10	134041783	Island	STK32C	Body	0		0				NA		6	NA
cg26043149	cg26043149	0.942909424553215	0.0363295267890367	25.9543547051584	1.6237201325035e-148	0.943476501919493	cg26043149	37	18	55253948	Island	FECH;FECH;FECH;FECH	5'UTR;5'UTR;1stExon;1stExon	1	high-CpG:53404601-53405052	0		18:55253072-55254579	Promoter_Associated	3	chr18:55253705-55254310	NA	NA
cg21173402	cg21173402	0.940370195680841	0.0367821878012557	25.5659125216238	3.65368571254774e-144	0.943474820163799	cg21173402	37	8	610095				0		0				3	chr8:610065-610255	NA	NA
cg17317439	cg17317439	0.942604631307767	0.0172543911791362	54.6298401097776	0	0.943470614916248	cg17317439	37	19	12075960	N_Shore	ZNF763;ZNF763	1stExon;5'UTR	0		0		19:12075482-12076599	Promoter_Associated	3	chr19:12075660-12076395	NA	NA
cg01753209	cg01753209	0.932450407511575	0.0381882272142241	24.4172216290853	1.12248029740847e-131	0.943432517492049	cg01753209	37	21	43098516		NCRNA00111	TSS1500	0		0				3	chr21:43097940-43099075	NA	NA
cg26175789	cg26175789	0.951312689596252	0.0329975468074627	28.8298004438652	9.07909678763188e-183	0.943425545203437	cg26175789	37	2	75821892				0		0				3	chr2:75821740-75821970	NA	NA
cg05468028	cg05468028	0.956300159428577	0.0270937416387006	35.2959798680077	6.76844555011526e-273	0.94342334088981	cg05468028	37	21	30391383	Island	RWDD2B	Body	0		0		21:30391229-30391904	Promoter_Associated_Cell_type_specific	3	chr21:30391325-30391835	NA	NA
cg19406113	cg19406113	0.954585040508332	0.033006700533928	28.9209471127568	6.51115360323801e-184	0.94341180362194	cg19406113	37	6	170558063				0		0				3	chr6:170557945-170558135	NA	NA
cg06249198	cg06249198	0.953650177134071	0.046821250791508	20.3678919510419	3.22254059720217e-92	0.943385862620831	cg06249198	37	16	976559	N_Shelf	LMF1	Body	0		0				NA		NA	5	chr16:975984-977076
cg02958947	cg02958947	0.941947774481981	0.0364984917733714	25.8078547555	7.23810244257605e-147	0.943370894642292	cg02958947	37	17	80341675				0		0		17:80341624-80341700	Unclassified_Cell_type_specific	NA		6	NA
cg18805164	cg18805164	0.942901385554472	0.0350017155296508	26.9387191823703	7.73372033153433e-160	0.943351454421308	cg18805164	37	19	36265700	N_Shore	SNX26	TSS1500	0		0		19:36265655-36267172	Unclassified	3	chr19:36265505-36265855	NA	NA
cg14079463	cg14079463	0.940430131165939	0.0321577828387297	29.2442465913203	5.31417640751032e-188	0.943335495972568	cg14079463	37	6	127796989	Island	C6orf174	Body	0		0				NA		NA	NA
cg07831351	cg07831351	0.943101531217627	0.0429321768410688	21.9672423019431	5.92589902422104e-107	0.943333262247835	cg07831351	37	20	3229402	Island			0		0		20:3229312-3230019	Unclassified_Cell_type_specific	3	chr20:3229220-3229675	NA	NA
cg06373870	cg06373870	0.954110359158622	0.0419541376325337	22.741746416419	1.7319841374852e-114	0.943329454114975	cg06373870	37	4	81117853	N_Shore	PRDM8;PRDM8	TSS1500;5'UTR	0		0		4:81117576-81117932	Unclassified_Cell_type_specific	3	chr4:81117800-81118995	NA	NA		RDMR
cg23199886	cg23199886	0.943297758162352	0.0400077891099717	23.577852691871	6.50458727511095e-123	0.943320472557951	cg23199886	37	2	107199044				0		0		2:107198281-107199729	Unclassified	NA		6	6	chr2:107198325-107199733
cg05312293	cg05312293	0.96434260870352	0.0522929505115302	18.4411588803139	6.14108245028489e-76	0.943320456132036	cg05312293	37	16	85845716	Island			0		0				NA		NA	NA
cg17501823	cg17501823	0.938790982369086	0.0451157641026013	20.8084912456344	3.6257681131328e-96	0.943288574228459	cg17501823	37	12	47219793		SLC38A4;SLC38A4	TSS200;TSS200	0		0				3	chr12:47219300-47219895	NA	NA
cg17022362	cg17022362	0.947341673686265	0.0288016446158071	32.8919298298104	2.86681654708416e-237	0.943282168572956	cg17022362	37	20	62084833	Island	KCNQ2;KCNQ2;KCNQ2;KCNQ2;KCNQ2	Body;Body;Body;Body;Body	0		0				NA		6	6	chr20:62084146-62085787
cg18386883	cg18386883	0.941304926122493	0.0257916670344427	36.4964748058144	1.26133294752543e-291	0.943242506373522	cg18386883	37	17	78339387		RNF213;LOC100294362	Body;Body	0		0				NA		NA	NA
cg13963044	cg13963044	0.939449114198458	0.0447602199669921	20.9884829630249	8.35707125408943e-98	0.943216739956712	cg13963044	37	9	136335077		C9orf7;C9orf7	3'UTR;3'UTR	0		0				NA		6	6	chr9:136332178-136339700
cg23950756	cg23950756	0.934135810004388	0.0215501439214529	43.3470798807272	0	0.94319159973892	cg23950756	37	14	90989532	N_Shelf			0		0				3	chr14:90989280-90989555	NA	NA
cg15815970	cg15815970	0.954830480790431	0.00752151163016289	126.946620272626	0	0.943183648983053	cg15815970	37	6	32371533		BTNL2	Body	0		0				NA		NA	NA
cg17409809	cg17409809	0.942315487196999	0.0308873680755931	30.5081185580719	2.03369487470787e-204	0.943154198358645	cg17409809	37	5	1667128	N_Shore			0		0		5:1667085-1668733	Unclassified_Cell_type_specific	3	chr5:1667005-1667675	NA	NA
cg10503234	cg10503234	0.937256789258435	0.0386836894862317	24.2287331354995	1.1081538448298e-129	0.94314005414724	cg10503234	37	19	676739	S_Shore	FSTL3	Body	0		0				3	chr19:675345-677135	NA	NA
cg24858233	cg24858233	0.943104918964617	0.0504082448913694	18.7093385416815	4.15499855637736e-78	0.943123736415406	cg24858233	37	3	195578055				0		0		3:195577564-195579202	Unclassified	NA		6	6	chr3:195577502-195579523
cg04580344	cg04580344	0.940311400182598	0.0251269369058594	37.4224444350527	1.68638961597761e-306	0.943110052579146	cg04580344	37	6	127797022	Island	C6orf174	Body	0		0				NA		NA	NA
cg27202913	cg27202913	0.942929462056377	0.0386711110074818	24.3833041640294	2.57158198201554e-131	0.943106100063903	cg27202913	37	16	89258862	Island	CDH15	Body	0		0		16:89258055-89259990	Unclassified_Cell_type_specific	3	chr16:89258080-89259975	NA	NA
cg10902549	cg10902549	0.945080671558377	0.0334556707966948	28.2487437571195	1.47482562361601e-175	0.943080999122139	cg10902549	37	10	135202522	N_Shore	PAOX;PAOX;PAOX	Body;Body;Body	0		0		10:135202261-135203945	Promoter_Associated	3	chr10:135202445-135203375	NA	NA		CDMR
cg01418618	cg01418618	0.942211329031503	0.0398914819056628	23.6193614280785	2.43806969913657e-123	0.943073294930284	cg01418618	37	19	12377078	Island			0		0				3	chr19:12376805-12377595	NA	NA
cg22883919	cg22883919	0.946263773887475	0.0392427866833554	24.1130626507936	1.8234660299126e-128	0.943065284231459	cg22883919	37	12	48154459	S_Shore			0		0				NA		NA	NA
cg16253115	cg16253115	0.942943441801464	0.0618404947495253	15.24799317374	1.6977127681587e-52	0.943043489014418	cg16253115	37	19	33781998				0		0				3	chr19:33781980-33782235	NA	NA		CDMR
cg03461641	cg03461641	0.944630547661721	0.0337676737741256	27.9744039811692	3.32889978418007e-172	0.943037221510664	cg03461641	37	4	26454190				0		0				NA		3	6	chr4:26453930-26455092
cg25472530	cg25472530	0.94636288631601	0.0360292941489334	26.2664842226454	4.63347950863248e-152	0.943025922230134	cg25472530	37	5	23507617		PRDM9	TSS200	0		0				3	chr5:23506825-23507695	NA	NA
cg00679383	cg00679383	0.94612284778245	0.0555238582269412	17.0399334267332	4.15203940500455e-65	0.943019108280012	cg00679383	37	4	2009215	N_Shore	WHSC2	Body	0		0				NA		NA	6	chr4:2008692-2012553
cg08419873	cg08419873	0.946877334591358	0.0429165646510971	22.0632136399844	7.13309413295599e-108	0.942992875720394	cg08419873	37	13	27296010				0		0		13:27295404-27296109	Unclassified_Cell_type_specific	3	chr13:27295745-27296215	NA	NA
cg08005462	cg08005462	0.942937609794471	0.0353460291872773	26.6773278774375	8.62739513846289e-157	0.942982613880175	cg08005462	37	11	2212133				0		0				3	chr11:2212085-2212275	NA	NA
cg14780466	cg14780466	0.940818933969912	0.0330262168125656	28.4870331745644	1.69578905682696e-178	0.942974488535525	cg14780466	37	2	20870812	Island	GDF7	Body	0		0				3	chr2:20869225-20871835	NA	NA
cg02691506	cg02691506	0.945633959615141	0.0321011501404359	29.4579463813037	9.95969183026434e-191	0.942973218136929	cg02691506	37	3	8685827		C3orf32	5'UTR	0		0		3:8685704-8685880	Unclassified_Cell_type_specific	3	chr3:8685760-8685950	NA	NA
cg19572051	cg19572051	0.983821198874432	0.0522519255397373	18.8284199809295	4.41745128090681e-79	0.942953297532722	cg19572051	37	10	128810484		DOCK1	Body	0		0				NA		NA	6	chr10:128810253-128811614
cg24530264	cg24530264	0.94625411940603	0.037513217110337	25.224552632285	2.15482728446496e-140	0.942932104936259	cg24530264	37	10	135342620	S_Shore	CYP2E1	Body	0		0		10:135342406-135343123	Unclassified_Cell_type_specific	3	chr10:135341645-135343115	NA	NA
cg00901687	cg00901687	0.942939681601747	0.0377298012209218	24.9919069565326	7.48647522768921e-138	0.942922546765232	cg00901687	37	17	48585270	N_Shore	MYCBPAP	TSS1500	0		0		17:48585034-48586455	Promoter_Associated_Cell_type_specific	3	chr17:48585180-48585970	NA	NA
cg01624173	cg01624173	0.941771049997754	0.0379398437376163	24.8227445666576	5.09408789815122e-136	0.942906795428216	cg01624173	37	14	75981868				0		0		14:75981389-75982339	Unclassified	3	chr14:75981360-75981950	NA	NA
cg04825215	cg04825215	0.937770559397104	0.0378348346423652	24.7859034739125	1.27225945760423e-135	0.942862675271473	cg04825215	37	6	31466722	S_Shore	MICB	Body	0		0				3	chr6:31466525-31466875	NA	NA
cg25456477	cg25456477	0.94705869824861	0.0372035214191305	25.4561574314205	6.03397766720911e-143	0.942856817601931	cg25456477	37	12	86230367		RASSF9	TSS200	0		0				3	chr12:86229580-86230475	NA	NA
cg01579024	cg01579024	0.943261633247502	0.0386028715456399	24.4350120983173	7.2633988741826e-132	0.942846807940286	cg01579024	37	5	170288757	N_Shore	RANBP17	TSS1500	0		0				3	chr5:170288625-170290035	NA	NA
cg05115664	cg05115664	0.941752336123598	0.0463775875613163	20.3061949886569	1.13353151809386e-91	0.942823208935696	cg05115664	37	9	90621637	Island			0		0				3	chr9:90621445-90621935	NA	NA
cg19469447	cg19469447	0.948364905383704	0.0361050633541428	26.2668118341603	4.59372116344457e-152	0.942806211470519	cg19469447	37	10	135341870	Island	CYP2E1	Body	0		0		10:135341813-135342001	Unclassified_Cell_type_specific	3	chr10:135341645-135343115	NA	NA
cg18696632	cg18696632	0.942773841591125	0.0213835409505477	44.0887617149758	0	0.942785149468078	cg18696632	37	6	32811521	Island	PSMB8;PSMB8	Body;Body	0		0				3	chr6:32811180-32811570	NA	NA
cg23130075	cg23130075	0.942826112877177	0.0348339550324314	27.066295285717	2.45613439974199e-161	0.942768099546854	cg23130075	37	11	67418365		ACY3	TSS1500	0		0		11:67417860-67418447	Unclassified	3	chr11:67417405-67418395	NA	NA
cg22687569	cg22687569	0.93674700119904	0.0437164852448045	21.4277748074536	7.36152680793314e-102	0.942743092926123	cg22687569	37	19	36439299	S_Shelf			0		0				3	chr19:36439185-36439615	NA	NA
cg25456368	cg25456368	0.949586362213067	0.0312818579179745	30.3558172504657	2.10540216620551e-202	0.942715797948061	cg25456368	37	4	57547347		HOPX;HOPX;HOPX	5'UTR;5'UTR;5'UTR	0		0		4:57547342-57547765	Unclassified_Cell_type_specific	NA		6	6	chr4:57547274-57548033
cg16716449	cg16716449	0.941237415663779	0.0382259164044722	24.6230176852912	7.16198257458659e-134	0.942715297666855	cg16716449	37	16	6976709		A2BP1;A2BP1;A2BP1	5'UTR;5'UTR;5'UTR	0		0				3	chr16:6976500-6976710	NA	NA
cg12454169	cg12454169	0.947000401503899	0.0397161411610898	23.8442198516426	1.16258045981702e-125	0.942699526905778	cg12454169	37	2	30669597	N_Shore	LCLAT1;LCLAT1	TSS1500;TSS1500	0		0		2:30669584-30671091	Promoter_Associated	3	chr2:30669500-30669890	NA	NA
cg16557370	cg16557370	0.949722108296695	0.0340974280726036	27.853188993447	9.85480020493728e-171	0.942670128112462	cg16557370	37	13	27295982				0		0		13:27295404-27296109	Unclassified_Cell_type_specific	3	chr13:27295745-27296215	NA	NA
cg17959722	cg17959722	0.944251114129663	0.0288966713490841	32.6768125893362	3.33502385532295e-234	0.942648249600819	cg17959722	37	9	140446823	Island	MRPL41	Body	0		0		9:140445441-140447796	Promoter_Associated	3	chr9:140446465-140447295	NA	NA
cg05713954	cg05713954	0.930741659490133	0.0390749881303703	23.8193715218747	2.10404440972716e-125	0.942643595802243	cg05713954	37	16	49518536				0		0		16:49518285-49518637	Unclassified	3	chr16:49518380-49518655	NA	NA		DMR
cg03585419	cg03585419	0.951318187466004	0.0186117799314641	51.113767246826	0	0.942633797487079	cg03585419	37	19	54369681	Island	MYADM;MYADM;MYADM	TSS1500;TSS1500;5'UTR	0		0		19:54369525-54369734	Promoter_Associated	3	chr19:54369425-54370075	NA	NA		DMR
cg07873154	cg07873154	0.954928611053413	0.0330020220606806	28.9354576303716	4.27700518866734e-184	0.942606217066747	cg07873154	37	6	30122544		TRIM10;TRIM10	Body;Body	0		0				3	chr6:30122480-30122835	NA	NA
cg04315214	cg04315214	0.946065351523188	0.0344646332792672	27.4503240425398	6.88598620526639e-166	0.942587711992571	cg04315214	37	1	2043799	N_Shelf	PRKCZ;PRKCZ;PRKCZ	5'UTR;Body;5'UTR	0		0				3	chr1:2043145-2043895	NA	NA
cg26207766	cg26207766	0.93263254390438	0.0372568755830198	25.0324947894835	2.70821428922336e-138	0.942586419867907	cg26207766	37	2	242763794	N_Shelf			0		0				3	chr2:242763560-242764295	NA	NA
cg08033130	cg08033130	0.94314555199381	0.0410414879064252	22.9802962832192	7.33849667840668e-117	0.942583734048751	cg08033130	37	3	45983597		CXCR6;FYCO1	TSS1500;Body	0		0				NA		NA	NA
cg24239195	cg24239195	0.941638720849854	0.0239236741412362	39.3601214968396	0	0.942562547080507	cg24239195	37	12	116828932				0		0				3	chr12:116828805-116829110	NA	NA
cg20390711	cg20390711	0.937138820113186	0.0297965595104512	31.4512425431025	4.03658157221666e-217	0.942519133175582	cg20390711	37	6	127796683	Island	C6orf174	Body	0		0				NA		NA	NA
cg09737314	cg09737314	0.958108162048614	0.0287073940663774	33.3749611627329	3.16531737689164e-244	0.942513780613855	cg09737314	37	17	6899359	Island	ALOX12	TSS200	0		0				3	chr17:6899105-6899450	NA	NA
cg08681904	cg08681904	0.93989920274594	0.03514954228621	26.7400125752046	1.61345405178387e-157	0.942511513073298	cg08681904	37	8	49427415	Island			0		0		8:49426450-49427873	Unclassified	3	chr8:49427365-49427870	NA	NA
cg15709265	cg15709265	0.942672072196328	0.0447864521245213	21.0481524541258	2.3776901598664e-98	0.942503963035557	cg15709265	37	3	32820135	N_Shelf			0		0				3	chr3:32819900-32820195	NA	NA
cg11287055	cg11287055	0.944751978836769	0.0388318018311232	24.3293366335518	9.59440459340757e-131	0.942493063988018	cg11287055	37	21	38630234	Island	DSCR3	Body	0		0				3	chr21:38629545-38631230	NA	NA		DMR
cg07733920	cg07733920	0.950288532445336	0.035736094804494	26.5918404807296	8.43575692580198e-156	0.942492223692496	cg07733920	37	10	116636356		FAM160B1	Body	0		0		10:116636355-116636793	Unclassified_Cell_type_specific	NA		6	6	chr10:116635869-116637412
cg02470697	cg02470697	0.93393185714006	0.0392091819541729	23.819213015758	2.11201725698087e-125	0.942482648414169	cg02470697	37	2	48844916	Island	GTF2A1L;STON1-GTF2A1L;GTF2A1L	TSS200;Body;TSS200	0		0				3	chr2:48844705-48845055	NA	NA
cg08923669	cg08923669	0.946256378723159	0.0348072830498142	27.1855857686143	9.61675207629496e-163	0.942454109274394	cg08923669	37	16	420230	Island	MRPL28	5'UTR	0		0		16:420186-421216	Unclassified	3	chr16:419585-420415	NA	NA		DMR
cg22343728	cg22343728	0.935650072238672	0.033277253599797	28.116805656233	6.10437819369835e-174	0.942403285047087	cg22343728	37	22	46287028	S_Shore			0		0				3	chr22:46286720-46287095	NA	NA
cg06679270	cg06679270	0.940117099394276	0.0358632305201518	26.2139546761137	1.84246792094447e-151	0.942401450198509	cg06679270	37	15	101084980	Island	LASS3	TSS200	0		0				3	chr15:101084805-101085055	NA	NA
cg13132497	cg13132497	0.937003066178205	0.0371747879569261	25.2053372103668	3.50078092660256e-140	0.942379602063737	cg13132497	37	15	100469152	S_Shelf			0		0		15:100468509-100469334	Promoter_Associated_Cell_type_specific	3	chr15:100468625-100469235	NA	NA
cg13401893	cg13401893	0.941988053739772	0.0273970039880519	34.3828855940081	4.54457315202895e-259	0.942350956572	cg13401893	37	6	30039432	Island	RNF39;RNF39	Body;Body	0		0				3	chr6:30039145-30039995	NA	NA
cg21138405	cg21138405	0.933392655391866	0.0385310099187474	24.2244534301117	1.22943432586137e-129	0.94232479965475	cg21138405	37	5	131827807	S_Shore	IRF1	TSS1500	0		0		5:131827803-131828004	Unclassified_Cell_type_specific	3	chr5:131827560-131827975	NA	NA		RDMR
cg03738707	cg03738707	0.907392224266009	0.0431936805421785	21.0075226948984	5.59799792502182e-98	0.942316850297178	cg03738707	37	2	128453335	Island			0		0		2:128453127-128453670	Unclassified_Cell_type_specific	3	chr2:128453065-128453570	NA	NA
cg02524346	cg02524346	0.93587661993977	0.0282481515355316	33.1305437370862	1.07982845916603e-240	0.942309737163753	cg02524346	37	8	600233	Island			0		0				3	chr8:599445-600455	NA	NA
cg15614872	cg15614872	0.941447772354428	0.0278284846732171	33.8303642260659	7.0573142206269e-251	0.942303166443192	cg15614872	37	7	158531752		ESYT2	Body	0		0				NA		NA	NA
cg21098323	cg21098323	0.946476817619645	0.04087119674984	23.1575508643101	1.22017171004485e-118	0.942271858963506	cg21098323	37	19	54605642	N_Shore	OSCAR;NDUFA3;OSCAR;OSCAR;OSCAR	TSS1500;TSS1500;TSS1500;TSS1500;TSS1500	0		0				NA		6	6	chr19:54605487-54606985
cg09002684	cg09002684	0.942031621735092	0.0266318221732859	35.3724058235878	4.53691649969392e-274	0.94227097594516	cg09002684	37	6	3293797		SLC22A23;SLC22A23	Body;Body	0		0				NA		NA	NA
cg15977137	cg15977137	0.922776827473269	0.0462339011038633	19.9588787759933	1.25496412694446e-88	0.94225530821978	cg15977137	37	21	40759694	N_Shore	WRB;WRB;WRB	Body;1stExon;5'UTR	0		0		21:40759363-40760978	Promoter_Associated	3	chr21:40759300-40760790	NA	NA
cg27260867	cg27260867	0.945149668074447	0.0393903165524971	23.9944674426469	3.17633753795725e-127	0.942255143949288	cg27260867	37	13	112984840	N_Shore			0		0				NA		6	NA
cg10857441	cg10857441	0.922182773684634	0.0392684564525977	23.4840596497046	5.93539875464493e-122	0.942244120625653	cg10857441	37	5	6722123		POLS	5'UTR	0		0				3	chr5:6721600-6722575	NA	NA
cg10929690	cg10929690	0.933906161009693	0.0388047455354232	24.0668028645407	5.5680671141099e-128	0.942236196638209	cg10929690	37	18	77376689	Island			0		0				NA		6	NA
cg27370471	cg27370471	0.945671574227884	0.0302749212798577	31.2361365199338	3.44425718310481e-214	0.942225728307828	cg27370471	37	15	101932559		PCSK6;PCSK6;PCSK6;PCSK6;PCSK6;PCSK6;PCSK6;PCSK6	Body;Body;Body;Body;Body;Body;Body;Body	0		0		15:101932557-101932649	Unclassified_Cell_type_specific	3	chr15:101932285-101932735	NA	NA
cg25381637	cg25381637	0.943071814964345	0.0276586232072085	34.0968459600895	8.21442667157908e-255	0.942208750132729	cg25381637	37	19	7938989	Island			0		0		19:7938938-7939750	Unclassified_Cell_type_specific	NA		6	6	chr19:7938960-7940069
cg06726860	cg06726860	0.929272443958207	0.0309881902373504	29.9879546640367	1.40896413989891e-197	0.94220560958766	cg06726860	37	10	103530255		FGF8;FGF8;FGF8;FGF8	Body;Body;Body;Body	0		0				3	chr10:103530025-103530335	NA	NA
cg04300684	cg04300684	0.936359974051922	0.0488374117350164	19.1730057098942	6.22085215108868e-82	0.942187755229416	cg04300684	37	4	1523326	S_Shore			0		0				3	chr4:1522920-1523595	NA	NA
cg20066226	cg20066226	0.942370891683997	0.0375227856706443	25.1146303463619	3.442431680089e-139	0.942186062922435	cg20066226	37	13	100218927				0		0		13:100218873-100219290	Unclassified_Cell_type_specific	3	chr13:100218460-100219415	NA	NA
cg03998338	cg03998338	0.950760099764916	0.0317206738423218	29.9728847026071	2.21479555262196e-197	0.942166313113289	cg03998338	37	16	55794910	Island	CES4	Body	0		0				NA		5	5	chr16:55793906-55794972
cg07304315	cg07304315	0.932801720558106	0.0291036714195977	32.0509982094555	2.12614829809789e-225	0.942144008193068	cg07304315	37	10	134936859	N_Shore	GPR123	Body	0		0		10:134936282-134936871	Unclassified_Cell_type_specific	3	chr10:134936085-134937195	NA	NA
cg20702390	cg20702390	0.957273417664604	0.0401036630162785	23.8699746024705	6.28218459350765e-126	0.942126009952966	cg20702390	37	2	18766018	Island	NT5C1B;NT5C1B	Body;Body	0		0				NA		NA	NA
cg10621924	cg10621924	0.955105602567358	0.038620839047808	24.7303172617521	5.0492610305808e-135	0.942117070269138	cg10621924	37	7	39171070		POU6F2;POU6F2	Body;Body	0		0				NA		NA	NA
cg07356745	cg07356745	0.942659153407251	0.0404449265974366	23.3072286863044	3.74480399125075e-120	0.942101936810382	cg07356745	37	10	86259688		FAM190B	Body	0		0				3	chr10:86259645-86259915	NA	NA
cg15019001	cg15019001	0.945245199778352	0.0432888164818611	21.8357829250063	1.0610924286204e-105	0.942101723124966	cg15019001	37	6	33096303		HLA-DPB2	Body	0		0				3	chr6:33096165-33096375	NA	NA
cg06740227	cg06740227	0.935395608756173	0.0472556066205784	19.794383685868	3.32797701424826e-87	0.942098925924858	cg06740227	37	12	86229804		RASSF9	Body	0		0				3	chr12:86229580-86230475	NA	NA
cg14973360	cg14973360	0.526722403371187	0.00966363956181892	54.5055928464333	0	0.942097990329164	cg14973360	37	2	9800511				0		0				NA		NA	NA
cg19103175	cg19103175	0.950436726189118	0.0509748505959348	18.6452086681528	1.38114429359431e-77	0.942074492575364	cg19103175	37	7	64043193		LOC641746	Body	0		0				3	chr7:64043185-64043555	NA	NA
cg15455643	cg15455643	0.939422008852508	0.04158308074784	22.5914480591077	5.25952216070198e-113	0.942039707446519	cg15455643	37	13	111040242	S_Shore	COL4A2	Body	0		0				3	chr13:111039825-111040275	NA	NA
cg04602696	cg04602696	0.921321912996676	0.0406523323400905	22.6634453661613	1.02814416891499e-113	0.942026740794468	cg04602696	37	16	88846723	S_Shore	FAM38A	Body	0		0				3	chr16:88846660-88847150	NA	NA
cg23853861	cg23853861	0.942084640887996	0.0412646008221428	22.8303345268875	2.29196030431258e-115	0.94202094481935	cg23853861	37	6	10720455	N_Shelf			0		0		6:10720132-10721236	Promoter_Associated_Cell_type_specific	3	chr6:10720420-10720970	NA	NA
cg04420932	cg04420932	0.939279045732738	0.0416046786269569	22.5762841279142	7.41251073398521e-113	0.941995674266819	cg04420932	37	11	67195621	N_Shore	RPS6KB2	TSS1500	0		0		11:67195319-67196509	Promoter_Associated	3	chr11:67195505-67196015	NA	NA		RDMR
cg12156287	cg12156287	0.955746289433224	0.0412976310198638	23.1428841275064	1.71456764301397e-118	0.94198343695971	cg12156287	37	11	132662866		OPCML;OPCML	Body;Body	0		0				3	chr11:132662325-132663095	NA	NA
cg11401159	cg11401159	0.953810254316663	0.0298694834105112	31.9325996103773	9.42348355014961e-224	0.941971703596012	cg11401159	37	5	6759129	S_Shelf			0		0				3	chr5:6758780-6759130	NA	NA
cg10109111	cg10109111	0.941844574843792	0.0420385129590091	22.4043266174083	3.57152222438682e-111	0.941970474155657	cg10109111	37	9	139313241	N_Shore	PMPCA	Body	0		0				NA		6	6	chr9:139312239-139314008
cg18105134	cg18105134	0.94085880367647	0.0374426160375446	25.1280199741666	2.45783673980154e-139	0.941933674698986	cg18105134	37	13	113819100		PROZ	Body	0		0		13:113819051-113819392	Unclassified_Cell_type_specific	NA		NA	NA
cg14011486	cg14011486	0.941660362829519	0.0399979246128696	23.5427305777394	1.49017748701893e-122	0.941918908888541	cg14011486	37	1	26737247	Island	LIN28	TSS200	0		0				3	chr1:26736905-26737435	NA	NA
cg26132114	cg26132114	0.93961734808907	0.0303542661029044	30.9550342908526	2.17369320409293e-210	0.941900743264336	cg26132114	37	10	44223934	Island			0		0				3	chr10:44223785-44224195	NA	NA
cg05696136	cg05696136	0.962515961522041	0.0354966358514486	27.1156952887061	6.43054971958994e-162	0.941889772923696	cg05696136	37	2	153318682		FMNL2	Body	0		0				NA		NA	NA
cg09119043	cg09119043	0.946749353479942	0.0385161866714843	24.580557819886	2.03910415460304e-133	0.941881390691129	cg09119043	37	1	234367443	Island	SLC35F3	Body	0		0				3	chr1:234367160-234367695	NA	NA
cg00318631	cg00318631	0.94420630763205	0.0333281523296873	28.3305926560768	1.45173675249502e-176	0.94187833439803	cg00318631	37	1	247803166	S_Shore			0		0				3	chr1:247802940-247803555	NA	NA
cg21022792	cg21022792	0.933495932069628	0.0590012275229665	15.8216357737008	2.2068375829884e-56	0.941877993894797	cg21022792	37	6	29589798		GABBR1;GABBR1;GABBR1	Body;Body;Body	0		0				NA		NA	NA
cg05425699	cg05425699	0.942744377326051	0.0389997132082176	24.1731105121923	4.26782689045784e-129	0.9418510071545	cg05425699	37	7	47580148	S_Shelf	TNS3	TSS1500	0		1	chr7:47579966-47579966			3	chr7:47579885-47580315	NA	NA
cg25822783	cg25822783	0.938305626507252	0.0349796915163821	26.8242967799706	1.68288809572322e-158	0.941850667564214	cg25822783	37	12	133050826	Island			0		0		12:133050806-133051289	Unclassified_Cell_type_specific	NA		6	NA
cg17295878	cg17295878	0.94064489152611	0.0287996528246014	32.6616746825013	5.47113616556625e-234	0.941812367900445	cg17295878	37	17	77924665	S_Shore	TBC1D16	Body	0		0		17:77924526-77925975	Unclassified_Cell_type_specific	3	chr17:77924560-77925015	NA	NA		RDMR
cg15473904	cg15473904	0.939738999235202	0.0335741843704571	27.9899278822721	2.15479611176943e-172	0.941789760099825	cg15473904	37	9	140446993	S_Shore	MRPL41	3'UTR	0		0		9:140445441-140447796	Promoter_Associated	3	chr9:140446465-140447295	NA	NA
cg27147114	cg27147114	0.947409763833154	0.0313090733941461	30.2599106625204	3.86438593593815e-201	0.941767857952806	cg27147114	37	15	79358128		RASGRF1;RASGRF1	Body;Body	0		0				3	chr15:79357965-79358235	NA	NA
cg26320504	cg26320504	0.944339836573474	0.0434373541207897	21.7402706883912	8.5393729056868e-105	0.941715287637347	cg26320504	37	7	157809385		PTPRN2;PTPRN2;PTPRN2	Body;Body;Body	0		0				3	chr7:157809280-157809510	NA	NA		RDMR
cg19637330	cg19637330	0.951509001711299	0.0475170767158093	20.0245694279994	3.36407499746513e-89	0.941714438025532	cg19637330	37	1	19110922	Island			0		0				NA		NA	NA
cg07021052	cg07021052	0.946897195591443	0.0346876625352698	27.2978092608187	4.50336422948019e-164	0.941712497434074	cg07021052	37	2	20871279	Island			0		0				3	chr2:20869225-20871835	NA	NA
cg16300094	cg16300094	0.93228962642039	0.0342295974002396	27.2363596778344	2.41099179870931e-163	0.941701636530257	cg16300094	37	10	97470786		ENTPD1	TSS1500	0		0				3	chr10:97470725-97470930	NA	NA
cg03294458	cg03294458	0.94022747045611	0.0379363325279112	24.784353357414	1.32217300226923e-135	0.941678316520431	cg03294458	37	17	40935998	Island	WNK4	Body	0		0				3	chr17:40935520-40936215	NA	NA
cg21092296	cg21092296	0.936968594073267	0.0511536305149894	18.3167564968573	6.08320283103212e-75	0.941664404101101	cg21092296	37	17	37409550		LOC90110	Body	0		0				NA		NA	NA
cg06206357	cg06206357	0.941213198187678	0.0385055342647918	24.4435823618292	5.88877004786828e-132	0.941653826971193	cg06206357	37	7	101274027		MYL10	TSS1500	0		0				3	chr7:101273845-101274395	NA	NA
cg27113419	cg27113419	0.938130529779171	0.0401703596902908	23.3537995928356	1.26093967109265e-120	0.941626108422442	cg27113419	37	16	58533979	N_Shore	NDRG4;NDRG4;NDRG4	Body;Body;Body	0		0		16:58533552-58534234	Unclassified	3	chr16:58533800-58534175	NA	NA
cg22883453	cg22883453	0.942674925692111	0.0369720152250115	25.4969852185497	2.12900928443348e-143	0.941624416707236	cg22883453	37	6	170553364				0		0		6:170553340-170553922	Unclassified_Cell_type_specific	3	chr6:170552885-170553615	NA	NA
cg03236184	cg03236184	0.948308245281488	0.032484391113992	29.1927357343331	2.39796705655176e-187	0.941607407621001	cg03236184	37	10	89621862	Island	PTEN;KILLIN	TSS1500;1stExon	0		0		10:89621429-89622724	Promoter_Associated	3	chr10:89621705-89622335	NA	NA
cg17506621	cg17506621	0.943491230379005	0.0405032786380796	23.2941940036423	5.0766115654407e-120	0.941576370684589	cg17506621	37	6	160023581				0		0				3	chr6:160023500-160024075	NA	NA
cg04221606	cg04221606	0.944771593043124	0.0391757917967077	24.1162092637659	1.69000186936443e-128	0.941525593801588	cg04221606	37	6	151646552	N_Shore	AKAP12;AKAP12	TSS200;Body	0		0				3	chr6:151646220-151646995	NA	NA
cg27531571	cg27531571	0.942163898819583	0.0387497699312287	24.3140514251231	1.39233681311363e-130	0.941523306661938	cg27531571	37	17	77905160	S_Shore			0		0		17:77905137-77905237	Unclassified_Cell_type_specific	3	chr17:77904645-77905935	NA	NA
cg05824768	cg05824768	0.935617801270994	0.0358505483667408	26.0977263639008	3.86901841230297e-150	0.941510360268829	cg05824768	37	2	128331478		MYO7B	Body	0		0				NA		NA	NA
cg15295273	cg15295273	0.856585731610922	0.0304198989250997	28.1587303665939	1.8735822430807e-174	0.941482450472063	cg15295273	37	17	132231		RPH3AL	Body	0		0				NA		NA	NA
cg09929856	cg09929856	0.936446600546567	0.0408956965670137	22.8984142380864	4.81832474344714e-116	0.941472742399978	cg09929856	37	22	43817323	Island	MPPED1	5'UTR	0		0				NA		NA	NA
cg10197305	cg10197305	0.9396010812547	0.0374600897601183	25.0827237006528	7.67723875065186e-139	0.941469015405206	cg10197305	37	4	125112	S_Shore	ZNF718	Body	0		0				3	chr4:124980-125290	NA	NA		DMR
cg14921437	cg14921437	0.943135141893286	0.0337797994085208	27.9200930262299	1.52171335844144e-171	0.941465483144594	cg14921437	37	20	32255988	Island	NECAB3;NECAB3;C20orf134	Body;Body;1stExon	0		0		20:32255496-32256459	Promoter_Associated	3	chr20:32255760-32256015	NA	NA
cg01353941	cg01353941	0.940628289239098	0.0530459664257498	17.7323244841948	2.36069183897186e-70	0.941452826394305	cg01353941	37	3	191781655				0		0				3	chr3:191781320-191781695	NA	NA
cg11346248	cg11346248	0.940649276294506	0.0337435236871612	27.8764388987747	5.15141860465079e-171	0.941442694044839	cg11346248	37	17	33759929		SLFN12	TSS1500	0		0		17:33759407-33760912	Unclassified	3	chr17:33759780-33760115	NA	NA
cg16571642	cg16571642	0.940595853018393	0.0352610782266084	26.6751869291566	9.13520053264594e-157	0.941437089690578	cg16571642	37	7	158045996		PTPRN2;PTPRN2;PTPRN2	Body;Body;Body	0		0				3	chr7:158045885-158046155	NA	NA
cg05452645	cg05452645	0.954272703472917	0.038144529124586	25.017288858282	3.96466742644731e-138	0.941408283173708	cg05452645	37	4	81117647	N_Shore	PRDM8;PRDM8	TSS1500;5'UTR	0		0		4:81117576-81117932	Unclassified_Cell_type_specific	3	chr4:81116665-81117755	NA	NA		CDMR
cg14834903	cg14834903	0.918361488865731	0.0325118889859606	28.2469434262125	1.55186712388106e-175	0.941383524253197	cg14834903	37	14	73712902	Island	PAPLN	Body	0		0		14:73712117-73713096	Unclassified	3	chr14:73712645-73712950	NA	NA		DMR
cg18658556	cg18658556	0.938899935050579	0.0343690148001181	27.3182091634281	2.57796146240928e-164	0.94137383336505	cg18658556	37	4	7462594		SORCS2	Body	0		0				3	chr4:7462285-7462655	NA	NA
cg13104385	cg13104385	0.95964917320178	0.0289240292698725	33.1782672548102	2.21600406633105e-241	0.94136736938821	cg13104385	37	7	22767384		IL6	Body	0		0		7:22765249-22768812	Unclassified	NA		6	6	chr7:22764817-22771372
cg14964336	cg14964336	0.933685394716618	0.03443434365014	27.1149467578954	6.56258258114086e-162	0.941356636838739	cg14964336	37	4	1523275	Island			0		0				3	chr4:1522920-1523595	NA	NA
cg25722644	cg25722644	0.923623412828302	0.0192256778937013	48.0411363352187	0	0.941338847136881	cg25722644	37	8	6694415	S_Shore	XKR5	TSS1500	0		0				NA		NA	NA
cg09482050	cg09482050	0.939556150883194	0.0435981570527651	21.5503639235504	5.25324584189602e-103	0.941336258717471	cg09482050	37	16	67686832	N_Shore	RLTPR	Body	1	high-CpG:66244314-66244409	0				3	chr16:67685405-67687235	NA	NA
cg21665557	cg21665557	0.936426979321712	0.0987440710253241	9.48337423804974	2.46190660121038e-21	0.941327753435711	cg21665557	37	2	220427342	Island	OBSL1	Body	0		0				NA		6	6	chr2:220414801-220437420
cg08422420	cg08422420	0.940668093567377	0.0400782672364207	23.4707775168622	8.11186748914086e-122	0.941313168195073	cg08422420	37	5	1594733	Island	SDHAP3	TSS200	0		0		5:1594141-1595124	Unclassified	3	chr5:1594505-1595190	NA	NA
cg16614020	cg16614020	0.938320407136095	0.0335717754180084	27.9496808093374	6.65144520365761e-172	0.941312558547291	cg16614020	37	5	1414806	N_Shore	SLC6A3	Body	0		0				3	chr5:1414425-1414875	NA	NA
cg01815292	cg01815292	0.942564419264574	0.03281113621612	28.7269667547049	1.75726145369267e-181	0.941310346995889	cg01815292	37	5	1725823	N_Shore			0		0		5:1724871-1725963	Unclassified_Cell_type_specific	3	chr5:1725145-1726275	NA	NA
cg19878076	cg19878076	0.940513746418199	0.0293201768771881	32.0773558207947	9.12430355574445e-226	0.941306044794544	cg19878076	37	17	38609634		IGFBP4	Body	0		0				3	chr17:38609440-38609655	NA	NA
cg02004499	cg02004499	0.934623954818287	0.0282387372870578	33.0972290055843	3.25758676963161e-240	0.941291895511608	cg02004499	37	7	4244250		SDK1;SDK1	Body;Body	0		0				3	chr7:4244245-4245135	NA	NA
cg00413030	cg00413030	0.939115697937957	0.0404210764240303	23.2333173932907	2.09779069772417e-119	0.941287914285273	cg00413030	37	7	158947138				0		0				3	chr7:158946985-158947215	NA	NA
cg16406611	cg16406611	0.939616475600102	0.0348169719526766	26.9873117305328	2.08254589957412e-160	0.941249497946898	cg16406611	37	11	300404	S_Shore	IFITM5	TSS1500	0		0		11:300229-300506	Unclassified_Cell_type_specific	3	chr11:299965-300635	NA	NA
cg25021456	cg25021456	0.937270216850913	0.058413126867902	16.0455409101878	6.14214733174573e-58	0.941236909127366	cg25021456	37	1	64974200	S_Shelf	CACHD1	Body	0		0				NA		NA	NA
cg25945676	cg25945676	0.933444437200821	0.0579124404658523	16.1182024050812	1.90057719361112e-58	0.941228243494425	cg25945676	37	5	1067795	N_Shore	SLC12A7	Body	0		0		5:1067622-1067826	Unclassified_Cell_type_specific	3	chr5:1066645-1067930	NA	NA
cg24530234	cg24530234	0.929833897368563	0.040149495929433	23.1592919373843	1.17186463768646e-118	0.941221475964146	cg24530234	37	10	44224014	Island			0		0				3	chr10:44223785-44224195	NA	NA
cg02964324	cg02964324	0.943685260399431	0.0317282295641946	29.7427645148024	2.15110801950542e-194	0.941216779775325	cg02964324	37	7	43291318	S_Shelf	HECW1	Body	0		0				NA		NA	NA
cg12813394	cg12813394	0.910084689847055	0.0417845624245963	21.7804049399674	3.55912965134145e-105	0.941198850607831	cg12813394	37	14	69095057	Island			0		0		14:69094639-69096348	Unclassified_Cell_type_specific	3	chr14:69095005-69096315	NA	NA
cg24829292	cg24829292	0.944396543327402	0.0246465923736899	38.317530026404	0	0.941195913057347	cg24829292	37	11	132951838	Island	OPCML	Body	0		0				3	chr11:132951405-132952115	NA	NA
cg06268875	cg06268875	0.939258276587954	0.0311057822770312	30.1956166291793	2.70419669681218e-200	0.941195728473607	cg06268875	37	18	11147385	N_Shore	FAM38B	Body	0		0				3	chr18:11147065-11149815	NA	NA		RDMR
cg24822053	cg24822053	0.941496889920797	0.0492555901114717	19.1145185305885	1.91176167965991e-81	0.941194005128494	cg24822053	37	19	18979397	Island	GDF1;LASS1	3'UTR;3'UTR	0		0		19:18979030-18980196	Gene_Associated_Cell_type_specific	3	chr19:18979045-18979555	NA	NA
cg27176264	cg27176264	0.956946099157699	0.0290466175317548	32.9451819342314	4.95893100299669e-238	0.941186033310987	cg27176264	37	17	81060149	N_Shore			0		0				NA		6	NA
cg22172057	cg22172057	0.930323921917362	0.0350000027968145	26.5806813593179	1.13540818664536e-155	0.941170101523124	cg22172057	37	10	1405937	Island	ADARB2	Body	0		0				NA		6	NA
cg18710908	cg18710908	0.939811432592483	0.0468635541323606	20.0542073684402	1.85475966581105e-89	0.941165211628161	cg18710908	37	8	144787999	Island			0		0		8:144787505-144788326	Unclassified_Cell_type_specific	NA		6	NA
cg08133631	cg08133631	0.940756690070251	0.0350738423163963	26.8221736752938	1.78164820082929e-158	0.941164155516968	cg08133631	37	1	26527909		CATSPER4	Body	0		0		1:26527598-26528173	Unclassified_Cell_type_specific	3	chr1:26527720-26528115	NA	NA
cg03349935	cg03349935	0.942363756877387	0.0522441060601506	18.0377046894516	9.85531267846623e-73	0.941151819940034	cg03349935	37	15	65361335	S_Shore	RASL12	TSS1500	0		0				NA		6	NA
cg05225404	cg05225404	0.946423668024393	0.0217158112428475	43.5822386481701	0	0.941136359631512	cg05225404	37	16	88689020		ZC3H18	Body	0		0				3	chr16:88689005-88689275	NA	NA
cg27065225	cg27065225	0.932238367288518	0.042331947134971	22.022099865054	1.76875237972451e-107	0.941127119416378	cg27065225	37	8	144987622	N_Shelf			0		0				3	chr8:144987285-144987935	NA	NA
cg19471466	cg19471466	0.943323997228522	0.0510452319523132	18.4801588933866	2.98301549933276e-76	0.941123192861264	cg19471466	37	1	41828130	Island			0		0				3	chr1:41828065-41828695	NA	NA
cg09033006	cg09033006	0.941064371539966	0.0374861487144423	25.1043226315058	4.46115922505333e-139	0.941086689600989	cg09033006	37	1	244517177		C1orf100	5'UTR	0		1	chr1:244517098-244517098			3	chr1:244517025-244517390	NA	NA
cg08745960	cg08745960	0.940195086736789	0.0373798809632093	25.1524366185693	1.32906196724732e-139	0.941078790403378	cg08745960	37	22	49690884				0		0				3	chr22:49690325-49690955	NA	NA		CDMR
cg26996890	cg26996890	0.942656614783667	0.0619942369169342	15.2055523491116	3.24878934742984e-52	0.941027244342106	cg26996890	37	7	1980808	S_Shore	MAD1L1;MAD1L1;MAD1L1	Body;Body;Body	0		0				NA		6	6	chr7:1978297-1980862
cg03329597	cg03329597	0.939936299502829	0.0326297792257456	28.8060882361471	1.79956966675511e-182	0.941016569233754	cg03329597	37	3	108125523		MYH15	Body	0		0		3:108125349-108126000	Unclassified_Cell_type_specific	3	chr3:108125500-108125775	NA	NA
cg13990487	cg13990487	0.941116814925568	0.0472466475887687	19.9192294682361	2.77223908333655e-88	0.94100480494828	cg13990487	37	1	19420096		UBR4	Body	0		0				NA		NA	NA
cg04737881	cg04737881	0.932808266886949	0.038056991625595	24.5108251346802	1.13246201598534e-132	0.941004092110607	cg04737881	37	4	183060943	N_Shore	MGC45800	Body	0		0				3	chr4:183060605-183061090	NA	NA
cg19492423	cg19492423	0.939440086542761	0.0301625045899192	31.1459575162977	5.75337120784154e-213	0.940994683494052	cg19492423	37	19	18700933	S_Shore	C19orf60;C19orf60	Body;Body	0		0				3	chr19:18700605-18701090	NA	NA		RDMR
cg06249604	cg06249604	0.947350435467222	0.0293665518845686	32.2595052763083	2.58829190034013e-228	0.940987903762448	cg06249604	37	6	30039206	Island	RNF39;RNF39	Body;Body	0		0		6:30039021-30039400	Unclassified_Cell_type_specific	3	chr6:30039145-30039995	NA	NA
cg10001458	cg10001458	0.953232701830232	0.0611082914718357	15.5990730369146	7.38587378935398e-55	0.940983616961417	cg10001458	37	10	43134302	S_Shore	ZNF33B	TSS1500	0		0		10:43133280-43134697	Promoter_Associated	3	chr10:43133920-43134455	NA	NA
cg08757148	cg08757148	0.940115383542882	0.0223573605373634	42.0494799451739	0	0.940970533279534	cg08757148	37	1	24513722	Island	IL28RA;IL28RA;IL28RA	1stExon;1stExon;1stExon	0		0		1:24513391-24514587	Unclassified	3	chr1:24513585-24513975	NA	NA
cg01458105	cg01458105	0.94202402157835	0.0379575855593766	24.8178067096695	5.75942651820713e-136	0.940950224217331	cg01458105	37	10	134045514	S_Shelf	STK32C	Body	0		0				NA		6	6	chr10:134045514-134046554
cg27420889	cg27420889	0.939077546086851	0.0350480950786876	26.7939682307554	3.79893843023614e-158	0.940932770753087	cg27420889	37	4	187422035	Island			0		0				3	chr4:187422000-187422455	NA	NA
cg26343563	cg26343563	0.938909825375398	0.0401144274933629	23.4057889902765	3.73118270258626e-121	0.94093224396405	cg26343563	37	12	2031546				0		0		12:2031291-2031595	Unclassified_Cell_type_specific	3	chr12:2031225-2031975	NA	NA
cg21964928	cg21964928	0.936797122996103	0.0329808122931987	28.4043071670885	1.78900724029606e-177	0.940931169116202	cg21964928	37	5	153872958	Island			0		0				3	chr5:153872825-153873255	NA	NA
cg18865685	cg18865685	0.942591959973329	0.0335179164367836	28.1220332341094	5.26891445925487e-174	0.94092866174576	cg18865685	37	1	177001903		ASTN1;ASTN1	Body;Body	0		0				NA		NA	NA
cg11410718	cg11410718	0.94067117997933	0.0339095001834341	27.7406383134741	2.26005385103202e-169	0.940891226168409	cg11410718	37	7	27170412	Island	HOXA4	TSS200	0		0		7:27170014-27171090	Promoter_Associated	3	chr7:27169505-27170675	NA	NA
cg15793258	cg15793258	0.929156141973013	0.045595181115455	20.3783847161442	2.60097642283045e-92	0.940875832438096	cg15793258	37	19	4638503	N_Shore	TNFAIP8L1	TSS1500	0		0				3	chr19:4638320-4638710	NA	NA
cg06238316	cg06238316	0.941914567345919	0.0330968973379579	28.459301115989	3.73870492820852e-178	0.940874443712429	cg06238316	37	19	21265364	Island	ZNF714	5'UTR	0		0				3	chr19:21265125-21265555	NA	NA
cg25511667	cg25511667	0.94583626053901	0.0349577460699856	27.0565573262487	3.19782430768971e-161	0.940851708532478	cg25511667	37	6	33048732	Island	HLA-DPB1	Body	0		0				3	chr6:33048360-33049175	NA	NA
cg01091514	cg01091514	0.94080887346791	0.0437188466091021	21.5195263928129	1.02201017519371e-102	0.940844560236248	cg01091514	37	4	184644613	S_Shore			0		0		4:184643736-184644903	Promoter_Associated	3	chr4:184643885-184644795	NA	NA
cg06850558	cg06850558	0.957981716311802	0.0660290810302086	14.5084817381227	1.07064136938535e-47	0.940838616840963	cg06850558	37	3	57530208		DNAH12;DNAH12	TSS200;TSS200	0		0				3	chr3:57529880-57530350	NA	NA
cg15890332	cg15890332	0.93967812109253	0.0334396881987264	28.1006842978972	9.60928187355163e-174	0.940821669166684	cg15890332	37	12	107067104		RFX4;RFX4	Body;Body	0		0				3	chr12:107066965-107067195	NA	NA
cg17996830	cg17996830	0.930407956227242	0.0411176393329348	22.6279516850082	2.30042961905337e-113	0.940780345629983	cg17996830	37	11	78616440	S_Shore	ODZ4	Body	0		0				NA		NA	NA
cg02087079	cg02087079	0.908441525800917	0.0438062340983026	20.7377224840269	1.58242622767075e-95	0.940736228109021	cg02087079	37	5	177811349		COL23A1	Body	0		0				3	chr5:177810725-177811655	NA	NA
cg05788548	cg05788548	0.939681377048843	0.0436566806158152	21.5243432114816	9.2116264420785e-103	0.940698144622251	cg05788548	37	1	2209341	N_Shelf	SKI	Body	0		0				NA		6	NA
cg05064937	cg05064937	0.92463194039586	0.0401546465637082	23.0267732260789	2.5142817528647e-117	0.940671658242835	cg05064937	37	10	71906761	S_Shore	TYSND1;TYSND1	TSS1500;TSS1500	0		0		10:71906173-71907122	Promoter_Associated	3	chr10:71906360-71907035	NA	NA
cg13185413	cg13185413	0.940862183064324	0.0375691772934205	25.0434598478444	2.0571263853201e-138	0.940671447782101	cg13185413	37	6	30039202	Island	RNF39;RNF39	Body;Body	0		0		6:30039021-30039400	Unclassified_Cell_type_specific	3	chr6:30039145-30039995	NA	NA
cg14089267	cg14089267	0.931821699617722	0.0355568756439442	26.206512319831	2.23995316697181e-151	0.940664971606036	cg14089267	37	13	23412409	Island			0		0				3	chr13:23412145-23412455	NA	NA
cg02208776	cg02208776	0.937675082637665	0.0544414583307538	17.2235482183617	1.76808602228278e-66	0.940660748777073	cg02208776	37	2	198365119	Island	HSPE1;HSPE1;HSPD1;HSPD1	1stExon;5'UTR;TSS1500;TSS200	1	high-CpG:198073080-198073385	0		2:198363542-198365504	Promoter_Associated	3	chr2:198364525-198365155	NA	NA
cg05112555	cg05112555	0.940497164401751	0.0376366750508755	24.9888483276068	8.08213754335305e-138	0.940645203559237	cg05112555	37	17	71739385				0		0				3	chr17:71739125-71739635	NA	NA		DMR
cg13945148	cg13945148	0.943146950995915	0.0369884433813196	25.4984223389145	2.05229214249882e-143	0.94062461730444	cg13945148	37	10	131989387	S_Shore			0		0		10:131987884-131989425	Promoter_Associated	3	chr10:131988425-131989435	NA	NA
cg24693760	cg24693760	0.925180560331977	0.0360070989485336	25.6943932543517	1.35032185490852e-145	0.9406047053543	cg24693760	37	1	167509918				0		0		1:167509410-167510108	Gene_Associated	3	chr1:167509640-167509935	NA	NA
cg20639618	cg20639618	0.945199174311707	0.0432467040451729	21.8559817489076	6.81892723364229e-106	0.940601913336759	cg20639618	37	4	183729073	Island			0		0				3	chr4:183728900-183729390	NA	NA
cg06107159	cg06107159	0.942617803288549	0.0336161050713106	28.040660906103	5.19228714264364e-173	0.9405884328915	cg06107159	37	2	128432243	Island	LIMS2;LIMS2;LIMS2	Body;Body;5'UTR	0		0				3	chr2:128430025-128432335	NA	NA
cg03026929	cg03026929	0.940502804580125	0.0175875719844639	53.4754203372089	0	0.940578042136714	cg03026929	37	6	32806028	N_Shore	TAP2;TAP2	5'UTR;5'UTR	0		0		6:32805634-32807545	Promoter_Associated	3	chr6:32805945-32806190	NA	NA
cg07817055	cg07817055	0.937268198145255	0.0444572935267001	21.0824394333036	1.15285760474068e-98	0.940575629089769	cg07817055	37	1	232832863				0		0				NA		NA	NA
cg23703062	cg23703062	0.936148987350022	0.0383150842781794	24.4329095181754	7.64695867689313e-132	0.940567224224694	cg23703062	37	18	14748198	Island	ANKRD30B	TSS200	0		0				3	chr18:14747845-14748275	NA	NA
cg07080864	cg07080864	0.936107388335128	0.0373839443050911	25.0403590561643	2.22350154792375e-138	0.940565487670834	cg07080864	37	8	57359956	Island	PENK;PENK	TSS1500;TSS1500	0		0				3	chr8:57359725-57360175	NA	NA
cg02305687	cg02305687	0.933971504751625	0.0363125681966447	25.7203373689753	6.92381596460078e-146	0.940528610396346	cg02305687	37	5	33937182	Island	RXFP3	1stExon	0		0				3	chr5:33937085-33937570	NA	NA
cg09435890	cg09435890	0.935579616753919	0.0355775567657825	26.2969046163882	2.08059614300266e-152	0.940514488706034	cg09435890	37	16	90144788	S_Shore			0		0		16:90143474-90144795	Promoter_Associated	3	chr16:90144605-90144855	NA	NA
cg16915863	cg16915863	0.94270907723001	0.0242997038772772	38.7950849932597	0	0.940490612747366	cg16915863	37	12	54523294	S_Shelf	LOC400043	Body	0		0		12:54523215-54523387	Unclassified_Cell_type_specific	3	chr12:54523045-54523715	NA	NA
cg26220594	cg26220594	0.93699313661936	0.0468212776400727	20.0121223479263	4.31864505618457e-89	0.940471106387849	cg26220594	37	1	19110978	S_Shore			0		0				3	chr1:19110945-19111255	NA	NA
cg14260002	cg14260002	0.931694568006304	0.0326632050356048	28.5242849558304	5.85644664774622e-179	0.940453087558185	cg14260002	37	8	29971104		LEPROTL1	Body	0		0				3	chr8:29970600-29971155	NA	NA
cg14707006	cg14707006	0.939983498503385	0.0327377116795537	28.7125596224995	2.65920303330769e-181	0.940449467338714	cg14707006	37	5	87982684	S_Shore			0		0				NA		NA	6	chr5:87978765-87990275
cg08640790	cg08640790	0.941122531213731	0.0256546970968761	36.6842191767031	1.30365166974322e-294	0.940436996308816	cg08640790	37	15	91498075	Island	RCCD1;RCCD1	TSS200;TSS200	1	high-CpG:89299060-89299174	0		15:91497672-91500290	Promoter_Associated	3	chr15:91497945-91498270	NA	NA
cg05371552	cg05371552	0.94491664150482	0.0353016359210288	26.7669363430816	7.84325901561058e-158	0.940410275059539	cg05371552	37	7	158854564	Island	VIPR2	Body	0		0				3	chr7:158854365-158855035	NA	NA
cg14598338	cg14598338	0.94310183403993	0.0447544719308445	21.0727954850463	1.41336119465778e-98	0.940405918269443	cg14598338	37	9	96623480	Island			0		0				3	chr9:96623445-96623975	NA	NA
cg26393629	cg26393629	0.941023133394929	0.0335464765900271	28.0513254758528	3.84855033098146e-173	0.940401498840151	cg26393629	37	14	21191859	Island			0		0				3	chr14:21191565-21192015	NA	NA
cg11285496	cg11285496	0.935974334760286	0.0315145874322811	29.6997172110064	7.7434510447207e-194	0.940392759485043	cg11285496	37	5	81882123				0		0				NA		NA	NA
cg26537280	cg26537280	0.938326824173143	0.0394755029491454	23.7698510233536	6.85005233209811e-125	0.940380204661194	cg26537280	37	1	95699037	N_Shore	RWDD3;RWDD3	TSS1500;TSS1500	0		0		1:95698735-95700504	Promoter_Associated	3	chr1:95698825-95699135	NA	NA
cg22695986	cg22695986	0.946532705702254	0.0327812000488803	28.8742542765631	2.51394804736889e-183	0.94033190408615	cg22695986	37	7	63386815	Island			0		0		7:63385911-63387321	Promoter_Associated_Cell_type_specific	3	chr7:63386000-63386895	NA	NA
cg13205059	cg13205059	0.944716435366663	0.0534271882828127	17.6823161714197	5.73893911618242e-70	0.940318255336619	cg13205059	37	1	68586408		GPR177	Body	0		0		1:68585079-68586449	Unclassified	NA		NA	6	chr1:68585169-68586482
cg01033356	cg01033356	0.938543644962639	0.0421098578884629	22.2879793954322	4.83318457022652e-110	0.940303348815559	cg01033356	37	10	1402917	N_Shore	ADARB2	Body	0		0				3	chr10:1402505-1403575	NA	NA
cg02612650	cg02612650	0.939865236339595	0.0412889341471885	22.7631266282904	1.06383429931279e-114	0.940302974364647	cg02612650	37	6	26195910	N_Shore			0		0				3	chr6:26195585-26196035	NA	NA
cg26121931	cg26121931	0.936477094332436	0.0397591108411941	23.5537735758959	1.14841720605807e-122	0.940253984110033	cg26121931	37	6	29895204	S_Shore			0		0		6:29894087-29895332	Promoter_Associated	NA		6	6	chr6:29892512-29896267
cg26982544	cg26982544	0.997503370902426	0.0415253486851312	24.0215531593982	1.65587626630544e-127	0.940251252980831	cg26982544	37	16	87887331		SLC7A5	Body	0		0		16:87886468-87888415	Promoter_Associated	3	chr16:87887260-87888455	NA	NA
cg09152813	cg09152813	0.919508339267013	0.0365631495348929	25.1484992667141	1.46764005786993e-139	0.940247696469591	cg09152813	37	2	106391379		NCK2;NCK2	5'UTR;5'UTR	0		0				NA		NA	NA
cg23428387	cg23428387	0.941607218328696	0.03102015525576	30.3546907023895	2.17872574812582e-202	0.940233086070937	cg23428387	37	22	49814324	S_Shore			0		0				3	chr22:49814280-49814695	NA	NA
cg09547226	cg09547226	0.92421093178077	0.0244696121056368	37.7697418247128	0	0.940231930490605	cg09547226	37	19	5058863	N_Shelf	KDM4B	Body	0		0		19:5058820-5059199	Unclassified_Cell_type_specific	3	chr19:5058700-5059235	NA	NA
cg23522194	cg23522194	0.937611310862034	0.0404295167516847	23.1912569378649	5.57899938737405e-119	0.940204815032154	cg23522194	37	19	48565189	Island	PLA2G4C;PLA2G4C;PLA2G4C	Body;Body;Body	0		0				3	chr19:48565000-48565595	NA	NA
cg19317226	cg19317226	0.934914932492192	0.031838975775203	29.3638507436011	1.59043123063848e-189	0.94016884288393	cg19317226	37	10	130726701				0		0				NA		NA	NA
cg20592017	cg20592017	0.946686012558789	0.0369445931093662	25.6244806853424	8.14151722666016e-145	0.940147357939229	cg20592017	37	15	40364740				0		0				3	chr15:40364305-40364995	NA	NA
cg16621935	cg16621935	0.938420401222576	0.0327933933019691	28.6161420558521	4.23144639040949e-180	0.940132559382295	cg16621935	37	17	891365				0		0				NA		NA	NA
cg11852404	cg11852404	0.923879014231443	0.0485016534807216	19.0484024343349	6.77380526110184e-81	0.94012095514086	cg11852404	37	5	135414858	N_Shore			0		0				NA		NA	NA		RDMR
cg27390206	cg27390206	0.933854741230755	0.0358128782871632	26.0759477007881	6.8344068623178e-150	0.940102833795634	cg27390206	37	17	28585657		BLMH	Body	0		0				3	chr17:28585460-28585730	NA	NA
cg02910054	cg02910054	0.928902030441869	0.0369358917244932	25.1490349108287	1.44797160891466e-139	0.940085966170398	cg02910054	37	16	12241554		SNX29	Body	0		0				NA		NA	NA
cg03085949	cg03085949	0.944031659134862	0.035802760269188	26.3675664121155	3.22805800016365e-153	0.940075361831164	cg03085949	37	7	154958558				0		1	chr7:154958521-154958521			3	chr7:154958485-154958715	NA	NA
cg14503395	cg14503395	0.940563143414903	0.0387124253626608	24.2961564563222	2.15255684288232e-130	0.940073950699166	cg14503395	37	9	126128745	Island	CRB2	Body	0		0				3	chr9:126128485-126128955	NA	NA
cg14259717	cg14259717	0.934559119283208	0.0494399007652692	18.9029327490018	1.07885615660621e-79	0.940072013692595	cg14259717	37	11	18433732		LDHC;LDHC	TSS200;TSS200	0		0		11:18433553-18434459	Unclassified_Cell_type_specific	3	chr11:18433600-18433990	NA	NA
cg09050832	cg09050832	0.943838385960058	0.0295479143008008	31.9426398882739	6.83617584367255e-224	0.940058776364044	cg09050832	37	8	1365175	Island			0		0				NA		6	NA
cg10279314	cg10279314	0.939015136038911	0.0433303515230266	21.671071270675	3.84701285508887e-104	0.940046998016431	cg10279314	37	6	27185896				0		0				NA		NA	NA
cg01601518	cg01601518	0.938499263454906	0.0329842354616986	28.4529639786466	4.4785164747915e-178	0.940004742106852	cg01601518	37	4	2404284	S_Shelf	ZFYVE28	Body	0		0		4:2403412-2404372	Promoter_Associated_Cell_type_specific	3	chr4:2403765-2404635	NA	NA
cg18689573	cg18689573	0.944512230893318	0.0172456649399099	54.7680958770993	0	0.939984249602995	cg18689573	37	19	49344467	S_Shelf	PLEKHA4;PLEKHA4	Body;Body	0		0				NA		NA	NA
cg14038058	cg14038058	0.94709930714551	0.0330465105130198	28.6595859121758	1.21761166911171e-180	0.939979380476202	cg14038058	37	4	165898848		TRIM61	TSS200	0		0		4:165898404-165899053	Unclassified_Cell_type_specific	3	chr4:165898700-165898955	NA	NA
cg07876788	cg07876788	0.938548901238538	0.0394806155879861	23.7723978529893	6.44695885349347e-125	0.939964522787961	cg07876788	37	7	134849633		TMEM140	Body	0		0				3	chr7:134848825-134850115	NA	NA
cg10549071	cg10549071	0.954038028650618	0.00910320885765075	104.802388209384	0	0.939963966453683	cg10549071	37	2	235160451				0		0				NA		5	6	chr2:235160232-235161056
cg07755735	cg07755735	0.939634816167972	0.0361312784419594	26.0061325446146	4.22118965002096e-149	0.939941796845886	cg07755735	37	2	20870362	Island	GDF7	Body	0		0				3	chr2:20869225-20871835	NA	NA
cg02882979	cg02882979	0.937896276468311	0.0502373837572491	18.669289806179	8.80153600287535e-78	0.939928445214015	cg02882979	37	14	101512592		MIR487B;MIR539	TSS200;TSS1500	0		0				3	chr14:101512045-101512635	NA	NA
cg18388910	cg18388910	0.940288523334913	0.0452010148414737	20.8023763765623	4.11887977722149e-96	0.939928157387089	cg18388910	37	15	101085061	Island	LASS3	TSS200	0		0				NA		NA	NA
cg11641395	cg11641395	0.944670727165707	0.0409372967128264	23.0760407506274	8.05873978853849e-118	0.939904385572002	cg11641395	37	5	110062398		TMEM232	TSS200	0		0		5:110062193-110062583	Unclassified_Cell_type_specific	3	chr5:110062280-110062570	NA	NA
cg18840567	cg18840567	0.93627632875745	0.042389809318134	22.0872974853633	4.18707124326223e-108	0.93988107899412	cg18840567	37	10	71906755	S_Shore	TYSND1;TYSND1	TSS1500;TSS1500	0		0		10:71906173-71907122	Promoter_Associated	3	chr10:71906360-71907035	NA	NA
cg22120488	cg22120488	0.937367769329238	0.0221818300875429	42.258360362054	0	0.939850367090636	cg22120488	37	2	107199102				0		0		2:107198281-107199729	Unclassified	3	chr2:107199045-107199295	NA	NA
cg06543221	cg06543221	0.932604511178786	0.0348446005003403	26.7646779640845	8.33268653234879e-158	0.939832718920219	cg06543221	37	16	86899685				0		0				3	chr16:86899460-86900255	NA	NA
cg10143960	cg10143960	0.937793588213352	0.0267127920883866	35.1065356668972	5.35785353756606e-270	0.939831689933507	cg10143960	37	1	1109486	Island	TTLL10	5'UTR	0		0		1:1108800-1109567	Unclassified_Cell_type_specific	3	chr1:1109025-1109535	NA	NA
cg19272540	cg19272540	0.939088210367878	0.0337587005301736	27.8176646499921	2.65244482782449e-170	0.939821905089322	cg19272540	37	7	15055459				0		0		7:15055271-15056120	Unclassified_Cell_type_specific	3	chr7:15055205-15056090	NA	NA
cg10254923	cg10254923	0.938855298383147	0.0364773214790454	25.7380547780209	4.38603583448399e-146	0.939801067782207	cg10254923	37	16	769848	N_Shore	FAM173A	TSS1500	0		0				3	chr16:769825-770295	NA	NA
cg18664596	cg18664596	0.935806800310449	0.0346936369088809	26.9734419244729	3.02925403701655e-160	0.939793900735624	cg18664596	37	7	947151	N_Shore	ADAP1	Body	0		1	chr7:946891-946891			3	chr7:946445-947430	NA	NA
cg24524379	cg24524379	0.923057036489466	0.0314720525938029	29.3294196092957	4.37371900769741e-189	0.939742732395683	cg24524379	37	3	46600244		LRRC2;LRRC2	5'UTR;5'UTR	0		0		3:46599655-46600356	Promoter_Associated	3	chr3:46599840-46600335	NA	NA		DMR
cg26213453	cg26213453	0.94736766260588	0.0360026731859518	26.3138144690751	1.33268235649231e-152	0.939698977722789	cg26213453	37	15	89455860	N_Shore	MFGE8;MFGE8	Body;Body	0		0		15:89455706-89457363	Promoter_Associated	3	chr15:89455505-89456790	NA	NA
cg10404009	cg10404009	0.939844760036168	0.0351622017637895	26.7288370150937	2.1761696405996e-157	0.939690197848477	cg10404009	37	19	49223845	Island	MAMSTR;RASIP1	TSS1500;3'UTR	0		0		19:49223589-49224780	Promoter_Associated	NA		6	6	chr19:49221423-49224661
cg14507445	cg14507445	0.927364263143922	0.0352626084947799	26.2987992871033	1.97932692523604e-152	0.939686335410493	cg14507445	37	22	49886340	S_Shelf			0		0				3	chr22:49886305-49886495	NA	NA
cg14073986	cg14073986	0.932812776823297	0.029591792447318	31.522685842163	4.24688704714931e-218	0.939675917037488	cg14073986	37	20	57617431	Island	SLMO2	Body	0		0				3	chr20:57616940-57617795	NA	NA
cg15618908	cg15618908	0.937234436122729	0.0374069235059258	25.0551060681121	1.53590091081364e-138	0.939672510175235	cg15618908	37	5	173141761				0		0				3	chr5:173141465-173142115	NA	NA
cg15975750	cg15975750	0.938362515726426	0.0352077384604507	26.6521667326205	1.68913079162096e-156	0.939672074567863	cg15975750	37	12	101112277	S_Shore			0		0				3	chr12:101111880-101112455	NA	NA		RDMR
cg09232555	cg09232555	0.9194868268668	0.050699316610691	18.1360793070908	1.65419308002708e-73	0.939589240963855	cg09232555	37	8	11619866				0		0				3	chr8:11619840-11620275	NA	NA
cg18005337	cg18005337	0.940322512352516	0.0379444215753296	24.7815745586141	1.41659376168565e-135	0.93957187266274	cg18005337	37	2	98340655	Island	ZAP70	Body	0		0				NA		NA	NA
cg21610815	cg21610815	0.945676723458177	0.0352688071584649	26.813402540358	2.25485910617392e-158	0.93957046564002	cg21610815	37	2	113994035	Island	PAX8;PAX8;LOC654433;PAX8;PAX8;PAX8;LOC440839	Body;Body;Body;Body;Body;Body;Body	0		0				3	chr2:113994025-113994715	NA	NA
cg09841001	cg09841001	0.935552143167514	0.0292342546792015	32.0019153364326	1.0255274332351e-224	0.939551679352441	cg09841001	37	17	79455736	Island			0		0		17:79454470-79455777	Unclassified	3	chr17:79454940-79455915	NA	NA
cg25835179	cg25835179	0.938808482045274	0.0425438577366384	22.0668395390195	6.58356164116526e-108	0.939543347874514	cg25835179	37	11	67418291		ACY3	TSS200	0		0		11:67417860-67418447	Unclassified	3	chr11:67417405-67418395	NA	NA
cg27586797	cg27586797	0.942790645952297	0.0367519084185004	25.652835091353	3.9310440581812e-145	0.939513695618354	cg27586797	37	5	13664584				0		0				NA		5	6	chr5:13664345-13665173
cg27543040	cg27543040	0.936296856460947	0.0449936570063263	20.8095300261834	3.54805821393578e-96	0.939511003633086	cg27543040	37	1	247802703	N_Shore			0		0		1:247802634-247803094	Unclassified_Cell_type_specific	3	chr1:247802565-247802935	NA	NA
cg07628769	cg07628769	0.942845623561248	0.0338488140680922	27.8546132122847	9.47102952347286e-171	0.939508487377139	cg07628769	37	2	241076208	S_Shore	MYEOV2;MYEOV2	TSS1500;TSS1500	0		0				3	chr2:241075660-241076615	NA	NA
cg03181300	cg03181300	0.94116832481524	0.0411596441835926	22.8662891403327	1.00635773385597e-115	0.939429815545511	cg03181300	37	6	26195995	N_Shore			0		0				3	chr6:26195585-26196035	NA	NA
cg09192801	cg09192801	0.925932454079506	0.0717149935655336	12.9112812822521	3.88777576105502e-38	0.939426483365083	cg09192801	37	12	77156412	N_Shore	ZDHHC17	TSS1500	0		0				NA		NA	6	chr12:77155795-77160168
cg24749559	cg24749559	0.944016851688773	0.0322945916807844	29.2314224319632	7.73508356587444e-188	0.93942273091675	cg24749559	37	5	141616065				0		0				3	chr5:141615800-141616175	NA	NA
cg05187965	cg05187965	0.940136784025796	0.0309874077086061	30.3393169530826	3.47568965121225e-202	0.939415742942719	cg05187965	37	10	45406764		TMEM72;TMEM72	5'UTR;1stExon	0		0				3	chr10:45406540-45406875	NA	NA
cg23959977	cg23959977	0.929594386920553	0.0379265269405753	24.5104010809394	1.14431373440701e-132	0.939412427520315	cg23959977	37	2	242509493		BOK	Body	0		0				3	chr2:242509385-242509655	NA	NA
cg18712599	cg18712599	0.942016963816354	0.0461540552881007	20.410275065455	1.35519907240248e-92	0.939405591376005	cg18712599	37	2	135227039		TMEM163	Body	0		0				NA		NA	NA
cg09894276	cg09894276	0.964058857586907	0.0289322816882793	33.3212177309007	1.90316389868345e-243	0.939399178422533	cg09894276	37	6	169977394	Island	WDR27	Body	0		0				3	chr6:169976985-169977535	NA	NA
cg00493304	cg00493304	0.928242811461449	0.0436434748808527	21.2687650100173	2.2102316193666e-100	0.939377103096468	cg00493304	37	2	48844908	Island	GTF2A1L;STON1-GTF2A1L;GTF2A1L	TSS200;Body;TSS200	0		0				3	chr2:48844705-48845055	NA	NA
cg00355784	cg00355784	0.936702382356372	0.0598273859859449	15.6567492782725	2.9878350995588e-55	0.939365243235213	cg00355784	37	16	15712868		KIAA0430	Body	0		0				NA		NA	NA
cg21439498	cg21439498	0.924543074534559	0.0324706074151473	28.4732300419876	2.51367708631335e-178	0.93935685829516	cg21439498	37	19	59086698	Island	MGC2752	TSS200	0		0		19:59086554-59087488	Promoter_Associated	3	chr19:59086580-59086895	NA	NA
cg11782208	cg11782208	0.939275208868804	0.0470280078338624	19.9726769670324	9.5211229259027e-89	0.93933162628707	cg11782208	37	1	917892	N_Shore	C1orf170	TSS1500	0		0		1:917756-917920	Unclassified_Cell_type_specific	NA		6	6	chr1:913355-918707
cg00693240	cg00693240	0.940304974023845	0.026872107635048	34.9918579813015	2.99223508145287e-268	0.939324894026937	cg00693240	37	16	4684507		MGRN1;MGRN1;MGRN1;MGRN1	Body;Body;Body;Body	0		0				NA		5	NA
cg07297242	cg07297242	0.89782814260818	0.0281180756361509	31.9306397146844	1.00326896424303e-223	0.939323596023023	cg07297242	37	2	167467305				0		0				3	chr2:167467000-167467335	NA	NA
cg05251359	cg05251359	0.939106503737644	0.0480839769194307	19.5305497569639	6.03858727412335e-85	0.939319622704159	cg05251359	37	8	144161874				0		0				3	chr8:144161440-144162475	NA	NA
cg04842962	cg04842962	0.947619223332374	0.0381432899080807	24.8436678014924	3.02723537894753e-136	0.939309743663181	cg04842962	37	6	43655489	Island	MRPS18A	1stExon	1	high-CpG:43763442-43763536	0		6:43655181-43656153	Promoter_Associated	3	chr6:43655180-43655730	NA	NA
cg01084566	cg01084566	0.939157379836	0.032753633866173	28.673379682794	8.19543653733174e-181	0.939308862794144	cg01084566	37	4	175444482	S_Shore	HPGD;HPGD;HPGD	TSS1500;TSS1500;TSS1500	0		0				3	chr4:175443425-175444530	NA	NA
cg18684142	cg18684142	0.920390116563691	0.0486321488397483	18.9255490148408	7.02536959260207e-80	0.939305317095462	cg18684142	37	17	46682394	N_Shelf	LOC404266;LOC404266;HOXB6	Body;Body;TSS200	0		0				3	chr17:46682240-46682495	NA	NA
cg16627090	cg16627090	0.951914360973327	0.0352468083760147	27.0071080143841	1.21946889569516e-160	0.939297420135573	cg16627090	37	7	44105050	Island	PGAM2	1stExon	0		0				3	chr7:44104405-44105835	NA	NA
cg03834411	cg03834411	0.933061762657971	0.0371507294025983	25.1155704790204	3.3619772363041e-139	0.939280385225093	cg03834411	37	16	87682036	S_Shelf	JPH3	Body	0		0				3	chr16:87681885-87682395	NA	NA
cg09082480	cg09082480	0.941986755820709	0.0556488183153342	16.9273451681029	2.82852951532695e-64	0.939270749851094	cg09082480	37	16	83997636	N_Shore	OSGIN1;OSGIN1;OSGIN1	Body;Body;Body	0		0				NA		NA	6	chr16:83996050-84004437
cg02707854	cg02707854	0.941783910460622	0.0371982955531148	25.3179318153399	2.02750123165599e-141	0.939251467174116	cg02707854	37	19	17600122	S_Shelf	SLC27A1	Body	0		0		19:17599727-17600196	Unclassified_Cell_type_specific	3	chr19:17599880-17600155	NA	NA
cg09978860	cg09978860	0.939329513066967	0.0362701624388254	25.8981336146833	6.99002204834922e-148	0.939250882664502	cg09978860	37	4	56023921	Island			0		0				3	chr4:56023745-56024455	NA	NA
cg05903289	cg05903289	0.949156851828088	0.0366916940596396	25.8684390610394	1.50928359954262e-147	0.939225367694797	cg05903289	37	2	130345205	Island			0		0				3	chr2:130344945-130345250	NA	NA
cg09419670	cg09419670	0.943092769462878	0.0337361636511054	27.9549500416292	5.73942415238158e-172	0.939214597406167	cg09419670	37	9	123605666	S_Shore	PSMD5;LOC253039	TSS1500;Body	0		0		9:123604810-123605670	NonGene_Associated	3	chr9:123605565-123605790	NA	NA
cg04320152	cg04320152	0.938361859196642	0.0477302416994957	19.659692173873	4.77616168343322e-86	0.93917421377855	cg04320152	37	17	18167836	S_Shore	SMCR7;SMCR7;SMCR7	Body;Body;3'UTR	0		0				NA		5	6	chr17:18159653-18169138
cg09937190	cg09937190	0.934342776671461	0.0378364052037457	24.6942797985197	1.2320493267883e-134	0.93915280430211	cg09937190	37	20	15177509		MACROD2;MACROD2;MACROD2	5'UTR;Body;1stExon	0		0				3	chr20:15177500-15177930	NA	NA
cg27066256	cg27066256	0.937753785028244	0.0245153313204511	38.2517279807657	0	0.939139770519493	cg27066256	37	11	362614				0		0		11:362552-362635	Unclassified_Cell_type_specific	NA		6	NA
cg06032337	cg06032337	0.943094463861068	0.0359677083265798	26.2205880702199	1.54796962925541e-151	0.939121061553746	cg06032337	37	6	29648468				0		0		6:29648152-29649066	Unclassified_Cell_type_specific	3	chr6:29647685-29648735	NA	NA
cg15181598	cg15181598	0.939604628910409	0.0426129060179907	22.0497665311471	9.60177818130739e-108	0.939094383803991	cg15181598	37	7	38350921	Island			0		0				NA		6	6	chr7:38349794-38353064
cg16624788	cg16624788	0.944626311061074	0.0550512955640852	17.1590205349742	5.38135341933557e-66	0.939080953868842	cg16624788	37	17	140192	S_Shore	RPH3AL	Body	0		0				NA		6	NA
cg04298434	cg04298434	0.932287634483975	0.0426068741645964	21.8811553948411	3.92766142213737e-106	0.93908070776898	cg04298434	37	9	139094581	Island	LHX3;LHX3	Body;Body	0		0		9:139094475-139094857	Unclassified_Cell_type_specific	3	chr9:139094025-139097095	NA	NA
cg23698649	cg23698649	0.938361857569147	0.0370321738064854	25.3390973609228	1.18516170882809e-141	0.939065740919314	cg23698649	37	7	43481974	N_Shelf	HECW1	Body	0		0				NA		NA	NA
cg22629528	cg22629528	0.964735688522753	0.0300206139951245	32.1357747273068	1.39583823478513e-226	0.939048715452556	cg22629528	37	11	132951861	Island	OPCML	Body	0		0				3	chr11:132951405-132952115	NA	NA
cg11059159	cg11059159	0.926525426915127	0.0400840593689347	23.114560788052	3.30508986246837e-118	0.939034889708406	cg11059159	37	2	128453445	Island			0		0		2:128453127-128453670	Unclassified_Cell_type_specific	3	chr2:128453065-128453570	NA	NA
cg14223654	cg14223654	0.937951835161797	0.0790557767829805	11.8644313335458	1.81128970226711e-32	0.939033267418565	cg14223654	37	2	45397802	Island			0		0				3	chr2:45395740-45398255	NA	NA		CDMR
cg02091185	cg02091185	0.942182390291365	0.034785513830432	27.0854814703671	1.45994541808953e-161	0.939029086284418	cg02091185	37	5	170288766	N_Shore	RANBP17	TSS1500	0		0				3	chr5:170288625-170290035	NA	NA
cg08506353	cg08506353	0.945028401583401	0.0376989881913023	25.067739133684	1.11852632181387e-138	0.939012096789191	cg08506353	37	6	33096312		HLA-DPB2	Body	0		0				3	chr6:33096165-33096375	NA	NA
cg23445321	cg23445321	0.95670468103071	0.0340198587778707	28.1219474565552	5.28165573351498e-174	0.93900932676715	cg23445321	37	1	234367493	Island	SLC35F3	Body	0		0				3	chr1:234367160-234367695	NA	NA
cg24953636	cg24953636	0.935468022878919	0.0478969263047669	19.5308570935546	6.00235525763594e-85	0.93900046620663	cg24953636	37	6	28984874	S_Shore			0		0		6:28983873-28985303	Promoter_Associated	3	chr6:28984220-28984910	NA	NA
cg10332116	cg10332116	0.968102385176744	0.0422159890497727	22.9321261201615	2.22208026806883e-116	0.938989840093932	cg10332116	37	16	86795398				0		1	chr16:86795224-86795224			3	chr16:86795160-86795695	NA	NA
cg21217911	cg21217911	0.938966542071577	0.024864234772098	37.7637418033578	0	0.938987280884319	cg21217911	37	14	101349173	N_Shore	MIR127;RTL1	TSS200;1stExon	0		0				NA		5	NA
cg27211696	cg27211696	0.948156452346075	0.0360036694214466	26.3349949486337	7.62485273202135e-153	0.938971960356447	cg27211696	37	2	191398769	N_Shore	TMEM194B	Body	0		0				3	chr2:191398245-191399630	NA	NA
cg20806143	cg20806143	0.947037442729148	0.0390349249889221	24.2612850671011	5.02648306849447e-130	0.93896126139001	cg20806143	37	1	89567209				0		0				NA		NA	NA
cg17138037	cg17138037	0.941003524682707	0.044499103429425	21.1465726758996	2.96733178234692e-99	0.938953490020426	cg17138037	37	1	5932994		NPHP4	Body	0		0				3	chr1:5932785-5933095	NA	NA
cg24103044	cg24103044	0.925476489208944	0.0403364979899677	22.9438978425724	1.69538972459208e-116	0.938913466790308	cg24103044	37	6	30039801	S_Shore	RNF39;RNF39	Body;Body	0		0				3	chr6:30039145-30039995	NA	NA
cg11372818	cg11372818	0.937964663754434	0.0372279440281869	25.1951776612821	4.52406628803085e-140	0.938912160656463	cg11372818	37	10	131989849	S_Shore			0		0				3	chr10:131989725-131989975	NA	NA
cg11919837	cg11919837	0.940308029500854	0.0392027803672189	23.9857484773487	3.9167409672659e-127	0.938892585721448	cg11919837	37	8	57350735	N_Shore			0		0				NA		6	6	chr8:57350102-57351149
cg08008072	cg08008072	0.937502608216973	0.0374663513362922	25.0225222040463	3.4773678871012e-138	0.93888730161929	cg08008072	37	16	1524255	N_Shore	CLCN7;CLCN7	Body;Body	0		0		16:1524122-1525781	Promoter_Associated	3	chr16:1524100-1524495	NA	NA
cg13750264	cg13750264	0.939030387458481	0.0398266227466219	23.5779567208754	6.48862393844653e-123	0.938875844144968	cg13750264	37	10	134910540	N_Shore	GPR123	Body	0		0				3	chr10:134910520-134910715	NA	NA
cg08316083	cg08316083	0.936372685745861	0.0414364603566065	22.5977961845037	4.55546138165164e-113	0.938874763562972	cg08316083	37	19	1796207	Island	ATP8B3	Body	0		0		19:1795623-1796352	Unclassified	3	chr19:1796105-1796395	NA	NA		DMR
cg23613051	cg23613051	0.937517917422525	0.0465495219056829	20.1402265596216	3.2783316445406e-90	0.938874699080474	cg23613051	37	4	2820428	Island	SH3BP2;SH3BP2;SH3BP2;SH3BP2	Body;Body;5'UTR;TSS200	0		0				3	chr4:2820085-2820875	NA	NA
cg01794156	cg01794156	0.938814255772435	0.0365824019148532	25.663002061963	3.02722601668058e-145	0.938823528905398	cg01794156	37	11	397077	Island	PKP3	Body	0		0		11:396167-397690	Unclassified	3	chr11:396945-397195	NA	NA
cg00012362	cg00012362	0.937018132676952	0.0333060065252608	28.1336080315205	3.80318950299898e-174	0.938798340973591	cg00012362	37	1	153599487		S100A13;S100A13;S100A13;S100A13;S100A1;S100A13;S100A13	5'UTR;1stExon;5'UTR;5'UTR;TSS1500;5'UTR;5'UTR	0		0		1:153599380-153599533	Unclassified_Cell_type_specific	3	chr1:153599340-153600475	NA	NA
cg01485177	cg01485177	0.930458362843122	0.0521318391667555	17.8481783438877	2.98619145423164e-71	0.938762465832251	cg01485177	37	10	42863594	S_Shore	LOC441666	TSS200	0		0				3	chr10:42863345-42863655	NA	NA
cg21469772	cg21469772	0.940352992383085	0.033584609446124	27.9995214442373	1.6467195523856e-172	0.938757302048876	cg21469772	37	9	124989294	Island	LHX6;LHX6	Body;Body	0		0		9:124988970-124989731	Unclassified_Cell_type_specific	3	chr9:124988365-124990195	NA	NA
cg20456258	cg20456258	0.940867565106783	0.0353694196982543	26.6011592254996	6.58164071624368e-156	0.938754651419593	cg20456258	37	4	962124	Island	DGKQ	Body	0		0		4:961134-962361	Unclassified_Cell_type_specific	3	chr4:961865-963395	NA	NA
cg06629130	cg06629130	0.929095329681332	0.0484541202774288	19.174743538046	6.01644077649509e-82	0.938730393952757	cg06629130	37	18	44787585	Island			0		0				3	chr18:44787125-44787955	NA	NA
cg03382370	cg03382370	0.922478171589555	0.0389749854661136	23.6684673658594	7.61915591734976e-124	0.938723557301249	cg03382370	37	16	1122047	N_Shore	LOC146336	Body	0		0				3	chr16:1122000-1122355	NA	NA
cg04657470	cg04657470	0.935442361038043	0.0300811664381432	31.0972768613086	2.62159415827794e-212	0.938718171065484	cg04657470	37	2	198365150	Island	HSPE1;HSPE1;HSPD1;HSPD1	1stExon;5'UTR;TSS1500;TSS200	0		0		2:198363542-198365504	Promoter_Associated	3	chr2:198364525-198365155	NA	NA
cg13641898	cg13641898	0.943911496710795	0.0497692557982763	18.9657546927492	3.27295927448853e-80	0.938711336800511	cg13641898	37	11	75258876				0		0		11:75258456-75259631	Unclassified	3	chr11:75258680-75259195	NA	NA
cg21132420	cg21132420	0.932627325776528	0.0305580831250752	30.5198242297874	1.42231374701387e-204	0.93870720565314	cg21132420	37	22	50099606	S_Shore			0		0		22:50099443-50099775	Unclassified_Cell_type_specific	NA		6	NA
cg13405775	cg13405775	0.941294394623118	0.0305637223410251	30.7977668466003	2.80721505964236e-208	0.938703196003239	cg13405775	37	22	32599648		RFPL2;RFPL2;RFPL2	TSS200;5'UTR;TSS1500	0		0				NA		6	6	chr22:32598117-32603686
cg01479768	cg01479768	0.938731829088442	0.0309301054346365	30.3501011683336	2.50476376154323e-202	0.938696438742122	cg01479768	37	2	731298	N_Shore			0		0				NA		NA	NA
cg08616234	cg08616234	0.947182562413727	0.034825411741326	27.1980291130267	6.85304566620775e-163	0.938660977453951	cg08616234	37	15	86313973	S_Shore	MIR1276;KLHL25	TSS200;5'UTR	0		0				3	chr15:86313945-86314210	NA	NA
cg00637745	cg00637745	0.937675494787543	0.0351822330566565	26.651960757509	1.69844213651107e-156	0.938650705209139	cg00637745	37	2	121497334	N_Shore			0		0				3	chr2:121496765-121497410	NA	NA		RDMR
cg08220243	cg08220243	0.94350225241254	0.0330441691619774	28.5527606334309	2.59579780492279e-179	0.938644511810475	cg08220243	37	22	50499398	S_Shelf	MLC1;MLC1	3'UTR;3'UTR	0		0				3	chr22:50499265-50499715	NA	NA
cg08122386	cg08122386	0.945387764460177	0.0382517596390381	24.7148830114303	7.39969639766999e-135	0.938605517822029	cg08122386	37	6	26195954	N_Shore			0		0				3	chr6:26195585-26196035	NA	NA
cg18309255	cg18309255	0.932337057581748	0.053515240071668	17.4218980674132	5.62788085043197e-68	0.938597361641322	cg18309255	37	2	218179272		DIRC3	Body	0		0				NA		NA	6	chr2:218178139-218180934
cg06221963	cg06221963	0.914176380091404	0.0300107505291671	30.4616300483031	8.40286195223812e-204	0.938588873548191	cg06221963	37	1	154839813		KCNN3	Body	0		0		1:154839777-154839961	Unclassified	3	chr1:154838780-154840155	NA	NA
cg24960960	cg24960960	0.936698136041965	0.0459434649123556	20.3880603656878	2.13441707145657e-92	0.938582967059353	cg24960960	37	5	1594678	Island	SDHAP3	TSS200	0		0		5:1594141-1595124	Unclassified	3	chr5:1594505-1595190	NA	NA
cg01761236	cg01761236	0.936624283569564	0.0471351447233038	19.8710386712039	7.24874136514208e-88	0.938568311512874	cg01761236	37	14	102990251				0		0		14:102990142-102991587	Promoter_Associated	3	chr14:102990165-102990455	NA	NA
cg01937701	cg01937701	0.939782861837493	0.0444504177975836	21.1422728604495	3.25041516042523e-99	0.938561229028907	cg01937701	37	14	24422872	Island	DHRS4;C14orf167;C14orf167;C14orf167;C14orf167	TSS200;Body;Body;Body;Body	1	high-CpG:23492690-23492742	0		14:24422628-24423694	Promoter_Associated	3	chr14:24422780-24423050	NA	NA
cg09074113	cg09074113	0.939924914834868	0.0365750783123815	25.6985072405623	1.21466523854037e-145	0.938546483553944	cg09074113	37	2	20870087	Island	GDF7	Body	0		0		2:20869999-20870147	Unclassified_Cell_type_specific	3	chr2:20869225-20871835	NA	NA
cg15592143	cg15592143	0.943909078562635	0.0277852530479404	33.9715847443974	5.85656403236764e-253	0.938544864683577	cg15592143	37	7	76021307	N_Shore	SRCRB4D	Body	0		0		7:76021030-76021356	Unclassified_Cell_type_specific	3	chr7:76021285-76021455	NA	NA
cg13679303	cg13679303	0.936760887312345	0.0436759032950124	21.4480025973342	4.76685500152454e-102	0.938536733928876	cg13679303	37	9	96623674	S_Shore			0		0				3	chr9:96623445-96623975	NA	NA		RDMR
cg19593182	cg19593182	0.972481905523815	0.0346523932824494	28.0639174788644	2.70187838160764e-173	0.938530006851172	cg19593182	37	6	30176076		TRIM26	5'UTR	0		0				3	chr6:30175720-30176150	NA	NA
cg24527560	cg24527560	0.927210572312826	0.0361602897183334	25.6416798519932	5.23538291266993e-145	0.938516693518935	cg24527560	37	10	42863508	S_Shore	LOC441666	TSS200	0		0				3	chr10:42863345-42863655	NA	NA
cg03562736	cg03562736	0.938559798460934	0.0162290248957526	57.8321744214324	0	0.938498937941857	cg03562736	37	8	114058716		CSMD3;CSMD3;CSMD3	Body;Body;Body	0		1	chr8:114058689-114058689			3	chr8:114058665-114058895	NA	NA
cg14801238	cg14801238	0.947843584812461	0.034153120160445	27.7527669612518	1.61352732165001e-169	0.938482868924256	cg14801238	37	6	31275664	N_Shore			0		0		6:31275659-31276809	Promoter_Associated	3	chr6:31275505-31275735	NA	NA
cg04287574	cg04287574	0.940569664945049	0.0365877943847298	25.7071977352536	9.71184239972279e-146	0.938482312282086	cg04287574	37	1	201619622	Island	NAV1	Body	0		1	chr1:201619383-201619383	1:201619454-201619676	Unclassified_Cell_type_specific	3	chr1:201617965-201619855	NA	NA
cg22117893	cg22117893	0.938713141066276	0.0384736186622225	24.3988783407059	1.75771331577486e-131	0.938481776093165	cg22117893	37	13	114212078	N_Shelf			0		0				3	chr13:114211840-114212090	NA	NA
cg02239258	cg02239258	0.929047263434122	0.0366188026237414	25.3707712122675	5.3022461881072e-142	0.938381187761695	cg02239258	37	8	8241752	N_Shore			0		0				3	chr8:8241165-8242535	NA	NA
cg02921904	cg02921904	0.909809203511852	0.0729235185290018	12.4762109928914	1.00664039769527e-35	0.938362105037514	cg02921904	37	3	49503589	N_Shelf			0		0				3	chr3:49503005-49503675	NA	NA
cg21895387	cg21895387	0.938725776881198	0.0252989390213939	37.1053416938698	2.30399502728797e-301	0.938361354490049	cg21895387	37	15	101084565	Island	LASS3	5'UTR	0		0		15:101084498-101084591	Unclassified_Cell_type_specific	3	chr15:101084225-101084695	NA	NA
cg20249566	cg20249566	0.931623173154607	0.0357461557280387	26.062191980657	9.78738820065237e-150	0.938348875928948	cg20249566	37	19	16830739		NWD1	TSS200	0		0				3	chr19:16830225-16830755	NA	NA
cg24847621	cg24847621	0.934958606075126	0.0313945890983315	29.7808836786087	6.90878907909764e-195	0.938329028386601	cg24847621	37	6	30122565		TRIM10;TRIM10	Body;Body	0		0				3	chr6:30122480-30122835	NA	NA
cg05761882	cg05761882	0.932052701872372	0.0473555303218353	19.6820243705012	3.07472127258611e-86	0.938328308080779	cg05761882	37	1	223901187	S_Shore	CAPN2;CAPN2	Body;Body	0		0		1:223899584-223901223	Promoter_Associated	3	chr1:223900360-223901215	NA	NA		RDMR
cg25481157	cg25481157	0.939856436445317	0.0311595131971528	30.1627445364325	7.30051266408306e-200	0.938305634786856	cg25481157	37	15	66947564	Island			0		0		15:66947084-66947651	Unclassified_Cell_type_specific	3	chr15:66946900-66947695	NA	NA
cg20752312	cg20752312	0.937895677621912	0.0495415375666029	18.9315011945485	6.27484709646693e-80	0.938256055052513	cg20752312	37	19	6372363	N_Shore	ALKBH7	TSS200	0		0		19:6372247-6373856	Promoter_Associated	NA		6	6	chr19:6372048-6374848
cg02276826	cg02276826	0.942077511384842	0.0445525121541715	21.145328643306	3.04660538301582e-99	0.93824105496702	cg02276826	37	10	134778648	N_Shore			0		0				NA		NA	6	chr10:134778168-134779771
cg07758904	cg07758904	0.943308071480872	0.062863573329682	15.005638743025	6.74385996866343e-51	0.938240035992219	cg07758904	37	9	115652824	Island	SLC46A2	1stExon	0		0				3	chr9:115652405-115653595	NA	NA
cg17729891	cg17729891	0.963503367720559	0.0265381259803108	36.3063830669657	1.28304858807533e-288	0.938222444886433	cg17729891	37	19	51107558	Island	SNAR-F	TSS1500	0		0				3	chr19:51107505-51108270	NA	NA
cg21819984	cg21819984	0.947642074456074	0.0343980958871566	27.5492596324177	4.5166794601767e-167	0.938215877451402	cg21819984	37	15	101084507	Island	LASS3	5'UTR	0		0		15:101084498-101084591	Unclassified_Cell_type_specific	3	chr15:101084225-101084695	NA	NA
cg18030787	cg18030787	0.93716401428436	0.0548188614275168	17.0956490134971	1.59905894601656e-65	0.938201927274601	cg18030787	37	2	121543428				0		0		2:121543268-121543483	Unclassified_Cell_type_specific	3	chr2:121543420-121543935	NA	NA
cg24467349	cg24467349	0.935054731262755	0.0332941805937033	28.0846296436439	1.50943037581331e-173	0.938199667309142	cg24467349	37	1	110254835		GSTM5	TSS200	0		0				3	chr1:110254700-110255135	NA	NA
cg10786572	cg10786572	0.936584225678037	0.0352985298664696	26.5332360645339	4.00994078746268e-155	0.938193541277167	cg10786572	37	10	54632322	S_Shore			0		0				NA		NA	NA
cg25382214	cg25382214	0.948212680808874	0.0521695422736254	18.1755990082406	8.05442312098026e-74	0.938189018483832	cg25382214	37	1	3105252	Island	PRDM16;PRDM16	Body;Body	0		0				NA		6	NA
cg10144400	cg10144400	0.933657446010309	0.0314256347775454	29.7100584481252	5.69344107183955e-194	0.938180315121739	cg10144400	37	16	53407678	Island			0		0		16:53406843-53407820	Unclassified_Cell_type_specific	3	chr16:53406905-53407755	NA	NA		DMR
cg03463411	cg03463411	0.939475728293999	0.0334199888509353	28.1111921516308	7.14936455936252e-174	0.938176672864423	cg03463411	37	4	81118188	Island	PRDM8;PRDM8	TSS1500;5'UTR	0		0				3	chr4:81117800-81118995	NA	NA
cg07524214	cg07524214	0.938132142432484	0.0353063646395809	26.5711905490483	1.46166398755558e-155	0.938155109879101	cg07524214	37	16	86825363				0		0				3	chr16:86825345-86825610	NA	NA
cg01575590	cg01575590	0.927639606995101	0.0488046683092779	19.0071900728143	1.48707697657011e-80	0.938114075340455	cg01575590	37	20	62084626	Island	KCNQ2;KCNQ2;KCNQ2;KCNQ2;KCNQ2	Body;Body;Body;Body;Body	0		0		20:62084183-62084627	Unclassified_Cell_type_specific	3	chr20:62084185-62084815	NA	NA
cg12829045	cg12829045	0.935399092438455	0.039806752621252	23.4985029132737	4.22504883339632e-122	0.938096070551733	cg12829045	37	10	77228852				0		0				3	chr10:77228785-77229350	NA	NA
cg12805491	cg12805491	0.941777141784082	0.0428031593284506	22.0025146872301	2.72447427437221e-107	0.938093330410174	cg12805491	37	1	26198721	N_Shelf	PAQR7	TSS1500	0		0				3	chr1:26198600-26198935	NA	NA
cg15310387	cg15310387	0.927324340127061	0.0606575389683093	15.2878662059063	9.21192407812921e-53	0.938078420214614	cg15310387	37	8	142737232	S_Shelf			0		0		8:142736560-142737956	Unclassified	3	chr8:142737180-142737470	NA	NA
cg13927040	cg13927040	0.92632828586186	0.0467338496187879	19.8213563277582	1.94787526868368e-87	0.938076083051565	cg13927040	37	6	167453801		FGFR1OP;FGFR1OP	3'UTR;3'UTR	0		0				NA		NA	NA
cg06484146	cg06484146	0.93792095088877	0.0389064973009471	24.1070519310392	2.10835147916427e-128	0.938064895558698	cg06484146	37	7	12443880	S_Shore	VWDE	TSS200	0		0				NA		6	6	chr7:12441213-12444865
cg09584650	cg09584650	0.908349275563539	0.0392425743148736	23.1470358767789	1.55720127894279e-118	0.938054749790115	cg09584650	37	8	2002012	N_Shore	MYOM2	Body	0		0				NA		NA	NA
cg05751344	cg05751344	0.938371715108804	0.0359050563637628	26.1348069085851	1.4669416890514e-150	0.938054063446826	cg05751344	37	7	153641267		DPP6	Body	0		0				3	chr7:153641020-153641315	NA	NA
cg09908750	cg09908750	0.938872981895648	0.0369889195259525	25.3825468255949	3.9307970324049e-142	0.938035199040656	cg09908750	37	7	27143585	S_Shore	HOXA2	TSS1500	0		0				3	chr7:27142220-27144415	NA	NA		CDMR
cg16548362	cg16548362	0.92675983473329	0.0297632665287571	31.1377057299091	7.44115555282075e-213	0.938022482823508	cg16548362	37	15	101389394	N_Shore			0		0				3	chr15:101389325-101390195	NA	NA
cg09417038	cg09417038	0.922647506175105	0.0334189932653572	27.6084769774181	8.80282976152525e-168	0.938010028851274	cg09417038	37	21	47716443	N_Shore	C21orf57	Body	0		0		21:47716381-47716540	Unclassified_Cell_type_specific	3	chr21:47716165-47716575	NA	NA
cg03318990	cg03318990	0.930383948355294	0.0305381611963028	30.4662727521372	7.29351195156439e-204	0.937998356375943	cg03318990	37	11	2871644	Island			0		0				3	chr11:2871625-2872235	NA	NA
cg04534697	cg04534697	0.96568894322982	0.0315109086545475	30.6461788778171	2.97138443436096e-206	0.937954001843147	cg04534697	37	6	164393434	Island			0		0				NA		NA	6	chr6:164392853-164393855
cg15954353	cg15954353	0.938039504075872	0.0464421377988306	20.1980259422832	1.01889609732554e-90	0.937948147862995	cg15954353	37	17	5403337	Island	LOC728392	3'UTR	0		0		17:5402865-5404850	Unclassified	3	chr17:5403140-5404255	NA	NA		CDMR
cg26164269	cg26164269	0.94556895420553	0.023893851623716	39.5737350803249	0	0.937929554724446	cg26164269	37	14	62218076	Island			0		0		14:62217249-62218482	Promoter_Associated	3	chr14:62218060-62218250	NA	NA
cg08888203	cg08888203	0.936234128268162	0.0572117501140836	16.3643679209473	3.4357636630782e-60	0.937888022085493	cg08888203	37	3	10149979	Island	C3orf24;C3orf24	TSS200;TSS200	0		0				3	chr3:10149905-10150115	NA	NA
cg25369062	cg25369062	0.937341854704918	0.0528059983422641	17.750670077848	1.70309783162088e-70	0.937870567478433	cg25369062	37	5	147286719		C5orf46	TSS1500	0		0				NA		NA	NA
cg03379477	cg03379477	0.925304592166257	0.0275127502893719	33.6318464142677	5.74545735131091e-248	0.937867885778312	cg03379477	37	17	185227	Island	RPH3AL	5'UTR	0		0				NA		6	NA
cg07397612	cg07397612	0.926885291433696	0.0503278136206543	18.4169592269613	9.60499586622522e-76	0.93785124539839	cg07397612	37	22	47423986	N_Shore	TBC1D22A	Body	0		0				3	chr22:47423745-47424035	NA	NA
cg23987897	cg23987897	0.940490954768532	0.0296898115710749	31.6772288203001	3.19927446985246e-220	0.937834204409556	cg23987897	37	10	134775949	S_Shore			0		0		10:134775499-134776491	Unclassified	3	chr10:134775405-134776355	NA	NA
cg20018782	cg20018782	0.926727599252499	0.0341417299936479	27.1435454332548	3.01763191895728e-162	0.937806185880919	cg20018782	37	14	23317496	S_Shelf			0		0		14:23316916-23317665	Unclassified_Cell_type_specific	3	chr14:23316885-23318370	NA	NA
cg01400671	cg01400671	0.943688485333308	0.0359315194470805	26.2635285079765	5.008077828914e-152	0.937796567926117	cg01400671	37	9	90622100	Island			0		0				3	chr9:90621945-90622615	NA	NA
cg21531679	cg21531679	0.93855240736948	0.0456300695292961	20.5687262160952	5.2322253307702e-94	0.937782847019969	cg21531679	37	3	185455026		IGF2BP2;IGF2BP2	Body;Body	0		0				3	chr3:185454880-185455175	NA	NA
cg23067535	cg23067535	0.923316719411675	0.0476845111759324	19.3630320756585	1.582887116583e-83	0.937767656016318	cg23067535	37	8	124195133		FAM83A;FAM83A	1stExon;1stExon	0		0				3	chr8:124195005-124195155	NA	NA
cg00770784	cg00770784	0.9367897996023	0.0321877846687793	29.1038917167525	3.20505865244905e-186	0.93771201274079	cg00770784	37	16	75468297	S_Shore	CFDP1	TSS1500	0		0				3	chr16:75467320-75468375	NA	NA
cg06662976	cg06662976	0.938255184463905	0.0299221533817961	31.3565395007539	7.92376665719966e-216	0.937708817482597	cg06662976	37	17	6817409				0		0		17:6816857-6818117	Gene_Associated_Cell_type_specific	3	chr17:6817220-6817595	NA	NA
cg15389765	cg15389765	0.942765488327518	0.0471920077960819	19.9772277628287	8.69183578722961e-89	0.937673536880393	cg15389765	37	17	20120115		CYTSB;CYTSB;CYTSB;CYTSB	Body;Body;Body;Body	0		0				NA		NA	NA
cg04896168	cg04896168	0.921319217139064	0.0371281602724634	24.8145669049585	6.24241818754679e-136	0.937661310404052	cg04896168	37	1	86968543				0		0		1:86967599-86968622	Unclassified	3	chr1:86968420-86968735	NA	NA
cg22702351	cg22702351	0.937359574445289	0.0450357311876817	20.8136861493142	3.25341780348615e-96	0.937643034185404	cg22702351	37	6	163673239		PACRG;PACRG;PACRG	Body;Body;Body	0		0				3	chr6:163673060-163673635	NA	NA
cg19402991	cg19402991	0.938211804496485	0.0460144137651085	20.3895198857864	2.07168954954604e-92	0.937635560330278	cg19402991	37	2	164204915	Island			0		0				3	chr2:164204620-164205010	NA	NA
cg25594636	cg25594636	0.932515857926969	0.0384252156586724	24.2683311451111	4.23532223225825e-130	0.937633285266276	cg25594636	37	1	207224388	Island	YOD1;YOD1	1stExon;5'UTR	0		0		1:207223188-207225061	Promoter_Associated	3	chr1:207223800-207224535	NA	NA
cg21858359	cg21858359	0.951810783554932	0.0548098985612662	17.365673145536	1.50128823480845e-67	0.937612953109297	cg21858359	37	12	34478695				0		0				NA		NA	NA
cg12649727	cg12649727	0.937893039273817	0.0293487357966105	31.9568463109793	4.34008160185066e-224	0.937612040274313	cg12649727	37	7	150870036	Island			0		0		7:150869220-150871009	Unclassified	3	chr7:150870005-150870275	NA	NA
cg03167954	cg03167954	0.912849125678017	0.0750137885309203	12.169084425082	4.54147948150959e-34	0.937607793278106	cg03167954	37	22	29707782	Island	GAS2L1;GAS2L1;GAS2L1	3'UTR;Body;Body	0		0				3	chr22:29707480-29708855	NA	NA
cg17611936	cg17611936	0.937045219040398	0.0378896900942108	24.7308757794134	4.97988558688063e-135	0.937600681711927	cg17611936	37	7	151411526		PRKAG2;PRKAG2	Body;Body	0		0				NA		NA	NA
cg23231268	cg23231268	0.928457562286557	0.0398291542863359	23.311003683678	3.42881959826564e-120	0.937554042618043	cg23231268	37	3	46792462	Island			0		0				3	chr3:46792045-46792855	NA	NA
cg02150077	cg02150077	0.933320711214838	0.0411104725419804	22.7027483145995	4.20848143926313e-114	0.937553475494323	cg02150077	37	16	87098542				0		0				3	chr16:87098320-87098735	NA	NA
cg10321723	cg10321723	0.945162982025208	0.0266394402690998	35.4798363808545	1.00597482324785e-275	0.937543331984245	cg10321723	37	1	145727762		PDZK1	5'UTR	0		0				NA		NA	6	chr1:145726240-145728172
cg00748494	cg00748494	0.922116140868264	0.0404326270153792	22.8062386477515	3.97603911802366e-115	0.937527221078871	cg00748494	37	13	23412343	Island			0		0				3	chr13:23412145-23412455	NA	NA		DMR
cg27053337	cg27053337	0.92792888991457	0.0386409657651199	24.0141226167847	1.98001459367708e-127	0.937503198367768	cg27053337	37	8	124217698	N_Shore	FAM83A;FAM83A	Body;Body	0		0				3	chr8:124217360-124218095	NA	NA
cg27072025	cg27072025	0.937517652442813	0.0378217665523904	24.7877806327256	1.21432709693481e-135	0.937493239632576	cg27072025	37	10	135203200	Island	PAOX;PAOX;PAOX	Body;Body;3'UTR	0		0		10:135202261-135203945	Promoter_Associated	3	chr10:135202445-135203375	NA	NA
cg24296452	cg24296452	0.939818230983809	0.0386083518401146	24.3423556352728	6.985373551052e-131	0.937484873717254	cg24296452	37	19	50666538	S_Shore	C19orf41	TSS200	0		0				3	chr19:50666300-50666615	NA	NA
cg00452882	cg00452882	0.935364841917235	0.0353230890873098	26.480267328977	1.63593280830047e-154	0.937475780717808	cg00452882	37	16	67687119	Island	RLTPR	Body	0		0		16:67686932-67687633	Unclassified_Cell_type_specific	3	chr16:67685405-67687235	NA	NA
cg11146691	cg11146691	0.937695841534337	0.0400516810061215	23.4121469556052	3.21433737941617e-121	0.937472924262435	cg11146691	37	12	47219737		SLC38A4;SLC38A4;SLC38A4;SLC38A4	1stExon;5'UTR;1stExon;5'UTR	0		0				3	chr12:47219300-47219895	NA	NA
cg03078006	cg03078006	0.93600654518536	0.0400817173665481	23.3524560992625	1.30120311729438e-120	0.937424590019601	cg03078006	37	22	37493737	Island	TMPRSS6	Body	0		0				NA		NA	NA
cg03364381	cg03364381	0.943259702856866	0.0398852180609485	23.6493555435869	1.19847552711858e-123	0.937422439231053	cg03364381	37	21	43099460		NCRNA00111	TSS200	0		0				NA		6	6	chr21:43097770-43103084
cg08209934	cg08209934	0.923816687763997	0.0352791681972514	26.1858976549218	3.84689220223839e-151	0.937416310004449	cg08209934	37	16	69966975		MIR140;WWP2;WWP2	TSS200;Body;Body	0		0				3	chr16:69966640-69967170	NA	NA
cg19477942	cg19477942	0.940602340894227	0.0552132416489084	17.0358108454373	4.45523574331696e-65	0.937401008615323	cg19477942	37	21	42064785		DSCAM	Body	0		0				NA		NA	NA		CDMR
cg14470803	cg14470803	0.937642312464367	0.0493959723843822	18.9821612411628	2.39536936682021e-80	0.937390497864045	cg14470803	37	9	122132379	S_Shore	DBC1	TSS1500	0		0				NA		NA	6	chr9:122130914-122133869	CDMR
cg00593900	cg00593900	0.939127534584769	0.0394701656601733	23.7933517348365	3.91332350617454e-125	0.937355801275488	cg00593900	37	19	10206746	Island	ANGPTL6	Body	0		0		19:10206154-10207487	Unclassified	3	chr19:10206680-10207115	NA	NA		DMR
cg25069807	cg25069807	0.917173373057696	0.0272740042201919	33.6281158297497	6.51416957329546e-248	0.937344633980634	cg25069807	37	17	76171191		TK1	Body	0		0				3	chr17:76170365-76171515	NA	NA
cg02754945	cg02754945	0.944167858715525	0.0321766355540931	29.3432747848437	2.91154026707836e-189	0.937336317485243	cg02754945	37	1	152161885	Island			0		0		1:152161009-152162770	Unclassified	3	chr1:152161120-152162035	NA	NA
cg16078649	cg16078649	0.934150499956574	0.0397461716220886	23.5029051058952	3.8090870603133e-122	0.937311175319711	cg16078649	37	6	30039466	Island	RNF39;RNF39	Body;Body	0		0				3	chr6:30039145-30039995	NA	NA
cg12492938	cg12492938	0.926330180694341	0.0547992477197402	16.9040674688067	4.1991509130039e-64	0.937288165037523	cg12492938	37	12	114025383	N_Shelf			0		0				NA		NA	5	chr12:114025134-114026125
cg11440486	cg11440486	0.937239909805993	0.0440719633235822	21.266125652825	2.33813419873877e-100	0.937278072770518	cg11440486	37	17	48585216	N_Shore	MYCBPAP	TSS1500	0		0		17:48585034-48586455	Promoter_Associated_Cell_type_specific	3	chr17:48585180-48585970	NA	NA
cg06512316	cg06512316	0.932856645572161	0.0444637891566052	20.9801427918471	9.95939634265798e-98	0.937215605101804	cg06512316	37	12	34491142	Island			0		0				3	chr12:34490960-34491295	NA	NA
cg06900571	cg06900571	0.931153657819295	0.0243556597166674	38.2315104025728	0	0.937210933656182	cg06900571	37	8	141248582		TRAPPC9;TRAPPC9	Body;Body	0		0				3	chr8:141248020-141248775	NA	NA
cg04027736	cg04027736	0.955299350216826	0.038859864215919	24.5831880654253	1.91123104707484e-133	0.937198049556535	cg04027736	37	7	27143403	Island	HOXA2	TSS1500	0		0				3	chr7:27142220-27144415	NA	NA		RDMR
cg25855249	cg25855249	0.952940012212745	0.0625818927850144	15.2270883766068	2.33772905741009e-52	0.937185037537899	cg25855249	37	6	151646817	Island	AKAP12;AKAP12;AKAP12	5'UTR;1stExon;Body	0		0		6:151646725-151647293	Unclassified_Cell_type_specific	3	chr6:151646220-151646995	NA	NA
cg12489353	cg12489353	0.940208165031654	0.0324579743109922	28.9669390955567	1.71728075028752e-184	0.93718327825745	cg12489353	37	19	48231499	S_Shore	EHD2	Body	0		0				NA		NA	NA		RDMR
cg17878320	cg17878320	0.941074637199	0.0352005061395283	26.7346905032773	1.86055319439409e-157	0.937181153513555	cg17878320	37	5	142922506				0		0				3	chr5:142922380-142922575	NA	NA
cg06401979	cg06401979	0.945092300394876	0.0273471094768542	34.5591295926457	1.03944978290146e-261	0.937168619994227	cg06401979	37	7	27143717	S_Shore	HOXA2	TSS1500	0		0				3	chr7:27142220-27144415	NA	NA		CDMR
cg05772104	cg05772104	0.94657323196989	0.0353232381290341	26.7974648448736	3.4587154258473e-158	0.937142505068918	cg05772104	37	2	98340425	Island	ZAP70	5'UTR	0		0				NA		NA	NA
cg24508426	cg24508426	0.941676742229665	0.0314528084505149	29.9393532285429	6.05418516888101e-197	0.937138368299348	cg24508426	37	10	124578209	Island			0		0				3	chr10:124577905-124578435	NA	NA
cg11655389	cg11655389	0.936872437309835	0.0340171065335059	27.5412147822461	5.63876850889561e-167	0.937137673567284	cg11655389	37	1	146548469	N_Shore			0		0				3	chr1:146547945-146548675	NA	NA		RDMR
cg01520956	cg01520956	0.928059671271892	0.0469607975514925	19.7624341932071	6.27066221032189e-87	0.937105364350839	cg01520956	37	4	77173197	S_Shore	FAM47E	Body	0		0		4:77172681-77173310	Unclassified_Cell_type_specific	3	chr4:77172625-77173435	NA	NA
cg12064373	cg12064373	0.937746126666502	0.0356905922076615	26.2743224099599	3.77008764927401e-152	0.93710299955751	cg12064373	37	11	1457153		BRSK2	Body	0		0		11:1456862-1457929	Unclassified_Cell_type_specific	3	chr11:1456825-1458335	NA	NA
cg09252806	cg09252806	0.932041980369156	0.0392464885141105	23.7484171363268	1.14090380415805e-124	0.937098999347491	cg09252806	37	10	131669630	S_Shelf	EBF3	Body	0		0				3	chr10:131669565-131670235	NA	NA		DMR
cg09712682	cg09712682	0.937976950981803	0.0359426226215095	26.0965083393909	3.99416401663289e-150	0.937095862855891	cg09712682	37	16	10647275		EMP2	5'UTR	0		0		16:10646885-10647444	Unclassified	3	chr16:10646685-10647455	NA	NA
cg06218338	cg06218338	0.941889294000929	0.042253359946943	22.2914649907995	4.47120020916519e-110	0.937087939939618	cg06218338	37	7	27231894	Island			0		1	chr7:27231816-27231816			3	chr7:27231760-27233255	NA	NA		RDMR
cg00898013	cg00898013	0.937475255986024	0.035656619093467	26.291759561629	2.38246424234129e-152	0.937072251981588	cg00898013	37	13	113819073		PROZ	Body	0		0		13:113819051-113819392	Unclassified_Cell_type_specific	NA		NA	NA
cg09655876	cg09655876	0.941960743448186	0.036361649970534	25.9053355447707	5.79887540762778e-148	0.937043710258564	cg09655876	37	6	161561066		AGPAT4	Body	0		0				3	chr6:161560680-161561595	NA	NA
cg04518195	cg04518195	0.937933896940954	0.0562023845394225	16.6885071625929	1.58894386067636e-62	0.937032366480276	cg04518195	37	19	51020534	Island	LRRC4B	3'UTR	0		0		19:51019720-51021178	Unclassified_Cell_type_specific	3	chr19:51019705-51020995	NA	NA
cg00567190	cg00567190	0.937569459618105	0.0394100704668267	23.790098533503	4.22881809655818e-125	0.937020153540494	cg00567190	37	1	211556508	S_Shore	C1orf97	Body	0		0		1:211555650-211556655	Promoter_Associated	3	chr1:211556225-211556795	NA	NA
cg21160290	cg21160290	0.926867161946489	0.050641471253419	18.3025322725772	7.89906288681091e-75	0.937008619736496	cg21160290	37	9	136149941	N_Shore	ABO	Body	0		0				NA		6	6	chr9:136148356-136151623
cg08644045	cg08644045	0.926277097031205	0.0410490179384542	22.5651463433302	9.53575597223404e-113	0.936997462317663	cg08644045	37	4	3495341		DOK7;DOK7	3'UTR;3'UTR	0		0		4:3495176-3495476	Unclassified_Cell_type_specific	NA		6	6	chr4:3493347-3505292
cg08269402	cg08269402	0.937092795445975	0.0311380345194991	30.0947959595572	5.66788976677916e-199	0.936996505104078	cg08269402	37	6	32549631	N_Shelf	HLA-DRB1	Body	0		0				3	chr6:32549200-32549750	NA	NA
cg10563109	cg10563109	0.904279530736249	0.0335902307507159	26.9209085655649	1.25019694439385e-159	0.936988490171861	cg10563109	37	6	5087749	S_Shore			0		0		6:5087708-5087783	Unclassified_Cell_type_specific	3	chr6:5087725-5088195	NA	NA
cg05775862	cg05775862	0.955390819543778	0.0435414631024722	21.942092696686	1.03049509094038e-106	0.936982212018279	cg05775862	37	10	31026101				0		0				3	chr10:31025740-31026215	NA	NA
cg12002139	cg12002139	0.938950127607064	0.0381626945867172	24.6038739605634	1.14817072886215e-133	0.936981036367714	cg12002139	37	6	158478872		SYNJ2	Body	0		0				3	chr6:158478820-158479015	NA	NA
cg19825371	cg19825371	0.930546839298021	0.0388112286582787	23.9762272792549	4.92332108655894e-127	0.936960352440338	cg19825371	37	17	79454562	N_Shore			0		0		17:79454470-79455777	Unclassified	NA		6	6	chr17:79454471-79455970
cg10509604	cg10509604	0.938055886505373	0.0259684673101235	36.1228822364762	9.9199044138625e-286	0.936957250467011	cg10509604	37	12	9211327				0		0				NA		NA	NA
cg05457730	cg05457730	0.93483160486579	0.0408859259874871	22.8643862719873	1.05119776368519e-115	0.93693595055803	cg05457730	37	16	86795490				0		1	chr16:86795224-86795224			3	chr16:86795160-86795695	NA	NA
cg27266060	cg27266060	0.896736686083832	0.0467025463873948	19.2010234012822	3.62871514647345e-82	0.936913119012082	cg27266060	37	8	22091797	S_Shelf			0		0				3	chr8:22091685-22092035	NA	NA
cg20380214	cg20380214	0.943041065534096	0.0286813525042336	32.8799370739192	4.2544231176341e-237	0.936910234517951	cg20380214	37	12	9217688	Island	LOC144571	TSS200	0		0		12:9216521-9217888	Unclassified	3	chr12:9217065-9218015	NA	NA
cg11395954	cg11395954	0.936839157411174	0.0447653692368368	20.9277656675791	2.99195675217773e-97	0.936908600786257	cg11395954	37	11	133658009				0		0				NA		6	3	chr11:133657430-133658060	RDMR
cg10824677	cg10824677	0.930555647155745	0.0332164663387048	28.0148898942761	1.07016246783982e-172	0.936904584608458	cg10824677	37	1	229183526				0		0				NA		NA	NA
cg21482265	cg21482265	0.933689186020405	0.0492159066738517	18.9712889413551	2.94593978194658e-80	0.936885711700404	cg21482265	37	2	113992762	N_Shore	PAX8;PAX8;PAX8;PAX8;PAX8;LOC440839;LOC654433	Body;Body;Body;Body;Body;Body;TSS1500	0		0		2:113992698-113993498	Unclassified_Cell_type_specific	3	chr2:113992725-113992895	NA	NA
cg26396443	cg26396443	0.939356263164417	0.0437923265290778	21.4502479684584	4.54224452530527e-102	0.936879641676984	cg26396443	37	14	99729005		BCL11B;BCL11B	Body;Body	0		0		14:99728711-99729276	Promoter_Associated_Cell_type_specific	3	chr14:99728720-99729170	NA	NA
cg07063463	cg07063463	0.933150567404213	0.0422827759375908	22.0692834543678	6.23721091245597e-108	0.936868504260614	cg07063463	37	20	43932925	Island	MATN4;MATN4;MATN4	Body;Body;Body	0		0				3	chr20:43932925-43933250	NA	NA
cg05313129	cg05313129	0.93649232386949	0.0412710435665669	22.6912683310031	5.46392289411565e-114	0.936865817184572	cg05313129	37	8	58192883	Island	C8orf71	Body	0		0				3	chr8:58191785-58192895	NA	NA
cg01330954	cg01330954	0.936678204413963	0.0429491984727602	21.8089798580999	1.90680459018245e-105	0.936862544343351	cg01330954	37	16	3464107				0		0				3	chr16:3464040-3464310	NA	NA
cg26784300	cg26784300	0.941008692795653	0.0389138368606115	24.1818532612532	3.45342583963975e-129	0.9368603267126	cg26784300	37	2	8596908	Island			0		0				3	chr2:8595885-8596955	NA	NA
cg05234568	cg05234568	0.931518631108005	0.0403120805323632	23.1076793558241	3.87597761532215e-118	0.936835505714067	cg05234568	37	11	5960015				0		0				3	chr11:5959825-5960115	NA	NA
cg24435209	cg24435209	0.939970486094728	0.0252735939372661	37.1918013887504	9.25937513792997e-303	0.936820243842653	cg24435209	37	22	17640972	S_Shore	CECR5;CECR4;CECR4;CECR5	Body;Body;Body;TSS1500	0		0		22:17639365-17641050	Promoter_Associated	3	chr22:17640365-17641135	NA	NA		DMR
cg20777128	cg20777128	0.936403842679345	0.0309100492859094	30.2944791196503	1.35530649253241e-201	0.936809049439902	cg20777128	37	17	1945076	Island	DPH1;OVCA2	Body;TSS200	0		0		17:1944922-1947151	Promoter_Associated	NA		6	6	chr17:1943071-1948339
cg24389034	cg24389034	0.946504630869967	0.028695573817809	32.9843423546578	1.36218561198315e-238	0.936788280861877	cg24389034	37	6	169977608	Island	WDR27	Body	0		0				3	chr6:169977545-169977935	NA	NA
cg18863119	cg18863119	0.92565123797255	0.0461137068558081	20.073234209233	1.26498749864607e-89	0.936782224430953	cg18863119	37	14	101512653		MIR487B;MIR539	TSS200;TSS1500	0		0				NA		6	NA
cg02675527	cg02675527	0.937578666032735	0.0341094039404831	27.4873951966062	2.4839251182185e-166	0.936776351805814	cg02675527	37	2	114030824	N_Shelf	PAX8;PAX8;PAX8;PAX8;PAX8;LOC440839	Body;Body;Body;Body;Body;Body	0		0		2:114030677-114031326	Unclassified	3	chr2:114030660-114030955	NA	NA
cg10395252	cg10395252	0.940850796876228	0.0468671705692759	20.0748367236193	1.2248444669619e-89	0.936763408665692	cg10395252	37	14	76236901		TTLL5	Body	0		0				NA		NA	NA
cg12407791	cg12407791	0.962147838438282	0.0468269843320392	20.5468674133683	8.2092684780355e-94	0.936759634780319	cg12407791	37	17	73824354		UNC13D	Body	0		0		17:73822946-73824716	Promoter_Associated	3	chr17:73823660-73824475	NA	NA
cg15231205	cg15231205	0.934600790154489	0.0374007720142262	24.9888101186519	8.08987036002513e-138	0.936753765576903	cg15231205	37	21	44573854	Island			0		1	chr21:44573696-44573696	21:44573760-44574226	Unclassified_Cell_type_specific	3	chr21:44573700-44574295	NA	NA
cg21994712	cg21994712	0.932327181445747	0.0339578741518354	27.4554048135358	5.9883867959065e-166	0.936744155835931	cg21994712	37	19	21861136	S_Shore			0		0				3	chr19:21861040-21861270	NA	NA
cg01950192	cg01950192	0.923604519118695	0.0395818644778761	23.3340326763772	2.00198290861194e-120	0.93672779835463	cg01950192	37	8	101862766				0		0				3	chr8:101862705-101863195	NA	NA
cg03906434	cg03906434	0.9381967810293	0.0390866816801408	24.0029785262119	2.58860792958071e-127	0.936726451307617	cg03906434	37	7	27231819	Island			0		1	chr7:27231816-27231816			3	chr7:27231760-27233255	NA	NA		RDMR
cg24708308	cg24708308	0.94849801875092	0.0518724882239941	18.2851845212273	1.08595419498014e-74	0.93669979104127	cg24708308	37	12	6691698		SCARNA11;CHD4	TSS1500;Body	0		0		12:6690993-6692116	Gene_Associated	3	chr12:6691385-6691715	NA	NA
cg13665998	cg13665998	0.938768882139423	0.0386729186114132	24.2745806586827	3.63830532357223e-130	0.936696953392949	cg13665998	37	5	102898478		NUDT12;NUDT12	5'UTR;1stExon	0		0		5:102898050-102898850	Promoter_Associated	3	chr5:102898100-102898635	NA	NA
cg01345055	cg01345055	0.937131660920564	0.0403728115418763	23.2119494563447	3.44878247157119e-119	0.936688638386282	cg01345055	37	4	781041	S_Shore	CPLX1	Body	0		0				3	chr4:780760-781090	NA	NA
cg05051734	cg05051734	0.936783046475501	0.051670799079317	18.1298347067847	1.85315336336916e-73	0.936681746826695	cg05051734	37	17	3474619	Island	TRPV1;TRPV1;TRPV1;TRPV1	Body;Body;Body;Body	0		0				3	chr17:3474400-3474710	NA	NA
cg02331910	cg02331910	0.937448030080955	0.0381522975179676	24.5712077926492	2.56683841009539e-133	0.93666309599616	cg02331910	37	1	153599831		S100A13;S100A13;S100A1;S100A13;S100A13;S100A13	5'UTR;5'UTR;TSS1500;TSS200;5'UTR;TSS1500	0		0				3	chr1:153599340-153600475	NA	NA
cg23758309	cg23758309	0.936487800904694	0.0404434725216753	23.1554746047781	1.28038377311537e-118	0.936644252669802	cg23758309	37	12	97273300				0		0				3	chr12:97273165-97273490	NA	NA
cg18540328	cg18540328	0.91620632804099	0.043736040582745	20.9485430284345	1.93459919860948e-97	0.936632957447756	cg18540328	37	5	90575362	N_Shore			0		0		5:90575199-90575574	Unclassified_Cell_type_specific	3	chr5:90575165-90575535	NA	NA
cg26312807	cg26312807	0.938843669000071	0.047972923371598	19.5702826306371	2.77140397260218e-85	0.936631490824596	cg26312807	37	3	127057048	Island			0		0				3	chr3:127056605-127057055	NA	NA
cg02769477	cg02769477	0.949089976706931	0.0433167301151223	21.910471408727	2.06434474674125e-106	0.93659378382977	cg02769477	37	1	17012728				0		0				NA		NA	NA
cg03605463	cg03605463	0.930722552910524	0.039653136211728	23.4716000253026	7.95648996505085e-122	0.936560891693977	cg03605463	37	16	89740564				0		0				3	chr16:89740405-89740735	NA	NA
cg14106680	cg14106680	0.932341354824694	0.0402666663926448	23.1541728767246	1.3196375954926e-118	0.936537241963435	cg14106680	37	19	50733985	Island	MYH14;MYH14;MYH14	Body;Body;Body	0		0				NA		6	6	chr19:50733648-50734449
cg27315239	cg27315239	0.932253339752168	0.0446516862651481	20.8783456511881	8.42590179262512e-97	0.936536957132971	cg27315239	37	1	53593711		SLC1A7	Body	0		0				NA		NA	NA
cg27157669	cg27157669	0.936819328570985	0.0302596785100968	30.9593285420529	1.90284724976392e-210	0.936532278579258	cg27157669	37	12	27936825	S_Shelf	KLHDC5	Body	0		0				NA		NA	NA
cg02214698	cg02214698	0.920452193571516	0.064860815075024	14.1911906673827	1.03879859228168e-45	0.936529504061929	cg02214698	37	4	888127	Island	GAK	Body	0		0				3	chr4:887765-888135	NA	NA
cg00758881	cg00758881	0.942560400231911	0.0336681851884066	27.9955808415975	1.8390566943822e-172	0.936488802884087	cg00758881	37	16	58534681	N_Shore	NDRG4;NDRG4;NDRG4	Body;Body;Body	0		0		16:58534335-58535730	Unclassified_Cell_type_specific	3	chr16:58534445-58534855	NA	NA
cg12909932	cg12909932	0.936548432890101	0.0398202091684527	23.519425247823	2.58127026030212e-122	0.936488226176541	cg12909932	37	6	28984654	Island			0		0		6:28983873-28985303	Promoter_Associated	3	chr6:28984220-28984910	NA	NA
cg26880525	cg26880525	0.944337736545444	0.0479760825239382	19.6835107592258	2.98584526605509e-86	0.93647223395387	cg26880525	37	1	209877941		HSD11B1;HSD11B1	5'UTR;TSS1500	0		0				NA		NA	NA
cg01380346	cg01380346	0.92424196870831	0.0612888694194727	15.080094925273	2.1895394430598e-51	0.936455079535403	cg01380346	37	19	18557039	Island	ELL	Body	0		0				NA		3	NA
cg09169320	cg09169320	0.944958309553144	0.0471394966415028	20.0459991488576	2.18745365169884e-89	0.936423516419748	cg09169320	37	12	126467963				0		0				3	chr12:126467605-126468595	NA	NA
cg15948536	cg15948536	0.931425702097336	0.0456530805013678	20.4022530762065	1.59685878423821e-92	0.936406818460666	cg15948536	37	4	169770092		PALLD;PALLD;PALLD;PALLD	5'UTR;Body;Body;Body	0		0				NA		4	5	chr4:169769994-169770731
cg24421906	cg24421906	0.937406336671953	0.0439388638202815	21.3343326424217	5.45168989943605e-101	0.93637763900247	cg24421906	37	18	11947936	Island			0		0		18:11947179-11947937	Promoter_Associated	3	chr18:11947225-11948190	NA	NA
cg10001720	cg10001720	0.936432249967869	0.0374924997554778	24.9765221330982	1.10021382852756e-137	0.936354413078461	cg10001720	37	1	31231363		LAPTM5	TSS1500	0		0				NA		6	6	chr1:31199757-31239732
cg10906729	cg10906729	0.926442507225103	0.0451392003102205	20.5241231758228	1.3110721979077e-93	0.93634366699922	cg10906729	37	17	46682390	N_Shelf	LOC404266;LOC404266;HOXB6	Body;Body;TSS200	0		0				3	chr17:46682240-46682495	NA	NA
cg26451735	cg26451735	0.934547001876499	0.0300447659404939	31.1051516835726	2.05158645943671e-212	0.936341018196602	cg26451735	37	15	74494900		STRA6;STRA6;STRA6;STRA6;STRA6	5'UTR;5'UTR;5'UTR;5'UTR;5'UTR	1	low-CpG:72281833-72282584	0				3	chr15:74494765-74495075	NA	NA
cg05475109	cg05475109	0.949762457942481	0.0342744260195557	27.7105284680941	5.21367435501802e-169	0.936334100087554	cg05475109	37	8	49427684	S_Shore			0		1	chr8:49427546-49427546	8:49426450-49427873	Unclassified	3	chr8:49427365-49427870	NA	NA		RDMR
cg02731293	cg02731293	0.931738956814952	0.0226798303428716	41.0822719010242	0	0.936333897935413	cg02731293	37	10	52834076	Island	PRKG1;PRKG1	Body;TSS200	1	high-CpG:52503519-52504316	0				3	chr10:52833400-52834815	NA	NA
cg03880033	cg03880033	0.931458735657845	0.0385313220493259	24.1740663469953	4.1701808715174e-129	0.936326427345263	cg03880033	37	16	55866757	Island	CES1;CES1;CES1	Body;Body;Body	0		0				3	chr16:55866660-55866850	NA	NA
cg14064268	cg14064268	0.929609330642368	0.0367511285496092	25.2947152190855	3.65189200218212e-141	0.936318007418515	cg14064268	37	11	1463554	N_Shore	BRSK2	Body	1	low-CpG:1420034-1420275	0				3	chr11:1463205-1463675	NA	NA
cg27108629	cg27108629	0.95783442973653	0.0351371722657134	27.2598609385303	1.26974116187651e-163	0.936314575447069	cg27108629	37	12	34503503	Island			0		0				3	chr12:34503320-34504375	NA	NA
cg11371118	cg11371118	0.938794238409101	0.0157492837126724	59.6086943086636	0	0.936308570750911	cg11371118	37	6	160683689	S_Shelf			0		0				3	chr6:160683405-160683690	NA	NA
cg13571460	cg13571460	0.943693993643439	0.0346511553974734	27.2341277749212	2.56230270154548e-163	0.93628841043673	cg13571460	37	9	124989337	Island	LHX6;LHX6	Body;Body	0		0		9:124988970-124989731	Unclassified_Cell_type_specific	3	chr9:124988365-124990195	NA	NA
cg26262573	cg26262573	0.926857579052483	0.0354785526223391	26.1244473222644	1.92373227736475e-150	0.936264984257898	cg26262573	37	7	56516129	S_Shore	LOC650226	TSS200	0		0				3	chr7:56515885-56516255	NA	NA
cg24652615	cg24652615	0.930138527694254	0.0342460157790467	27.1604887907386	1.90370830175786e-162	0.936253229609532	cg24652615	37	6	44243304	Island	TMEM151B	Body	0		0		6:44243254-44244535	Unclassified_Cell_type_specific	NA		6	NA
cg27029450	cg27029450	0.935425619960706	0.0422973922465384	22.1154442455554	2.24487793576723e-108	0.936242181969687	cg27029450	37	22	50098074	Island			0		0				3	chr22:50097925-50098115	NA	NA
cg15837308	cg15837308	0.930531364772921	0.0419420819702245	22.1861033373003	4.67816359053335e-109	0.936236433998894	cg15837308	37	6	32427751				0		1	chr6:32427743-32427743			3	chr6:32427620-32428070	NA	NA
cg04143909	cg04143909	0.934813480991774	0.0393616668417288	23.7493367532074	1.1162136679819e-124	0.936235961970308	cg04143909	37	1	234367322	Island	SLC35F3	Body	0		0				3	chr1:234367160-234367695	NA	NA
cg05872129	cg05872129	0.926413325431947	0.0410668687647069	22.5586550252916	1.10429430369659e-112	0.936214538960115	cg05872129	37	22	39784769	Island			0		0		22:39784740-39785114	Promoter_Associated	3	chr22:39784500-39785075	NA	NA
cg24613691	cg24613691	0.883433452875161	0.0379471740906611	23.2806124314953	6.96922937388206e-120	0.936191217040477	cg24613691	37	5	132155460	Island			0		0		5:132155174-132156730	Unclassified	3	chr5:132155145-132155615	NA	NA
cg21167269	cg21167269	0.942140142423386	0.035487117580168	26.5487931020326	2.6519425721135e-155	0.936190082409338	cg21167269	37	9	98981500	Island			0		0		9:98981337-98982403	Unclassified_Cell_type_specific	3	chr9:98981385-98982215	NA	NA
cg22279507	cg22279507	0.932189835761823	0.0566033785665494	16.4688020285898	6.14757530916259e-61	0.936187892151366	cg22279507	37	2	223436210		FARSB	3'UTR	0		0				NA		NA	NA
cg25838465	cg25838465	0.936542549435389	0.0438017221322411	21.381409310983	1.99027654450593e-101	0.936169244543934	cg25838465	37	1	92012736	S_Shore			0		0				3	chr1:92012540-92012790	NA	NA
cg11471802	cg11471802	0.935160665288767	0.0473390633297284	19.7545240550101	7.33437779747955e-87	0.936167512554293	cg11471802	37	8	47529015	Island			0		0				3	chr8:47528945-47529415	NA	NA
cg12100881	cg12100881	0.934044136037146	0.0488708039154907	19.112518338195	1.98647151990774e-81	0.936167480286993	cg12100881	37	6	31615403		BAT3;BAT3;BAT3;BAT3	Body;Body;Body;Body	0		0				NA		NA	NA
cg07673020	cg07673020	0.941822363590167	0.0316732126493772	29.7356120459314	2.66161119391898e-194	0.93615099930289	cg07673020	37	7	42896801				0		0				3	chr7:42896205-42897035	NA	NA		RDMR
cg12789068	cg12789068	0.936961720708485	0.0280885746899399	33.3573964165602	5.69077971362682e-244	0.936112535340038	cg12789068	37	14	105255251	S_Shelf	AKT1;AKT1;AKT1	Body;Body;Body	0		0		14:105254968-105255259	Promoter_Associated_Cell_type_specific	NA		6	NA
cg19187155	cg19187155	0.839992490161117	0.0591590999171489	14.198872047369	9.30988389057864e-46	0.936087507129164	cg19187155	37	2	232395269	Island	NMUR1	TSS200	0		0		2:232394920-232396293	Unclassified	3	chr2:232394645-232395330	NA	NA
cg03875091	cg03875091	0.935349751611092	0.0346905821311439	26.962642139446	4.05505733017531e-160	0.936085963989722	cg03875091	37	10	134595048	N_Shore	INPP5A	Body	0		0				NA		6	NA
cg01884057	cg01884057	0.932065118254534	0.0366817098961489	25.4095330041414	1.97870145978446e-142	0.93607055420464	cg01884057	37	2	25150051				0		0				3	chr2:25149445-25150275	NA	NA
cg13981132	cg13981132	0.946551896470371	0.0419779564912114	22.5487845428717	1.3802415575507e-112	0.936043791213076	cg13981132	37	14	76734493				0		0				3	chr14:76734425-76734595	NA	NA
cg12984636	cg12984636	0.944650154882487	0.0233097639401585	40.5259425752925	0	0.936039942004501	cg12984636	37	9	107455503		OR13D1	TSS1500	0		0				NA		NA	NA
cg11657817	cg11657817	0.916739465125803	0.0370457228507038	24.7461621634517	3.40971428173237e-135	0.935996165688813	cg11657817	37	20	23433608		CST11;CST11	TSS200;TSS200	0		0				NA		NA	NA
cg06414921	cg06414921	0.953567760156851	0.0769496154738121	12.3921055912407	2.88370986306815e-35	0.935987050981862	cg06414921	37	6	31276504	Island			0		0		6:31275659-31276809	Promoter_Associated	3	chr6:31275805-31276895	NA	NA
cg07044115	cg07044115	0.930982972343262	0.0279669177480141	33.2887227949662	5.62226446850978e-243	0.935986326060476	cg07044115	37	10	123100181				0		0				3	chr10:123100125-123100370	NA	NA
cg26371957	cg26371957	0.897322673627866	0.0423549925604511	21.1857592076581	1.29225831945628e-99	0.935976405913557	cg26371957	37	12	739280		NINJ2	Body	0		0		12:739221-739460	Unclassified	3	chr12:739125-739490	NA	NA
cg16106427	cg16106427	0.936854202859674	0.0389464744710852	24.0549167949776	7.41518065194254e-128	0.935948932455637	cg16106427	37	10	134045609	S_Shelf	STK32C	Body	0		0				3	chr10:134045520-134046855	NA	NA
cg03686964	cg03686964	0.935016125091507	0.0384982178430885	24.2872573713011	2.67298397286266e-130	0.935919276419508	cg03686964	37	5	1868279				0		0				NA		6	NA
cg23544223	cg23544223	0.938453298193546	0.031251728868176	30.0288442329724	4.12493293821272e-198	0.935883088948694	cg23544223	37	18	12777786	Island			0		0				3	chr18:12777205-12778115	NA	NA
cg11351709	cg11351709	0.917508111015621	0.0436667134562389	21.0116136158292	5.13595956609791e-98	0.935881381102843	cg11351709	37	8	829623	N_Shelf			0		0				NA		NA	NA		CDMR
cg21351392	cg21351392	0.944567823143067	0.0380796799288542	24.8050357804436	7.91069682930741e-136	0.935881098852657	cg21351392	37	6	161607487		AGPAT4	Body	0		0				3	chr6:161607180-161607895	NA	NA
cg24725931	cg24725931	0.930349870406571	0.066579307289187	13.9735588771688	2.26042896958909e-44	0.935874683949322	cg24725931	37	22	50006785	N_Shelf			0		0				3	chr22:50006725-50006975	NA	NA		RDMR
cg09155776	cg09155776	0.930474258499491	0.0348423170724657	26.705292204427	4.08570103847387e-157	0.935852782046722	cg09155776	37	2	239984105		HDAC4	Body	0		0				3	chr2:239983805-239984150	NA	NA
cg27023871	cg27023871	0.923999949551052	0.0692947940215532	13.3343343118049	1.46153488384065e-40	0.935851486725406	cg27023871	37	17	80848259		TBCD	Body	0		0				3	chr17:80847980-80848355	NA	NA
cg11821245	cg11821245	0.933542843459561	0.026425348922936	35.3275503071707	2.2179223960665e-273	0.93585047178769	cg11821245	37	11	18433683		LDHC;LDHC	TSS200;TSS200	0		0		11:18433553-18434459	Unclassified_Cell_type_specific	3	chr11:18433600-18433990	NA	NA
cg00044796	cg00044796	0.928880364651369	0.0359603067249468	25.8307130624939	4.00799564689365e-147	0.935826430002627	cg00044796	37	1	146552390	Island			0		0		1:146551058-146552550	Unclassified_Cell_type_specific	3	chr1:146552185-146552975	NA	NA
cg05981144	cg05981144	0.936542152144011	0.0544296282421489	17.2064771042985	2.37444119158649e-66	0.935823341009421	cg05981144	37	11	93582929	N_Shore	C11orf90	Body	0		0				3	chr11:93582905-93583190	NA	NA		CDMR
cg00335715	cg00335715	0.930051369799642	0.0426815132719299	21.7904965991752	2.85537559865777e-105	0.935806466050822	cg00335715	37	5	90575459	N_Shore			0		0		5:90575199-90575574	Unclassified_Cell_type_specific	3	chr5:90575165-90575535	NA	NA
cg01359999	cg01359999	0.937866862090819	0.0359046813558173	26.1210189500502	2.1042445205449e-150	0.935777400371852	cg01359999	37	7	151828356	Island			0		0				NA		NA	6	chr7:151827807-151831525
cg13687825	cg13687825	0.914043035499218	0.0533854928393766	17.1215621863666	1.02487698574533e-65	0.935738663631373	cg13687825	37	8	101225344	Island	SPAG1;SPAG1	Body;Body	1	high-CpG:101294424-101294557	0		8:101224788-101226233	Promoter_Associated	3	chr8:101225040-101225415	NA	NA
cg06159404	cg06159404	0.937691167325708	0.0389756553095825	24.0583810554987	6.82128130146856e-128	0.935727306780672	cg06159404	37	10	43846376	Island			0		0				3	chr10:43846285-43846715	NA	NA
cg00596184	cg00596184	0.937810296278441	0.0315605637221292	29.714624381721	4.97038310262227e-194	0.935720820467342	cg00596184	37	16	69350052		VPS4A	Body	0		0				3	chr16:69349765-69350110	NA	NA
cg05213296	cg05213296	0.938237531279507	0.0371381866415889	25.2634179566761	8.06589917317466e-141	0.935719522412271	cg05213296	37	6	111302729	N_Shore	RPF2	TSS1500	0		0				3	chr6:111302425-111302730	NA	NA
cg16002378	cg16002378	0.937250201767932	0.0380599139815107	24.6256521289891	6.71140809540467e-134	0.935708563030378	cg16002378	37	14	105036533				0		0				NA		6	NA
cg03343571	cg03343571	0.935750018023853	0.0332244503054884	28.1644996206085	1.59229500848608e-174	0.935677478766735	cg03343571	37	6	30039175	Island	RNF39;RNF39	Body;Body	0		0		6:30039021-30039400	Unclassified_Cell_type_specific	3	chr6:30039145-30039995	NA	NA
cg15994519	cg15994519	0.933940807737118	0.0466016110444528	20.0409553834146	2.42076390364631e-89	0.935674879673202	cg15994519	37	14	71585510				0		0				NA		6	6	chr14:71584349-71586162
cg00809820	cg00809820	0.932539901129256	0.0391504618906947	23.8193843978863	2.10339806816749e-125	0.935652745501473	cg00809820	37	17	80708513	Island	TBCD;FN3K	TSS1500;Body	0		0				3	chr17:80708220-80708815	NA	NA
cg06422309	cg06422309	0.928368659279879	0.0354569858243611	26.182954859125	4.15550135230577e-151	0.935651467298504	cg06422309	37	10	1352781		ADARB2	Body	0		0				NA		NA	6	chr10:1351130-1354155
cg18537410	cg18537410	0.93380852533934	0.0340072814469748	27.4590759862814	5.4134599431509e-166	0.935588711396307	cg18537410	37	1	6749392		DNAJC11	Body	0		0		1:6748621-6749522	Unclassified_Cell_type_specific	NA		NA	NA
cg00660701	cg00660701	0.950186822399061	0.0220498410383501	43.092683559326	0	0.935575314222341	cg00660701	37	1	17249201		CROCC	Body	0		0		1:17249194-17249316	Unclassified_Cell_type_specific	3	chr1:17249145-17249415	NA	NA
cg14983838	cg14983838	0.93562937138896	0.0358367243424778	26.108116424021	2.94878443613077e-150	0.935574169477573	cg14983838	37	19	29218262	Island			0		0				NA		6	6	chr19:29217760-29219334
cg00255919	cg00255919	0.927759290718215	0.0399687534256989	23.2121147446567	3.43555158187709e-119	0.935570140071232	cg00255919	37	5	131827918	S_Shore	IRF1	TSS1500	0		0		5:131827803-131828004	Unclassified_Cell_type_specific	3	chr5:131827560-131827975	NA	NA		RDMR
cg02883147	cg02883147	0.941626443786911	0.0373717195529347	25.1962300651742	4.40549892033126e-140	0.935568276632155	cg02883147	37	12	9217769	S_Shore	LOC144571	TSS200	0		0		12:9216521-9217888	Unclassified	3	chr12:9217065-9218015	NA	NA
cg26853093	cg26853093	0.929326762966806	0.0362470796682084	25.6386658311097	5.65668028794995e-145	0.935546862110101	cg26853093	37	19	17448469	Island	GTPBP3;GTPBP3;GTPBP3	1stExon;1stExon;1stExon	0		0		19:17447462-17449052	Promoter_Associated	NA		6	6	chr19:17447147-17449776
cg17136073	cg17136073	0.92125470454424	0.0432477071566276	21.3018160987769	1.09204195940575e-100	0.935542041641331	cg17136073	37	13	23310675				0		0				NA		NA	NA
cg01281851	cg01281851	0.935761698194862	0.0451097612234755	20.7441066592896	1.38574684343855e-95	0.935530710836129	cg01281851	37	7	57271463	Island			0		0				3	chr7:57271285-57271555	NA	NA
cg21566642	cg21566642	0.944359566427452	0.0435155989947288	21.7016331670361	1.98004105208097e-104	0.935484789678696	cg21566642	37	2	233284661	Island			0		0				3	chr2:233284265-233284730	NA	NA		DMR
cg09142135	cg09142135	0.926407594924956	0.0425277624315752	21.7835959842819	3.31966149462397e-105	0.935478264870334	cg09142135	37	11	67809980	S_Shelf	TCIRG1;TCIRG1	TSS1500;Body	0		0				3	chr11:67808905-67811335	NA	NA
cg25979157	cg25979157	0.931039075256337	0.0488838209888563	19.0459554188405	7.09790393874144e-81	0.93544281420211	cg25979157	37	19	53902687	S_Shelf	ZNF765	Body	0		0				NA		NA	NA
cg11766577	cg11766577	0.940883943580458	0.038054265512144	24.7247957861702	5.78921711700862e-135	0.935436840002576	cg11766577	37	21	47581405	Island	C21orf56;C21orf56	Body;Body	0		0		21:47580911-47581726	Unclassified_Cell_type_specific	NA		6	NA
cg01247836	cg01247836	0.927515896294191	0.0397853064855953	23.3130262960274	3.27061632532532e-120	0.935434237112737	cg01247836	37	17	36722136	S_Shelf	SRCIN1	Body	0		0				NA		6	NA
cg18477163	cg18477163	0.936686113984467	0.0283002453047871	33.0981623620775	3.15840315308048e-240	0.935399082797578	cg18477163	37	1	228402036	Island	OBSCN;OBSCN	Body;Body	0		0				3	chr1:228401940-228402255	NA	NA
cg07547765	cg07547765	0.931029240771206	0.0371877540366854	25.035909397829	2.48599137228237e-138	0.935379703665719	cg07547765	37	17	46685448	Island	HOXB7	Body	0		0				NA		3	NA
cg20978193	cg20978193	0.931597229692273	0.0389041832521853	23.9459397888772	1.01854891041818e-126	0.935362778227105	cg20978193	37	1	1227307	N_Shore	SCNN1D;SCNN1D	3'UTR;3'UTR	0		0		1:1226844-1228340	NonGene_Associated	3	chr1:1226605-1227510	NA	NA
cg14024893	cg14024893	0.920322269158171	0.0499942870558236	18.4085487233879	1.12188793924654e-75	0.935351453329103	cg14024893	37	9	139943146	Island	ENTPD2;ENTPD2	Body;Body	0		0				3	chr9:139943125-139943475	NA	NA
cg26267310	cg26267310	0.935579371611798	0.032747144178293	28.5698003623768	1.59459898092896e-179	0.935342228166372	cg26267310	37	19	49340593	Island	PLEKHA4;HSD17B14;PLEKHA4	3'UTR;TSS1500;Body	0		0		19:49340102-49340931	Unclassified	3	chr19:49340340-49340630	NA	NA
cg00215587	cg00215587	0.934906114180036	0.067727673430596	13.8039012241884	2.41425559802342e-43	0.935325236501597	cg00215587	37	15	23810843		MKRN3;MKRN3	5'UTR;1stExon	0		0				3	chr15:23810445-23810890	NA	NA
cg26536949	cg26536949	0.929889165029434	0.0454170497153336	20.4744511336122	3.63823416751548e-93	0.935314386829841	cg26536949	37	17	57053	Island			0		0				3	chr17:57025-57215	NA	NA
cg22621913	cg22621913	0.935779723878332	0.0629821630004102	14.8578530698007	6.18765464159741e-50	0.9353029694679	cg22621913	37	19	2352414	Island	SPPL2B;SPPL2B	Body;3'UTR	0		0				NA		6	NA
cg10513702	cg10513702	0.932914866366932	0.0424728988488748	21.9649445093538	6.23332634064355e-107	0.935302201595177	cg10513702	37	1	200003800	N_Shore	NR5A2;NR5A2	Body;Body	0		0				3	chr1:200003760-200004415	NA	NA
cg01411759	cg01411759	0.942029030010252	0.0343659549138952	27.4116937058939	1.98968618487361e-165	0.935301348037901	cg01411759	37	19	54177144		MIR498	TSS1500	0		0				NA		NA	NA
cg16579158	cg16579158	0.92918795902983	0.0428027645028692	21.7085968586806	1.70173848331581e-104	0.935297903941775	cg16579158	37	5	140719142	Island	PCDHGA2;PCDHGA1;PCDHGA2	1stExon;Body;1stExon	0		0				3	chr5:140718705-140719215	NA	NA
cg19616844	cg19616844	0.936937603037919	0.035906092233209	26.0941123014039	4.25226254889028e-150	0.935294999722567	cg19616844	37	5	71103650				0		0				NA		NA	NA
cg08587775	cg08587775	0.896523439757857	0.0660116535559171	13.5812904459124	5.17073285293033e-42	0.935278985128214	cg08587775	37	19	30363203	Island			0		0		19:30362943-30363323	Unclassified_Cell_type_specific	3	chr19:30363100-30364675	NA	NA
cg12423473	cg12423473	0.946041412920174	0.0310134124445499	30.5042669719638	2.28754110679942e-204	0.935272679537151	cg12423473	37	15	45962135		SQRDL	Body	0		0				3	chr15:45961985-45962270	NA	NA
cg07166546	cg07166546	0.944283935961426	0.0414684044037536	22.7711663744639	8.85578465983674e-115	0.935256261318085	cg07166546	37	14	35805898				0		1	chr14:35805683-35805683	14:35805558-35806907	Unclassified_Cell_type_specific	3	chr14:35805680-35806255	NA	NA
cg03642695	cg03642695	0.93664832054181	0.0494560277535547	18.9390123527357	5.44081526942221e-80	0.935254799238721	cg03642695	37	17	15211958		TEKT3	Body	0		0				NA		NA	NA
cg05388281	cg05388281	0.946834131330207	0.0386373585743024	24.5056641102775	1.28542779094744e-132	0.93524505467866	cg05388281	37	4	125504	S_Shore	ZNF718	Body	0		0		4:125288-125620	Unclassified	3	chr4:125385-125675	NA	NA
cg11945929	cg11945929	0.926809918843552	0.037658425361603	24.6109578386286	9.64222828640499e-134	0.935212201952901	cg11945929	37	7	158750384	Island			0		0		7:158750060-158750522	Unclassified_Cell_type_specific	3	chr7:158750240-158750555	NA	NA
cg01962183	cg01962183	0.93537131579807	0.0365128238510764	25.6176109416554	9.71094781725779e-145	0.935212110518604	cg01962183	37	16	1507866	S_Shore	CLCN7;CLCN7	Body;Body	0		0				NA		6	NA
cg00269553	cg00269553	0.938347014537952	0.0368522660771072	25.4623966020059	5.14650247535799e-143	0.935188811180816	cg00269553	37	8	52321814	Island	PXDNL	Body	0		0				3	chr8:52321540-52321815	NA	NA
cg06054159	cg06054159	0.943834289480023	0.0457655464173131	20.6232496575845	1.69763751690729e-94	0.935180295365405	cg06054159	37	8	2075209	N_Shore	MYOM2	Body	0		0		8:2074812-2076090	Promoter_Associated_Cell_type_specific	3	chr8:2074900-2075455	NA	NA		RDMR
cg13008301	cg13008301	0.945246862618894	0.0346359624010152	27.2909079780959	5.4381720369623e-164	0.93517985409025	cg13008301	37	20	54978749	Island	CSTF1;CSTF1;CSTF1	Body;Body;Body	0		0				3	chr20:54978405-54978790	NA	NA
cg08064292	cg08064292	0.922967923684555	0.0295637767373124	31.2195539793696	5.78388269852182e-214	0.9351736430913	cg08064292	37	15	98196234	Island			0		0				3	chr15:98196140-98196370	NA	NA
cg01847719	cg01847719	0.930895039466495	0.0540875689270272	17.2108870473069	2.20035399522564e-66	0.935164123334508	cg01847719	37	11	34460557	Island	CAT;CAT	1stExon;5'UTR	1	high-CpG:34416997-34417142	0		11:34459913-34461105	Promoter_Associated	NA		6	6	chr11:34459504-34461966
cg05030553	cg05030553	0.921585197358656	0.0326497772693859	28.2263854284477	2.77506544783965e-175	0.935135557261393	cg05030553	37	21	44061403				0		0				3	chr21:44061345-44061915	NA	NA		RDMR
cg03188948	cg03188948	0.921154219496098	0.0571117353466167	16.1289831924301	1.59626897298121e-58	0.935125686073335	cg03188948	37	7	1209495				0		0		7:1209160-1210038	Promoter_Associated	NA		6	6	chr7:1207951-1210108
cg17395555	cg17395555	0.917207836318845	0.038068452262578	24.0936466235187	2.91401913930038e-128	0.93510617907888	cg17395555	37	5	108820864				0		0				3	chr5:108820700-108821095	NA	NA
cg18771570	cg18771570	0.93447140554893	0.0328268605970022	28.4666699329228	3.03054505614731e-178	0.935093525443133	cg18771570	37	2	154143768				0		0				3	chr2:154143705-154143970	NA	NA
cg05481257	cg05481257	0.935329272050769	0.0370454684537953	25.2481426498184	1.18702816079289e-140	0.935088545946792	cg05481257	37	2	20870211	Island	GDF7	Body	0		0				3	chr2:20869225-20871835	NA	NA
cg11763394	cg11763394	0.933718179408983	0.0346203631271035	26.9702017850297	3.3062964417233e-160	0.935087769174075	cg11763394	37	2	113992921	N_Shore	PAX8;PAX8;PAX8;PAX8;PAX8;LOC440839;LOC654433	Body;Body;Body;Body;Body;Body;TSS1500	0		0		2:113992698-113993498	Unclassified_Cell_type_specific	NA		6	6	chr2:113991248-113995941	DMR
cg12036633	cg12036633	0.926619619735911	0.048124394647117	19.2546758568198	1.2897931101022e-82	0.935081779146101	cg12036633	37	15	63758958				0		0		15:63758469-63759880	Unclassified	3	chr15:63758945-63759415	NA	NA
cg22038059	cg22038059	0.933592859146671	0.038327534790905	24.3582809131833	4.73689124571931e-131	0.935076859338894	cg22038059	37	19	18699342	N_Shore	C19orf60;C19orf60	TSS200;TSS200	0		0		19:18699166-18700575	Promoter_Associated	3	chr19:18699105-18699770	NA	NA
cg02964065	cg02964065	0.937036863462942	0.0418281307411521	22.4020736011769	3.75679740959264e-111	0.935068981608327	cg02964065	37	6	32729545	Island	HLA-DQB2	Body	0		0				3	chr6:32729445-32729795	NA	NA
cg12355172	cg12355172	0.933820857888838	0.035260643530493	26.4833753553386	1.50650128959484e-154	0.935068172181314	cg12355172	37	11	67418315		ACY3	TSS200	0		0		11:67417860-67418447	Unclassified	3	chr11:67417405-67418395	NA	NA
cg08877521	cg08877521	0.927539834810369	0.0372063787274765	24.9295918209151	3.55528082950517e-137	0.935064189202534	cg08877521	37	6	170453256	N_Shore			0		0				NA		6	NA
cg26568762	cg26568762	0.928813144222348	0.0578030508437196	16.068583416705	4.23657573201848e-58	0.935054311429839	cg26568762	37	8	24800041	Island			0		0				3	chr8:24799985-24800335	NA	NA
cg25226711	cg25226711	0.938988180664615	0.0455808200939236	20.6005108887848	2.7156312284959e-94	0.935047130118559	cg25226711	37	11	1297385	N_Shore	TOLLIP	3'UTR	0		0		11:1296674-1297657	Gene_Associated_Cell_type_specific	NA		6	NA
cg14781605	cg14781605	0.921736773663708	0.0437601872346242	21.0633644852051	1.72479706815422e-98	0.93504293664514	cg14781605	37	1	21864896		ALPL	5'UTR	0		0				3	chr1:21864405-21865175	NA	NA
cg03635442	cg03635442	0.942406679041896	0.0336329189529127	28.0203654152439	9.17781835885448e-173	0.935041080826549	cg03635442	37	8	49427283	Island			0		1	chr8:49426952-49426952	8:49426450-49427873	Unclassified	3	chr8:49427080-49427315	NA	NA
cg06756169	cg06756169	0.916729791467823	0.0394514564595217	23.2369061560101	1.92966333907361e-119	0.935015638730675	cg06756169	37	15	22833335	Island	TUBGCP5;TUBGCP5	TSS200;TSS200	0		0		15:22832804-22834244	Promoter_Associated	3	chr15:22833300-22833535	NA	NA
cg12555907	cg12555907	0.921856232895113	0.0412535823365032	22.3460892529425	1.31794329825692e-110	0.935007919280392	cg12555907	37	18	74845422	Island	MBP;MBP	TSS1500;TSS1500	0		0				3	chr18:74844965-74846095	NA	NA
cg26127836	cg26127836	0.942431015398098	0.0366364052816975	25.7238942563208	6.31759452749863e-146	0.934994045493088	cg26127836	37	12	14926744	N_Shore	H2AFJ;H2AFJ	TSS1500;TSS1500	0		0		12:14926534-14928334	Promoter_Associated	3	chr12:14926585-14927010	NA	NA
cg26643967	cg26643967	0.934808426101908	0.0387962760371596	24.0953133029195	2.79912415366417e-128	0.934986050927132	cg26643967	37	19	36485282	Island	SDHAF1	TSS1500	0		0		19:36484808-36485432	Unclassified_Cell_type_specific	3	chr19:36484785-36485475	NA	NA
cg07063559	cg07063559	0.934831936545407	0.0533427056295096	17.5250191289182	9.23105093747521e-69	0.934979049196621	cg07063559	37	7	64043012		LOC641746	Body	0		0				3	chr7:64042925-64043155	NA	NA
cg13081526	cg13081526	0.933140854180299	0.0366204040730445	25.481446144587	3.16560226145953e-143	0.934975496010155	cg13081526	37	6	32449961				0		0				NA		6	NA
cg09851545	cg09851545	0.93182551562189	0.053554443517684	17.3995929079946	8.30913257588183e-68	0.934975394766318	cg09851545	37	8	72649950				0		0				3	chr8:72649720-72649970	NA	NA		DMR
cg09166085	cg09166085	0.938329900196956	0.032385949482137	28.9733639186496	1.42531484579045e-184	0.934948040852977	cg09166085	37	5	102898648		NUDT12	TSS200	0		0		5:102898050-102898850	Promoter_Associated	NA		6	6	chr5:102897288-102899097	DMR
cg21167402	cg21167402	0.915432354348878	0.0417277322744962	21.9382244001883	1.12196990290835e-106	0.934919105606673	cg21167402	37	5	1594676	Island	SDHAP3	TSS200	0		0		5:1594141-1595124	Unclassified	3	chr5:1594505-1595190	NA	NA
cg16958467	cg16958467	0.937675763523954	0.0379087116893156	24.7350997102925	4.48512451727115e-135	0.934882824553335	cg16958467	37	15	57655799				0		0				NA		NA	NA
cg27631597	cg27631597	0.927665564332591	0.0461009637927675	20.1224765821084	4.69051833479507e-90	0.934881627525953	cg27631597	37	5	75903397		IQGAP2	Body	0		0				3	chr5:75903265-75903530	NA	NA
cg03054684	cg03054684	0.948914889107086	0.0351682707523028	26.9821310177712	2.39547774984696e-160	0.93486488336139	cg03054684	37	3	39543515	N_Shore	MOBP;MOBP	5'UTR;Body	0		0				3	chr3:39543465-39544110	NA	NA
cg08418111	cg08418111	0.935217791165427	0.0223695955569619	41.8075413470927	0	0.934820762648735	cg08418111	37	11	18433745		LDHC;LDHC	TSS200;TSS200	0		0		11:18433553-18434459	Unclassified_Cell_type_specific	3	chr11:18433600-18433990	NA	NA
cg24191264	cg24191264	0.931761780922635	0.0368636120885852	25.275921922235	5.87778993733067e-141	0.934813588791521	cg24191264	37	7	2627570		IQCE;IQCE	Body;Body	0		0				3	chr7:2627385-2627915	NA	NA
cg05614735	cg05614735	0.934841131646476	0.0293181181711024	31.8861233245151	4.15828196091514e-223	0.934806182759946	cg05614735	37	17	40936078	Island	WNK4	Body	0		0				3	chr17:40935520-40936215	NA	NA
cg04585209	cg04585209	0.936126471455826	0.0269912445821769	34.6825974847406	1.44157504513281e-263	0.934803031409769	cg04585209	37	11	6292311	Island	CCKBR	Body	0		0				NA		NA	NA
cg26909217	cg26909217	0.933879933086524	0.0362812448639816	25.7400190260185	4.16948231557822e-146	0.934745266900404	cg26909217	37	16	72974588		ZFHX3;ZFHX3	Body;Body	0		0				NA		NA	NA
cg03363289	cg03363289	0.934870873948546	0.0306512105437826	30.5002920720918	2.58274046611573e-204	0.934710073389079	cg03363289	37	9	124990165	Island	LHX6;LHX6	Body;Body	0		0				3	chr9:124988365-124990195	NA	NA
cg13273703	cg13273703	0.935122156261215	0.0344334822398728	27.1573507944072	2.07330415177263e-162	0.93468622788244	cg13273703	37	17	32911991	S_Shelf	TMEM132E	Body	0		0		17:32911888-32912468	Unclassified_Cell_type_specific	3	chr17:32911585-32912350	NA	NA		RDMR
cg24923931	cg24923931	0.929562055279999	0.0348859846593714	26.6457164490638	2.00641324236155e-156	0.934678552084012	cg24923931	37	19	40904691	Island	PRX;PRX	Body;Body	0		0		19:40904389-40905212	Unclassified_Cell_type_specific	3	chr19:40904665-40904975	NA	NA
cg01076129	cg01076129	0.930622136428473	0.0348138747927217	26.7313575972024	2.03418825078805e-157	0.934678295366389	cg01076129	37	6	49681334		CRISP2;CRISP2;CRISP2;CRISP2;CRISP2	TSS200;TSS200;TSS200;TSS200;TSS200	0		0				3	chr6:49681160-49681415	NA	NA
cg18540299	cg18540299	0.937342964924771	0.0333987152771998	28.0652401490624	2.60330042797573e-173	0.934665696746039	cg18540299	37	19	41314000	N_Shelf	EGLN2;EGLN2	3'UTR;3'UTR	0		0				NA		6	6	chr19:41303613-41318383
cg27565517	cg27565517	0.933579767854639	0.0339597710117787	27.4907556806208	2.26447171390611e-166	0.934655321259366	cg27565517	37	6	12292676		EDN1;EDN1	Body;Body	0		0		6:12292347-12293311	Unclassified	3	chr6:12292580-12292875	NA	NA
cg18407136	cg18407136	0.928910777525402	0.0441202212763434	21.0540824740484	2.09806503994543e-98	0.934640434270042	cg18407136	37	15	83681092	S_Shore	C15orf40;C15orf40;C15orf40;C15orf40;C15orf40;C15orf40;C15orf40	TSS1500;TSS1500;TSS1500;TSS1500;TSS1500;TSS1500;TSS1500	0		0		15:83679334-83681098	Promoter_Associated	3	chr15:83680580-83681170	NA	NA
cg02270332	cg02270332	0.940642217342158	0.0433184703307221	21.7145760263617	1.49415213977026e-104	0.934618271605751	cg02270332	37	6	106475062				0		0				NA		NA	NA
cg03549146	cg03549146	0.932487396192554	0.0383202123157344	24.3340874134372	8.54538071062238e-131	0.934600007550932	cg03549146	37	16	69966902		MIR140;WWP2;WWP2	TSS200;Body;Body	0		0				3	chr16:69966640-69967170	NA	NA
cg10237252	cg10237252	0.932210016921552	0.0424469164464668	21.9617841521477	6.68232173198554e-107	0.934590402833925	cg10237252	37	17	52977213	N_Shore	TOM1L1	TSS1500	0		0				3	chr17:52977020-52977715	NA	NA
cg04872848	cg04872848	0.933315376508429	0.038712305905504	24.1090101629863	2.0109681762431e-128	0.934573922751909	cg04872848	37	14	76045543	S_Shore	FLVCR2	1stExon	0		0		14:76043960-76045663	Promoter_Associated	3	chr14:76045100-76045770	NA	NA
cg03121508	cg03121508	0.931441615482212	0.0340325601437887	27.3691315477542	6.39375540666789e-165	0.934555182962719	cg03121508	37	6	28746317				0		0				NA		NA	NA
cg26329178	cg26329178	0.93488476931801	0.0184056194402638	50.7934423153874	0	0.934543147528513	cg26329178	37	10	100227782	Island	HPSE2;HPSE2;HPSE2;HPSE2	Body;Body;Body;Body	0		0		10:100226976-100228572	Promoter_Associated	3	chr10:100227545-100228115	NA	NA
cg21192468	cg21192468	0.934651034499609	0.0383480177487131	24.3728643452757	3.31829423005752e-131	0.934519558165319	cg21192468	37	9	139092501	Island	LHX3;LHX3	Body;Body	0		0		9:139092466-139092724	Unclassified_Cell_type_specific	3	chr9:139090965-139093875	NA	NA
cg13954206	cg13954206	0.932656228316216	0.0354436704187079	26.3137597573399	1.33460513195017e-152	0.934491586389413	cg13954206	37	12	110059808				0		0				3	chr12:110059565-110060295	NA	NA		RDMR
cg01348922	cg01348922	0.941551003023179	0.0399481596412623	23.5693211271403	7.95648935177304e-123	0.934480750443741	cg01348922	37	17	77707012	N_Shore	ENPP7	Body	0		0		17:77706505-77707700	Unclassified	3	chr17:77706900-77707455	NA	NA
cg05945230	cg05945230	0.93709545981581	0.0358983159084294	26.1041621619851	3.26994960275779e-150	0.934479748411142	cg05945230	37	17	12425767				0		0				NA		NA	6	chr17:12425717-12426889
cg17646820	cg17646820	0.919572491787493	0.0276136658662535	33.3013550696757	3.69050650237467e-243	0.934470359260987	cg17646820	37	3	66848679				0		0				3	chr3:66848605-66848990	NA	NA
cg20198183	cg20198183	0.906624710837071	0.0445518656593143	20.3498708173072	4.65499636788418e-92	0.934468901230643	cg20198183	37	10	49832794				0		0				NA		NA	NA
cg10758676	cg10758676	0.933230762265698	0.0272844391708357	34.2037729426093	2.12497871262099e-256	0.93445264882113	cg10758676	37	6	158010406	N_Shelf	ZDHHC14;ZDHHC14	Body;Body	0		0				NA		NA	NA
cg11866719	cg11866719	0.94782228390164	0.0339050218593978	27.9552181925204	5.69650674309604e-172	0.93444866363454	cg11866719	37	14	60336433	N_Shore	RTN1	Body	0		0				NA		6	NA
cg22744079	cg22744079	0.924841860601829	0.0374268980398148	24.7106201432452	8.22318917131275e-135	0.934442613963706	cg22744079	37	4	155410860	Island	DCHS2;DCHS2	1stExon;1stExon	0		0				3	chr4:155410745-155411355	NA	NA
cg14912575	cg14912575	0.935982582770351	0.0320563705504365	29.1980210703425	2.05470713178214e-187	0.934430062499257	cg14912575	37	14	70038236	Island	C14orf162	TSS1500	0		0				NA		6	6	chr14:70038040-70042251
cg20607287	cg20607287	0.934727533859852	0.0409705848541582	22.8146006991888	3.28438372404175e-115	0.934416288203992	cg20607287	37	7	12443886	S_Shore	VWDE	TSS200	0		0				NA		6	6	chr7:12441213-12444865
cg08320524	cg08320524	0.933261319857541	0.0365708870933785	25.5192420537843	1.20569599162545e-143	0.934399938285624	cg08320524	37	21	39644354		KCNJ15;KCNJ15;KCNJ15	5'UTR;5'UTR;TSS200	0		0				3	chr21:39644225-39644495	NA	NA
cg01856384	cg01856384	0.934662808117281	0.0455621019848255	20.5140405600376	1.61320093482463e-93	0.934398907746342	cg01856384	37	6	41376904	Island			0		0				3	chr6:41376645-41377015	NA	NA		RDMR
cg03115019	cg03115019	0.928909044283609	0.0386887153005586	24.0098188080749	2.19597417481271e-127	0.93439281206508	cg03115019	37	17	80708279	Island	FN3K	Body	0		0				3	chr17:80708220-80708815	NA	NA
cg17674726	cg17674726	0.922319502054711	0.0512777020154997	17.9867557593732	2.47425869860195e-72	0.934390312949833	cg17674726	37	2	231743193		ITM2C;ITM2C;ITM2C	3'UTR;3'UTR;3'UTR	0		0				3	chr2:231742980-231743395	NA	NA
cg03003335	cg03003335	0.929645800094084	0.040114046033852	23.1750693836658	8.12530950908425e-119	0.934367887380406	cg03003335	37	1	1229351	Island	ACAP3	Body	0		0		1:1229152-1229412	Unclassified_Cell_type_specific	3	chr1:1227965-1229555	NA	NA
cg06707910	cg06707910	0.939033351163394	0.0373228820792518	25.1597223700313	1.10617016658977e-139	0.934344719131905	cg06707910	37	22	17640812	S_Shore	CECR5;CECR4;CECR4;CECR5	Body;Body;Body;TSS1500	0		0		22:17639365-17641050	Promoter_Associated	3	chr22:17640365-17641135	NA	NA		DMR
cg23174406	cg23174406	0.930188986521696	0.0445105546399324	20.8981666044481	5.56413065588976e-97	0.93433410328419	cg23174406	37	12	97304436	S_Shelf	NEDD1;NEDD1;NEDD1;NEDD1	Body;Body;Body;5'UTR	0		0				3	chr12:97304400-97304570	NA	NA
cg26092675	cg26092675	0.935620260879457	0.0410578975458117	22.7878268690088	6.05463812851099e-115	0.934308606409459	cg26092675	37	6	26225258	N_Shore	HIST1H3E	TSS200	0		0				3	chr6:26225120-26225390	NA	NA
cg17330251	cg17330251	0.933645372012534	0.0357865342036802	26.0892928803516	4.82293314191081e-150	0.934307757392618	cg17330251	37	7	94953956	Island	PON1	TSS200	0		0		7:94953742-94954273	Unclassified_Cell_type_specific	3	chr7:94953645-94954050	NA	NA
cg02489685	cg02489685	0.852580796427638	0.106556888112087	8.00117957208743	1.2323291426708e-15	0.934295191648583	cg02489685	37	1	230333950		GALNT2	Body	0		0				NA		NA	NA
cg24010531	cg24010531	0.934183491843485	0.0392918101727695	23.775526954238	5.98398199272757e-125	0.934294124020362	cg24010531	37	19	28400281	Island			0		0				3	chr19:28400205-28400375	NA	NA
cg26485771	cg26485771	0.930212334331646	0.0520156639832357	17.8833117391609	1.59099585171564e-71	0.934292604309134	cg26485771	37	11	116046166				0		0				NA		3	NA
cg08265926	cg08265926	0.943285939848783	0.0357066543763612	26.4176511724174	8.59092191154872e-154	0.934269117393201	cg08265926	37	16	81039227	N_Shore	CENPN;CENPN;CENPN;C16orf61	TSS1500;TSS1500;TSS1500;5'UTR	0		0				3	chr16:81039025-81039235	NA	NA
cg17466567	cg17466567	0.926310225142636	0.0397985184614778	23.2749926618308	7.94514525849268e-120	0.93425934639321	cg17466567	37	3	185826590	Island	ETV5	5'UTR	1	high-CpG:187309030-187309658	0				NA		6	6	chr3:185824744-185828514
cg01156747	cg01156747	0.925793226468638	0.0325256683585027	28.4634651089844	3.32038364314204e-178	0.93422461931742	cg01156747	37	7	120659	Island			0		0				3	chr7:120560-121055	NA	NA
cg00859178	cg00859178	0.952660911472244	0.0293899141678968	32.4145523539111	1.7119292064669e-230	0.934224050068121	cg00859178	37	1	162467208	N_Shore	UHMK1	TSS1500	0		0		1:162467201-162468564	Promoter_Associated	NA		6	6	chr1:162466921-162468833
cg24460126	cg24460126	0.931922427304837	0.0371823406106379	25.0635762031133	1.24175311544195e-138	0.934222138540552	cg24460126	37	1	179713828	Island	FAM163A	5'UTR	0		0				NA		6	6	chr1:179711443-179715292
cg12935478	cg12935478	0.946801013051957	0.0196203939355071	48.255963471688	0	0.934217358223364	cg12935478	37	21	44898206		C21orf84	TSS200	0		0				3	chr21:44897725-44898375	NA	NA
cg09100271	cg09100271	0.933965568688321	0.0405904503875223	23.0094901577004	3.74551513177474e-117	0.934216805017411	cg09100271	37	8	48675911	N_Shore			0		0				3	chr8:48675540-48676275	NA	NA
cg04727522	cg04727522	0.932675527244866	0.0454247065666461	20.5323401677117	1.10712499531865e-93	0.934206069729412	cg04727522	37	18	77793182	N_Shore	C18orf22	TSS1500	0		0		18:77793119-77795128	Promoter_Associated	NA		6	6	chr18:77792745-77796458
cg13988338	cg13988338	0.912238283724437	0.0545134603702328	16.7341841359711	7.38622589334151e-63	0.934135011980022	cg13988338	37	13	112986154	S_Shore			0		0				3	chr13:112986025-112986355	NA	NA
cg05090351	cg05090351	0.931950929537679	0.036495107129258	25.5363253555307	7.79027438212144e-144	0.93412210250591	cg05090351	37	10	126851162	Island			0		0				3	chr10:126850645-126851170	NA	NA
cg16684184	cg16684184	0.928421152499669	0.0405326568294151	22.9055094120033	4.09441670227295e-116	0.934121015230787	cg16684184	37	5	135415129	Island			0		0		5:135415053-135416202	Unclassified_Cell_type_specific	3	chr5:135415105-135415415	NA	NA		RDMR
cg27380997	cg27380997	0.933913940745767	0.0338507132789278	27.5891953309927	1.4998062880166e-167	0.934101729473405	cg27380997	37	15	89960278	S_Shore			0		0		15:89959427-89960576	Unclassified	3	chr15:89960160-89960415	NA	NA		RDMR
cg19431051	cg19431051	0.936732721290646	0.0447545383711001	20.9304520923298	2.82801584414023e-97	0.934089560267441	cg19431051	37	11	60414767	Island	C11orf64	Body	0		0				NA		NA	NA
cg14943796	cg14943796	0.933860933356625	0.0434526005002478	21.4914854946667	1.87030863950034e-102	0.93408555082611	cg14943796	37	17	79377272	N_Shore	BAHCC1	Body	0		0		17:79376773-79377339	Promoter_Associated	3	chr17:79376345-79377275	NA	NA		RDMR
cg27509642	cg27509642	0.930800279375806	0.0327733683190222	28.4011173436682	1.95887928956809e-177	0.934080667890429	cg27509642	37	12	130422792				0		0				NA		NA	NA
cg04398451	cg04398451	0.935301654694437	0.0369988423606277	25.2792140245377	5.40775836620659e-141	0.934046462586195	cg04398451	37	17	18023971	Island	MYO15A	Body	0		0				3	chr17:18022865-18024015	NA	NA
cg13900767	cg13900767	0.953603122615809	0.0223462104054969	42.6740420550785	0	0.934036505763927	cg13900767	37	9	139551542	Island			0		1	chr9:139551445-139551445			3	chr9:139551380-139551610	NA	NA
cg01231141	cg01231141	0.928707971995613	0.0337688498705937	27.5019130220464	1.6655423286475e-166	0.934025070180168	cg01231141	37	5	178692691		ADAMTS2;ADAMTS2	Body;Body	0		1	chr5:178692524-178692524			3	chr5:178692105-178693175	NA	NA
cg07629776	cg07629776	0.938339964118306	0.0402865449020195	23.2916465385759	5.38755084006007e-120	0.934017957450069	cg07629776	37	10	13972210		FRMD4A	Body	0		0		10:13972099-13972422	Unclassified_Cell_type_specific	3	chr10:13972140-13972430	NA	NA
cg08240917	cg08240917	0.932781967665244	0.061333071625913	15.2084665407683	3.10736862349186e-52	0.934014486426649	cg08240917	37	2	169071559		STK39	Body	0		0				NA		NA	NA
cg07594247	cg07594247	0.942971549173237	0.0422187207602265	22.3353889505244	1.67464656598746e-110	0.934003934529634	cg07594247	37	2	113993304	Island	PAX8;PAX8;PAX8;PAX8;PAX8;LOC440839;LOC654433	Body;Body;Body;Body;Body;Body;TSS1500	1	high-CpG:113709553-113709929	0		2:113992698-113993498	Unclassified_Cell_type_specific	3	chr2:113992945-113993455	NA	NA
cg14799488	cg14799488	0.931481780286518	0.0351425494301078	26.505811200154	8.30702907223393e-155	0.933995979616674	cg14799488	37	5	537809	S_Shore			0		0				NA		6	NA
cg08706567	cg08706567	0.933139533675069	0.0270396401783719	34.5100573646485	5.66779157611704e-261	0.933995002615089	cg08706567	37	1	43814983	Island	MPL	Body	0		0		1:43814113-43815654	Unclassified_Cell_type_specific	3	chr1:43814485-43815315	NA	NA
cg10414006	cg10414006	0.9228358867595	0.0499811081885895	18.4636939876851	4.0469334694828e-76	0.933986629148466	cg10414006	37	16	34984121				0		0				3	chr16:34984085-34984615	NA	NA
cg04505845	cg04505845	0.932152886176004	0.0405787516006878	22.9714530242031	8.99527166542813e-117	0.933984687238307	cg04505845	37	6	170553549				0		0		6:170553340-170553922	Unclassified_Cell_type_specific	3	chr6:170552885-170553615	NA	NA
cg21760666	cg21760666	0.934196974749535	0.0398003634649567	23.472071444073	7.86877870922061e-122	0.933977567385989	cg21760666	37	15	89960644	S_Shore			0		0				3	chr15:89960640-89960895	NA	NA		RDMR
cg21918548	cg21918548	0.929342240512344	0.0394706927007215	23.5451211246505	1.4084801284418e-122	0.933976755000767	cg21918548	37	8	145956024	S_Shore	ZNF251	Body	0		0		8:145955019-145956512	Unclassified	3	chr8:145955965-145956215	NA	NA
cg24886391	cg24886391	0.944202117809651	0.0786789535615299	12.0006949135546	3.52325723839518e-33	0.933974951787057	cg24886391	37	12	132666527	S_Shelf			0		0				NA		6	NA
cg23371584	cg23371584	0.930311077808731	0.031041963557517	29.9694662061237	2.4540267891541e-197	0.93395993702169	cg23371584	37	1	203275927	S_Shore	BTG2	Body	0		0		1:203275725-203276175	Promoter_Associated	3	chr1:203274765-203276655	NA	NA
cg26188685	cg26188685	0.926863311693791	0.037963497630383	24.4145921621301	1.19703653103727e-131	0.933941755751876	cg26188685	37	15	50540269		HDC	Body	0		0		15:50539956-50540701	Unclassified_Cell_type_specific	3	chr15:50540025-50540430	NA	NA
cg26743024	cg26743024	0.929823517890818	0.0315904643077305	29.4336768473289	2.03688052394533e-190	0.933936480424816	cg26743024	37	17	64960282	N_Shore	CACNG4	TSS1500	0		0				3	chr17:64960025-64960895	NA	NA
cg14762436	cg14762436	0.950773590010486	0.0341173344260135	27.8677571388915	6.56374737008207e-171	0.933930990064595	cg14762436	37	7	24917750		OSBPL3;OSBPL3;OSBPL3;OSBPL3	Body;Body;Body;Body	0		0		7:24917674-24917822	Unclassified_Cell_type_specific	3	chr7:24917445-24917970	NA	NA
cg09381666	cg09381666	0.934057283192578	0.0349021596576529	26.7621629250032	8.91371122086449e-158	0.933921354584116	cg09381666	37	16	88757816				0		0				NA		6	NA
cg00528572	cg00528572	0.920520167391838	0.041073419576541	22.4115785070301	3.0348729010795e-111	0.9338765986063	cg00528572	37	11	92703433	Island	MTNR1B	Body	0		0				3	chr11:92703365-92703595	NA	NA
cg19727817	cg19727817	0.93386418142745	0.0354733532282689	26.3257937702728	9.71850804353433e-153	0.933869172955716	cg19727817	37	5	140588381	N_Shore	PCDHB12;PCDHB12	5'UTR;1stExon	0		0				3	chr5:140588140-140588395	NA	NA		RDMR
cg15699243	cg15699243	0.941441893766523	0.0525976079817502	17.8989488284938	1.20168688066198e-71	0.933860684162689	cg15699243	37	13	51381934		DLEU7	Body	0		0				NA		NA	NA
cg02978505	cg02978505	0.937489984881007	0.0288306046613241	32.5171808185709	6.09649440498208e-232	0.933837368453845	cg02978505	37	16	85292322				0		0				3	chr16:85292165-85292650	NA	NA
cg13300085	cg13300085	0.911757365801752	0.0247744719523097	36.8022926000952	1.69677391020324e-296	0.933813387758428	cg13300085	37	2	204190630	N_Shelf			0		0				3	chr2:204190105-204190635	NA	NA
cg04118610	cg04118610	0.935067443346607	0.0449421222533721	20.8060366636657	3.81620595223284e-96	0.933811404720643	cg04118610	37	4	62707027		LPHN3	Body	0		0				NA		NA	NA
cg01046507	cg01046507	0.933891912560675	0.0341585755897404	27.3398962467619	1.42407156639522e-164	0.933797083134611	cg01046507	37	2	239064292	N_Shelf			0		0				3	chr2:239064040-239064795	NA	NA
cg07570687	cg07570687	0.933519397464098	0.0413123960623595	22.5965929464606	4.68127103482738e-113	0.933787824567079	cg07570687	37	10	102243282	S_Shore	WNT8B	3'UTR	0		0		10:102243239-102243372	Unclassified_Cell_type_specific	NA		NA	NA
cg12113013	cg12113013	0.939031179646808	0.0188356995756305	49.8537989457914	0	0.933777088930233	cg12113013	37	10	133208941				0		0				NA		NA	NA
cg16820615	cg16820615	0.931663148106859	0.0478399104435565	19.4746005891059	1.80325212207009e-84	0.933767993656259	cg16820615	37	13	114884918		RASA3	Body	0		0				3	chr13:114884680-114884995	NA	NA
cg05396897	cg05396897	0.921716509477663	0.048108868658542	19.1589728708785	8.14649996003959e-82	0.933757011962874	cg05396897	37	1	247611448	N_Shelf	NLRP3;NLRP3;NLRP3;NLRP3;NLRP3	Body;Body;Body;Body;Body	0		0				3	chr1:247611400-247612110	NA	NA
cg24126967	cg24126967	0.928355660899278	0.0447916345048374	20.7260947532293	2.01492624214548e-95	0.933734885969597	cg24126967	37	6	28945500				0		0		6:28944704-28945537	Unclassified_Cell_type_specific	3	chr6:28944980-28945850	NA	NA
cg19558933	cg19558933	0.933558858175637	0.0575578527341163	16.2194872433503	3.67247822468063e-59	0.933713647405223	cg19558933	37	11	134632242	Island			0		0		11:134632202-134632377	Unclassified_Cell_type_specific	3	chr11:134631965-134632935	NA	NA
cg17416722	cg17416722	0.931415938628757	0.0344188346155168	27.0612282209245	2.81766713441368e-161	0.933712684967085	cg17416722	37	6	32554385	S_Shelf	HLA-DRB1	Body	0		0				NA		5	6	chr6:32553395-32554995
cg18089426	cg18089426	0.935679187666475	0.0317792020007632	29.4431303732549	1.54157154316812e-190	0.933710696037823	cg18089426	37	14	101175970	Island			0		0				3	chr14:101175240-101176310	NA	NA
cg15949805	cg15949805	0.932396068507101	0.0341051533226882	27.338861657802	1.46498181660353e-164	0.933709191580462	cg15949805	37	7	63505714	N_Shore	ZNF727	TSS200	0		0				3	chr7:63505625-63505955	NA	NA
cg10835286	cg10835286	0.927221785522172	0.0373119411205052	24.8505373260413	2.5515127597765e-136	0.933684177807436	cg10835286	37	2	66657913	N_Shelf			0		0				3	chr2:66657820-66658350	NA	NA
cg18388270	cg18388270	0.933708079390347	0.0376531220636006	24.7976270815792	9.50919501654529e-136	0.933678985140546	cg18388270	37	1	149212246				0		0				NA		NA	NA
cg23480021	cg23480021	0.938206824702356	0.0322649528890208	29.0782022192759	6.77301114556366e-186	0.933678878964788	cg23480021	37	3	22412746	N_Shore			0		0				NA		NA	NA		CDMR
cg09756125	cg09756125	0.935362058761506	0.0331435815236552	28.2215142649541	3.18461042166837e-175	0.933677127639598	cg09756125	37	7	158250978	S_Shore	PTPRN2;PTPRN2;PTPRN2	Body;Body;Body	0		0				NA		NA	NA
cg04811114	cg04811114	0.93339378260923	0.0308288136407934	30.2766688814176	2.32566893524231e-201	0.933677067515479	cg04811114	37	1	202172778		LGR6;LGR6	TSS200;Body	0		0				3	chr1:202172680-202172950	NA	NA
cg00523161	cg00523161	0.942296469801783	0.0430537419415878	21.8865173456984	3.49194933693205e-106	0.9336751319501	cg00523161	37	2	11888753	S_Shore	LPIN1	5'UTR	0		0		2:11888714-11888960	Promoter_Associated	3	chr2:11888680-11888990	NA	NA
cg10665071	cg10665071	0.92979031552551	0.0582678734545954	15.9571691980494	2.53993100260836e-57	0.933670392970613	cg10665071	37	7	157198699	N_Shelf	DNAJB6	Body	0		0				3	chr7:157198605-157199055	NA	NA
cg21012647	cg21012647	0.934305304976828	0.0145693124583415	64.1283044514503	0	0.933666903726724	cg21012647	37	2	201981814	N_Shore	CFLAR;CFLAR	5'UTR;5'UTR	0		0		2:201980705-201982415	Promoter_Associated	3	chr2:201980785-201981935	NA	NA
cg05723825	cg05723825	0.934299181245656	0.0371501620937794	25.1492625762217	1.43969181256203e-139	0.933664027625531	cg05723825	37	2	95537475	Island	TEKT4	1stExon	0		0				3	chr2:95536745-95537570	NA	NA
cg18557149	cg18557149	0.933583987531188	0.0363325528360714	25.6955241142405	1.31159204166608e-145	0.933658181341567	cg18557149	37	7	56515666	Island	LOC650226	Body	0		0				3	chr7:56515505-56515855	NA	NA
cg27137258	cg27137258	0.944907913785703	0.0354160387605407	26.6802258766015	7.98463624599707e-157	0.933636434512287	cg27137258	37	16	2892782	Island	TMPRSS8	TSS200	0		0		16:2892264-2893036	Promoter_Associated	3	chr16:2892485-2892835	NA	NA
cg04995300	cg04995300	0.920241430470997	0.039393101482226	23.3604716522817	1.07867388248757e-120	0.933621559208087	cg04995300	37	3	66848608				0		0				3	chr3:66848605-66848990	NA	NA
cg17820828	cg17820828	0.934536811381065	0.0449453249331286	20.7927479169748	5.03438089810095e-96	0.933617036517167	cg17820828	37	11	2813298	Island	KCNQ1;KCNQ1	Body;Body	0		0		11:2812612-2813632	Unclassified_Cell_type_specific	3	chr11:2812705-2813555	NA	NA
cg00093095	cg00093095	0.92539384794949	0.042030706077719	22.0170902253782	1.97547967872145e-107	0.933613933409965	cg00093095	37	17	76481380		DNAH17	Body	0		0		17:76480233-76481684	Unclassified_Cell_type_specific	3	chr17:76481245-76482155	NA	NA
cg15594585	cg15594585	0.937603088238389	0.039771705712093	23.5746260174429	7.01967474585294e-123	0.933608632023917	cg15594585	37	1	227746882	N_Shore			0		0				3	chr1:227746005-227746955	NA	NA
cg27354893	cg27354893	0.913337839506162	0.033899142331155	26.9428008114163	6.9273459072072e-160	0.933603907463152	cg27354893	37	11	259533				0		0				NA		NA	NA
cg14409029	cg14409029	0.934967623565441	0.0368888342297347	25.3455454228423	1.00623608257269e-141	0.933593044664518	cg14409029	37	11	19138243	N_Shore	ZDHHC13;ZDHHC13	TSS1500;TSS1500	0		0		11:19137953-19139443	Promoter_Associated	NA		6	6	chr11:19137710-19139979
cg11548732	cg11548732	0.931071590930699	0.0320045965230678	29.0918084300677	4.5573546910311e-186	0.933589517994801	cg11548732	37	2	160465499		BAZ2B	5'UTR	0		0				NA		4	NA
cg08111158	cg08111158	0.922111062573229	0.0291389044790047	31.6453579522055	8.78461224271108e-220	0.933586833611563	cg08111158	37	1	227746191	Island			0		0				3	chr1:227746005-227746955	NA	NA
cg06321045	cg06321045	0.923766606083092	0.0389282338270057	23.7299901708422	1.76833025007867e-124	0.933576869171007	cg06321045	37	6	31088343		CDSN;PSORS1C1	TSS200;5'UTR	0		0				3	chr6:31088120-31088430	NA	NA
cg10104336	cg10104336	0.934792597551192	0.0332444287198297	28.1187745901498	5.77520833627527e-174	0.933576346912354	cg10104336	37	12	19925091				0		0				3	chr12:19924780-19925230	NA	NA
cg15954887	cg15954887	0.928685657484583	0.0629008172083946	14.7642860411143	2.48944517090976e-49	0.93357588049871	cg15954887	37	6	26330553				0		0				3	chr6:26330380-26330750	NA	NA
cg16582469	cg16582469	0.934051118528638	0.031713584781027	29.4527132450647	1.16216198142912e-190	0.93356579651943	cg16582469	37	16	88910141	S_Shore	GALNS	Body	0		0				NA		6	NA
cg26267481	cg26267481	0.931441404848539	0.0556672751863064	16.7322974176696	7.62398937650079e-63	0.933564989413355	cg26267481	37	5	33440240	N_Shore	TARS	TSS1500	0		0		5:33440156-33442110	Promoter_Associated	3	chr5:33440080-33440390	NA	NA
cg16177250	cg16177250	0.935868334912832	0.0401518560790204	23.3082209965837	3.65903101687742e-120	0.933552571788721	cg16177250	37	7	102087731		ORAI2;ORAI2	3'UTR;3'UTR	0		0				NA		NA	4	chr7:102086790-102089058
cg22157087	cg22157087	0.931297616201462	0.041490813670966	22.4458749733596	1.40413346670852e-111	0.933552520121149	cg22157087	37	6	152012887		ESR1	5'UTR	0		0		6:152012360-152012941	Unclassified_Cell_type_specific	NA		NA	6	chr6:152010154-152013073
cg19584649	cg19584649	0.940677403873482	0.0325982635963093	28.8566721075285	4.17861374610271e-183	0.933543779655993	cg19584649	37	7	158607898		ESYT2	Body	0		0				3	chr7:158607345-158608470	NA	NA
cg11309454	cg11309454	0.932439821358563	0.0394467310027253	23.6379491444841	1.57022670794902e-123	0.933506409943621	cg11309454	37	1	89459529	S_Shore	CCBL2;CCBL2;RBMXL1;RBMXL1	TSS1500;TSS1500;TSS1500;TSS1500	0		0				3	chr1:89459380-89459635	NA	NA
cg01993818	cg01993818	0.918000733183228	0.0469054838354824	19.5712880055357	2.71726798538745e-85	0.9334894928525	cg01993818	37	14	34270437	Island	NPAS3;NPAS3;NPAS3;NPAS3	3'UTR;3'UTR;3'UTR;3'UTR	0		0				3	chr14:34270005-34270755	NA	NA
cg25817165	cg25817165	0.908778470782461	0.0444635283727582	20.4387394352458	7.56684111864698e-93	0.933453145811086	cg25817165	37	18	72167213	S_Shelf	CNDP2;CNDP2	1stExon;Body	0		0		18:72165931-72167435	Promoter_Associated	3	chr18:72166920-72167215	NA	NA
cg23548151	cg23548151	0.936730009553968	0.0398977846140887	23.4782461887167	6.80520437742446e-122	0.933444243660446	cg23548151	37	12	130823838	Island	PIWIL1	5'UTR	0		0				3	chr12:130823305-130824915	NA	NA
cg15576576	cg15576576	0.933594355619263	0.0353619784460432	26.4010781253029	1.33166543179479e-153	0.933437615754674	cg15576576	37	19	54040818	Island	ZNF331;ZNF331	TSS1500;5'UTR	0		0		19:54040740-54041825	Promoter_Associated	3	chr19:54040745-54041815	NA	NA
cg26187194	cg26187194	0.935002813099618	0.0432165029437083	21.6353186725337	8.35699674298867e-104	0.933435320925791	cg26187194	37	10	131989784	S_Shore			0		0				3	chr10:131989725-131989975	NA	NA
cg16324184	cg16324184	0.931701737012755	0.0493172567523574	18.8920024828473	1.32714619645772e-79	0.933431915438057	cg16324184	37	10	3165537		PFKP	Body	0		0				NA		6	6	chr10:3164269-3186002
cg27422857	cg27422857	0.933742124529843	0.033281787754123	28.0556480747994	3.40852236220323e-173	0.93341549613615	cg27422857	37	2	105853526	Island			0		0		2:105853234-105855225	Promoter_Associated	3	chr2:105853505-105853795	NA	NA
cg26964592	cg26964592	0.93271340368018	0.0382805264550566	24.3652188215132	3.99913321997266e-131	0.933404420079676	cg26964592	37	6	32904621		HLA-DMB	Body	0		0				NA		NA	6	chr6:32901252-32905429
cg05030953	cg05030953	0.942210968900914	0.0311532221262745	30.2444146894924	6.17865494766645e-201	0.93338307024782	cg05030953	37	6	31241000	S_Shore	HLA-C	TSS1500	0		1	chr6:31240851-31240851			NA		6	6	chr6:31233037-31241452
cg26114124	cg26114124	0.946880237014782	0.0511095519612204	18.526482833057	1.26275879718893e-76	0.933377122212031	cg26114124	37	12	9217669	Island	LOC144571	TSS200	0		0		12:9216521-9217888	Unclassified	3	chr12:9217065-9218015	NA	NA
cg07123730	cg07123730	0.947691340158329	0.0271092480181754	34.9582304726029	9.7094936822094e-268	0.933372832715829	cg07123730	37	8	144502809	N_Shore			0		0		8:144502651-144502883	Unclassified_Cell_type_specific	3	chr8:144502425-144502955	NA	NA
cg01895398	cg01895398	0.934340346005857	0.0413565539229847	22.5923162685607	5.15716707356576e-113	0.93337081573479	cg01895398	37	21	47038905				0		0				NA		6	NA		CDMR
cg18449964	cg18449964	0.933085773362433	0.0360449854863986	25.8867013197863	9.40210580264599e-148	0.933364913582027	cg18449964	37	18	72917101	Island	ZADH2	Body	0		0		18:72915995-72917644	Promoter_Associated_Cell_type_specific	3	chr18:72916180-72917310	NA	NA
cg15864601	cg15864601	0.93035281395559	0.0411540961566806	22.6065665593427	3.7348613133758e-113	0.933362478672146	cg15864601	37	17	259839	Island	C17orf97	TSS1500	0		0		17:259639-260248	Promoter_Associated	3	chr17:259725-260215	NA	NA
cg02447095	cg02447095	0.935291122550679	0.0446243779528468	20.9591968663176	1.54674834688708e-97	0.933333308179692	cg02447095	37	16	70748321		VAC14	Body	0		0				NA		NA	NA
cg09408571	cg09408571	0.935016846228127	0.0468152747538734	19.9724737522931	9.55994182933065e-89	0.933326750401443	cg09408571	37	1	101003634	N_Shore	GPR88	TSS200	0		0				NA		NA	NA
cg17221377	cg17221377	0.934716161029421	0.035555735689236	26.2887588432713	2.57832205612561e-152	0.933322450484344	cg17221377	37	15	101389272	N_Shore			0		0				NA		6	6	chr15:101389167-101391275
cg04863005	cg04863005	0.933865643984412	0.0468031609492337	19.9530464405461	1.41027915462726e-88	0.933305481587975	cg04863005	37	1	59043208	Island	TACSTD2	TSS200	0		0				3	chr1:59041980-59043255	NA	NA
cg13729816	cg13729816	0.933684558103867	0.0394899545092281	23.6435966996539	1.37364720572372e-123	0.93329876857376	cg13729816	37	19	52954722	Island			0		0				3	chr19:52954345-52955235	NA	NA
cg04255733	cg04255733	0.942179344402887	0.0395943977544918	23.7957740952381	3.69376610017743e-125	0.933296628827936	cg04255733	37	12	3333936		TSPAN9;TSPAN9	Body;Body	0		0				3	chr12:3333485-3333975	NA	NA
cg01812571	cg01812571	0.932330412234327	0.0308933147025775	30.1790345649294	4.46344628608838e-200	0.933291069919191	cg01812571	37	12	132970724	N_Shore			0		0				3	chr12:132970505-132971110	NA	NA
cg19344626	cg19344626	0.934416195043108	0.0423561929312136	22.0609108226653	7.50563411264484e-108	0.933270071686599	cg19344626	37	19	16830749		NWD1	TSS200	0		0				3	chr19:16830225-16830755	NA	NA
cg02490460	cg02490460	0.943503036438388	0.0436496104413084	21.6153827468181	1.2873082239566e-103	0.933266677199773	cg02490460	37	8	1365502	Island			0		0				NA		6	NA
cg06388647	cg06388647	0.93630534399812	0.0477002083947099	19.6289570949119	8.74921227253639e-86	0.933265457240294	cg06388647	37	2	121467863				0		0				NA		3	NA
cg03723497	cg03723497	0.917599570151734	0.0255743169575746	35.8797293266501	6.32663701511043e-282	0.933261236009216	cg03723497	37	5	118603908	N_Shore	TNFAIP8	TSS1500	0		0		5:118603257-118605363	Promoter_Associated	3	chr5:118603720-118604010	NA	NA
cg16978797	cg16978797	0.921963242993781	0.0653036558443673	14.1180953971554	2.9382555494608e-45	0.933256823264353	cg16978797	37	3	57113447	Island	ARHGEF3	TSS200	0		0		3:57113402-57113608	Promoter_Associated	3	chr3:57112225-57113895	NA	NA
cg12809365	cg12809365	0.941515497319325	0.0406045686351158	23.1874276458901	6.09807241934286e-119	0.933250577788266	cg12809365	37	8	72754272	Island	MSC	3'UTR	0		0		8:72754143-72754992	Unclassified_Cell_type_specific	3	chr8:72753880-72754810	NA	NA		RDMR
cg20067334	cg20067334	0.935810416492666	0.0351634596153676	26.6131497505918	4.78172291256892e-156	0.933247018059436	cg20067334	37	7	63387147	S_Shore			0		0		7:63385911-63387321	Promoter_Associated_Cell_type_specific	3	chr7:63386985-63387235	NA	NA
cg02696685	cg02696685	0.932810535401709	0.062609131710711	14.8989533940801	3.34782512321399e-50	0.933245338326871	cg02696685	37	19	605018	S_Shore	HCN2	Body	0		0				NA		6	6	chr19:605001-606107
cg19083407	cg19083407	0.921206065275391	0.0438542505880418	21.0060838555656	5.77017622840959e-98	0.933244039648598	cg19083407	37	2	113993142	N_Shore	PAX8;PAX8;PAX8;PAX8;PAX8;LOC440839;LOC654433	Body;Body;Body;Body;Body;Body;TSS1500	1	high-CpG:113709553-113709929	0		2:113992698-113993498	Unclassified_Cell_type_specific	3	chr2:113992945-113993455	NA	NA
cg09362608	cg09362608	0.95017382793303	0.0277661469635779	34.2205862837006	1.19488522224417e-256	0.933230471561113	cg09362608	37	4	6659805	N_Shore			0		0		4:6659732-6659835	Unclassified_Cell_type_specific	3	chr4:6659705-6661015	NA	NA
cg23012310	cg23012310	0.933196890646703	0.0319639964529281	29.1952507259528	2.22801871895844e-187	0.93320567159492	cg23012310	37	14	102050627	N_Shore			0		0				3	chr14:102050465-102051195	NA	NA
cg22829325	cg22829325	0.909481053129758	0.0421921388232806	21.5556992011964	4.6814516631667e-103	0.933201531397937	cg22829325	37	8	144120484		C8orf31	TSS200	0		0		8:144120151-144120944	Unclassified_Cell_type_specific	3	chr8:144120025-144121035	NA	NA
cg19089617	cg19089617	0.929344774190602	0.0246701445570962	37.6708280747907	0	0.933175897763805	cg19089617	37	2	42154188				0		0				3	chr2:42153645-42154355	NA	NA
cg23339629	cg23339629	0.934847140356278	0.0369159806788397	25.3236436677445	1.75409074881307e-141	0.933171507716659	cg23339629	37	10	71168951	Island	TACR2	Body	0		0		10:71167962-71169207	Unclassified	NA		6	6	chr10:71157675-71169426
cg12672189	cg12672189	0.929437743589844	0.0427904162328214	21.7206988250079	1.30774653002416e-104	0.933168040854096	cg12672189	37	6	32427868				0		1	chr6:32427743-32427743			3	chr6:32427620-32428070	NA	NA
cg01797371	cg01797371	0.940857972513987	0.0400337377153643	23.5016270327639	3.92545137333846e-122	0.933164905181971	cg01797371	37	3	195578240				0		0		3:195577564-195579202	Unclassified	3	chr3:195578125-195578350	NA	NA
cg01620164	cg01620164	0.931903842371135	0.0389724111715025	23.9118857252682	2.30406257443493e-126	0.933130085842369	cg01620164	37	2	164590272	N_Shelf	FIGN	Body	0		0				3	chr2:164589905-164590390	NA	NA
cg03887787	cg03887787	0.90917464092548	0.0480905587968942	18.9054705054539	1.02818344954264e-79	0.933120444149835	cg03887787	37	11	65647532		CTSW	Body	0		0		11:65647415-65647672	Unclassified_Cell_type_specific	NA		6	3	chr11:65647113-65647653
cg05275595	cg05275595	0.933906058843549	0.0385328544575545	24.2366176082876	9.1512857151715e-130	0.933117317550957	cg05275595	37	19	43857874		CD177	1stExon	0		0				3	chr19:43857705-43858035	NA	NA
cg01389428	cg01389428	0.935610455151012	0.0290971522199516	32.1547087522014	7.5901664801759e-227	0.933082344889032	cg01389428	37	16	11594557				0		0				NA		NA	NA
cg26315918	cg26315918	0.947187505956188	0.0387273094543705	24.4578701516094	4.15003972764016e-132	0.933080913288996	cg26315918	37	3	111793950		TMPRSS7;TMPRSS7	Body;Body	0		0		3:111793840-111794300	Unclassified_Cell_type_specific	3	chr3:111793820-111794355	NA	NA
cg22637837	cg22637837	0.936631532717087	0.0289661131628249	32.3354233773816	2.2239279653644e-229	0.933076891698704	cg22637837	37	5	140730092	N_Shore	PCDHGB1;PCDHGA2;PCDHGA1;PCDHGB1;PCDHGA3	1stExon;Body;Body;1stExon;Body	0		0		5:140729293-140730242	Unclassified	NA		6	6	chr5:140729378-140730568	RDMR
cg07586008	cg07586008	0.946366710583915	0.0347884131805626	27.2035032374711	5.90377566050723e-163	0.933074433364964	cg07586008	37	19	49636535	Island	PPFIA3	Body	0		0				NA		6	NA
cg16372632	cg16372632	0.92228365390335	0.0407043991203834	22.6580830041414	1.16126083801945e-113	0.933073938955594	cg16372632	37	16	55794595	N_Shore	CES4	Body	0		0				3	chr16:55794205-55794610	NA	NA
cg02082929	cg02082929	0.933225124848045	0.0508529698046448	18.3514380464522	3.21489881228043e-75	0.933065202654538	cg02082929	37	2	109068933	S_Shelf	GCC2;GCC2	Body;Body	0		0				NA		3	4	chr2:109068480-109069221
cg16496269	cg16496269	0.932511001425937	0.0372069359118803	25.0628270931653	1.26532508331351e-138	0.933017866386486	cg16496269	37	16	84541118	S_Shelf			0		0		16:84540939-84541186	Unclassified	3	chr16:84540985-84541235	NA	NA
cg25780675	cg25780675	0.936637643688837	0.0216950452152168	43.1728827664247	0	0.933009159949958	cg25780675	37	5	78111820		ARSB;ARSB	3'UTR;Body	0		0				NA		NA	NA
cg11935738	cg11935738	0.929931659524561	0.0416652297723479	22.319129514119	2.40934789765742e-110	0.93299518179664	cg11935738	37	6	29520752	N_Shore			0		0		6:29520150-29521356	Unclassified_Cell_type_specific	3	chr6:29520420-29521015	NA	NA
cg27154725	cg27154725	0.922878843851501	0.0572439533171934	16.1218572508044	1.79143395165725e-58	0.93299201888104	cg27154725	37	12	6170467	S_Shelf	VWF	Body	0		0				3	chr12:6170405-6170795	NA	NA
cg01883217	cg01883217	0.929786126854016	0.0524682335187055	17.7209344492708	2.89070428320462e-70	0.932988823715555	cg01883217	37	16	90015832	Island	DEF8;DEF8	5'UTR;5'UTR	0		0		16:90015519-90015921	Unclassified_Cell_type_specific	3	chr16:90015485-90016130	NA	NA
cg10616795	cg10616795	0.932386304671651	0.0330659402119063	28.1977859603073	6.22476803016925e-175	0.932988376246012	cg10616795	37	5	76464212				0		0				3	chr5:76464020-76464275	NA	NA
cg00918181	cg00918181	0.895177268851924	0.0524019765073384	17.0828913051889	1.99008375847962e-65	0.932987820241963	cg00918181	37	18	11947875	Island			0		0		18:11947179-11947937	Promoter_Associated	3	chr18:11947225-11948190	NA	NA
cg21159260	cg21159260	0.968446074784971	0.0276801480862644	34.9870265060301	3.54383371370474e-268	0.932981124418093	cg21159260	37	5	475889	N_Shore	SLC9A3	Body	0		0		5:474938-476033	Unclassified_Cell_type_specific	NA		6	6	chr5:475015-481788
cg25647784	cg25647784	0.924598276146683	0.0388084805849256	23.8246450830086	1.85523984599039e-125	0.932978426348705	cg25647784	37	17	40934907	N_Shore	WNK4	Body	0		0				NA		6	6	chr17:40931264-40935128
cg00260937	cg00260937	0.929898846448602	0.0406405177025837	22.8810777769566	7.17073401127105e-116	0.932969356995818	cg00260937	37	7	128520193		KCP	Body	0		0		7:128520007-128520656	Unclassified	3	chr7:128519240-128520395	NA	NA
cg07045469	cg07045469	0.951395048367167	0.0314548694554768	30.2463518315926	5.82667835904869e-201	0.932969222809668	cg07045469	37	7	48494579	Island	ABCA13	Body	0		0				3	chr7:48494360-48494830	NA	NA
cg11247378	cg11247378	0.933441902569423	0.036190644846505	25.7923534252683	1.08037580858696e-146	0.932963059593802	cg11247378	37	22	39784982	Island			0		0		22:39784740-39785114	Promoter_Associated	3	chr22:39784500-39785075	NA	NA
cg02799582	cg02799582	0.933112077090677	0.0418135629910877	22.3160144781148	2.58316448548227e-110	0.932959702674419	cg02799582	37	2	121984519	S_Shore	TFCP2L1	Body	0		0				NA		NA	NA
cg17840408	cg17840408	0.92913497720421	0.0368875044868822	25.1883392527848	5.37604702904741e-140	0.932957224148314	cg17840408	37	11	396686	Island	PKP3	Body	0		0		11:396167-397690	Unclassified	3	chr11:395825-396935	NA	NA
cg10938446	cg10938446	0.914217261708196	0.057510007165751	15.8966640201123	6.68300269512313e-57	0.932920127298906	cg10938446	37	2	113875723		IL1RN;IL1RN;IL1RN	5'UTR;Body;Body	0		0				NA		NA	6	chr2:113874848-113876326
cg08350549	cg08350549	0.933649549581864	0.0230574469827241	40.4923212132463	0	0.932916714638064	cg08350549	37	3	99591722	N_Shelf	C3orf26;FILIP1L;MIR548G;FILIP1L;FILIP1L	Body;Body;Body;5'UTR;Body	0		0		3:99591620-99591976	Unclassified_Cell_type_specific	3	chr3:99591460-99591790	NA	NA
cg16558432	cg16558432	0.934732966942817	0.0681434852498315	13.7171288424102	8.01780478447284e-43	0.932906024719482	cg16558432	37	17	5403805	Island	LOC728392;LOC728392	1stExon;3'UTR	0		0		17:5402865-5404850	Unclassified	3	chr17:5403140-5404255	NA	NA		DMR
cg10553204	cg10553204	0.931857024416338	0.0363588645754302	25.629431372454	7.17005205204092e-145	0.932884122131191	cg10553204	37	2	20871195	Island	GDF7	3'UTR	0		0		2:20870838-20871200	Unclassified_Cell_type_specific	3	chr2:20869225-20871835	NA	NA
cg09076339	cg09076339	0.931952187587253	0.0299989372918938	31.066173395385	6.90006344840386e-212	0.9328829432508	cg09076339	37	1	226830923	S_Shore	ITPKB	Body	0		0		1:226830473-226831292	Unclassified	3	chr1:226830885-226832575	NA	NA
cg14601038	cg14601038	0.932850731403944	0.0391282982852162	23.8408203853936	1.26091291456013e-125	0.932864674098235	cg14601038	37	2	1481097	Island	TPO;TPO;TPO;TPO	Body;Body;Body;Body	0		0				3	chr2:1480780-1482255	NA	NA
cg12440927	cg12440927	0.931012130798063	0.0335339038649814	27.7633088752991	1.20372512138821e-169	0.932858700280382	cg12440927	37	7	157791721		PTPRN2;PTPRN2;PTPRN2	Body;Body;Body	0		0				3	chr7:157791585-157792495	NA	NA
cg09120722	cg09120722	0.930170372190812	0.0390308761039331	23.8316549624434	1.56939213365674e-125	0.932856345746413	cg09120722	37	4	186549051	S_Shelf	SORBS2;SORBS2;SORBS2;SORBS2;SORBS2;SORBS2;SORBS2;SORBS2	Body;Body;Body;Body;Body;Body;Body;Body	0		0				NA		NA	NA
cg14815891	cg14815891	0.933930852658111	0.0339408880681143	27.5163941139033	1.1176890279892e-166	0.932853309326873	cg14815891	37	20	29611903	Island	FRG1B	Body	1	high-CpG:28225511-28225662	0		20:29611135-29612301	Promoter_Associated	3	chr20:29611065-29612370	NA	NA
cg00158683	cg00158683	0.94153701070701	0.0532696763586361	17.6749151687753	6.54387734496309e-70	0.932823175800507	cg00158683	37	3	48632625	Island	COL7A1	TSS200	0		0		3:48632459-48633150	Unclassified_Cell_type_specific	3	chr3:48631785-48633895	NA	NA
cg25478299	cg25478299	0.956960144999789	0.0670313430386675	14.2763086881276	3.07461267623635e-46	0.93282186103672	cg25478299	37	11	102638669				0		0				3	chr11:102638400-102639015	NA	NA
cg07004744	cg07004744	0.922112770318682	0.0401818234452014	22.948504852604	1.52500736827296e-116	0.932804466107722	cg07004744	37	8	641479	S_Shelf	ERICH1	Body	0		0				3	chr8:641265-641570	NA	NA
cg12587921	cg12587921	0.931050503131174	0.0413366602285182	22.5236024870931	2.43727169338431e-112	0.932785130035276	cg12587921	37	12	120535099	N_Shore	RAB35;RAB35	Body;Body	0		0				3	chr12:120534820-120535135	NA	NA
cg24803719	cg24803719	0.92873499539492	0.0329127468285446	28.2180943521081	3.50769849209873e-175	0.932783330716452	cg24803719	37	17	45855879	Island			0		0				3	chr17:45855505-45855955	NA	NA
cg22485363	cg22485363	0.928710120223706	0.048017819133996	19.3409475268357	2.42969472164739e-83	0.932782254070264	cg22485363	37	1	872385	S_Shore	SAMD11	Body	0		0				3	chr1:872365-872795	NA	NA
cg17902632	cg17902632	0.933205534294251	0.0567251076608149	16.4513664720446	8.19972042556601e-61	0.932782084895705	cg17902632	37	7	135485843				0		0		7:135485166-135486637	Unclassified	NA		6	6	chr7:135484438-135488353
cg07099606	cg07099606	0.933716390621741	0.0725267876466679	12.874089986869	6.29769607937871e-38	0.932780376938859	cg07099606	37	12	133051136	Island			0		0		12:133050806-133051289	Unclassified_Cell_type_specific	3	chr12:133050865-133051270	NA	NA
cg04017479	cg04017479	0.931824710478643	0.0549387672430843	16.9611506999357	1.59196040427318e-64	0.932778955468608	cg04017479	37	8	144162802	N_Shelf			0		0				3	chr8:144162545-144163175	NA	NA
cg22325292	cg22325292	0.930111211288907	0.0456811921399877	20.3609224653908	3.71522820864337e-92	0.932774569882696	cg22325292	37	17	80708367	Island	FN3K	Body	0		0				3	chr17:80708220-80708815	NA	NA
cg00808935	cg00808935	0.887974590895934	0.0492958393007182	18.0131752190899	1.5356175993496e-72	0.93274789896547	cg00808935	37	16	85215140				0		0				3	chr16:85215040-85215330	NA	NA
cg17771569	cg17771569	0.931498406334988	0.0345580025211307	26.9546367954981	5.03329150279114e-160	0.932742054442235	cg17771569	37	19	1789618	Island	ATP8B3	Body	0		0				3	chr19:1789440-1790375	NA	NA
cg04391064	cg04391064	0.911742711457149	0.0379190227784679	24.0444675165752	9.53781348337697e-128	0.932727142952062	cg04391064	37	7	43797839	Island	BLVRA	TSS1500	0		0				3	chr7:43797485-43798355	NA	NA		RDMR
cg22582617	cg22582617	0.933421020878837	0.0442244835093991	21.1064312527348	6.94208835850391e-99	0.932726002105011	cg22582617	37	15	97307936				0		0				3	chr15:97307725-97308095	NA	NA
cg16414030	cg16414030	0.931408752447848	0.0413811645111363	22.5080362877945	3.462717312759e-112	0.932703357000103	cg16414030	37	3	133502952	Island			0		0				3	chr3:133502565-133503275	NA	NA
cg08334034	cg08334034	0.932739173740185	0.0347896728344403	26.8108061314337	2.41765786461859e-158	0.932672872901039	cg08334034	37	15	93615039	N_Shore	RGMA;RGMA;RGMA;RGMA;RGMA;RGMA	Body;Body;Body;Body;Body;Body	0		0				3	chr15:93614540-93615055	NA	NA
cg21010995	cg21010995	0.937332325679757	0.0413192955104101	22.6850993972926	6.28647039182029e-114	0.932651166462016	cg21010995	37	1	5927942		NPHP4	Body	0		0				NA		6	NA
cg25231776	cg25231776	0.929358517687031	0.0302404952854177	30.7322518667602	2.11129570714744e-207	0.9326420549923	cg25231776	37	8	10480438		RP1L1	Body	0		0				NA		NA	NA
cg01303183	cg01303183	0.914347370683147	0.0592908418054296	15.4213929645947	1.17541447810101e-53	0.932637740173131	cg01303183	37	16	8714793	N_Shore	C16orf68	TSS1500	0		0				3	chr16:8714340-8714955	NA	NA
cg11342941	cg11342941	0.943852141478018	0.0484460240835647	19.4825511346393	1.5439134894896e-84	0.932628467702463	cg11342941	37	6	161561121		AGPAT4	Body	0		0				3	chr6:161560680-161561595	NA	NA
cg18178197	cg18178197	0.932610294701026	0.0329201361142589	28.3294786954747	1.49834080678036e-176	0.932626894089445	cg18178197	37	22	50098317	Island			0		0				3	chr22:50098120-50098715	NA	NA
cg23628563	cg23628563	0.92645982837899	0.0419119293842757	22.1049195775409	2.83439229079967e-108	0.932592641120807	cg23628563	37	7	112262597				0		0				NA		NA	NA
cg13620366	cg13620366	0.902052309173492	0.11920057280259	7.56751656443295	3.80426679209589e-14	0.932554827527942	cg13620366	37	9	138839624		UBAC1	Body	0		0				NA		NA	6	chr9:138835023-138845176
cg27473416	cg27473416	0.920857028448022	0.042556250403025	21.638584690313	7.78564882029595e-104	0.932550655926281	cg27473416	37	1	180922916	Island			0		0		1:180922765-180924106	Unclassified_Cell_type_specific	3	chr1:180922465-180923710	NA	NA
cg11266682	cg11266682	0.936254334691813	0.0407540031733924	22.9733096576652	8.61898441162944e-117	0.932514104308752	cg11266682	37	4	10021025	Island	SLC2A9;SLC2A9	Body;Body	0		0		4:10020141-10021371	Promoter_Associated	3	chr4:10020505-10021335	NA	NA
cg18282099	cg18282099	0.933254530185501	0.0371966327289962	25.0897584462798	6.43341230058205e-139	0.932497117914522	cg18282099	37	11	131965129		NTM;NTM;NTM;NTM	Body;Body;Body;Body	0		0				NA		NA	NA
cg12296550	cg12296550	0.930597444724586	0.0416779194298462	22.3283085493507	1.96214130759077e-110	0.932494715441621	cg12296550	37	6	32728862	N_Shore	HLA-DQB2	Body	0		1	chr6:32728735-32728735			3	chr6:32728705-32729195	NA	NA
cg09197432	cg09197432	0.933268871896917	0.0391933987494061	23.8118892894191	2.51524083824725e-125	0.932493961804431	cg09197432	37	4	183729176	Island			0		0				3	chr4:183728900-183729390	NA	NA
cg15212455	cg15212455	0.932066671464781	0.0365017677969502	25.534836467363	8.09263051692069e-144	0.932491385139206	cg15212455	37	7	39170539		POU6F2;POU6F2	Body;Body	0		0				NA		NA	NA
cg06285241	cg06285241	0.848470526144694	0.0487372978772039	17.409059654527	7.04312861928948e-68	0.932488784734662	cg06285241	37	14	105944655	Island	CRIP2	Body	0		0				3	chr14:105944280-105944670	NA	NA
cg21529591	cg21529591	0.926637475543272	0.0373290590967868	24.8234886697971	5.0007094528185e-136	0.932424857262916	cg21529591	37	3	14596904	N_Shore			0		0				NA		6	NA
cg02042585	cg02042585	0.931064620643437	0.0354898398714254	26.2346807992527	1.06907034854663e-151	0.932424145473827	cg02042585	37	6	160783785	Island	SLC22A3	Body	0		0				3	chr6:160783745-160783995	NA	NA
cg23348014	cg23348014	0.93243110167073	0.0451874567851641	20.6347329105909	1.3388293226072e-94	0.932420486091771	cg23348014	37	7	94023483		COL1A2	TSS1500	0		0		7:94023480-94025263	Unclassified	3	chr7:94023360-94024495	NA	NA
cg20824294	cg20824294	0.932400882318225	0.0442033218086203	21.0934573278245	9.13363621315574e-99	0.932416848395186	cg20824294	37	3	142316082	S_Shore	PLS1	5'UTR	0		0		3:142314686-142316083	Promoter_Associated	3	chr3:142315960-142316250	NA	NA
cg14942906	cg14942906	0.917246002140069	0.0316814849849779	28.9521151731048	2.63938658441055e-184	0.932411419231126	cg14942906	37	11	67384040	S_Shore			0		0				3	chr11:67383360-67384735	NA	NA
cg18397726	cg18397726	0.936640484186928	0.0643982284913377	14.5445069861342	6.32851370706985e-48	0.932393558726054	cg18397726	37	14	93395464		CHGA	Body	1	low-CpG:92465205-92465226	0				3	chr14:93395345-93395775	NA	NA
cg22766888	cg22766888	0.92908256964553	0.0292021189713664	31.8155874426964	3.94068789691668e-222	0.932385369088523	cg22766888	37	11	3188566	S_Shore			0		0				3	chr11:3188465-3188635	NA	NA
cg16310077	cg16310077	0.93148210170268	0.0368470897063934	25.2796654803665	5.3462977037031e-141	0.932378656674107	cg16310077	37	14	105554214	Island			0		0		14:105552941-105554580	Unclassified	3	chr14:105553625-105554555	NA	NA
cg11229771	cg11229771	0.93131456694445	0.0330014089909882	28.220448623838	3.28196086833559e-175	0.932374439804634	cg11229771	37	4	640503		PDE6B;PDE6B	Body;Body	0		1	chr4:640356-640356	4:640289-640633	Unclassified_Cell_type_specific	3	chr4:640365-640575	NA	NA
cg05830791	cg05830791	0.931692037887089	0.0412042592053282	22.6115468608306	3.33639653219417e-113	0.932329354074494	cg05830791	37	14	21128277				0		0				3	chr14:21128020-21128395	NA	NA
cg03942922	cg03942922	0.933480109081236	0.0420037275512035	22.2237444984687	2.02465264608203e-109	0.932313124985388	cg03942922	37	6	41064480	N_Shelf	NFYA;NFYA	Body;Body	0		0				NA		NA	NA
cg03759229	cg03759229	0.935497913182128	0.0276006155763551	33.89409597022	8.13903679860648e-252	0.932311456559088	cg03759229	37	6	28601417	N_Shore			0		0				3	chr6:28601285-28601675	NA	NA
cg19272349	cg19272349	0.933438555352106	0.0306103189143079	30.494244701116	3.10643943820931e-204	0.932305231583461	cg19272349	37	13	37681255		CSNK1A1L	TSS1500	0		0				NA		NA	NA
cg14818248	cg14818248	0.930314758371084	0.0380327847841686	24.4608635326208	3.85657593691477e-132	0.93229976038988	cg14818248	37	19	4785374	Island			0		0				3	chr19:4785185-4785455	NA	NA
cg21140246	cg21140246	0.930715992914333	0.0332539110022284	27.9881663498758	2.26384002483469e-172	0.932294556186223	cg21140246	37	2	220462418	Island	STK11IP	TSS200	0		0		2:220461975-220463294	Promoter_Associated	3	chr2:220462365-220462995	NA	NA
cg25265226	cg25265226	0.959717913002585	0.0287701519894079	33.3581106334064	5.55668234149589e-244	0.932292982155152	cg25265226	37	7	155284448	S_Shore			0		0				3	chr7:155284000-155285155	NA	NA		RDMR
cg10486069	cg10486069	0.929702474015171	0.037521680062696	24.7777410942609	1.55799753891196e-135	0.932266196421385	cg10486069	37	11	133658113				0		0				NA		6	NA		RDMR
cg21252483	cg21252483	0.933953844998097	0.0353212030677812	26.4417336863029	4.54171192909735e-154	0.932265704427677	cg21252483	37	19	49399788	N_Shelf	TULP2	Body	0		0				NA		6	6	chr19:49399183-49399974
cg24714864	cg24714864	0.9323415583437	0.04584263731643	20.3378691306128	5.94582330936662e-92	0.932256386476153	cg24714864	37	10	42863550	S_Shore	LOC441666	TSS200	0		0				3	chr10:42863345-42863655	NA	NA
cg26764761	cg26764761	0.932551143560236	0.0339123657498071	27.4988524964685	1.81199312968526e-166	0.932254308962515	cg26764761	37	16	87682142	S_Shelf	JPH3	Body	0		0				3	chr16:87681885-87682395	NA	NA
cg07747251	cg07747251	0.91923666178875	0.038025886083229	24.1739708517712	4.17983532395179e-129	0.932243202267625	cg07747251	37	5	1868357				0		0				3	chr5:1868340-1868775	NA	NA
cg16714096	cg16714096	0.935940380078863	0.0366246773205702	25.5549112934626	4.84216269691244e-144	0.93222454896678	cg16714096	37	9	98981875	Island			0		0		9:98981337-98982403	Unclassified_Cell_type_specific	3	chr9:98981385-98982215	NA	NA
cg19346084	cg19346084	0.937823281423617	0.0388570388389449	24.1352225863303	1.0674089902554e-128	0.932214029674781	cg19346084	37	22	50496499	Island			0		0		22:50496460-50497374	Unclassified_Cell_type_specific	3	chr22:50496085-50496975	NA	NA
cg00475322	cg00475322	0.934203332536459	0.030883061769207	30.2496993179587	5.26500348611439e-201	0.932199875110868	cg00475322	37	7	917719	Island	C7orf20	Body	0		0				3	chr7:917125-918010	NA	NA
cg23414861	cg23414861	0.900473902488381	0.042519317430731	21.1779952478155	1.52380651282421e-99	0.932180611262163	cg23414861	37	6	74064064	Island	DPPA5	TSS200	0		0				3	chr6:74063785-74064275	NA	NA
cg01960748	cg01960748	0.62350054282922	0.0348004838436445	17.9164331631294	8.77789800651846e-72	0.932178167346612	cg01960748	37	1	24522592				0		0				3	chr1:24522285-24522635	NA	NA
cg19825302	cg19825302	0.934108244518532	0.0382681719668979	24.4095339941124	1.35464004769146e-131	0.932164683524171	cg19825302	37	19	51107560	Island	SNAR-F	TSS1500	0		0				3	chr19:51107505-51108270	NA	NA
cg03058232	cg03058232	0.900754289979379	0.0403013842961327	22.3504553431882	1.1951877059225e-110	0.932155588487159	cg03058232	37	1	180923340	Island			0		0		1:180922765-180924106	Unclassified_Cell_type_specific	3	chr1:180922465-180923710	NA	NA
cg13897675	cg13897675	0.935557756340574	0.0539004340655798	17.3571469796012	1.74165832323841e-67	0.932149393737527	cg13897675	37	1	1374310	N_Shore	VWA1;VWA1	Body;3'UTR	0		0		1:1374284-1374446	Unclassified_Cell_type_specific	3	chr1:1373380-1374555	NA	NA
cg18933685	cg18933685	0.922820012173195	0.0399090306188578	23.1230876286217	2.71275758144452e-118	0.932148423296351	cg18933685	37	7	4255780		SDK1;SDK1	Body;Body	0		0				3	chr7:4255585-4256155	NA	NA
cg09141075	cg09141075	0.925468794336821	0.0807052352458839	11.4672708841899	1.92639132322135e-30	0.932145385041844	cg09141075	37	8	884716				0		0				3	chr8:884445-884875	NA	NA
cg16958594	cg16958594	0.933604905929953	0.0457754736767602	20.3953084685159	1.84050279935811e-92	0.932133591665729	cg16958594	37	6	30882708	S_Shore	VARS2;VARS2;VARS2	Body;5'UTR;Body	0		0				3	chr6:30882580-30883075	NA	NA
cg04255230	cg04255230	0.897791878890348	0.0341911769450875	26.2579986741094	5.79201243588467e-152	0.932122372427225	cg04255230	37	2	74727010	Island	LBX2	Body	0		0		2:74726623-74727948	Unclassified_Cell_type_specific	3	chr2:74725005-74727275	NA	NA		DMR
cg13498757	cg13498757	0.932016691428268	0.0422545669311682	22.0571824330019	8.15040000108071e-108	0.932115015432277	cg13498757	37	1	152161927	Island			0		0		1:152161009-152162770	Unclassified	3	chr1:152161120-152162035	NA	NA		RDMR
cg22088248	cg22088248	0.930198689960387	0.0495378742437921	18.7775253613543	1.1533140483394e-78	0.932098679064202	cg22088248	37	18	72917387	S_Shore	ZADH2	Body	0		0		18:72915995-72917644	Promoter_Associated_Cell_type_specific	NA		6	6	chr18:72915351-72918097	CDMR
cg02277520	cg02277520	0.933405638221979	0.053660214382412	17.3947429946891	9.04314434904827e-68	0.932087273494291	cg02277520	37	17	80757465		TBCD	Body	0		0				NA		6	NA
cg05806645	cg05806645	0.919619234960399	0.0423631170279619	21.7080162999668	1.7233670140894e-104	0.932081292068312	cg05806645	37	8	9009352	Island	PPP1R3B	TSS1500	0		0				3	chr8:9008140-9009775	NA	NA
cg01660934	cg01660934	0.935780045674859	0.0360382148399021	25.9663262964609	1.18942918713227e-148	0.932057714075398	cg01660934	37	16	68269041	Island	ESRP2	Body	0		0		16:68268909-68269458	Unclassified_Cell_type_specific	3	chr16:68268725-68271335	NA	NA		RDMR
cg06491590	cg06491590	0.931054028106823	0.041509605533994	22.4298452401419	2.01335980174559e-111	0.932033892088415	cg06491590	37	7	4855406	N_Shore	RADIL	Body	0		0				3	chr7:4855325-4856215	NA	NA
cg15198094	cg15198094	0.936749229910645	0.0362057508827693	25.8729402669688	1.34314291494998e-147	0.932018576143793	cg15198094	37	1	200003342	N_Shore	NR5A2;NR5A2	Body;Body	0		0				3	chr1:200003165-200003675	NA	NA
cg13752184	cg13752184	0.930852174937087	0.0390136050859203	23.8596810750264	8.03495075408314e-126	0.932012468406841	cg13752184	37	13	100219013				0		0		13:100218873-100219290	Unclassified_Cell_type_specific	3	chr13:100218460-100219415	NA	NA
cg18864882	cg18864882	0.926735206942355	0.0422995851049063	21.9088486244955	2.13921999562258e-106	0.932010878360768	cg18864882	37	20	60371478	N_Shore	CDH4	Body	0		0				NA		6	NA		CDMR
cg10196412	cg10196412	0.944947716423138	0.0479457582039938	19.7086823072583	1.81635209524281e-86	0.932010554226756	cg10196412	37	1	61628258		NFIA;NFIA;NFIA;NFIA	Body;Body;Body;Body	0		0				3	chr1:61628165-61628470	NA	NA
cg21211367	cg21211367	0.929927646779177	0.0378909014723792	24.5422412939173	5.23398519964096e-133	0.932009994202261	cg21211367	37	2	162094118	N_Shore			0		0		2:162094028-162095900	Promoter_Associated	3	chr2:162093920-162094895	NA	NA
cg17843376	cg17843376	0.920131325980404	0.0283992134012398	32.3998877356313	2.75470976927447e-230	0.932005044034737	cg17843376	37	7	154586335	Island	DPP6;DPP6;DPP6	Body;Body;Body	0		0				3	chr7:154586225-154586375	NA	NA
cg08223357	cg08223357	0.933810161071373	0.0362251145041063	25.7779767946771	1.56606896365592e-146	0.931999319965983	cg08223357	37	17	77302162		HRNBP3	5'UTR	0		0				3	chr17:77301600-77302595	NA	NA
cg08341278	cg08341278	0.898461969976092	0.0824985089877335	10.8906449461975	1.2773246825245e-27	0.931993661785179	cg08341278	37	15	79283460		RASGRF1;RASGRF1;RASGRF1	Body;Body;Body	0		0				3	chr15:79283300-79283835	NA	NA
cg17322044	cg17322044	0.902720966878364	0.0433080431996325	20.8441873653166	1.72106017708713e-96	0.931968700720374	cg17322044	37	12	125140105				0		0				3	chr12:125139405-125140155	NA	NA
cg17179911	cg17179911	0.913863712954438	0.0515918526707262	17.7133339015169	3.30880268316897e-70	0.93194878946069	cg17179911	37	8	674434		ERICH1	Body	0		0				3	chr8:674400-674610	NA	NA
cg13862711	cg13862711	0.934992531640409	0.0313238433269338	29.8492276915603	8.98369964012696e-196	0.931946048594545	cg13862711	37	9	124989915	Island	LHX6;LHX6	Body;Body	0		0				3	chr9:124988365-124990195	NA	NA
cg27597505	cg27597505	0.894097477204848	0.0222803557969338	40.1294075082899	0	0.931925302573238	cg27597505	37	12	54148217	S_Shelf			0		0				3	chr12:54147980-54148390	NA	NA
cg10460003	cg10460003	0.919502518539113	0.0435015815120659	21.137220454481	3.61765944474863e-99	0.931916438759509	cg10460003	37	17	79681865	N_Shore	SLC25A10	Body	0		0				NA		6	6	chr17:79672398-79682869
cg23256579	cg23256579	0.930604979700648	0.0454257997514942	20.4862651795148	2.8547047549451e-93	0.931908419685294	cg23256579	37	12	11002403		PRR4;PRR4	TSS1500;Body	0		0				3	chr12:11002140-11002430	NA	NA
cg07317062	cg07317062	0.922603125487773	0.0399951238422911	23.0678902039605	9.72945880232633e-118	0.931905442855425	cg07317062	37	7	27170388	Island	HOXA4;HOXA4	5'UTR;1stExon	0		0		7:27170014-27171090	Promoter_Associated	3	chr7:27169505-27170675	NA	NA
cg16301894	cg16301894	0.940658510451742	0.0278995833418287	33.7158623097231	3.38503746120335e-249	0.931894520785164	cg16301894	37	4	129389744				0		1	chr4:129389693-129389693			3	chr4:129389645-129389915	NA	NA
cg24361198	cg24361198	0.96303181138295	0.0350993137634663	27.4373401677538	9.83834494696725e-166	0.931888666228421	cg24361198	37	1	242002464				0		0				3	chr1:242002240-242002470	NA	NA
cg00050402	cg00050402	0.936504303966915	0.0515090975929787	18.1813378166146	7.25423067132398e-74	0.931888470101708	cg00050402	37	7	55073022	Island			0		0				3	chr7:55072845-55073235	NA	NA
cg26748578	cg26748578	0.925891105835899	0.0446923980483564	20.716970810877	2.43533164295572e-95	0.931875993863037	cg26748578	37	2	65217211	Island	SLC1A4;SLC1A4	1stExon;5'UTR	0		0				NA		6	6	chr2:65213288-65218679
cg17155018	cg17155018	0.938173866150217	0.040017704275874	23.4439701908594	1.52304432981356e-121	0.931810892480136	cg17155018	37	6	111953066				0		0				3	chr6:111952960-111953375	NA	NA
cg25830305	cg25830305	0.919303019580599	0.0319605294848384	28.7636980487667	6.10564465841255e-182	0.931794351286591	cg25830305	37	11	1859381		TNNI2;TNNI2	TSS1500;TSS1500	0		0		11:1858538-1860001	Unclassified_Cell_type_specific	3	chr11:1859325-1859815	NA	NA
cg19827875	cg19827875	0.932767180771157	0.0303899012790736	30.6933271090768	6.98702203568866e-207	0.931777355530641	cg19827875	37	1	201618284	Island	NAV1	1stExon	0		0				3	chr1:201617965-201619855	NA	NA
cg25880958	cg25880958	0.937737466999653	0.0462411744246417	20.2792744489625	1.96001006966979e-91	0.931769358231429	cg25880958	37	11	74394337	N_Shore			0		0				3	chr11:74394280-74394855	NA	NA
cg05700724	cg05700724	0.933306985222497	0.0361433895363958	25.8223425415779	4.97684377388675e-147	0.931764814067893	cg05700724	37	5	2129941				0		0				3	chr5:2129760-2130055	NA	NA
cg06705862	cg06705862	0.928139878851501	0.041860974250087	22.1719607696319	6.40583432033461e-109	0.931759471300742	cg06705862	37	3	128151236	N_Shore			0		0		3:128151133-128152320	Unclassified_Cell_type_specific	3	chr3:128151125-128151435	NA	NA
cg27088726	cg27088726	0.938351637683235	0.0356087710455312	26.3516995990513	4.9073020159554e-153	0.93175062587508	cg27088726	37	16	83171155		CDH13	Body	0		0				3	chr16:83170545-83171435	NA	NA
cg01232511	cg01232511	0.935759300001744	0.0564001597226492	16.5914299640886	8.03834875348241e-62	0.931737864882343	cg01232511	37	16	2867446	Island	PRSS21;PRSS21;PRSS21	Body;Body;Body	0		0		16:2866797-2868048	Unclassified_Cell_type_specific	3	chr16:2867005-2867475	NA	NA
cg11135412	cg11135412	0.933036334452722	0.041463635126594	22.502521344403	3.92126012616317e-112	0.931733214388255	cg11135412	37	1	6637055	N_Shelf	TAS1R1;TAS1R1;TAS1R1;TAS1R1	Body;Body;Body;Body	0		0				NA		NA	NA
cg26199906	cg26199906	0.9319949216432	0.0496440714134606	18.7735392184312	1.24320491205366e-78	0.931732193619512	cg26199906	37	8	145106246	Island	OPLAH	Body	0		0				3	chr8:145105305-145106495	NA	NA		DMR
cg10645314	cg10645314	0.935889220250314	0.0348124187981692	26.8837745999865	3.3996356266763e-159	0.931726555877002	cg10645314	37	2	3704589		ALLC	TSS1500	0		0				3	chr2:3704140-3704595	NA	NA
cg06565641	cg06565641	0.931368265444704	0.0314617524035465	29.6031909951626	1.35943331646486e-192	0.931715345539526	cg06565641	37	8	141359674	S_Shore	TRAPPC9;TRAPPC9	Body;Body	0		0				3	chr8:141359565-141360155	NA	NA
cg01899542	cg01899542	0.931970078667967	0.0549093361786999	16.9728891938324	1.30357675776149e-64	0.93170888017897	cg01899542	37	16	49732224	N_Shore	ZNF423	Body	0		0				3	chr16:49731585-49732295	NA	NA
cg07745596	cg07745596	0.928867951569895	0.0398167046613605	23.3285993773187	2.27308102067717e-120	0.9317078837027	cg07745596	37	10	54538682				0		0		10:54537387-54539330	Unclassified_Cell_type_specific	3	chr10:54538485-54539115	NA	NA
cg21650737	cg21650737	0.915643062607039	0.0453894923937731	20.1730183422949	1.69002636143356e-90	0.931663049555506	cg21650737	37	8	674525		ERICH1	Body	0		0				3	chr8:674400-674610	NA	NA
cg08899523	cg08899523	0.932102018698025	0.0342870279751797	27.1852672495491	9.70049919266232e-163	0.931644935072159	cg08899523	37	10	123244591		FGFR2;FGFR2;FGFR2;FGFR2;FGFR2;FGFR2;FGFR2;FGFR2;FGFR2	Body;Body;Body;Body;Body;Body;Body;Body;Body	0		0				NA		NA	NA
cg08504662	cg08504662	0.936002999130451	0.0379457945541606	24.6668441161373	2.42762878468525e-134	0.931637634518551	cg08504662	37	19	58868256	Island	ZNF497	Body	0		0		19:58867452-58868505	Unclassified_Cell_type_specific	3	chr19:58867225-58868275	NA	NA
cg07010633	cg07010633	0.942608366972173	0.0414641681025491	22.7330828063623	2.10988894697405e-114	0.93161956393687	cg07010633	37	17	73824396		UNC13D	Body	0		0		17:73822946-73824716	Promoter_Associated	3	chr17:73823660-73824475	NA	NA
cg15082992	cg15082992	0.929214022167707	0.0509749576395039	18.2288336311946	3.04751359196352e-74	0.931590031645796	cg15082992	37	17	81057757	Island			0		0				3	chr17:81057005-81057970	NA	NA
cg05356163	cg05356163	0.948837308161895	0.0340646353244829	27.8540280594152	9.6268647815371e-171	0.931584570446512	cg05356163	37	6	90661242		BACH2;BACH2	Body;Body	0		0				3	chr6:90660765-90661275	NA	NA
cg14240646	cg14240646	0.927622663587162	0.040662793237669	22.8125662240005	3.44072271059988e-115	0.9315845505521	cg14240646	37	10	27532245	S_Shore	ACBD5;ACBD5	TSS1500;TSS1500	0		0		10:27530593-27532409	Promoter_Associated	3	chr10:27531740-27532555	NA	NA
cg03012280	cg03012280	0.929729761477793	0.0366585980849776	25.3618471530909	6.65156194837854e-142	0.931573737649999	cg03012280	37	15	41098255	N_Shore	ZFYVE19;DNAJC17	TSS1500;Body	0		0				3	chr15:41098125-41098350	NA	NA
cg09214616	cg09214616	0.904584679581131	0.0523616630242512	17.2757056849431	7.16911468189513e-67	0.931564091891546	cg09214616	37	6	168533375	S_Shelf			0		0		6:168533317-168534066	Unclassified_Cell_type_specific	3	chr6:168533325-168534215	NA	NA
cg04231094	cg04231094	0.941334718061961	0.0531657568262514	17.705658195336	3.79221388619144e-70	0.931561193395708	cg04231094	37	11	75139680	Island	KLHL35	Body	0		0		11:75138753-75140357	Unclassified_Cell_type_specific	3	chr11:75139305-75139995	NA	NA
cg02380750	cg02380750	0.914165306242686	0.0388526715975115	23.5290204934386	2.05886426577552e-122	0.931558845606144	cg02380750	37	20	61661411	S_Shore			0		0		20:61660622-61661520	Unclassified_Cell_type_specific	NA		6	4	chr20:61660729-61661762
cg10727171	cg10727171	0.934858445786911	0.0346613487174216	26.9712079990998	3.21765603371459e-160	0.931553090220047	cg10727171	37	14	33407334	S_Shelf	NPAS3;NPAS3;NPAS3;NPAS3	TSS1500;TSS1500;TSS1500;TSS1500	0		0				3	chr14:33407280-33409195	NA	NA		RDMR
cg15159588	cg15159588	0.928088849364956	0.0470157112147584	19.7399725620576	9.78311246555745e-87	0.931552197440293	cg15159588	37	17	26672798		TNFAIP1	3'UTR	0		0				3	chr17:26672440-26673070	NA	NA
cg07555084	cg07555084	0.931564700794792	0.0328747593385568	28.3367762848447	1.21815559931195e-176	0.931532662762003	cg07555084	37	6	27186199				0		0				NA		NA	NA
cg02914422	cg02914422	0.920793668957208	0.0355972855681748	25.8669630074387	1.56811475755283e-147	0.931512754450822	cg02914422	37	7	32110145	Island	PDE1C	5'UTR	0		0				3	chr7:32109345-32110395	NA	NA		CDMR
cg13126279	cg13126279	0.930633791715611	0.0366900410062393	25.3647520196925	6.17840734871527e-142	0.931504883288263	cg13126279	37	21	47581558	Island	C21orf56;C21orf56	Body;Body	0		0		21:47580911-47581726	Unclassified_Cell_type_specific	3	chr21:47581445-47582515	NA	NA
cg14078157	cg14078157	0.945610890164173	0.043541551402032	21.7174367866011	1.40396930867681e-104	0.931499714927775	cg14078157	37	9	128172775	S_Shore			0		0		9:128172415-128173003	Unclassified_Cell_type_specific	3	chr9:128172525-128172795	NA	NA
cg01513078	cg01513078	0.933876953887464	0.0432676669931768	21.5837140938229	2.5549737438989e-103	0.931494452610195	cg01513078	37	14	105437094		AHNAK2	Body	0		0				3	chr14:105436645-105437215	NA	NA
cg14168080	cg14168080	0.924130795888787	0.0468084600807218	19.7428155998961	9.24782942091311e-87	0.931475515658186	cg14168080	37	7	157504135	Island	PTPRN2;PTPRN2;PTPRN2	Body;Body;Body	0		0				NA		6	NA
cg11409361	cg11409361	0.931095840745047	0.0447244912044062	20.8184781016204	2.94387649632125e-96	0.931459570291086	cg11409361	37	17	1041006		ABR;ABR	Body;5'UTR	0		0				3	chr17:1040840-1041075	NA	NA
cg22791632	cg22791632	0.929602138458078	0.0297459866020698	31.2513466402689	2.14041847997844e-214	0.931458436359977	cg22791632	37	19	12075848	N_Shore	ZNF763	TSS200	0		0		19:12075482-12076599	Promoter_Associated	3	chr19:12075660-12076395	NA	NA
cg25390787	cg25390787	0.933518697838016	0.0410969669074954	22.7150266329693	3.18272046307639e-114	0.931438674868263	cg25390787	37	6	49681299		CRISP2;CRISP2;CRISP2;CRISP2;CRISP2	TSS200;TSS200;TSS200;TSS200;TSS200	0		0				3	chr6:49681160-49681415	NA	NA
cg06707236	cg06707236	0.932022415997356	0.0395362115394997	23.5738928871876	7.14227158671356e-123	0.931429968399554	cg06707236	37	19	911965	Island	C19orf22	Body	0		0				3	chr19:911785-912215	NA	NA
cg19145607	cg19145607	0.909975263880878	0.0415914878205552	21.878882232031	4.1283776065454e-106	0.931429439104106	cg19145607	37	3	45983792		CXCR6;FYCO1	TSS1500;Body	0		0				3	chr3:45983600-45983855	NA	NA
cg21516384	cg21516384	0.929125340565374	0.0389453411930608	23.8571626824244	8.53342607948844e-126	0.931410500484054	cg21516384	37	17	78233839	N_Shore	RNF213;RNF213	TSS1500;TSS1500	0		0				3	chr17:78233545-78233875	NA	NA
cg11345693	cg11345693	0.935316707672256	0.0302892961016351	30.8794468030495	2.25520043415279e-209	0.931375484444526	cg11345693	37	17	79170810		AZI1;AZI1	Body;Body	0		0				NA		6	NA
cg19205041	cg19205041	0.93882569170719	0.0448261261517562	20.9437168076682	2.14088692102192e-97	0.931372540588673	cg19205041	37	6	143929511		PHACTR2;PHACTR2	Body;Body	0		0				3	chr6:143929140-143929570	NA	NA
cg00740870	cg00740870	0.927161263424736	0.0478800541642474	19.3642484247033	1.54594448044667e-83	0.931368123230456	cg00740870	37	14	68008669		PLEKHH1	Body	0		0		14:68008632-68008766	Unclassified_Cell_type_specific	3	chr14:68008565-68008975	NA	NA		RDMR
cg22900607	cg22900607	0.936454681188869	0.0367552482326276	25.4781215259915	3.44589604354111e-143	0.931338182709757	cg22900607	37	19	2546938	Island	GNG7	5'UTR	0		0				3	chr19:2546305-2547035	NA	NA
cg04109220	cg04109220	0.929626734012371	0.111187322146566	8.36090586647049	6.22384933722662e-17	0.931335926969889	cg04109220	37	9	35812293	Island	SPAG8;SPAG8	TSS200;TSS200	0		0		9:35811774-35812660	Promoter_Associated	3	chr9:35812080-35812335	NA	NA		CDMR
cg07248242	cg07248242	0.924587056054574	0.0359106685535008	25.7468627930749	3.49503965404885e-146	0.931330595182046	cg07248242	37	12	3281520		TSPAN9;TSPAN9	5'UTR;5'UTR	0		0				3	chr12:3281345-3281690	NA	NA
cg10604476	cg10604476	0.923079664013491	0.0411597327463212	22.4267652490041	2.15765209313948e-111	0.931328984694637	cg10604476	37	19	10403908	Island	ICAM5	Body	0		0				3	chr19:10403745-10403915	NA	NA		DMR
cg05542681	cg05542681	0.934029977712509	0.0445937312579191	20.9453201462401	2.07002944394451e-97	0.93132626365222	cg05542681	37	16	744328	Island	FBXL16	Body	0		0				3	chr16:744245-744495	NA	NA
cg10342016	cg10342016	0.931225656737882	0.0390301844538975	23.8591149329014	8.1444142660715e-126	0.931324251709911	cg10342016	37	8	57802622				0		0				3	chr8:57802560-57802915	NA	NA
cg09323728	cg09323728	0.934192224861155	0.038883778532681	24.025242919126	1.51518373010413e-127	0.931296564317002	cg09323728	37	8	95962352	Island	TP53INP1;TP53INP1	TSS1500;TSS1500	0		0				3	chr8:95961565-95963095	NA	NA		DMR
cg02728101	cg02728101	0.931413325444342	0.0321360210197662	28.9834676443437	1.06316991491176e-184	0.931291042190316	cg02728101	37	11	72386540		PDE2A	TSS1500	0		0				3	chr11:72386345-72386635	NA	NA
cg24869272	cg24869272	0.933621878584756	0.0415083916816113	22.4923645740377	4.93012390984448e-112	0.931289166565474	cg24869272	37	11	850296	Island	TSPAN4;TSPAN4;TSPAN4;TSPAN4;TSPAN4;TSPAN4;TSPAN4	5'UTR;5'UTR;5'UTR;5'UTR;5'UTR;5'UTR;5'UTR	0		0				3	chr11:849885-850735	NA	NA
cg02841651	cg02841651	0.936658263031883	0.0347362646673053	26.9648527843436	3.82009691625348e-160	0.931286588990521	cg02841651	37	11	133449527				0		0				3	chr11:133449305-133449695	NA	NA
cg12958961	cg12958961	0.917661700540312	0.0422445560312884	21.7226025493237	1.25466190905205e-104	0.931282512897655	cg12958961	37	11	259554				0		0				NA		NA	NA
cg26038582	cg26038582	0.933962256330834	0.0388445103681789	24.0436099587428	9.73686271044513e-128	0.931273520567854	cg26038582	37	1	42384390	S_Shore	HIVEP3;HIVEP3;HIVEP3;HIVEP3	1stExon;1stExon;5'UTR;5'UTR	1	low-CpG:42156913-42157182	0		1:42383352-42384533	Unclassified_Cell_type_specific	3	chr1:42383560-42384695	NA	NA
cg26694831	cg26694831	0.944901561431727	0.0366156935779631	25.8059173294046	7.6097693542007e-147	0.93126616464258	cg26694831	37	5	178763419		ADAMTS2;ADAMTS2	Body;Body	0		0				NA		6	NA
cg24287362	cg24287362	0.931374661915975	0.0308734232637597	30.1675215592064	6.31979663654157e-200	0.931226740121878	cg24287362	37	11	132662772		OPCML;OPCML	Body;Body	0		0				3	chr11:132662325-132663095	NA	NA
cg08127916	cg08127916	0.930154856818766	0.0362012128067622	25.6940247218739	1.3631884788003e-145	0.931212045795986	cg08127916	37	11	122643989		UBASH3B	Body	0		0				NA		5	NA
cg06940168	cg06940168	0.915986801627873	0.0338915082053172	27.0270297821732	7.11380585231597e-161	0.931185383799244	cg06940168	37	17	64370665		PRKCA	Body	0		0		17:64370324-64370814	Unclassified_Cell_type_specific	3	chr17:64370225-64370890	NA	NA
cg02396836	cg02396836	0.926573264157395	0.0330190476103523	28.06178043327	2.86908962520272e-173	0.93117430932346	cg02396836	37	1	37780753	N_Shelf			0		0				NA		NA	NA
cg07676517	cg07676517	0.929646369121066	0.0398628405662117	23.3211270425382	2.70674435553524e-120	0.93116970587535	cg07676517	37	19	30363343	Island			0		0				3	chr19:30363100-30364675	NA	NA		DMR
cg09462453	cg09462453	0.935062696017005	0.042672587574639	21.9124911134456	1.97479845380185e-106	0.931164251732093	cg09462453	37	2	3646388	S_Shelf	COLEC11;COLEC11	5'UTR;5'UTR	0		0				3	chr2:3645900-3646415	NA	NA		CDMR
cg27619481	cg27619481	0.928324306976188	0.0641035007425869	14.4816475890132	1.58257718952117e-47	0.93115841994705	cg27619481	37	8	125102419		FER1L6	Body	0		0				NA		NA	NA
cg07327178	cg07327178	0.94247923977798	0.0433685137081317	21.7318777885916	1.02522867487075e-104	0.931155410227447	cg07327178	37	5	8457729	Island			0		0		5:8457409-8458661	Promoter_Associated	3	chr5:8457385-8458035	NA	NA
cg22877452	cg22877452	0.933163637822478	0.0397809724503168	23.457537117473	1.10736141644911e-121	0.931151736884061	cg22877452	37	1	61517876	N_Shore			0		0				3	chr1:61517465-61518355	NA	NA
cg03405128	cg03405128	0.930783414742128	0.0368595609495349	25.252156856032	1.07243852299909e-140	0.931142675318862	cg03405128	37	4	77341841	N_Shore			0		0				NA		6	NA
cg02291164	cg02291164	0.925343623927417	0.0431319298635946	21.4537959895101	4.20866026805779e-102	0.931138447178064	cg02291164	37	14	59296302				0		0				NA		6	6	chr14:59296189-59297679
cg08996805	cg08996805	0.924279715183652	0.0434090802100999	21.2923128228043	1.33761136561581e-100	0.931132454569463	cg08996805	37	3	11010256				0		0				3	chr3:11010145-11010390	NA	NA
cg16524733	cg16524733	0.931065056322848	0.042940069593472	21.6828958391906	2.97556160494584e-104	0.931128482115434	cg16524733	37	11	117070046		TAGLN;TAGLN;TAGLN;TAGLN	5'UTR;1stExon;5'UTR;1stExon	0		0				3	chr11:117069525-117070495	NA	NA
cg04692870	cg04692870	0.931261823300697	0.045143950139349	20.6287181433194	1.51615995945494e-94	0.931117928899726	cg04692870	37	22	42525206	Island	CYP2D6;CYP2D6	Body;Body	0		0				3	chr22:42525185-42525795	NA	NA
cg03517918	cg03517918	0.942619216467162	0.0500636370026462	18.828420644256	4.41739595522104e-79	0.93110279779505	cg03517918	37	1	19946398		C1orf151	Body	0		0				3	chr1:19946160-19946535	NA	NA
cg04663285	cg04663285	0.929264257435075	0.0456256758814398	20.3671340639382	3.27279173592927e-92	0.931030327683613	cg04663285	37	11	379455	Island	B4GALNT4	Body	0		0		11:379313-379556	Unclassified_Cell_type_specific	3	chr11:378725-380375	NA	NA
[truncated: 95,036 more rows]
