# Supplementary material for: Genome-Wide DNA Methylation Profiles in Whole-Blood and Buccal Samples—Cross-Sectional, Longitudinal, and across Platforms
Source: Int J Mol Sci. 2023 Sep 27;24(19):14640. doi: 10.3390/ijms241914640 (PMC10572275; doi:10.3390/ijms241914640)
Supplement: Supplementary file 1 [file ijms-24-14640-s001.zip › tables_compressed/Supplemental_table_4.csv]

	Row.names	estimate	RobustSE	RobustZ	pvalue	cor	IlmnID	Genome_Build	CHR	MAPINFO	Relation_to_UCSC_CpG_Island	UCSC_RefGene_Name	UCSC_RefGene_Group	Phantom4_Enhancer	Phantom4_Enhancers	Phantom5_Enhancer	Phantom5_Enhancers	Regulatory_Feature_Name	Regulatory_Feature_Group	DNase_Hypersensitivity_Evidence_Count	DNase_Hypersensitivity_NAME	OpenChromatin_Evidence_Count	TFBS_Evidence_Count	TFBS_NAME	DMR
cg13736263	cg13736263	0.984061176639974	0.0164053938842893	59.9840018216428	0	0.98384692498048	cg13736263	37	10	102778909	Island	PDZD7	Body	0		0		10:102778569-102779200	Unclassified	3	chr10:102778780-102779275	NA	NA
cg06536614	cg06536614	0.978389757995005	0.0208923097421357	46.8301384610331	0	0.981984011750507	cg06536614	37	5	135416381	Island	MIR886	TSS200	0		1	chr5:135416297-135416297	5:135416212-135416626	Unclassified_Cell_type_specific	3	chr5:135416105-135416475	NA	NA
cg26896946	cg26896946	0.978808601020235	0.0202431931629208	48.3524804186083	0	0.981965152077377	cg26896946	37	5	135416405	Island	MIR886	TSS200	0		1	chr5:135416297-135416297	5:135416212-135416626	Unclassified_Cell_type_specific	3	chr5:135416105-135416475	NA	NA
cg25340688	cg25340688	0.97830785398829	0.0208598322809681	46.8991236751635	0	0.98120989913768	cg25340688	37	5	135416398	Island	MIR886	TSS200	0		1	chr5:135416297-135416297	5:135416212-135416626	Unclassified_Cell_type_specific	3	chr5:135416105-135416475	NA	NA
cg03849834	cg03849834	0.986646510792605	0.0230924905746103	42.7258596297709	0	0.980076302320356	cg03849834	37	6	41195891		TREML4	TSS200	0		0				3	chr6:41195845-41196110	NA	NA
cg05597431	cg05597431	0.978938148217299	0.0347583968476396	28.1640765110195	1.61140737434761e-174	0.979914882198726	cg05597431	37	5	404320		AHRR;LOC100310782	Body;Body	0		0				NA		6	NA
cg01242677	cg01242677	0.973332497949832	0.0237821707199783	40.9269830500451	0	0.979666934504255	cg01242677	37	7	16439847		ISPD;ISPD	Body;Body	0		0				3	chr7:16439680-16440250	NA	NA
cg23603995	cg23603995	0.976800789676012	0.0226243536407067	43.1747489978458	0	0.978939942650486	cg23603995	37	6	157198648		ARID1B;ARID1B;ARID1B	Body;Body;Body	0		0				NA		NA	NA
cg00124993	cg00124993	0.986733111667166	0.0213827944634641	46.1461252575362	0	0.978420368586557	cg00124993	37	5	135416412	Island	MIR886	TSS200	0		0		5:135416212-135416626	Unclassified_Cell_type_specific	3	chr5:135416105-135416475	NA	NA
cg20540428	cg20540428	0.977975783551387	0.0246022294641108	39.7515105278583	0	0.977637557865667	cg20540428	37	3	73045686	N_Shore	PPP4R2	TSS1500	0		0		3:73045395-73047299	Promoter_Associated_Cell_type_specific	NA		6	6	chr3:73045139-73048670
cg07180897	cg07180897	0.976759039625224	0.0220344164293584	44.3287909510416	0	0.97712578367619	cg07180897	37	6	32729130	N_Shore	HLA-DQB2	Body	0		0				3	chr6:32728705-32729195	NA	NA
cg02891314	cg02891314	0.975957232881355	0.0243529976884471	40.0754455515898	0	0.97581043015832	cg02891314	37	5	179741120	Island	GFPT2	Body	0		0				3	chr5:179741100-179741450	NA	NA
cg18797653	cg18797653	0.974996052639619	0.0218575888511262	44.6067523403608	0	0.975695753834015	cg18797653	37	5	135416613	S_Shore	MIR886	TSS1500	0		0		5:135416212-135416626	Unclassified_Cell_type_specific	3	chr5:135416585-135416855	NA	NA
cg12741994	cg12741994	0.973652550726479	0.0324017626388944	30.0493698931591	2.22508577749226e-198	0.97496634519352	cg12741994	37	3	170137321	Island	CLDN11	Body	0		0		3:170136091-170137789	Unclassified	3	chr3:170136920-170137855	NA	NA		CDMR
cg08745965	cg08745965	0.969518814053073	0.0225869955510662	42.9237616778699	0	0.974791047206686	cg08745965	37	5	135416529	S_Shore	MIR886	TSS1500	0		0		5:135416212-135416626	Unclassified_Cell_type_specific	NA		6	6	chr5:135415713-135417420
cg06725997	cg06725997	0.967377804295059	0.0289064661689004	33.46579269298	1.51664618141539e-245	0.974686971727464	cg06725997	37	7	55955169	Island			1	high-CpG:55922623-55923074	0		7:55954729-55956110	Promoter_Associated	3	chr7:55954780-55955415	NA	NA
cg03916490	cg03916490	0.972201733256062	0.0175715978049759	55.3280210511508	0	0.974597065297457	cg03916490	37	7	1080558	N_Shore	C7orf50;C7orf50;C7orf50	Body;Body;Body	0		0				3	chr7:1080420-1080795	NA	NA
cg08153079	cg08153079	0.972122004777469	0.0182066858754793	53.3936824870868	0	0.974418286419038	cg08153079	37	17	45905712	N_Shelf	MRPL10	Body	0		0				NA		NA	NA
cg23248424	cg23248424	0.973860506264811	0.0271121609505586	35.9196933081333	1.50525441192069e-282	0.973968080941962	cg23248424	37	5	179741104	Island	GFPT2	Body	0		0				3	chr5:179741100-179741450	NA	NA
cg03251655	cg03251655	0.969036392257149	0.0228141246320655	42.4752826542885	0	0.973889278985907	cg03251655	37	17	33759512		SLFN12;SLFN12	1stExon;5'UTR	0		0		17:33759407-33760912	Unclassified	3	chr17:33759480-33759735	NA	NA
cg22355889	cg22355889	0.969291273494183	0.0373624290985857	25.9429404586244	2.18440337584297e-148	0.973777279228121	cg22355889	37	11	107461585	N_Shore	ELMOD1;LOC643923;ELMOD1	TSS1500;TSS1500;TSS1500	0		0				3	chr11:107460685-107461715	NA	NA		CDMR
cg01171360	cg01171360	0.978047200916131	0.0199276809016397	49.0798305002795	0	0.973324789391827	cg01171360	37	6	293285	S_Shore	DUSP22	Body	0		0				3	chr6:292620-294070	NA	NA
cg01324343	cg01324343	0.968645076195081	0.0230944237188372	41.9428121691989	0	0.972321213794465	cg01324343	37	3	183735012	N_Shore	ABCC5;ABCC5	5'UTR;5'UTR	0		0		3:183734664-183736467	Promoter_Associated	3	chr3:183734960-183735450	NA	NA
cg17713488	cg17713488	0.982237986604924	0.022010424520315	44.6260355268635	0	0.972317317770659	cg17713488	37	19	10077935	S_Shore	COL5A3	Body	0		0				NA		6	NA
cg10296238	cg10296238	0.966691116773318	0.032202334426319	30.0192869242188	5.49762755901599e-198	0.972312700417212	cg10296238	37	21	47605174	S_Shelf	C21orf56;C21orf56	TSS1500;TSS1500	0		0				NA		6	6	chr21:47602129-47605920
cg15652532	cg15652532	0.966608331286312	0.0285585112417726	33.8465938613933	4.07308051145484e-251	0.972196057852563	cg15652532	37	2	30669759	N_Shore	LCLAT1;LCLAT1	TSS1500;TSS1500	0		0		2:30669584-30671091	Promoter_Associated	3	chr2:30669500-30669890	NA	NA
cg16660312	cg16660312	0.97133871355287	0.0252193911237822	38.5155497523842	0	0.972146176282964	cg16660312	37	2	242750036		NEU4;NEU4	TSS200;TSS200	0		0				3	chr2:242749780-242750275	NA	NA
cg07158503	cg07158503	0.976493231674042	0.020987862604231	46.5265687167776	0	0.971735987801787	cg07158503	37	5	135415693	N_Shore			0		0		5:135415053-135416202	Unclassified_Cell_type_specific	NA		6	NA		RDMR
cg15737168	cg15737168	0.965496228196769	0.0327192383494148	29.5085178293595	2.2385426504874e-191	0.97172483479086	cg15737168	37	11	120974095		TECTA	Body	0		0				NA		NA	NA
cg25612754	cg25612754	0.957197518712654	0.0284879248447819	33.6001138702801	1.67110870438845e-247	0.971722811982422	cg25612754	37	7	948567	Island	ADAP1	Body	0		0		7:947656-950542	Unclassified	3	chr7:948205-948750	NA	NA
cg26426080	cg26426080	0.971125824611613	0.0276569579076614	35.11325532815	4.231031221711e-270	0.971640373033839	cg26426080	37	1	3039210	S_Shore	PRDM16;PRDM16	Body;Body	0		0				3	chr1:3039000-3039270	NA	NA
cg15639842	cg15639842	0.982696514877171	0.0231475681671044	42.4535531241551	0	0.971321738633459	cg15639842	37	17	79404099		BAHCC1	Body	0		0				NA		6	6	chr17:79403477-79404149
cg15532640	cg15532640	0.971729451871192	0.022782715075649	42.6520477758953	0	0.971300884236602	cg15532640	37	12	129554566				0		0				3	chr12:129554500-129554795	NA	NA
cg08762424	cg08762424	0.968022623506718	0.0292342338219137	33.1126387441389	1.954987216699e-240	0.971062515291142	cg08762424	37	6	31275881	N_Shore			0		1	chr6:31275830-31275830	6:31275659-31276809	Promoter_Associated	3	chr6:31275805-31276895	NA	NA
cg10578777	cg10578777	0.975328383557151	0.0271898217599375	35.8710841199495	8.629268421549e-282	0.970850660014509	cg10578777	37	12	7781093	Island			0		1	chr12:7781011-7781011			3	chr12:7780905-7781215	NA	NA
cg11608150	cg11608150	0.959892667814013	0.0247782869193936	38.7392667998658	0	0.970759285683891	cg11608150	37	5	135415948	N_Shore			0		0		5:135415053-135416202	Unclassified_Cell_type_specific	3	chr5:135415705-135416015	NA	NA		RDMR
cg10023837	cg10023837	0.973416270596279	0.00964127493131348	100.963438708169	0	0.970592099355343	cg10023837	37	6	32146595		AGPAT1;RNF5;RNF5P1	TSS1500;Body;Body	0		0				3	chr6:32146305-32146695	NA	NA
cg19384241	cg19384241	0.974568981724584	0.0268155458246002	36.3434325782221	3.33671089405236e-289	0.970178250987206	cg19384241	37	2	55393977				0		0				NA		NA	NA
cg14458575	cg14458575	0.97411625969642	0.0286005816003428	34.0593164610591	2.95452996140385e-254	0.970170187847533	cg14458575	37	2	238380390	N_Shelf			0		0		2:238380358-238380423	Unclassified	3	chr2:238380165-238380435	NA	NA
cg25828445	cg25828445	0.974778495206382	0.0366368318075824	26.6065171881112	5.70612899713657e-156	0.97015183509797	cg25828445	37	12	7781288	S_Shore			0		0				3	chr12:7781265-7781535	NA	NA
cg14522097	cg14522097	0.971026130764362	0.034740586486181	27.9507696610307	6.45181603586819e-172	0.970081762482981	cg14522097	37	5	150605036	S_Shore	CCDC69	TSS1500	0		0				NA		NA	NA
cg18678645	cg18678645	0.968476644272896	0.0245218301965223	39.4944682558909	0	0.970072081494899	cg18678645	37	5	135416331	Island	MIR886	TSS200	0		1	chr5:135416297-135416297	5:135416212-135416626	Unclassified_Cell_type_specific	3	chr5:135416105-135416475	NA	NA
cg17250082	cg17250082	0.962232656003342	0.0329990766936926	29.1593811831487	6.35293048472781e-187	0.969994184921882	cg17250082	37	6	31275875	N_Shore			0		1	chr6:31275830-31275830	6:31275659-31276809	Promoter_Associated	3	chr6:31275805-31276895	NA	NA
cg14687298	cg14687298	0.970682833911633	0.0259828734406993	37.3585637526589	1.84087643918092e-305	0.969983403877146	cg14687298	37	12	31272119				0		0				3	chr12:31271860-31272175	NA	NA
cg04798314	cg04798314	0.97047410344167	0.0313991063013926	30.9076982677888	9.41329169255489e-210	0.969664615314235	cg04798314	37	1	246668601	N_Shore	SMYD3	Body	0		0				NA		NA	NA
cg06478886	cg06478886	0.970247549989512	0.0213604020859929	45.4227193890583	0	0.969437815718259	cg06478886	37	5	135416029	N_Shore			0		0		5:135415053-135416202	Unclassified_Cell_type_specific	NA		6	6	chr5:135415713-135417420	RDMR
cg19665696	cg19665696	0.970865337613451	0.0240793341418199	40.3194428839	0	0.969178562247498	cg19665696	37	7	949154	Island	ADAP1	Body	0		1	chr7:949099-949099	7:947656-950542	Unclassified	3	chr7:949020-949915	NA	NA
cg04481923	cg04481923	0.964870732611193	0.0240754796338319	40.0769059344229	0	0.968949261082839	cg04481923	37	5	135416205	Island	MIR886	Body	0		0				3	chr5:135416105-135416475	NA	NA
cg23030339	cg23030339	0.969340473699284	0.0344857105379637	28.1084674950276	7.71919279658174e-174	0.96853956615547	cg23030339	37	3	31703127		OSBPL10	3'UTR	0		0				NA		NA	4	chr3:31702353-31708097
cg21548813	cg21548813	0.975512562187619	0.0251712648030077	38.7550077368801	0	0.96842344899674	cg21548813	37	6	291882	N_Shore	DUSP22	TSS1500	0		0		6:291596-292679	Promoter_Associated	3	chr6:291125-291895	NA	NA
cg24147543	cg24147543	0.958183260845454	0.0267284088598147	35.8488702365688	1.9151242251612e-281	0.968418562820857	cg24147543	37	6	32554481	S_Shelf	HLA-DRB1	Body	0		0				NA		5	6	chr6:32553395-32554995
cg18110333	cg18110333	0.975197508470509	0.027809585707264	35.0669556438514	2.15079766638524e-269	0.967813185929789	cg18110333	37	6	292329	Island	DUSP22;DUSP22	1stExon;5'UTR	1	high-CpG:237033-237532	0		6:291596-292679	Promoter_Associated	3	chr6:291945-292595	NA	NA
cg01114163	cg01114163	0.968312755814854	0.0287321512807597	33.7013663318443	5.52030760797376e-249	0.967807799019759	cg01114163	37	5	1856713	N_Shore			0		0				3	chr5:1856705-1857035	NA	NA
cg07598034	cg07598034	0.968299274930706	0.0194477810998657	49.7897045405037	0	0.967401992518491	cg07598034	37	7	134001087	N_Shore	SLC35B4	Body	0		0		7:134000272-134002258	Promoter_Associated	3	chr7:134000505-134001575	NA	NA
cg07332563	cg07332563	0.981754708994173	0.0266555691062973	36.8311291752626	5.86418724190925e-297	0.967232266270162	cg07332563	37	6	291687	N_Shore	DUSP22	TSS1500	0		0		6:291596-292679	Promoter_Associated	3	chr6:291125-291895	NA	NA
cg26421593	cg26421593	0.974554493971197	0.0444990744354234	21.9005565022585	2.56627322248495e-106	0.967111897434875	cg26421593	37	12	678960	Island	NINJ2	Body	0		0		12:678572-680056	Promoter_Associated	NA		6	6	chr12:678237-682083
cg21346589	cg21346589	0.961753237391788	0.0170222527427853	56.499762512304	0	0.966985654453422	cg21346589	37	10	134818842	N_Shelf			0		0				NA		6	NA
cg22757362	cg22757362	0.964813005833861	0.0321811118523541	29.9807231726608	1.7505445521993e-197	0.966543275386234	cg22757362	37	10	43721445	N_Shelf	RASGEF1A	5'UTR	0		0				3	chr10:43721245-43721555	NA	NA
cg25498107	cg25498107	0.960936005730785	0.0274215326006096	35.0431181118382	4.9636593732535e-269	0.966477588781257	cg25498107	37	15	41100233	S_Shore	DNAJC17;ZFYVE19	TSS1500;Body	0		0		15:41098855-41100467	Promoter_Associated	NA		6	6	chr15:41098811-41100713
cg13012494	cg13012494	0.98054761106427	0.031785017434585	30.8493652105833	5.71252960123112e-209	0.966389421141889	cg13012494	37	21	47604986	S_Shelf	C21orf56;C21orf56	TSS1500;TSS1500	0		0		21:47604488-47605128	Unclassified	3	chr21:47604520-47605155	NA	NA
cg11957777	cg11957777	0.968068513751842	0.0182732837148895	52.9772606202704	0	0.966336223982657	cg11957777	37	2	128015142		ERCC3	3'UTR	0		0				NA		NA	NA
cg05526015	cg05526015	0.96052132048601	0.0573783841319119	16.7401249620029	6.68477075946639e-63	0.966259251321393	cg05526015	37	6	170553845				0		0		6:170553340-170553922	Unclassified_Cell_type_specific	3	chr6:170553665-170554375	NA	NA
cg02938172	cg02938172	0.970737739802101	0.0238998732434492	40.6168572491561	0	0.966144190042708	cg02938172	37	17	185152	Island	RPH3AL	5'UTR	0		0				3	chr17:184645-185175	NA	NA
cg17292337	cg17292337	0.964827563919289	0.0291270441377089	33.1248017944323	1.30629175912574e-240	0.966066555790268	cg17292337	37	12	31272112				0		0				3	chr12:31271860-31272175	NA	NA
cg02754929	cg02754929	0.962165117731291	0.0266456512695476	36.1096491130212	1.60040230574585e-285	0.966040332367222	cg02754929	37	4	3295736	S_Shore			0		0				3	chr4:3294420-3296715	NA	NA		RDMR
cg04803856	cg04803856	0.96325306756609	0.0244079403426186	39.4647419669475	0	0.965998077111446	cg04803856	37	14	105850371	N_Shore	PACS2;PACS2	Body;Body	0		0		14:105850303-105850642	Unclassified_Cell_type_specific	NA		6	NA
cg14417784	cg14417784	0.966366460717013	0.0241086746913063	40.0837654118536	0	0.965936238452823	cg14417784	37	2	131009681	Island			0		0				NA		6	NA
cg08960815	cg08960815	0.963386086251269	0.0261459262093486	36.8465082681525	3.32642922202897e-297	0.965909685665392	cg08960815	37	7	150264767		GIMAP4	5'UTR	0		0				NA		NA	3	chr7:150264265-150265400
cg10317314	cg10317314	0.965261155265105	0.0272532390650388	35.4182177377722	8.95322200371355e-275	0.96588558612579	cg10317314	37	12	31272114				0		0				3	chr12:31271860-31272175	NA	NA
cg02169857	cg02169857	0.967322562230635	0.0276458266555571	34.9898223078163	3.2133327397016e-268	0.965780986333267	cg02169857	37	2	110969641	N_Shore	NCRNA00116	Body	0		0		2:110969114-110970652	NonGene_Associated	3	chr2:110969540-110970515	NA	NA
cg23066280	cg23066280	0.951904050655589	0.0241178480265994	39.4688634577074	0	0.965731001852761	cg23066280	37	7	158032496		PTPRN2;PTPRN2;PTPRN2	Body;Body;Body	0		0				3	chr7:158031765-158032555	NA	NA
cg25303761	cg25303761	0.961704302094049	0.0215651318478313	44.595336067503	0	0.965684803835244	cg25303761	37	1	31256028				0		0		1:31254883-31256722	Unclassified	3	chr1:31255780-31256315	NA	NA
cg12537405	cg12537405	0.956765356940662	0.0207380812899355	46.135673959625	0	0.965646214263496	cg12537405	37	10	134898881	S_Shore			0		0				3	chr10:134898745-134899075	NA	NA
cg21200382	cg21200382	0.964933919773519	0.0469255917716913	20.5630634232221	5.88008457600279e-94	0.965609357624557	cg21200382	37	7	140103764		RAB19	TSS200	0		0		7:140103543-140104423	Promoter_Associated	3	chr7:140103620-140104095	NA	NA
cg05401945	cg05401945	0.966084562637772	0.0277329714679267	34.8352344340402	7.125020562053e-266	0.965608977634827	cg05401945	37	3	56590734	N_Shore	CCDC66;CCDC66;CCDC66	TSS1500;TSS1500;TSS1500	0		0		3:56590485-56592068	Promoter_Associated	3	chr3:56590620-56590810	NA	NA
cg03395511	cg03395511	0.978111306201766	0.0265444179204702	36.8480977481702	3.13706703302031e-297	0.965589168227683	cg03395511	37	6	291903	N_Shore	DUSP22	TSS200	0		0		6:291596-292679	Promoter_Associated	NA		6	6	chr6:286278-300803
cg18892128	cg18892128	0.968314471109648	0.0588857000340283	16.4439663712937	9.26515972748634e-61	0.965516876257417	cg18892128	37	6	31409575				0		0		6:31409301-31409830	Unclassified	3	chr6:31409285-31409675	NA	NA
cg08477332	cg08477332	0.967337284772283	0.0247539789659389	39.0780523043719	0	0.965196979669951	cg08477332	37	1	153590243		S100A14	TSS1500	0		0		1:153589758-153590695	Unclassified	3	chr1:153590045-153590575	NA	NA
cg23623659	cg23623659	0.965184879889649	0.0214919278317886	44.9091811327436	0	0.965189594409789	cg23623659	37	17	4925475		KIF1C	Body	0		0				NA		6	NA
cg21862353	cg21862353	0.963714843582586	0.0333040266149203	28.9368866631532	4.10355239102295e-184	0.965156364177067	cg21862353	37	2	1801628	Island	MYT1L	Body	0		0				NA		NA	NA
cg23221052	cg23221052	0.965566614299191	0.0286716556500284	33.6766954125384	1.26835258633248e-248	0.965147004943174	cg23221052	37	5	179740743	Island	GFPT2	Body	0		0				3	chr5:179740685-179741055	NA	NA
cg03847932	cg03847932	0.964197157043654	0.0387416520676443	24.8878688848925	1.00680706572554e-136	0.965131053890268	cg03847932	37	3	73045556	N_Shore	PPP4R2	TSS1500	0		0		3:73045395-73047299	Promoter_Associated_Cell_type_specific	NA		6	6	chr3:73045139-73048670
cg25107000	cg25107000	0.971175178987649	0.0279823797099412	34.7066685912572	6.24943169992773e-264	0.965073300008177	cg25107000	37	6	31275643	N_Shore			0		0				3	chr6:31275505-31275735	NA	NA
cg10327440	cg10327440	0.962924820569227	0.0333752762541985	28.8514412056168	4.86026589504766e-183	0.965047244031864	cg10327440	37	1	227177885		CDC42BPA;CDC42BPA	3'UTR;3'UTR	0		0		1:227177879-227178222	Unclassified_Cell_type_specific	NA		6	6	chr1:227177604-227178534
cg26668828	cg26668828	0.96263363022842	0.0252436817068545	38.133646328104	0	0.964986327314748	cg26668828	37	6	292823	Island	DUSP22	Body	0		0		6:292711-293164	Promoter_Associated	3	chr6:292620-294070	NA	NA
cg02487331	cg02487331	0.965651244449307	0.029810157667415	32.3933625317535	3.40385192087421e-230	0.964974688426707	cg02487331	37	1	146550467	Island			0		0				3	chr1:146549505-146552150	NA	NA
cg25738961	cg25738961	0.947427436975724	0.00955703026754384	99.1340835440519	0	0.964638825928855	cg25738961	37	12	679099	Island	NINJ2	Body	0		0		12:678572-680056	Promoter_Associated	3	chr12:678965-679375	NA	NA
cg15837280	cg15837280	0.970282802976473	0.0245574133057187	39.5107901185393	0	0.964468766914658	cg15837280	37	5	135415258	Island			0		0		5:135415053-135416202	Unclassified_Cell_type_specific	3	chr5:135415105-135415415	NA	NA		RDMR
cg04574896	cg04574896	0.971061497301994	0.0207866330707338	46.715670305894	0	0.964381640361113	cg04574896	37	1	109247738				0		0				3	chr1:109247505-109247875	NA	NA
cg13045913	cg13045913	0.963922266580304	0.0299934278551134	32.1377826914829	1.30852854549385e-226	0.964277509147859	cg13045913	37	15	41100308	S_Shore	DNAJC17;ZFYVE19	TSS1500;Body	0		0		15:41098855-41100467	Promoter_Associated	3	chr15:41100240-41100595	NA	NA
cg01124132	cg01124132	0.957724911391672	0.02624802128833	36.4875089391017	1.74996662849963e-291	0.9640837774673	cg01124132	37	22	32599511		RFPL2;RFPL2;RFPL2	TSS200;5'UTR;TSS1500	0		0				NA		6	6	chr22:32598117-32603686
cg21665850	cg21665850	0.963443377493631	0.0266856628266874	36.1034081765481	2.00524485195354e-285	0.96392980220916	cg21665850	37	2	731073	N_Shore			0		0				3	chr2:730985-731255	NA	NA
cg23092635	cg23092635	0.965419539752113	0.0234102915330337	41.2391079534329	0	0.963775931940191	cg23092635	37	2	107199136				0		0		2:107198281-107199729	Unclassified	3	chr2:107199045-107199295	NA	NA
cg25824218	cg25824218	0.966210031815972	0.0366500797395035	26.3631085848508	3.63126631484032e-153	0.963740903951921	cg25824218	37	12	25104798	S_Shelf			0		1	chr12:25104673-25104673			3	chr12:25104625-25105195	NA	NA
cg14906510	cg14906510	0.969691945432975	0.0238418242286138	40.6718855124012	0	0.963677142359575	cg14906510	37	12	7781169	Island			0		0				3	chr12:7780905-7781215	NA	NA
cg22370920	cg22370920	0.964651985367508	0.0213971313121571	45.0832390237016	0	0.963585947648682	cg22370920	37	12	117562500				0		0				3	chr12:117562320-117562735	NA	NA
cg12804283	cg12804283	0.958172114164409	0.0360768114609393	26.5592239270322	2.00956944485497e-155	0.9634957813403	cg12804283	37	1	240569726	S_Shore	FMN2	Body	0		0				NA		NA	NA
cg11445109	cg11445109	0.962182037248998	0.03361730861614	28.6216260866	3.61613535091857e-180	0.963448159038557	cg11445109	37	10	135343248	S_Shore	CYP2E1	Body	0		0				3	chr10:135343165-135343615	NA	NA
cg05895034	cg05895034	0.964517960128107	0.0276562160345175	34.8752685083274	1.76309041613618e-266	0.96328588391661	cg05895034	37	16	2908892	S_Shore	PRSS22	TSS1500	0		0		16:2907482-2908940	Unclassified_Cell_type_specific	3	chr16:2907860-2909075	NA	NA
cg26094651	cg26094651	0.963115827487837	0.0321776901581984	29.9311673010951	7.73743712856277e-197	0.963141524019269	cg26094651	37	2	1802045	Island	MYT1L	Body	0		0				NA		NA	NA
cg17686260	cg17686260	0.955557951326462	0.0378943008646846	25.2164027181457	2.64739844799528e-140	0.963109209270081	cg17686260	37	10	131412764		MGMT	Body	0		0				NA		NA	NA
cg03923277	cg03923277	0.943409864165469	0.0377430046697247	24.995621636934	6.82168215034672e-138	0.963095563685511	cg03923277	37	12	104359732	Island	TDG;TDG	1stExon;5'UTR	0		0		12:104359274-104360305	Promoter_Associated	NA		6	6	chr12:104358059-104361120
cg01359822	cg01359822	0.958313219292008	0.034204610405339	28.0170774622366	1.00646654100412e-172	0.962773264763859	cg01359822	37	21	40176597	N_Shore	ETS2	TSS1500	0		0		21:40176497-40178006	Promoter_Associated	3	chr21:40176240-40177295	NA	NA
cg02954704	cg02954704	0.959839357870367	0.0297292795601729	32.2859945505112	1.09998573683731e-228	0.962627570937624	cg02954704	37	1	161349006				0		1	chr1:161348767-161348767			3	chr1:161348920-161349175	NA	NA
cg09679939	cg09679939	0.960173422814856	0.0401454288365854	23.9173786565665	2.01997185272637e-126	0.96242229475303	cg09679939	37	10	817083				0		0				3	chr10:816945-817175	NA	NA
cg12893697	cg12893697	0.962062070850438	0.0320784698950797	29.9908965108714	1.28985860767264e-197	0.962279542773632	cg12893697	37	11	970389		AP2A2	Body	0		0		11:970245-971074	Unclassified_Cell_type_specific	3	chr11:970345-970550	NA	NA
cg22410026	cg22410026	0.965179481891079	0.0166107444028711	58.105733161739	0	0.962264467410835	cg22410026	37	6	30483923				0		0		6:30483836-30484654	Promoter_Associated_Cell_type_specific	3	chr6:30483885-30484170	NA	NA
cg10960055	cg10960055	0.96330175662553	0.0257293918849231	37.439740547852	8.8224639938963e-307	0.962191146857815	cg10960055	37	6	28664226				0		0				3	chr6:28663960-28664235	NA	NA
cg12333160	cg12333160	0.957663042440486	0.0253297680387512	37.8078094112583	0	0.962141773304171	cg12333160	37	10	135040091	Island			0		0				3	chr10:135039985-135040310	NA	NA
cg16719517	cg16719517	0.939689881083368	0.0229684410945572	40.9122185182191	0	0.962125474421599	cg16719517	37	21	37442385	Island	CBR1;CBR1	1stExon;5'UTR	0		0		21:37441890-37442843	Unclassified	3	chr21:37442365-37442835	NA	NA
cg20583945	cg20583945	0.959392556890176	0.0288380980426501	33.2682327201774	1.11253648138328e-242	0.962032970485439	cg20583945	37	8	144636462	S_Shore	GSDMD	5'UTR	0		0		8:144635072-144636483	Promoter_Associated	NA		6	6	chr8:144635133-144637384
cg20507276	cg20507276	0.959949360323788	0.0335923742901734	28.5764070152253	1.31998325223892e-179	0.961944781426597	cg20507276	37	1	248100600	Island	OR2L13;OR2L13	1stExon;5'UTR	0		0		1:248100017-248100863	Promoter_Associated	3	chr1:248100600-248100770	NA	NA
cg17737388	cg17737388	0.961438416366912	0.0344451169413939	27.9121832567076	1.8982449448405e-171	0.96194240327769	cg17737388	37	1	85724454	N_Shore	C1orf52;C1orf52	Body;Body	0		0		1:85724332-85725981	Promoter_Associated	3	chr1:85724220-85725235	NA	NA
cg14372705	cg14372705	0.962332337826794	0.0353305527937951	27.2379643602917	2.30774866196289e-163	0.961744869210668	cg14372705	37	22	19141030	S_Shelf			0		0		22:19140996-19141110	Unclassified_Cell_type_specific	NA		4	NA
cg06570818	cg06570818	0.966325200932333	0.0273415031194387	35.3427972379952	1.29354581817035e-273	0.961676700162346	cg06570818	37	6	32146466		AGPAT1;RNF5;RNF5P1	TSS1500;Body;Body	0		0				3	chr6:32146305-32146695	NA	NA
cg26443646	cg26443646	0.961913066053292	0.0350856696230612	27.4161239157608	1.76185350674633e-165	0.961607112267381	cg26443646	37	5	980739				0		0				NA		6	NA		RDMR
cg22332049	cg22332049	0.962316613381675	0.0295469803222818	32.5690342256727	1.12597861121261e-232	0.961604872984469	cg22332049	37	2	240609875	N_Shelf			0		0				3	chr2:240609645-240610095	NA	NA
cg27370696	cg27370696	0.965442377266797	0.0536246299141963	18.00371170508	1.82189672370779e-72	0.961488098924805	cg27370696	37	6	32146529		AGPAT1;RNF5;RNF5P1	TSS1500;Body;Body	0		0				3	chr6:32146305-32146695	NA	NA
cg12738763	cg12738763	0.952834826645228	0.0274581196946933	34.7013865931023	7.50784963267128e-264	0.96131504986059	cg12738763	37	10	134898887	S_Shore			0		0				3	chr10:134898745-134899075	NA	NA
cg13732083	cg13732083	0.965198413203076	0.0463670054212702	20.8164923404845	3.06841381665307e-96	0.961260874040854	cg13732083	37	21	47605072	S_Shelf	C21orf56;C21orf56	TSS1500;TSS1500	0		0		21:47604488-47605128	Unclassified	3	chr21:47604520-47605155	NA	NA
cg20528787	cg20528787	0.96098803170859	0.0257468904383965	37.3244308475971	6.59115325578653e-305	0.961194160946967	cg20528787	37	7	158032352		PTPRN2;PTPRN2;PTPRN2	Body;Body;Body	0		0				3	chr7:158031765-158032555	NA	NA
cg05205239	cg05205239	0.96101048241464	0.0439622759503966	21.8598892263668	6.25959036313065e-106	0.961083025276043	cg05205239	37	11	69017439				0		0				3	chr11:69017160-69018035	NA	NA
cg06879681	cg06879681	0.95349706415611	0.0216802017522681	43.9800826141462	0	0.961070143298657	cg06879681	37	8	1900524		ARHGEF10	Body	0		0				NA		6	NA
cg22034735	cg22034735	0.959887701439256	0.0215128558766052	44.619259615973	0	0.960942030872397	cg22034735	37	8	1321727	S_Shore			0		0		8:1321062-1321916	Unclassified_Cell_type_specific	3	chr8:1320505-1322275	NA	NA
cg10596483	cg10596483	0.960135938934433	0.0397736022161244	24.1400297040531	9.50281825790108e-129	0.960925992328326	cg10596483	37	8	143751796	S_Shore	JRK;JRK	TSS1500;TSS1500	0		0		8:143750099-143751838	Promoter_Associated	3	chr8:143751305-143751935	NA	NA
cg21697381	cg21697381	0.958230424044935	0.0261920550783212	36.5847743210516	4.99484777877618e-293	0.960881777201554	cg21697381	37	17	33759957		SLFN12	TSS1500	0		0		17:33759407-33760912	Unclassified	3	chr17:33759780-33760115	NA	NA
cg17537073	cg17537073	0.947726655067853	0.0328329987266244	28.8650653861641	3.27871676045592e-183	0.96087858901881	cg17537073	37	13	24902500	Island			0		0				3	chr13:24902305-24902655	NA	NA
cg13882393	cg13882393	0.963485135830337	0.0219006815056848	43.9933860314001	0	0.960667014030508	cg13882393	37	10	5666739				0		0				NA		3	NA
cg17749961	cg17749961	0.924112324904726	0.0657561432280546	14.0536272284056	7.31873525040785e-45	0.9606347281129	cg17749961	37	2	30669863	N_Shore	LCLAT1;LCLAT1	TSS1500;TSS1500	0		0		2:30669584-30671091	Promoter_Associated	3	chr2:30669500-30669890	NA	NA
cg01053087	cg01053087	0.961517729555749	0.02617424826179	36.7352567278657	1.9992878115905e-295	0.960576557935962	cg01053087	37	8	637909	Island	ERICH1	Body	0		0		8:637155-638859	Promoter_Associated	3	chr8:637545-638690	NA	NA
cg21862992	cg21862992	0.9633123731781	0.0346346886574364	27.8135132873864	2.97755725028223e-170	0.960550645426387	cg21862992	37	11	68658383				0		0		11:68657292-68658541	Gene_Associated_Cell_type_specific	3	chr11:68658065-68658395	NA	NA
cg01516881	cg01516881	0.966761913025965	0.0295291294262408	32.7392622745885	4.31696464908044e-235	0.960531654921644	cg01516881	37	6	292596	Island	DUSP22	Body	0		0		6:291596-292679	Promoter_Associated	NA		6	6	chr6:286278-300803
cg02631126	cg02631126	0.954839267290952	0.025232747045332	37.8412729131526	0	0.960486683757026	cg02631126	37	6	28058918		ZSCAN12L1	TSS200	0		0				3	chr6:28058785-28058995	NA	NA
cg08944170	cg08944170	0.962525036495937	0.0329222262136259	29.2363289848718	6.70036017397818e-188	0.960360885419359	cg08944170	37	1	248100614	Island	OR2L13;OR2L13	1stExon;5'UTR	0		0		1:248100017-248100863	Promoter_Associated	3	chr1:248100600-248100770	NA	NA
cg27071793	cg27071793	0.959365671441102	0.0251776583903786	38.1038481246418	0	0.960326081565794	cg27071793	37	6	31275718	N_Shore			0		0		6:31275659-31276809	Promoter_Associated	3	chr6:31275505-31275735	NA	NA
cg09035930	cg09035930	0.924173327412655	0.0281312237318094	32.8522262743815	1.05861459991721e-236	0.960210297095934	cg09035930	37	12	129282057	S_Shore	SLC15A4	Body	0		0				3	chr12:129282000-129282330	NA	NA
cg17262328	cg17262328	0.943830287810618	0.0306672027700335	30.776536578448	5.40054854652364e-208	0.960187757594048	cg17262328	37	7	55955158	Island			1	high-CpG:55922623-55923074	0		7:55954729-55956110	Promoter_Associated	3	chr7:55954780-55955415	NA	NA
cg06675417	cg06675417	0.959358129019718	0.0290632982375648	33.0092655409541	5.98069115066964e-239	0.960169232452654	cg06675417	37	18	77292443	Island			0		0				NA		6	NA
cg08242633	cg08242633	0.947731131260294	0.0238915696218746	39.66801454487	0	0.960112300768156	cg08242633	37	8	2591411				0		1	chr8:2591169-2591169	8:2591094-2591512	Promoter_Associated_Cell_type_specific	3	chr8:2591125-2591455	NA	NA
cg09827761	cg09827761	0.954491488732775	0.0211973004608309	45.0289172669188	0	0.960099268799813	cg09827761	37	15	66947392	Island			0		0		15:66947084-66947651	Unclassified_Cell_type_specific	3	chr15:66946900-66947695	NA	NA
cg06657917	cg06657917	0.960168328455299	0.027531653410429	34.8750695841459	1.77537451758777e-266	0.960001176963394	cg06657917	37	19	613111	Island	HCN2	Body	0		0		19:613054-613298	Unclassified_Cell_type_specific	NA		6	NA
cg16474696	cg16474696	0.960881041664972	0.0329458124160964	29.1654984715299	5.31382476245771e-187	0.959988393532088	cg16474696	37	19	13875014	N_Shore	MRI1;MRI1	TSS1500;TSS1500	0		0				3	chr19:13874825-13875155	NA	NA
cg07482220	cg07482220	0.961110884980995	0.0178883133201245	53.7284241270382	0	0.959849803385116	cg07482220	37	6	32146520		AGPAT1;RNF5;RNF5P1	TSS1500;Body;Body	0		0				3	chr6:32146305-32146695	NA	NA
cg21250931	cg21250931	0.956726537943059	0.0286399832536112	33.4052757458378	1.14928445691541e-244	0.959790581526743	cg21250931	37	15	81624928		TMC3	Body	0		0				3	chr15:81624665-81625075	NA	NA
cg03255868	cg03255868	0.957884336445311	0.0296121731380136	32.3476541887316	1.49680714531217e-229	0.959753009562191	cg03255868	37	19	9731921	Island	ZNF561	TSS200	0		0		19:9731603-9732474	Promoter_Associated	3	chr19:9731780-9732715	NA	NA
cg05528899	cg05528899	0.95540866080268	0.032831652377995	29.1002307712977	3.56583037421355e-186	0.959574288670591	cg05528899	37	17	57120	Island			0		0				3	chr17:57025-57215	NA	NA
cg04131969	cg04131969	0.959350684561948	0.0316976090298052	30.265711324153	3.24160054992754e-201	0.959561024701232	cg04131969	37	2	33951647	N_Shore	MYADML	Body	0		0				3	chr2:33951445-33951830	NA	NA
cg14117219	cg14117219	0.960325353123909	0.0443019143853278	21.6768364628946	3.39423220036045e-104	0.959445730549356	cg14117219	37	9	94476689				0		0				3	chr9:94476565-94477015	NA	NA		DMR
cg16874583	cg16874583	0.955835983234996	0.0425737205560352	22.4513143495864	1.24243437328005e-111	0.959173262226298	cg16874583	37	12	7781004	Island			0		0				3	chr12:7780905-7781215	NA	NA
cg10208897	cg10208897	0.960621775848051	0.0338649258254058	28.3662743217167	5.27284886858868e-177	0.959148929913063	cg10208897	37	5	178548229	Island	ADAMTS2	Body	0		0				NA		6	NA
cg14859874	cg14859874	0.966548179953978	0.0346324681243918	27.9087293600434	2.09060398338097e-171	0.958881023361167	cg14859874	37	1	154238265		UBAP2L	Body	0		0		1:154238070-154238414	Gene_Associated_Cell_type_specific	3	chr1:154238125-154238470	NA	NA
cg05851866	cg05851866	0.955111401328044	0.0422305183925247	22.6166156060521	2.97440212625195e-113	0.958800141085555	cg05851866	37	13	108955075		TNFSF13B;TNFSF13B	Body;Body	0		0				NA		NA	NA
cg04657146	cg04657146	0.946236729572956	0.0308916605373693	30.6308146960344	4.76007689117869e-206	0.95878208046124	cg04657146	37	19	12876947	Island	HOOK2;HOOK2	Body;Body	0		0		19:12876595-12877288	Unclassified_Cell_type_specific	3	chr19:12876865-12877355	NA	NA
cg17099656	cg17099656	0.959274711314486	0.0268587805421856	35.7154975747245	2.27208740589095e-279	0.95872574003385	cg17099656	37	22	47135171		CERK	TSS1500	0		0		22:47135007-47135384	Promoter_Associated	3	chr22:47134420-47135355	NA	NA
cg05406088	cg05406088	0.936179653271737	0.029545746854093	31.685767088404	2.44037072323386e-220	0.958699520808862	cg05406088	37	15	66947617	S_Shore			0		0		15:66947084-66947651	Unclassified_Cell_type_specific	3	chr15:66946900-66947695	NA	NA
cg08077234	cg08077234	0.958427066669722	0.0308472616895654	31.070085776655	6.10955884955737e-212	0.958655191826896	cg08077234	37	12	94658675		PLXNC1	Body	0		0				NA		NA	6	chr12:94655346-94659122
cg02599361	cg02599361	0.958351385774871	0.0326206336125394	29.3786870346528	1.02812888619943e-189	0.958609518292628	cg02599361	37	5	178548373	Island	ADAMTS2	Body	0		0				NA		6	NA
cg04334751	cg04334751	0.954066014762597	0.0213741961879502	44.636345917909	0	0.958582358458839	cg04334751	37	7	129778936	N_Shore			0		0				3	chr7:129778705-129778975	NA	NA
cg26378403	cg26378403	0.958881334092087	0.0205174924932253	46.7348207588573	0	0.958562964377201	cg26378403	37	12	30908310	S_Shore	CAPRIN2;CAPRIN2;CAPRIN2	TSS1500;TSS1500;TSS1500	0		0		12:30906052-30908735	Promoter_Associated	3	chr12:30907725-30908535	NA	NA
cg20668887	cg20668887	0.965621333801351	0.021574653111164	44.7572124949569	0	0.958552781974898	cg20668887	37	15	34635399		NOP10	TSS200	0		0		15:34635006-34635943	Promoter_Associated	3	chr15:34635240-34635535	NA	NA
cg24891125	cg24891125	0.974221379909564	0.0404887497944755	24.0615327678626	6.32232309706963e-128	0.958438857585333	cg24891125	37	5	422573	S_Shore	AHRR	Body	0		0				NA		6	6	chr5:419604-425425
cg10833066	cg10833066	0.955850195021775	0.0296894218025635	32.1949750782699	2.0751672872441e-227	0.958436646243605	cg10833066	37	12	111807467	S_Shore	FAM109A	TSS1500	0		0		12:111806015-111807525	Promoter_Associated	3	chr12:111807385-111807675	NA	NA
cg06406458	cg06406458	0.952102150559293	0.0334158045578812	28.4925700026198	1.4480403386695e-178	0.958361839739306	cg06406458	37	10	128810499		DOCK1	Body	0		0				NA		NA	6	chr10:128810253-128811614
cg25755428	cg25755428	0.955674933038435	0.0287569934398391	33.2327833588637	3.61978998950634e-242	0.958207239734368	cg25755428	37	19	13875111	Island	MRI1;MRI1	TSS1500;TSS1500	0		0				3	chr19:13874825-13875155	NA	NA
cg17545300	cg17545300	0.943106574098748	0.0526308187336222	17.9192837351068	8.3394954059964e-72	0.958114392489641	cg17545300	37	10	125856079	S_Shelf			0		0				3	chr10:125855685-125856130	NA	NA
cg04060356	cg04060356	0.944155014588489	0.0515240699195727	18.3245426081884	5.27227641223348e-75	0.95792176321631	cg04060356	37	20	52226170				0		0		20:52225994-52226656	Promoter_Associated	3	chr20:52225965-52226955	NA	NA		DMR
cg04248279	cg04248279	0.958597371263441	0.0237468790651681	40.3672991567768	0	0.957906743202365	cg04248279	37	17	184833	N_Shore	RPH3AL	5'UTR	0		0				3	chr17:184645-185175	NA	NA
cg21245975	cg21245975	0.96109136408945	0.0421433783946777	22.8052757206296	4.06449080353591e-115	0.957897329800393	cg21245975	37	1	85725523	Island	C1orf52;C1orf52	TSS200;TSS200	0		0		1:85724332-85725981	Promoter_Associated	3	chr1:85725245-85725670	NA	NA
cg11235426	cg11235426	0.962822496167973	0.0344001557680004	27.9888993137527	2.21781348159867e-172	0.957888708683699	cg11235426	37	6	292522	Island	DUSP22;DUSP22	1stExon;5'UTR	1	high-CpG:237033-237532	0		6:291596-292679	Promoter_Associated	3	chr6:291945-292595	NA	NA
cg12186219	cg12186219	0.95949731970694	0.0296226601062132	32.3906535154718	3.71634871846278e-230	0.957884586547819	cg12186219	37	11	1463541	N_Shore	BRSK2	Body	1	low-CpG:1420034-1420275	0				3	chr11:1463205-1463675	NA	NA
cg16013223	cg16013223	0.946756881716274	0.0379399751706615	24.9540722538055	1.928743664188e-137	0.957884177555466	cg16013223	37	8	56437691		XKR4	3'UTR	0		0				NA		NA	NA
cg08570243	cg08570243	0.974792922830758	0.0281411038603572	34.6394699961988	6.43545042278654e-263	0.957857100981053	cg08570243	37	2	110969853	Island	NCRNA00116	Body	0		0		2:110969114-110970652	NonGene_Associated	3	chr2:110969540-110970515	NA	NA
cg09579561	cg09579561	0.958032312503065	0.0146002925059154	65.6173369208124	0	0.957803534711531	cg09579561	37	4	2252195		MXD4	3'UTR	0		0				3	chr4:2251960-2252475	NA	NA
cg19148731	cg19148731	0.971004997316756	0.027430951618301	35.3981520884946	1.82299798388289e-274	0.957576838291486	cg19148731	37	2	74780229	N_Shore	LOXL3	5'UTR	0		0		2:74780118-74780829	Unclassified	3	chr2:74779445-74781710	NA	NA		CDMR
cg23963229	cg23963229	0.958011646820193	0.0430674606246493	22.2444423916622	1.27669164846491e-109	0.957456301056958	cg23963229	37	1	8725074		RERE;RERE	5'UTR;5'UTR	0		0				NA		NA	NA
cg22933800	cg22933800	0.957558837373262	0.0321598727166108	29.7749573143887	8.24385237210685e-195	0.957353187658713	cg22933800	37	6	32605704		HLA-DQA1	Body	0		0				NA		NA	6	chr6:32604092-32612467
cg04160749	cg04160749	0.957857566709328	0.0301547856682358	31.7646949060662	1.99022733457376e-221	0.957123920004153	cg04160749	37	8	58172571	Island			0		0				3	chr8:58172560-58172710	NA	NA
cg17583490	cg17583490	0.95650851904283	0.0403258324704696	23.7194984069647	2.26911712951578e-124	0.957093439311445	cg17583490	37	5	1124711				0		0				NA		6	NA
cg12906381	cg12906381	0.956819723778612	0.0257969882418934	37.0903655421592	4.01738332750173e-301	0.957018352667557	cg12906381	37	22	32599516		RFPL2;RFPL2;RFPL2	TSS200;5'UTR;TSS1500	0		0				NA		6	6	chr22:32598117-32603686
cg02299497	cg02299497	0.957211096925177	0.0369910899609369	25.8768016280679	1.21525182279582e-147	0.956992967967365	cg02299497	37	14	69095570	S_Shore			0		0		14:69094639-69096348	Unclassified_Cell_type_specific	3	chr14:69095005-69096315	NA	NA
cg14315232	cg14315232	0.948938015519511	0.0383351638941704	24.7537226693275	2.82695999623077e-135	0.956929606928294	cg14315232	37	17	13313251				0		0				NA		NA	6	chr17:13313108-13315057
cg06975979	cg06975979	0.957365538556481	0.0230008283212294	41.6230896203354	0	0.956775052419401	cg06975979	37	7	150020025	Island	LRRC61;ACTR3C;LRRC61	TSS1500;5'UTR;TSS1500	0		0		7:150019859-150021604	Promoter_Associated	3	chr7:150019900-150020075	NA	NA
cg05852568	cg05852568	0.956888770174924	0.0262994645926848	36.3843441299973	7.52886414605735e-290	0.956605210452098	cg05852568	37	2	95537405	Island	TEKT4	1stExon	0		0				3	chr2:95536745-95537570	NA	NA
cg07334487	cg07334487	0.957491220358044	0.0374227818006925	25.5857842278397	2.19619448564915e-144	0.956580932914061	cg07334487	37	15	93118933				0		0				NA		NA	NA
cg05194426	cg05194426	0.951888488716193	0.0346698969934183	27.4557633931505	5.92964307182134e-166	0.956523492385363	cg05194426	37	10	135343193	S_Shore	CYP2E1	Body	0		0				3	chr10:135343165-135343615	NA	NA
cg23914842	cg23914842	0.976680385638613	0.0268478997659447	36.3782789027501	9.38930776701555e-290	0.95651356492562	cg23914842	37	1	9327170	S_Shelf	H6PD	3'UTR	0		0		1:9327129-9327680	Unclassified	3	chr1:9327160-9327455	NA	NA
cg11738485	cg11738485	0.944567899170485	0.033264905449347	28.3953279412982	2.30939276716877e-177	0.956503541101194	cg11738485	37	19	12877000	Island	HOOK2;HOOK2	Body;Body	0		0		19:12876595-12877288	Unclassified_Cell_type_specific	3	chr19:12876865-12877355	NA	NA
cg22669566	cg22669566	0.95779014965178	0.0303505355338848	31.5576029484705	1.41028361014033e-218	0.956410141900275	cg22669566	37	12	679287	Island	NINJ2	Body	0		0		12:678572-680056	Promoter_Associated	3	chr12:678965-679375	NA	NA
cg04354002	cg04354002	0.949668200999444	0.0351425404941877	27.0233223792261	7.86456644083947e-161	0.956398122699929	cg04354002	37	17	8777762				0		0				3	chr17:8777525-8777955	NA	NA
cg26621790	cg26621790	0.963955886333167	0.0388813109610653	24.7922681233265	1.08628612825954e-135	0.956382308877343	cg26621790	37	13	95655083	N_Shore			0		0				3	chr13:95655025-95655215	NA	NA
cg05064044	cg05064044	0.961865553221261	0.0333099313708229	28.8762394168061	2.37373448050661e-183	0.956157810133039	cg05064044	37	6	292385	Island	DUSP22;DUSP22	1stExon;5'UTR	1	high-CpG:237033-237532	0		6:291596-292679	Promoter_Associated	3	chr6:291945-292595	NA	NA
cg21550804	cg21550804	0.955919864543041	0.0373095365301156	25.6213277742392	8.8276246718509e-145	0.95609745830925	cg21550804	37	8	74282865				0		0				3	chr8:74282580-74282995	NA	NA
cg12016809	cg12016809	0.97034904252836	0.035228794573898	27.5442022432218	5.19280878728335e-167	0.956022805872264	cg12016809	37	21	47604291	S_Shore	C21orf56;C21orf56;C21orf56;C21orf56	5'UTR;5'UTR;1stExon;1stExon	0		0		21:47604065-47604373	Promoter_Associated	3	chr21:47603825-47604410	NA	NA
cg20227766	cg20227766	0.972070782633719	0.0196090065496255	49.5726685680711	0	0.955950700271826	cg20227766	37	1	27998703	S_Shelf	IFI6;IFI6;IFI6;IFI6;IFI6;IFI6	1stExon;5'UTR;5'UTR;1stExon;1stExon;5'UTR	1	low-CpG:27871245-27871346	0		1:27998463-27999311	Promoter_Associated	3	chr1:27998685-27999095	NA	NA
cg12564567	cg12564567	0.959561828859309	0.0313302317950073	30.6273453429164	5.29434857845127e-206	0.955845656102998	cg12564567	37	11	116371188	Island			0		0				3	chr11:116370845-116371935	NA	NA
cg15175143	cg15175143	0.955463144568236	0.0296065608666186	32.2720071700567	1.72845574803043e-228	0.955820132124169	cg15175143	37	2	139538356	Island	NXPH2	TSS1500	0		0				3	chr2:139536945-139538430	NA	NA
cg06744117	cg06744117	0.953351430084066	0.0221387498392345	43.0625684380122	0	0.955784446371332	cg06744117	37	16	85496711				0		0		16:85495281-85497027	Unclassified_Cell_type_specific	3	chr16:85496465-85497255	NA	NA
cg27107150	cg27107150	0.954575418944819	0.0269929067956875	35.3639356505809	6.12305543284005e-274	0.955779028284768	cg27107150	37	16	1272275	S_Shelf	TPSG1	Body	0		0				NA		6	NA
cg10345369	cg10345369	0.946295744525102	0.0384523903186115	24.6095427796352	9.98450606982274e-134	0.955737964454883	cg10345369	37	10	131570053				0		0				NA		NA	NA
cg05262224	cg05262224	0.960652717076513	0.0174925864999663	54.917705685112	0	0.955734671929131	cg05262224	37	16	86482459				0		0				NA		NA	NA
cg03012785	cg03012785	0.953244663612011	0.0216285390630429	44.073465194921	0	0.955679296291153	cg03012785	37	18	54788429	N_Shore			0		0				NA		6	NA
cg22892539	cg22892539	0.936084934432723	0.0652419192056155	14.3479061595747	1.09802524517777e-46	0.955649505674333	cg22892539	37	5	1667258	Island			0		0		5:1667085-1668733	Unclassified_Cell_type_specific	3	chr5:1667005-1667675	NA	NA		DMR
cg23549902	cg23549902	0.945422925178935	0.0239803480932798	39.4249041549101	0	0.95564086405475	cg23549902	37	7	5184155	Island			0		0		7:5182685-5184547	Unclassified	3	chr7:5184060-5184515	NA	NA
cg06060522	cg06060522	0.955825992615699	0.0422397526094851	22.6285887953109	2.26743932860763e-113	0.955587379658845	cg06060522	37	20	44782039	Island			0		0				NA		6	NA
cg12159023	cg12159023	0.958190829395718	0.0331587025462011	28.89711465823	1.29787349231901e-183	0.955522654274584	cg12159023	37	19	613818	Island	HCN2	Body	0		0				3	chr19:613725-613935	NA	NA
cg09183742	cg09183742	0.957745459306228	0.0269396337480269	35.5515397226354	7.86575069435912e-277	0.955497746045791	cg09183742	37	1	103572723		COL11A1;COL11A1;COL11A1;COL11A1	Body;Body;Body;Body	0		1	chr1:103572619-103572619	1:103571898-103572751	Unclassified_Cell_type_specific	3	chr1:103572200-103572835	NA	NA		DMR
cg03749207	cg03749207	0.951068369395668	0.0251793024441914	37.7718315073923	0	0.955496586386724	cg03749207	37	16	857863	Island	PRR25	Body	0		0		16:857066-858592	Promoter_Associated	3	chr16:857705-858010	NA	NA		DMR
cg06651180	cg06651180	0.936580079958778	0.0692864472986972	13.517507629178	1.23282177539392e-41	0.95539549710539	cg06651180	37	7	101559888	S_Shore	CUX1;CUX1;CUX1	Body;Body;Body	0		0				3	chr7:101559685-101559955	NA	NA
cg02093708	cg02093708	0.953436096178245	0.0287162821994394	33.2019336471369	1.00954920366057e-241	0.95535576730547	cg02093708	37	16	87577273				0		0				3	chr16:87577145-87577315	NA	NA
cg25319279	cg25319279	0.955545854807963	0.03185736747024	29.9945014508998	1.15753274573455e-197	0.955354313269688	cg25319279	37	11	5960081				0		0				3	chr11:5959825-5960115	NA	NA
cg07747299	cg07747299	0.963491909343142	0.0339404555533318	28.3877129412472	2.86753736579836e-177	0.955188514303819	cg07747299	37	21	47604052	S_Shore	C21orf56;C21orf56	5'UTR;5'UTR	0		0				3	chr21:47603825-47604410	NA	NA
cg17652756	cg17652756	0.955238194194227	0.0362549222806069	26.3478207676422	5.43618411439026e-153	0.955061723011415	cg17652756	37	7	5252759		WIPI2;WIPI2;WIPI2;WIPI2;WIPI2	TSS1500;Body;Body;Body;Body	0		0				3	chr7:5252545-5252915	NA	NA
cg18980263	cg18980263	0.95430941774327	0.027553647910545	34.6345943318107	7.62049180846941e-263	0.955042694679106	cg18980263	37	15	97321776				0		0				NA		NA	NA
cg23400446	cg23400446	0.952946676456779	0.0362123335285699	26.3155279873071	1.27384275325708e-152	0.954936684414567	cg23400446	37	10	135342560	Island	CYP2E1	Body	0		0		10:135342406-135343123	Unclassified_Cell_type_specific	3	chr10:135341645-135343115	NA	NA
cg15145296	cg15145296	0.954959727838152	0.0274371254624886	34.805385467357	2.01623842808315e-265	0.954906811874013	cg15145296	37	3	125709740	S_Shore			0		0		3:125708995-125709926	Promoter_Associated_Cell_type_specific	3	chr3:125709105-125709835	NA	NA
cg03096785	cg03096785	0.945688093790987	0.0275809728835079	34.2876989069687	1.19697067464006e-257	0.954784622693745	cg03096785	37	1	15764869		CTRC	TSS200	0		0				3	chr1:15764745-15765015	NA	NA
cg08734931	cg08734931	0.94597758756475	0.0362513879857137	26.0949342943104	4.16189410327223e-150	0.954772143184895	cg08734931	37	10	14051649		FRMD4A	Body	0		1	chr10:14051386-14051386	10:14050971-14052411	Unclassified	3	chr10:14051380-14051935	NA	NA
cg25436886	cg25436886	0.957247406118581	0.0368135774152128	26.0025640899276	4.63227985857474e-149	0.954729609345147	cg25436886	37	3	127056972	Island			0		0				3	chr3:127056605-127057055	NA	NA		DMR
cg24598948	cg24598948	0.958180598177907	0.0360096344494491	26.6090065291559	5.33992587405079e-156	0.954697503892703	cg24598948	37	10	42863539	S_Shore	LOC441666	TSS200	0		0				3	chr10:42863345-42863655	NA	NA
cg05197062	cg05197062	0.952608816939675	0.0367363836079755	25.9309361287501	2.98368693304751e-148	0.954684101534175	cg05197062	37	11	11642011	N_Shore	GALNTL4	Body	0		0				3	chr11:11641760-11642450	NA	NA		DMR
cg02159489	cg02159489	0.948928204373877	0.0320789690692956	29.5810068685201	2.62292672670742e-192	0.954652053472093	cg02159489	37	17	79459563	S_Shelf			0		0				NA		6	NA
cg03748376	cg03748376	0.957807779416761	0.0349775985629977	27.3834630954343	4.31654352346763e-165	0.95463477163235	cg03748376	37	1	248100585	Island	OR2L13;OR2L13	1stExon;5'UTR	0		0		1:248100017-248100863	Promoter_Associated	NA		6	6	chr1:248099065-248101111
cg12641240	cg12641240	0.970407103398164	0.0513110739569579	18.9122352849638	9.0440645602009e-80	0.954626056035456	cg12641240	37	8	638330	S_Shore	ERICH1	Body	0		1	chr8:638062-638062	8:637155-638859	Promoter_Associated	3	chr8:637545-638690	NA	NA
cg22452837	cg22452837	0.953387232907125	0.0301878608172313	31.5818082864265	6.56304931539628e-219	0.954622111522752	cg22452837	37	6	28664155				0		0				3	chr6:28663960-28664235	NA	NA
cg26343358	cg26343358	0.955431436113841	0.0239069907708439	39.9645210587964	0	0.954412189998671	cg26343358	37	6	31275666	N_Shore			0		0		6:31275659-31276809	Promoter_Associated	3	chr6:31275505-31275735	NA	NA
cg04653913	cg04653913	0.957717924044538	0.0319673432265558	29.9592592746007	3.33313846625797e-197	0.954406936457607	cg04653913	37	16	53407753	Island			0		0		16:53406843-53407820	Unclassified_Cell_type_specific	3	chr16:53406905-53407755	NA	NA
cg17096374	cg17096374	0.953876160959805	0.0239244539961549	39.870341915143	0	0.954374259088602	cg17096374	37	17	80882296		TBCD	Body	0		0				NA		NA	NA
cg03314158	cg03314158	0.952791639389912	0.0348588629594731	27.3328375769923	1.72760487617172e-164	0.954310191776613	cg03314158	37	16	2653280	Island	LOC652276	TSS200	0		0		16:2652752-2654116	Promoter_Associated	3	chr16:2653225-2653495	NA	NA
cg13067553	cg13067553	0.954175018982779	0.0394519088975698	24.1857756860418	3.14038655734947e-129	0.954245924737273	cg13067553	37	1	147782452	Island			0		0				3	chr1:147781765-147782575	NA	NA
cg27307781	cg27307781	0.959149216430065	0.0403875388510381	23.7486423712945	1.13480667814982e-124	0.954197223568439	cg27307781	37	21	37442289	Island	CBR1;CBR1	1stExon;5'UTR	1	high-CpG:36364101-36364201	0		21:37441890-37442843	Unclassified	3	chr21:37442020-37442315	NA	NA
cg13508672	cg13508672	0.957180141378299	0.0433400820007765	22.0853329571723	4.37313121580195e-108	0.954134249036717	cg13508672	37	14	69161648				0		0				3	chr14:69161025-69161915	NA	NA
cg15668967	cg15668967	0.92540139209276	0.0375876410645444	24.6198315692035	7.74744054381027e-134	0.954058986612887	cg15668967	37	5	1180364				0		0				NA		6	NA
cg02341645	cg02341645	0.957299735965955	0.0310390740064296	30.8417620888965	7.22415654850389e-209	0.95400523832825	cg02341645	37	17	71756141		C17orf54	Body	0		0		17:71756140-71756287	Unclassified_Cell_type_specific	3	chr17:71756005-71756335	NA	NA
cg05785424	cg05785424	0.953805235713664	0.0276304015031319	34.5201366547479	4.00130411295865e-261	0.95394877280649	cg05785424	37	17	21226409				0		0		17:21226205-21227140	Promoter_Associated	3	chr17:21226340-21226555	NA	NA
cg08742575	cg08742575	0.954685199681664	0.0406850395248135	23.4652641568508	9.23453115833655e-122	0.953918400941253	cg08742575	37	21	47604166	S_Shore	C21orf56;C21orf56	5'UTR;5'UTR	0		0		21:47604065-47604373	Promoter_Associated	3	chr21:47603825-47604410	NA	NA		DMR
cg20503657	cg20503657	0.94107558798406	0.0299654714362208	31.4053323001131	1.71112535857652e-216	0.953891262556601	cg20503657	37	10	835505				0		0		10:834836-835985	Unclassified	3	chr10:835400-835635	NA	NA
cg03486986	cg03486986	0.95664433520249	0.0338623300021486	28.2509896732383	1.38404950585965e-175	0.953828182534227	cg03486986	37	13	112986285	S_Shore			0		0				3	chr13:112986025-112986355	NA	NA
cg20057198	cg20057198	0.980940481136487	0.0385353132879481	25.4556249175033	6.11645641032454e-143	0.953766980475419	cg20057198	37	2	731561	N_Shore			0		0				3	chr2:731465-732135	NA	NA
cg03517284	cg03517284	0.952888911564459	0.0402898639550606	23.6508346771117	1.15720357771955e-123	0.95369447515089	cg03517284	37	6	25882590	S_Shore			0		0		6:25882232-25882812	Unclassified_Cell_type_specific	3	chr6:25882325-25882795	NA	NA
cg02398342	cg02398342	0.954261514128435	0.0386758642489608	24.6733080865562	2.06925195468818e-134	0.953667722513279	cg02398342	37	17	80708632	N_Shore	TBCD;FN3K	TSS1500;3'UTR	0		0				3	chr17:80708220-80708815	NA	NA
cg17861914	cg17861914	0.953521969962127	0.0387032903299708	24.6367159441156	5.10819545649706e-134	0.953664415706703	cg17861914	37	1	198214574		NEK7	Body	0		0				3	chr1:198214525-198214810	NA	NA
cg06758191	cg06758191	0.951802681606889	0.0412937932956104	23.049533734845	1.48682477531612e-117	0.953644829880086	cg06758191	37	4	7812988		AFAP1;AFAP1	Body;Body	0		0				NA		NA	NA
cg16876255	cg16876255	0.950109429468084	0.0187481493200729	50.6775049231573	0	0.953623905690693	cg16876255	37	19	9731953	Island	ZNF561	TSS200	0		0		19:9731603-9732474	Promoter_Associated	3	chr19:9731780-9732715	NA	NA
cg17682357	cg17682357	0.951900324718203	0.0255130705635677	37.310300316321	1.11721117647035e-304	0.953565993752618	cg17682357	37	2	226439867		KIAA1486	Body	0		0				NA		NA	NA
cg17152316	cg17152316	0.961853294006531	0.0458088589296772	20.9971022304464	6.97098687882879e-98	0.953528647124291	cg17152316	37	19	6754337	S_Shore	SH2D3A	Body	0		0				NA		6	6	chr19:6750777-6754443
cg15721243	cg15721243	0.949401298053239	0.0351722288968409	26.9929239013486	1.78945412747522e-160	0.953524779501794	cg15721243	37	19	53361448	S_Shore	ZNF468;ZNF468	TSS1500;TSS1500	0		0				NA		NA	6	chr19:53360169-53361480
cg23681866	cg23681866	0.952502905504875	0.0327595569380601	29.0755734977068	7.3116648783523e-186	0.953521304914759	cg23681866	37	6	29895175	S_Shore			0		0		6:29894087-29895332	Promoter_Associated	NA		6	6	chr6:29892512-29896267
cg11168104	cg11168104	0.959657287212374	0.031419679323588	30.5431916516067	6.96337097116477e-205	0.953510834763095	cg11168104	37	5	1857477	Island			0		0				3	chr5:1857125-1857515	NA	NA
cg08541599	cg08541599	0.955077823090869	0.03548108544044	26.9179426512783	1.3542552590099e-159	0.953507701439874	cg08541599	37	19	579501	Island	BSG;BSG;BSG	Body;Body;Body	1	high-CpG:530466-530638	0				NA		6	6	chr19:579084-580864
cg22676075	cg22676075	0.948665605218218	0.0313220808211195	30.2874387763716	1.67785852325955e-201	0.95346699889464	cg22676075	37	6	135203613				0		0		6:135203214-135203963	Unclassified	3	chr6:135203605-135203870	NA	NA		DMR
cg10075506	cg10075506	0.956369868861583	0.0324289922178417	29.491199184889	3.73335893454627e-191	0.953325540550171	cg10075506	37	2	1817351		MYT1L	Body	0		0				NA		NA	NA
cg19375418	cg19375418	0.943766190098177	0.0327576260636563	28.8105795048824	1.58091859100265e-182	0.953288647082478	cg19375418	37	18	77292410	Island			0		0				NA		6	NA
cg16431720	cg16431720	0.953808322439083	0.038523622975196	24.7590503897623	2.47710939121234e-135	0.953247342859015	cg16431720	37	6	32607509		HLA-DQA1	Body	0		0				NA		6	6	chr6:32604092-32612467
cg18850127	cg18850127	0.95240961761443	0.0259195205143752	36.744877941944	1.4036071853104e-295	0.953206858627798	cg18850127	37	7	39170497		POU6F2;POU6F2	Body;Body	0		0				NA		NA	NA
cg07100532	cg07100532	0.961333833103408	0.0315316986591292	30.4878542540897	3.77551866329085e-204	0.953186215883533	cg07100532	37	18	713085	Island	ENOSF1;ENOSF1;ENOSF1	TSS1500;TSS1500;TSS1500	0		0		18:711414-713159	NonGene_Associated	3	chr18:712905-713115	NA	NA
cg06223162	cg06223162	0.957917341544505	0.0429270617324464	22.3149990445413	2.64248676287402e-110	0.953097319429414	cg06223162	37	1	101003688	N_Shore	GPR88	TSS200	0		0		1:101003636-101003806	Unclassified_Cell_type_specific	3	chr1:101003645-101004135	NA	NA
cg26180080	cg26180080	0.953181706600578	0.0395686550526848	24.0893127484732	3.23530115463463e-128	0.953076774623537	cg26180080	37	14	76734550				0		0				3	chr14:76734425-76734595	NA	NA
cg09526685	cg09526685	0.949646597320459	0.0307570757822435	30.8757114637245	2.53121091060244e-209	0.952883811171272	cg09526685	37	4	187126073		CYP4V2	Body	0		0		4:187125176-187126077	Unclassified_Cell_type_specific	NA		NA	NA
cg16875032	cg16875032	0.947351651361671	0.0321436001826013	29.4724811775892	6.48688920014939e-191	0.952883189957635	cg16875032	37	8	121823916	Island	SNTB1	1stExon	1	high-CpG:121892494-121894279	0		8:121823852-121824065	Promoter_Associated_Cell_type_specific	3	chr8:121821760-121825070	NA	NA
cg22079902	cg22079902	0.954086313631615	0.0291975322358787	32.6769504327906	3.32002172845298e-234	0.952626618432454	cg22079902	37	5	23507644		PRDM9	TSS200	0		0				3	chr5:23506825-23507695	NA	NA
cg24399712	cg24399712	0.94999081114825	0.0351991253642062	26.9890459299393	1.987195144217e-160	0.952604591180991	cg24399712	37	22	39784796	Island			0		1	chr22:39784774-39784774	22:39784740-39785114	Promoter_Associated	3	chr22:39784500-39785075	NA	NA		DMR
cg05185784	cg05185784	0.961625250171501	0.0497336940536749	19.3354881126198	2.70099921432483e-83	0.952539131534854	cg05185784	37	16	90016020	Island	DEF8;DEF8	5'UTR;Body	0		0				3	chr16:90015485-90016130	NA	NA
cg05291178	cg05291178	0.951433491597007	0.036831558814702	25.8320180360442	3.87494574033218e-147	0.952503849642058	cg05291178	37	3	10149466	N_Shore	C3orf24;C3orf24	5'UTR;5'UTR	0		0				NA		NA	NA
cg27514038	cg27514038	0.955197245189334	0.0348742570933787	27.3897517768397	3.63278766325391e-165	0.952453385827568	cg27514038	37	15	23035493	S_Shore	NIPA2;NIPA2;NIPA2;NIPA2	TSS1500;TSS1500;TSS1500;TSS1500	0		0				3	chr15:23035340-23035575	NA	NA
cg14223671	cg14223671	0.952577956278498	0.0260512018896437	36.565604931156	1.00749720720127e-292	0.952395647496621	cg14223671	37	16	857981	Island	PRR25	Body	0		0		16:857066-858592	Promoter_Associated	3	chr16:857705-858010	NA	NA
cg05353869	cg05353869	0.952156769220217	0.0377424679232084	25.2277294414741	1.98863086968824e-140	0.952330871120433	cg05353869	37	11	75139544	Island	KLHL35	Body	0		0		11:75138753-75140357	Unclassified_Cell_type_specific	3	chr11:75139305-75139995	NA	NA
cg01788773	cg01788773	0.956137540386271	0.0287214565967001	33.2900087141167	5.38646066620968e-243	0.95216712673516	cg01788773	37	8	1113662	Island			0		0				3	chr8:1113485-1113995	NA	NA
cg02459859	cg02459859	0.951488384438049	0.0213241307493932	44.6202659147139	0	0.951994112149689	cg02459859	37	16	787266	Island	NARFL	Body	0		0				NA		6	NA
cg22568451	cg22568451	0.958021169413768	0.0298510627027699	32.0933689682302	5.45567210526864e-226	0.951959884037825	cg22568451	37	10	88296809	S_Shore			0		0		10:88295982-88297017	Unclassified_Cell_type_specific	3	chr10:88296025-88297095	NA	NA
cg17693826	cg17693826	0.949903928033166	0.0420241484274587	22.6037638733566	3.97963206787495e-113	0.951922314020519	cg17693826	37	10	134776050	S_Shore			0		0		10:134775499-134776491	Unclassified	3	chr10:134775405-134776355	NA	NA
cg16387046	cg16387046	0.959753669348014	0.0315302152351526	30.4391727804636	1.66621736223087e-203	0.95189178018454	cg16387046	37	12	55248207		MUCL1	TSS200	0		0		12:55247657-55248332	Unclassified	NA		NA	6	chr12:55247303-55248456
cg25597117	cg25597117	0.922145760840672	0.0260584987588372	35.3875244070976	2.65627827572285e-274	0.951882010594681	cg25597117	37	1	161349116				0		1	chr1:161348767-161348767			3	chr1:161348920-161349175	NA	NA
cg11166453	cg11166453	0.960215046406228	0.0380553170293986	25.232086377429	1.78131018564566e-140	0.951866322507547	cg11166453	37	1	247681781	Island			0		0				3	chr1:247681245-247681975	NA	NA
cg15152362	cg15152362	0.95432618383865	0.0402166506190128	23.7296286276879	1.78359371880574e-124	0.951772445924112	cg15152362	37	20	31173500	Island			0		0				3	chr20:31173285-31173895	NA	NA
cg13944838	cg13944838	0.95278383137165	0.0508971945501135	18.7197710953113	3.41616018089698e-78	0.951769554668801	cg13944838	37	5	179740914	Island	GFPT2	Body	0		0				3	chr5:179740685-179741055	NA	NA
cg22337407	cg22337407	0.94356280084395	0.0367942360169309	25.6443101688473	4.89340568205898e-145	0.95175350608409	cg22337407	37	1	11046185				0		0		1:11045809-11046273	Unclassified_Cell_type_specific	3	chr1:11045785-11046310	NA	NA
cg11849132	cg11849132	0.954095205269557	0.0125950723104842	75.7514670618732	0	0.951752251319082	cg11849132	37	19	42348563	N_Shore	LYPD4;DMRTC2	TSS200;TSS1500	0		0				NA		6	NA
cg24441899	cg24441899	0.949766233418375	0.0288217444743957	32.9531140719853	3.81748838586762e-238	0.951681767605137	cg24441899	37	7	4244372		SDK1;SDK1	Body;Body	0		0				3	chr7:4244245-4245135	NA	NA
cg26865747	cg26865747	0.946807970444849	0.0421437153222827	22.4661723154779	8.89338320702673e-112	0.951635035131196	cg26865747	37	6	28601377	N_Shore			0		0				3	chr6:28601285-28601675	NA	NA
cg05995465	cg05995465	0.952494455643658	0.0459788414240084	20.7159298961	2.48854205580737e-95	0.951573023181052	cg05995465	37	2	240313602		HDAC4	5'UTR	0		0				NA		6	NA
cg20014942	cg20014942	0.935773003530696	0.0406854180236236	23.0002061914996	4.63917916745011e-117	0.951324143877015	cg20014942	37	22	48977448	S_Shore	FAM19A5;FAM19A5	Body;Body	0		0				NA		6	NA
cg19789919	cg19789919	0.950969717286851	0.0355559719370513	26.7457100869147	1.38513420362199e-157	0.951262255798275	cg19789919	37	12	14518548	Island	ATF7IP	TSS200	0		0		12:14517944-14519662	Promoter_Associated	3	chr12:14518360-14519035	NA	NA
cg23899408	cg23899408	0.93732820410148	0.0383469197833444	24.4433766622528	5.91850306467003e-132	0.951219334320592	cg23899408	37	19	12877188	S_Shore	HOOK2;HOOK2	Body;Body	0		0		19:12876595-12877288	Unclassified_Cell_type_specific	3	chr19:12876865-12877355	NA	NA
cg04035553	cg04035553	0.939202778796367	0.0433860047433758	21.6475977530465	6.40319397178591e-104	0.951215279633365	cg04035553	37	8	143757498				0		0				3	chr8:143757445-143757775	NA	NA
cg25223285	cg25223285	0.923964242857223	0.0408324886899511	22.6281638102703	2.28939267629125e-113	0.951205539900308	cg25223285	37	2	128453260	Island			0		0		2:128453127-128453670	Unclassified_Cell_type_specific	3	chr2:128453065-128453570	NA	NA
cg04833210	cg04833210	0.950984461824769	0.0308886976928889	30.7874573178817	3.85736509019463e-208	0.951147109056386	cg04833210	37	12	114309620		RBM19;RBM19;RBM19	Body;Body;Body	0		0				NA		NA	NA
cg02331830	cg02331830	0.960559750856622	0.0270901267764488	35.4579274871352	2.18946610119306e-275	0.951051901760723	cg02331830	37	8	145008288	N_Shore	PLEC1;PLEC1;PLEC1;PLEC1;PLEC1;PLEC1;PLEC1;PLEC1	Body;Body;Body;Body;Body;Body;Body;Body	0		0		8:145007733-145008887	Unclassified	3	chr8:145007965-145008575	NA	NA
cg16662267	cg16662267	0.948783565090342	0.0446691447100886	21.2402447203351	4.05770653882875e-100	0.951006928940727	cg16662267	37	21	37442759	Island	CBR1	Body	0		0		21:37441890-37442843	Unclassified	3	chr21:37442365-37442835	NA	NA
cg22992730	cg22992730	0.95936083286521	0.0361628043212132	26.5289390818191	4.49489182966649e-155	0.950970272069156	cg22992730	37	19	4784940	N_Shore			0		0				3	chr19:4784840-4785090	NA	NA
cg02976617	cg02976617	0.953523904937184	0.0324449655430104	29.3889634024469	7.5990079770267e-190	0.950897325606558	cg02976617	37	5	102898463		NUDT12;NUDT12	5'UTR;1stExon	0		0		5:102898050-102898850	Promoter_Associated	3	chr5:102898100-102898635	NA	NA
cg19405177	cg19405177	0.949800428433352	0.0384505640364198	24.7018594456434	1.02139603744067e-134	0.950712791450873	cg19405177	37	8	145001428	Island	PLEC1;PLEC1;PLEC1;PLEC1;PLEC1;PLEC1;PLEC1;PLEC1	Body;Body;Body;Body;Body;Body;Body;Body	0		0		8:145001273-145001479	NonGene_Associated_Cell_type_specific	3	chr8:145000765-145001495	NA	NA
cg17638213	cg17638213	0.950442934915473	0.026869697388312	35.3722976920799	4.55431672526352e-274	0.950676754278604	cg17638213	37	13	114164151	N_Shore	TMCO3	Body	0		0				3	chr13:114163985-114164855	NA	NA
cg24088508	cg24088508	0.950100638994577	0.0393798765521561	24.1265519899797	1.31629567185499e-128	0.950672790272532	cg24088508	37	1	38156462	N_Shore	C1orf109	TSS1500	0		0		1:38156111-38156513	Promoter_Associated	NA		6	6	chr1:38153208-38159007
cg20320494	cg20320494	0.950924081347794	0.0304007518133845	31.2796238456554	8.83378279198703e-215	0.950583596748745	cg20320494	37	4	124232	N_Shore	ZNF718	Body	0		0		4:124043-125022	Unclassified	3	chr4:124185-124435	NA	NA
cg00785941	cg00785941	0.952721089349514	0.0383648013097875	24.8332079620717	3.92699938638641e-136	0.950582028187731	cg00785941	37	1	248100591	Island	OR2L13;OR2L13	1stExon;5'UTR	0		0		1:248100017-248100863	Promoter_Associated	NA		6	6	chr1:248099065-248101111
cg15245556	cg15245556	0.941901428584263	0.0340558460264545	27.6575548248778	2.26399931396537e-168	0.950506719566899	cg15245556	37	22	49843259	N_Shore			0		0				3	chr22:49843065-49843475	NA	NA
cg01996567	cg01996567	0.920730967061304	0.0419151813786608	21.9665270858175	6.01993164727098e-107	0.950505374183142	cg01996567	37	7	149484880	N_Shelf	SSPO	Body	0		0		7:149484653-149484950	Unclassified_Cell_type_specific	3	chr7:149484605-149484935	NA	NA		DMR
cg26476930	cg26476930	0.94994364633344	0.0278415563739649	34.1196315886186	3.7736677435579e-255	0.950463788764475	cg26476930	37	2	731519	N_Shore			0		0				3	chr2:731465-732135	NA	NA
cg00495303	cg00495303	0.929832638415302	0.0282613758415048	32.9011808777457	2.11402536853874e-237	0.950366206999363	cg00495303	37	18	3771110	N_Shore	DLGAP1;DLGAP1	Body;Body	0		0		18:3770969-3771985	Unclassified	3	chr18:3771100-3771335	NA	NA
cg21085686	cg21085686	0.945402359123494	0.0568833591209588	16.6200163586183	4.9919005842111e-62	0.950337213183895	cg21085686	37	19	5453234	N_Shelf			0		0		19:5453213-5453468	Unclassified_Cell_type_specific	3	chr19:5452960-5453255	NA	NA
cg13565129	cg13565129	0.951236488567404	0.0326061767610549	29.1735058525343	4.20580907221525e-187	0.950269758709499	cg13565129	37	6	28601419	N_Shore			0		0				3	chr6:28601285-28601675	NA	NA
cg11273655	cg11273655	0.947296017971596	0.0482749500424096	19.6229310882641	9.85062799310762e-86	0.950222439447465	cg11273655	37	5	180497114				0		0				3	chr5:180497045-180497430	NA	NA
cg20636351	cg20636351	0.950762946794965	0.0339736124344766	27.9853356374351	2.45072973137326e-172	0.950212133873919	cg20636351	37	8	55087400				0		0				3	chr8:55087265-55087535	NA	NA
cg13473803	cg13473803	0.937284671569509	0.0347063742160372	27.0061247462838	1.25233083903738e-160	0.950196099751321	cg13473803	37	10	103048104	N_Shelf			0		0		10:103048078-103048502	Unclassified_Cell_type_specific	3	chr10:103048025-103048415	NA	NA
cg16675581	cg16675581	0.948593191958731	0.0248817781316688	38.1240113523634	0	0.95015477566994	cg16675581	37	1	19637256	N_Shore	AKR7A2;PQLC2;PQLC2;PQLC2	Body;TSS1500;TSS1500;TSS1500	0		0				NA		NA	6	chr1:19637198-19641431
cg20920097	cg20920097	0.951685028010421	0.0382359327877899	24.8898080580979	9.59294241261978e-137	0.950118189481192	cg20920097	37	3	127057149	Island			0		0				3	chr3:127057065-127057415	NA	NA
cg06299997	cg06299997	0.955282624446354	0.0295173407872275	32.3634378629296	8.97769415286734e-230	0.950110067213346	cg06299997	37	7	94023557		COL1A2	TSS1500	0		0		7:94023480-94025263	Unclassified	3	chr7:94023360-94024495	NA	NA
cg20982046	cg20982046	0.95196965019054	0.0387310409150386	24.5789843933915	2.11964545710902e-133	0.949974182935855	cg20982046	37	8	74282931				0		0				3	chr8:74282580-74282995	NA	NA
cg14752227	cg14752227	0.970383786870591	0.0310866822203049	31.2154182293781	6.58184521303875e-214	0.949970750559449	cg14752227	37	20	34000481		UQCC;UQCC	TSS1500;TSS1500	0		0				NA		NA	6	chr20:33998747-34000659
cg17849569	cg17849569	0.947739494887416	0.0330814810940654	28.6486415826598	1.66674458896489e-180	0.949958295618822	cg17849569	37	6	28058911		ZSCAN12L1	TSS200	0		0				3	chr6:28058785-28058995	NA	NA
cg06903658	cg06903658	0.938487198175039	0.0132718506568271	70.712609902092	0	0.949870197842049	cg06903658	37	7	127532361		SND1	Body	0		0				NA		NA	6	chr7:127531462-127533335
cg00908766	cg00908766	0.953401213643752	0.0344365184433766	27.6857608358816	1.03625070377993e-168	0.94985229685499	cg00908766	37	1	109817496		CELSR2	3'UTR	0		0				3	chr1:109817405-109817815	NA	NA
cg03904042	cg03904042	0.947653396673449	0.0265266860307558	35.7245302174087	1.64509867992794e-279	0.949816088905389	cg03904042	37	20	32255491	Island	NECAB3;NECAB3;C20orf134	Body;Body;1stExon	0		0				3	chr20:32254885-32255715	NA	NA
cg17328665	cg17328665	0.953419884309026	0.0303437217274299	31.4206639802908	1.05659358437913e-216	0.949661438227943	cg17328665	37	1	7887199	Island	PER3	Body	0		0				3	chr1:7887045-7887550	NA	NA
cg00986825	cg00986825	0.940222113003932	0.0319897508354762	29.3913546823015	7.08270883409425e-190	0.949572045376035	cg00986825	37	17	48614425	Island	EPN3	Body	0		0				NA		6	NA
cg16990009	cg16990009	0.945847320072686	0.0666570425681377	14.1897582555636	1.06023588062117e-45	0.949542010772004	cg16990009	37	6	30880155	N_Shore	GTF2H4	Body	0		0				NA		NA	NA
cg10956480	cg10956480	0.949960156215036	0.0283669661512319	33.4882535957686	7.14557029147486e-246	0.949538904623738	cg10956480	37	12	2338945	N_Shore	CACNA1C;CACNA1C;CACNA1C;CACNA1C;CACNA1C;CACNA1C;CACNA1C;CACNA1C;CACNA1C;CACNA1C;CACNA1C;CACNA1C;CACNA1C;CACNA1C;CACNA1C;CACNA1C;CACNA1C;CACNA1C;CACNA1C;CACNA1C;CACNA1C;CACNA1C;CACNA1C	Body;Body;Body;Body;Body;Body;Body;Body;Body;Body;Body;Body;Body;Body;Body;Body;Body;Body;Body;Body;Body;Body;Body	0		0				NA		NA	NA
cg02725001	cg02725001	0.948273284668904	0.0412216836836506	23.0042346631516	4.22787361804883e-117	0.94940489799006	cg02725001	37	16	86711219	N_Shelf			0		0				NA		NA	NA
cg21139150	cg21139150	0.954287347058283	0.026548134121927	35.9455524322557	5.93960314806383e-283	0.949322617063032	cg21139150	37	21	46976175	Island			0		0		21:46975689-46976923	Promoter_Associated	3	chr21:46976000-46976275	NA	NA
cg06188367	cg06188367	0.948595671658965	0.0377919814973558	25.1004481393847	4.91760441353102e-139	0.949319668443045	cg06188367	37	10	45359611	N_Shore			0		0		10:45359371-45360933	Promoter_Associated	3	chr10:45359520-45359770	NA	NA
cg13583272	cg13583272	0.954332162261664	0.028205657813336	33.8347777094014	6.07763016909722e-251	0.949239807499555	cg13583272	37	17	739376	Island	NXN	Body	0		0				NA		3	NA
cg18795169	cg18795169	0.945512340068934	0.0310686223327339	30.4330307904494	2.00911756672722e-203	0.94915903733731	cg18795169	37	1	18902165				0		0		1:18900990-18902533	Unclassified	3	chr1:18902145-18902415	NA	NA
cg00631329	cg00631329	0.954035274417211	0.0355943414452777	26.8030039517358	2.98094923170839e-158	0.949129838486934	cg00631329	37	6	26305371				0		0		6:26305223-26305378	Promoter_Associated_Cell_type_specific	NA		6	6	chr6:26304811-26306133
cg06242242	cg06242242	0.939993618370196	0.039536379809071	23.7754094560405	6.00075161620721e-125	0.949090116284454	cg06242242	37	7	766104	Island	PRKAR1B;PRKAR1B;PRKAR1B;HEATR2	5'UTR;5'UTR;5'UTR;TSS1500	0		0		7:766000-766106	Promoter_Associated_Cell_type_specific	3	chr7:765765-766135	NA	NA
cg07894967	cg07894967	0.951392739710391	0.0325219212840683	29.2538909801881	4.00666683850428e-188	0.948983057105698	cg07894967	37	15	93958581				0		0				3	chr15:93958565-93959455	NA	NA
cg02407415	cg02407415	0.949899056863354	0.0298966279097902	31.7727825268311	1.53888985610736e-221	0.948979466590273	cg02407415	37	16	857454	Island	PRR25	Body	0		0		16:857066-858592	Promoter_Associated	3	chr16:857080-857655	NA	NA		DMR
cg01652244	cg01652244	0.9492796906947	0.0321731201611009	29.5053661547701	2.45696757948783e-191	0.948979004912754	cg01652244	37	6	74063982	Island	DPPA5	TSS200	0		0				3	chr6:74063785-74064275	NA	NA
cg20992785	cg20992785	0.956709860176445	0.0240944146258318	39.7067069291133	0	0.948912701077445	cg20992785	37	6	168533507	S_Shelf			0		0		6:168533317-168534066	Unclassified_Cell_type_specific	3	chr6:168533325-168534215	NA	NA
cg26748794	cg26748794	0.950549204019279	0.0272438579219344	34.8904038019513	1.03943057655362e-266	0.948910158794438	cg26748794	37	16	88804051	Island	FAM38A	Body	0		0		16:88803207-88804776	Gene_Associated	3	chr16:88803825-88804075	NA	NA
cg26687381	cg26687381	0.948191747041474	0.0258166613215491	36.7278996781051	2.62013820920583e-295	0.948782797357451	cg26687381	37	7	98602596		TRRAP	Body	0		0				3	chr7:98602420-98602670	NA	NA
cg06417478	cg06417478	0.938994314210846	0.0380022751724088	24.708897294986	8.58141460698132e-135	0.948614310444702	cg06417478	37	19	12876846	N_Shore	HOOK2;HOOK2	Body;Body	0		0		19:12876595-12877288	Unclassified_Cell_type_specific	NA		6	6	chr19:12875805-12877479
cg17347593	cg17347593	0.95027373258119	0.0349336511704167	27.2022448482546	6.10965329235704e-163	0.948603293683556	cg17347593	37	7	155577749	N_Shelf			0		0				NA		NA	6	chr7:155566256-155579311
cg01597387	cg01597387	0.947298450083476	0.0228249336171265	41.5027910255423	0	0.948579142575796	cg01597387	37	14	24458208	S_Shore	DHRS4L2	1stExon	0		0		14:24457827-24459903	Promoter_Associated	3	chr14:24457820-24458395	NA	NA
cg16460157	cg16460157	0.950813689788466	0.030457458591123	31.2177618806838	6.11704665717024e-214	0.948500724171921	cg16460157	37	14	77781561		POMT2	Body	0		0		14:77781480-77782606	Unclassified	NA		NA	NA
cg09122588	cg09122588	0.946063978842974	0.0239472837471561	39.5061080342911	0	0.948484118952241	cg09122588	37	13	97422029		HS6ST3	Body	0		0				NA		NA	3	chr13:97421659-97422617
cg13736514	cg13736514	0.948348586000728	0.0342872423404782	27.6589343809999	2.17913281757078e-168	0.948456953218723	cg13736514	37	6	26305472				0		0				3	chr6:26305400-26305975	NA	NA
cg23758822	cg23758822	0.949470608085165	0.0383624399277826	24.7500057314536	3.09984698696192e-135	0.948456213926758	cg23758822	37	17	41437982	N_Shore			0		0		17:41437379-41439222	Promoter_Associated	3	chr17:41437740-41438695	NA	NA
cg03447554	cg03447554	0.952317234504055	0.0253460488926689	37.5726109634194	0	0.948453517200176	cg03447554	37	11	43094025				0		0				NA		NA	NA
cg09068086	cg09068086	0.936826377155142	0.0399517476917776	23.4489460732139	1.35504261640464e-121	0.948432748594848	cg09068086	37	2	110970204	Island	NCRNA00116	Body	0		0		2:110969114-110970652	NonGene_Associated	3	chr2:110969540-110970515	NA	NA
cg05867996	cg05867996	0.940556882388644	0.0437668468083352	21.4901678091537	1.92414683563536e-102	0.948343948520517	cg05867996	37	4	2137514		POLN	Body	0		0				3	chr4:2137485-2137675	NA	NA
cg10870587	cg10870587	0.963630418824962	0.0397131901109792	24.2647446889076	4.62112224196989e-130	0.948283373696429	cg10870587	37	10	95249627				0		0				NA		NA	NA
cg22022881	cg22022881	0.949334067062299	0.0325036591019918	29.2069906370672	1.58073995543573e-187	0.9482633951074	cg22022881	37	2	105853494	Island			0		0		2:105853234-105855225	Promoter_Associated	3	chr2:105853160-105853495	NA	NA
cg14345882	cg14345882	0.945547397532623	0.034219512236514	27.6318198517066	4.61585281667072e-168	0.948190883523442	cg14345882	37	6	26364793		BTN3A2	TSS1500	0		0		6:26364437-26365651	Promoter_Associated_Cell_type_specific	3	chr6:26364540-26364975	NA	NA
cg14390189	cg14390189	0.946751139785779	0.0380896750257183	24.855847133023	2.23559588589096e-136	0.948154626435108	cg14390189	37	7	801377		HEATR2	Body	0		0				NA		6	NA
cg02630819	cg02630819	0.948849776844164	0.0305363200776372	31.0728265367849	5.61031649678739e-212	0.948112664240829	cg02630819	37	2	97651765	Island	FAM178B	5'UTR	0		0				3	chr2:97651485-97651955	NA	NA
cg21550016	cg21550016	0.949276852430005	0.0316896238845742	29.9554471169376	3.73685170510582e-197	0.948064728384461	cg21550016	37	2	113992930	N_Shore	PAX8;PAX8;PAX8;PAX8;PAX8;LOC440839;LOC654433	Body;Body;Body;Body;Body;Body;TSS1500	0		0		2:113992698-113993498	Unclassified_Cell_type_specific	NA		6	6	chr2:113991248-113995941	DMR
cg24161647	cg24161647	0.952258524667084	0.0298524114847552	31.8988811055809	2.76717016290878e-223	0.948041885143929	cg24161647	37	7	44249290		YKT6	Body	0		0				NA		NA	NA
cg10070864	cg10070864	0.947948508537725	0.0371635809911607	25.5074587339469	1.62929824136969e-143	0.947914439708447	cg10070864	37	15	57664490	N_Shelf			0		0		15:57664463-57664709	Unclassified_Cell_type_specific	3	chr15:57664425-57664675	NA	NA
cg19399514	cg19399514	0.951465885568091	0.0467480151356049	20.3530755863776	4.36039495330616e-92	0.947881058840783	cg19399514	37	3	16545582		RFTN1	5'UTR	0		0				NA		6	6	chr3:16536062-16559313
cg21487550	cg21487550	0.952624336321002	0.0410897110188184	23.1840115858862	6.60167447637338e-119	0.947871045074796	cg21487550	37	3	127056955	Island			0		0				3	chr3:127056605-127057055	NA	NA		DMR
cg03168497	cg03168497	0.941937184789762	0.0362247599603058	26.0025790597899	4.63047441379044e-149	0.947822436899012	cg03168497	37	17	48586147	Island	MYCBPAP	Body	0		0		17:48585034-48586455	Promoter_Associated_Cell_type_specific	3	chr17:48586065-48586255	NA	NA
cg00976097	cg00976097	0.925567741022521	0.0336291474985774	27.5227833551735	9.37257081421143e-167	0.947783371462866	cg00976097	37	5	421733	Island	AHRR	Body	0		0				3	chr5:421205-421755	NA	NA
cg13111532	cg13111532	0.953007188388646	0.0397356806433926	23.9836633715023	4.11795716977147e-127	0.947753515281342	cg13111532	37	1	1886543	Island	KIAA1751	3'UTR	0		0				3	chr1:1886285-1886555	NA	NA
cg04257064	cg04257064	0.947010385273555	0.0248619916488812	38.0906887367638	0	0.947737517857756	cg04257064	37	12	124835391	S_Shelf	NCOR2;NCOR2	Body;Body	0		0				3	chr12:124835000-124835410	NA	NA
cg17240725	cg17240725	0.943814368277743	0.0312690866962422	30.1836244034325	3.88546242885405e-200	0.947735206054909	cg17240725	37	7	73149356	N_Shelf	WBSCR26	TSS200	0		0		7:73148918-73149822	Promoter_Associated	3	chr7:73149060-73149495	NA	NA
cg02380802	cg02380802	0.950060233473879	0.0276114340886237	34.40821764	1.90006645082593e-259	0.947692131642168	cg02380802	37	16	53407808	S_Shore			0		0		16:53406843-53407820	Unclassified_Cell_type_specific	3	chr16:53407765-53407995	NA	NA
cg05439204	cg05439204	0.942585823478055	0.0309721205544002	30.433364154788	1.98881569006389e-203	0.947577940860655	cg05439204	37	7	157854693		PTPRN2;PTPRN2;PTPRN2	Body;Body;Body	0		0				3	chr7:157854305-157854775	NA	NA
cg06470855	cg06470855	0.961813970059118	0.0281292594609082	34.1926516549705	3.10935275611698e-256	0.947558614697066	cg06470855	37	13	112997365	Island			0		0				3	chr13:112997245-112997835	NA	NA
cg22778903	cg22778903	0.948199923968207	0.0272583981003714	34.7856070073057	4.01485980276582e-265	0.947538171844528	cg22778903	37	21	42741698		MX2	5'UTR	0		0		21:42741100-42741811	Promoter_Associated	3	chr21:42740440-42742095	NA	NA
cg05280794	cg05280794	0.948387981319649	0.0522003529431839	18.1682292905547	9.21236321035574e-74	0.94750107072378	cg05280794	37	17	1040653		ABR;ABR	Body;5'UTR	0		0				3	chr17:1040645-1040835	NA	NA
cg04001333	cg04001333	0.947471287135473	0.0223891893761985	42.3182488305141	0	0.947454935148424	cg04001333	37	14	76045348	S_Shore	FLVCR2	1stExon	0		0		14:76043960-76045663	Promoter_Associated	3	chr14:76045100-76045770	NA	NA
cg15549821	cg15549821	0.945636438109897	0.0344414479396034	27.4563496798441	5.83483275523616e-166	0.947401179890131	cg15549821	37	19	49342101	S_Shore	PLEKHA4;PLEKHA4	Body;Body	0		0				3	chr19:49342040-49342355	NA	NA
cg21224286	cg21224286	0.946263190908577	0.0346398265882485	27.3172034651466	2.64986592118201e-164	0.947392230357382	cg21224286	37	12	1909916	S_Shelf	CACNA2D4	Body	0		0		12:1909613-1910899	Unclassified	3	chr12:1909840-1910435	NA	NA
cg10363337	cg10363337	0.940500967080171	0.0628473978362013	14.9648354500117	1.24631794006577e-50	0.94730782107022	cg10363337	37	8	144891927	Island	SCRIB;SCRIB	Body;Body	0		0		8:144891862-144892098	Unclassified_Cell_type_specific	NA		6	6	chr8:144886470-144892887
cg08677398	cg08677398	0.954327356276124	0.0320392675109554	29.786178973967	5.89971704515359e-195	0.947285781501307	cg08677398	37	8	58056175	Island			0		0				NA		6	NA		RDMR
cg13902645	cg13902645	0.950364436624253	0.0347834333642036	27.3223297617967	2.3031383060426e-164	0.947272966463721	cg13902645	37	11	5959945				0		0				3	chr11:5959825-5960115	NA	NA
cg26298533	cg26298533	0.951221405315097	0.0288276388552132	32.9968545149537	9.01160637623586e-239	0.947258544645191	cg26298533	37	4	106633699	S_Shelf	GSTCD;GSTCD	5'UTR;5'UTR	0		0				NA		NA	NA
cg11062466	cg11062466	0.952129067939504	0.0398615508698793	23.8859012547594	4.29202001050834e-126	0.947247305762414	cg11062466	37	8	58055876	N_Shore			0		0				3	chr8:58055485-58056115	NA	NA
cg15580309	cg15580309	0.974771172919467	0.0397763381760897	24.506307458574	1.26528769600234e-132	0.94709651894573	cg15580309	37	1	46814106		NSUN4	Body	0		0		1:46813328-46814456	Gene_Associated	NA		6	6	chr1:46813706-46814380
cg01219135	cg01219135	0.946804962217543	0.0297712744867687	31.8026345374744	5.95232623783225e-222	0.946964570575324	cg01219135	37	7	158766336	Island			0		0		7:158766030-158766593	Unclassified_Cell_type_specific	3	chr7:158766160-158766515	NA	NA
cg02119792	cg02119792	0.948953347238024	0.028894449810046	32.8420632154793	1.47860248180584e-236	0.94695262030191	cg02119792	37	21	47010818	Island			0		0				3	chr21:47009925-47011575	NA	NA
cg24875593	cg24875593	0.934094656375809	0.0658177714451802	14.1921343713957	1.02491149676476e-45	0.946948909657074	cg24875593	37	21	45153009	S_Shelf	PDXK	Body	0		0		21:45152951-45153628	Unclassified_Cell_type_specific	NA		6	NA
cg20188212	cg20188212	0.943221423514571	0.0330763954638967	28.5164513933844	7.32456029385948e-179	0.946948339929282	cg20188212	37	12	313104	Island	SLC6A12;SLC6A12;SLC6A12	Body;Body;Body	0		0				3	chr12:312920-313215	NA	NA		DMR
cg00413089	cg00413089	0.947863712862591	0.0317312108026313	29.8716528265599	4.59531845067926e-196	0.946920739295946	cg00413089	37	7	158750985	Island			0		0		7:158750590-158751377	Unclassified_Cell_type_specific	3	chr7:158750585-158751335	NA	NA
cg08564027	cg08564027	0.947035664150206	0.0435989534189878	21.7215228780644	1.28449844032411e-104	0.946920530464024	cg08564027	37	20	61660810	Island			0		0		20:61660622-61661520	Unclassified_Cell_type_specific	3	chr20:61660565-61660815	NA	NA
cg10605084	cg10605084	0.951502557822698	0.0278031919850168	34.2227812668223	1.10834740666421e-256	0.946880793636742	cg10605084	37	12	9217763	S_Shore	LOC144571	TSS200	0		0		12:9216521-9217888	Unclassified	3	chr12:9217065-9218015	NA	NA
cg27311590	cg27311590	0.944587930471401	0.0296803288274576	31.8253863008941	2.88418835037876e-222	0.94687215374094	cg27311590	37	4	1521984	Island			0		0		4:1521846-1522194	Unclassified_Cell_type_specific	3	chr4:1521865-1522355	NA	NA
cg08709360	cg08709360	0.947197680545295	0.0274577886053816	34.4965027649622	9.05095150296378e-261	0.946865459633759	cg08709360	37	1	1003376	Island			0		0				3	chr1:1003205-1003415	NA	NA
cg24668570	cg24668570	0.947292357313879	0.0687702463077585	13.7747413768824	3.61675961957914e-43	0.946848959629984	cg24668570	37	10	134973778	Island	KNDC1	TSS200	1	high-CpG:134823688-134823950	0		10:134973240-134974816	Unclassified_Cell_type_specific	3	chr10:134973385-134975655	NA	NA
cg05144208	cg05144208	0.944633641984259	0.0179687132783795	52.5710231639608	0	0.94683542825027	cg05144208	37	16	1605180	Island	TMEM204;IFT140	3'UTR;Body	0		0				3	chr16:1604825-1605190	NA	NA
cg16379671	cg16379671	0.946540204295976	0.0322907294839944	29.3130635145653	7.06922755491406e-189	0.946830760494246	cg16379671	37	12	131647826	Island			0		0				NA		6	NA
cg11375053	cg11375053	0.93779815978482	0.0240414493891578	39.0075550190308	0	0.946816999688363	cg11375053	37	11	6702453	N_Shore	MRPL17	3'UTR	0		0				NA		NA	6	chr11:6700125-6705509
cg05276184	cg05276184	0.937322156912579	0.063974828020699	14.6514212841543	1.31926867284455e-48	0.946814394652015	cg05276184	37	15	63372838				0		0				NA		NA	NA
cg00423153	cg00423153	0.939740597382186	0.0312046946726742	30.1153594752238	3.04977884151949e-199	0.946779129465469	cg00423153	37	2	229046785	S_Shore	SPHKAP;SPHKAP	TSS1500;TSS1500	0		0				3	chr2:229046645-229046795	NA	NA
cg05820861	cg05820861	0.94841407393204	0.0324691403338509	29.2097069457446	1.46003643578831e-187	0.946724443355351	cg05820861	37	13	24882296	Island	C1QTNF9	TSS1500	0		0				3	chr13:24881920-24882615	NA	NA
cg06211550	cg06211550	0.945948179541799	0.0372656609351819	25.3839098999783	3.79691710690065e-142	0.946596960683004	cg06211550	37	16	3230726	N_Shelf			0		0				3	chr16:3230420-3230935	NA	NA		RDMR
cg08045932	cg08045932	0.932281532505673	0.0362259392296558	25.7351928571247	4.72181315445325e-146	0.946534685572606	cg08045932	37	20	61659980	N_Shore			0		0		20:61658938-61660264	Unclassified_Cell_type_specific	3	chr20:61659805-61660355	NA	NA
cg02284273	cg02284273	0.943661668683981	0.0359429574992152	26.2544246311558	6.36272255310195e-152	0.946506724462089	cg02284273	37	10	14051679		FRMD4A	Body	0		1	chr10:14051386-14051386	10:14050971-14052411	Unclassified	3	chr10:14051380-14051935	NA	NA
cg05926928	cg05926928	0.945662104189145	0.0310043691339368	30.5009303722307	2.53289167418864e-204	0.946483244592074	cg05926928	37	17	57297772	N_Shore	GDPD1;GDPD1;GDPD1	TSS200;TSS200;TSS200	0		0		17:57297222-57298888	Promoter_Associated	3	chr17:57297700-57298090	NA	NA
cg23026554	cg23026554	0.941357283588036	0.0257645684685193	36.5368930878172	2.87976107204786e-292	0.946478076361568	cg23026554	37	10	42862978	Island	LOC441666	Body	0		0				3	chr10:42862925-42863315	NA	NA
cg20192814	cg20192814	0.944945285997403	0.0365481536806614	25.8548022494881	2.14863097219388e-147	0.946444927459626	cg20192814	37	13	51565362				0		0				3	chr13:51565105-51565515	NA	NA
cg15572235	cg15572235	0.938944015650675	0.0263723915434189	35.6032942293011	1.2457950289664e-277	0.946426299912238	cg15572235	37	7	5183992	Island			0		0		7:5182685-5184547	Unclassified	NA		6	6	chr7:5183499-5184601
cg01287012	cg01287012	0.950793348213092	0.054104337312072	17.5733295230833	3.94334799611669e-69	0.946409594336344	cg01287012	37	5	95954300				0		0				NA		NA	NA
cg05674046	cg05674046	0.949257028587662	0.0364045423724487	26.0752358558988	6.96263979442623e-150	0.946289938198674	cg05674046	37	3	64211994		PRICKLE2	TSS1500	0		0				NA		NA	NA
cg19413350	cg19413350	0.947179430181574	0.0274398693058513	34.5183652161053	4.2538323365886e-261	0.94621295343308	cg19413350	37	8	57351067	Island			0		0				NA		NA	6	chr8:57350102-57351149
cg08762603	cg08762603	0.944642969670601	0.0318095417130279	29.6968431105599	8.43424208485505e-194	0.946169914364895	cg08762603	37	12	2031417				0		0		12:2031291-2031595	Unclassified_Cell_type_specific	3	chr12:2031225-2031975	NA	NA
cg21724239	cg21724239	0.935528366995766	0.0307738747311446	30.4000836803617	5.47895358705049e-203	0.946167594380012	cg21724239	37	8	58056113	Island			0		0				3	chr8:58055485-58056115	NA	NA
cg13023646	cg13023646	0.946165108190077	0.0323225634741998	29.2725887581694	2.31674840683758e-188	0.946140271281317	cg13023646	37	4	165898835		TRIM61	TSS200	0		0		4:165898404-165899053	Unclassified_Cell_type_specific	3	chr4:165898700-165898955	NA	NA
cg07470512	cg07470512	0.959467606396087	0.0330251839745179	29.0526044347371	1.42653614277124e-185	0.946095811530133	cg07470512	37	20	32255052	Island	NECAB3;NECAB3;C20orf134;C20orf134	Body;Body;1stExon;5'UTR	0		0				3	chr20:32254885-32255715	NA	NA
cg04880091	cg04880091	0.948129257701686	0.027372261765258	34.6383234908667	6.69638988487681e-263	0.946094914579694	cg04880091	37	8	43132451	Island			0		0				3	chr8:43132205-43132575	NA	NA
cg01097384	cg01097384	0.94013071681564	0.0371161764850823	25.3294063625734	1.51554447544162e-141	0.946068519522825	cg01097384	37	11	1358675	Island			0		0				3	chr11:1357065-1358995	NA	NA
cg18091046	cg18091046	0.951575003181138	0.0422779161618878	22.5076136566767	3.49587898613621e-112	0.946039516551492	cg18091046	37	13	30077344	Island	MTUS2;MTUS2	3'UTR;3'UTR	0		0				3	chr13:30077280-30077535	NA	NA
cg00169354	cg00169354	0.947081834139578	0.0357225179333254	26.512180241809	7.01482350752965e-155	0.946028211335379	cg00169354	37	20	54922827	S_Shelf			0		0		20:54922718-54922857	Unclassified_Cell_type_specific	3	chr20:54922800-54923075	NA	NA
cg13639451	cg13639451	0.943403530566401	0.0141543261473056	66.6512499958173	0	0.945965535291289	cg13639451	37	17	48911157		WFIKKN2	TSS1500	0		0				3	chr17:48911040-48911415	NA	NA
cg26505935	cg26505935	0.937078940395747	0.0228624019133021	40.9877730235564	0	0.94592546525217	cg26505935	37	6	169026928		SMOC2;SMOC2	Body;Body	0		0				NA		NA	NA
cg18402987	cg18402987	0.931058302948259	0.0435567339118912	21.3757602861512	2.2463458880761e-101	0.945912019043978	cg18402987	37	7	1209562				0		0		7:1209160-1210038	Promoter_Associated	3	chr7:1209540-1209795	NA	NA
cg24131848	cg24131848	0.933783920728714	0.0515890283875118	18.1004362732824	3.16153742961245e-73	0.945902858181274	cg24131848	37	3	197477845	S_Shore	FYTTD1;FYTTD1;FYTTD1;KIAA0226	Body;Body;5'UTR;TSS1500	0		0		3:197477451-197477859	Promoter_Associated	3	chr3:197477805-197478530	NA	NA
cg09015968	cg09015968	0.942286520165075	0.0339576384432777	27.748882530187	1.79743103984281e-169	0.945884685392843	cg09015968	37	10	76869864	N_Shore	DUSP13;DUSP13;DUSP13	TSS1500;TSS1500;TSS1500	0		0				NA		NA	6	chr10:76867817-76873050
cg00579423	cg00579423	0.933373283174305	0.0400515421445151	23.3043032352282	4.00953077877609e-120	0.945865228332905	cg00579423	37	1	180923076	Island			0		0		1:180922765-180924106	Unclassified_Cell_type_specific	3	chr1:180922465-180923710	NA	NA
cg14644387	cg14644387	0.946649319218248	0.026987159393543	35.0777681123692	1.4715439875481e-269	0.945856504720222	cg14644387	37	6	33173137	S_Shore	HSD17B8	Body	0		0		6:33171945-33173651	Promoter_Associated	3	chr6:33172540-33173790	NA	NA
cg05765605	cg05765605	0.938742872441266	0.0405912133758194	23.1267507021725	2.49203483292923e-118	0.945774635482424	cg05765605	37	16	69360307	N_Shelf			0		0				3	chr16:69360165-69360670	NA	NA
cg04671734	cg04671734	0.946205536173027	0.0282759707251398	33.4632379333937	1.65214002986828e-245	0.945772793168619	cg04671734	37	8	2591207				0		1	chr8:2591169-2591169	8:2591094-2591512	Promoter_Associated_Cell_type_specific	3	chr8:2591125-2591455	NA	NA
cg00378510	cg00378510	0.945654350361157	0.0328684793415851	28.7708579558385	4.96788584929065e-182	0.945754794489871	cg00378510	37	19	2291020	Island	LINGO3	Body	0		0		19:2290926-2291065	Promoter_Associated	3	chr19:2290345-2292030	NA	NA		DMR
cg06713675	cg06713675	0.928240660407899	0.0338246963174071	27.4426901485647	8.49340084137869e-166	0.945702123091005	cg06713675	37	4	122721982	N_Shore	EXOSC9;EXOSC9	TSS1500;TSS1500	0		0		4:122721947-122723005	Unclassified	NA		6	6	chr4:122720462-122723442
cg11534293	cg11534293	0.943113064905702	0.0354103744342023	26.6338066167062	2.75679723563333e-156	0.945677009798222	cg11534293	37	1	153234342		LOR	Body	0		0		1:153233185-153234505	Unclassified_Cell_type_specific	3	chr1:153233545-153234615	NA	NA		CDMR
cg18873166	cg18873166	0.934844395190945	0.0476070379593063	19.6366847269522	7.51466814277265e-86	0.945671459657206	cg18873166	37	7	47389047		TNS3	Body	0		0				3	chr7:47389045-47389395	NA	NA
cg27119318	cg27119318	0.930925105961771	0.0421649533446598	22.0781723236431	5.123929257775e-108	0.945670421155213	cg27119318	37	21	40759574	N_Shore	WRB;WRB	Body;TSS200	0		0		21:40759363-40760978	Promoter_Associated	3	chr21:40759300-40760790	NA	NA
cg16611967	cg16611967	0.935610990774213	0.0496538452978268	18.8426693876851	3.37506724240705e-79	0.945608403559444	cg16611967	37	16	90144006	Island			0		1	chr16:90143699-90143699	16:90143474-90144795	Promoter_Associated	3	chr16:90143740-90144115	NA	NA
cg20433858	cg20433858	0.952786857237055	0.0343720624340784	27.7198046833642	4.03037399326173e-169	0.945519102602899	cg20433858	37	1	248101009	S_Shore	OR2L13	5'UTR	0		0				3	chr1:248100785-248101090	NA	NA
cg14378564	cg14378564	0.924473539714511	0.0389877201597072	23.7119158526723	2.71701829281993e-124	0.94550129832655	cg14378564	37	1	28417750	S_Shelf			0		0		1:28417729-28418100	Unclassified_Cell_type_specific	3	chr1:28417720-28418030	NA	NA
cg17833169	cg17833169	0.945667484727876	0.0313968986012518	30.119773826647	2.66971921659657e-199	0.945497997025542	cg17833169	37	1	67600547	Island			0		0		1:67600531-67600719	Unclassified_Cell_type_specific	3	chr1:67600520-67600795	NA	NA
cg09301199	cg09301199	0.949785075859762	0.0784821312614204	12.1019276693197	1.03159913472782e-33	0.945309480587505	cg09301199	37	6	32145654		RNF5P1;RNF5;AGPAT1	TSS1500;TSS1500;5'UTR	1	low-CpG:32253580-32253850	0		6:32145152-32146424	Promoter_Associated	3	chr6:32145405-32146235	NA	NA
cg24680439	cg24680439	0.9415258935983	0.0437977785366365	21.4971152660339	1.65671159495256e-102	0.945180017014283	cg24680439	37	10	134778467	N_Shore			0		0				3	chr10:134778225-134778630	NA	NA
cg02276823	cg02276823	0.947042204036841	0.0345452592595149	27.414534565289	1.84042545420741e-165	0.945159593146024	cg02276823	37	7	5000111	S_Shore	MMD2;MMD2	TSS1500;TSS1500	0		0				3	chr7:4999585-5000595	NA	NA
cg08681685	cg08681685	0.945062903706479	0.0338161224679922	27.947110275609	7.14753962142168e-172	0.945085642972709	cg08681685	37	16	53407594	Island			0		0		16:53406843-53407820	Unclassified_Cell_type_specific	3	chr16:53406905-53407755	NA	NA		DMR
cg03063057	cg03063057	0.936128118108215	0.0419597837520378	22.310127326687	2.94656007329608e-110	0.94506550387542	cg03063057	37	19	3110400	Island	GNA11	Body	0		0				NA		6	NA
cg25880954	cg25880954	0.917006848173023	0.0443203373015764	20.6904302630478	4.22427019213859e-95	0.945051988325727	cg25880954	37	1	47900630	S_Shore	MGC12982;FOXD2	TSS1500;TSS1500	0		0				3	chr1:47900625-47900870	NA	NA		RDMR
cg19504605	cg19504605	0.924420648930149	0.0365911838067806	25.2634802364292	8.05319846392605e-141	0.945047880225418	cg19504605	37	8	144339106	S_Shore	ZFP41	3'UTR	0		0				NA		NA	NA
cg20698501	cg20698501	0.94526489571246	0.0267253896970849	35.3695458298804	5.02029698761872e-274	0.945012985394151	cg20698501	37	17	259755	Island	C17orf97	TSS1500	0		0		17:259639-260248	Promoter_Associated	3	chr17:259725-260215	NA	NA
cg08035479	cg08035479	0.944778014747064	0.0337971128245314	27.9544001185008	5.82845191704556e-172	0.944991828393051	cg08035479	37	8	58172643	Island			0		0				3	chr8:58172560-58172710	NA	NA
cg26571870	cg26571870	0.948190043253548	0.0318666551245113	29.7549284526011	1.49737261193971e-194	0.944984464038156	cg26571870	37	16	85723150	S_Shore	GINS2	TSS1500	0		0		16:85722154-85723574	Unclassified	3	chr16:85722985-85723615	NA	NA
cg18946787	cg18946787	0.931985735070426	0.0320633571635774	29.067004129222	9.38288856442437e-186	0.944947009993359	cg18946787	37	12	133052221	N_Shore			0		0		12:133051796-133052590	Unclassified_Cell_type_specific	3	chr12:133051805-133052375	NA	NA
cg19529709	cg19529709	0.944768968904672	0.0294091818773783	32.1249660342097	1.97608612730039e-226	0.94493129853023	cg19529709	37	22	25160075	Island	TOP1P2;PIWIL3	TSS1500;5'UTR	0		0				3	chr22:25160005-25160515	NA	NA
cg05264908	cg05264908	0.932124965010947	0.0253926340720231	36.7084786228593	5.348740904286e-295	0.944854909237679	cg05264908	37	16	2049630	S_Shore	ZNF598	Body	0		0				3	chr16:2049425-2049695	NA	NA
cg02931604	cg02931604	0.946418392195107	0.0224262940841764	42.2012833971924	0	0.944825286415303	cg02931604	37	6	74064298	Island	DPPA5	TSS1500	0		0				NA		6	NA
cg09826759	cg09826759	0.945070241407764	0.0281523032755517	33.569908371529	4.61280946236051e-247	0.944816846852301	cg09826759	37	4	190284978	Island			0		0				NA		NA	5	chr4:190284801-190285714
cg19214707	cg19214707	0.944690789862633	0.0399597860873646	23.6410372116918	1.45949355718566e-123	0.944815472113052	cg19214707	37	7	3157722				0		0				3	chr7:3157445-3157755	NA	NA
cg03841081	cg03841081	0.947632143360322	0.0425486498596935	22.2717323930416	6.94632517984911e-110	0.944713189160481	cg03841081	37	3	150967799		MED12L;P2RY14;P2RY14	Body;TSS1500;5'UTR	0		0				NA		NA	NA
cg14654363	cg14654363	0.951447886719194	0.0337521604578482	28.1892440013557	7.92217859829256e-175	0.944710246250013	cg14654363	37	6	28601443	N_Shore			0		0				3	chr6:28601285-28601675	NA	NA
cg08858926	cg08858926	0.929163969051263	0.0491739928186997	18.8954346757444	1.24359126989107e-79	0.944646424404284	cg08858926	37	16	72918832		ZFHX3;ZFHX3	Body;Body	0		0				NA		NA	NA
cg23942311	cg23942311	0.957349866152224	0.0411005031064361	23.2928989621616	5.2323762604782e-120	0.944615062538921	cg23942311	37	14	51606299				0		0				3	chr14:51606165-51606515	NA	NA
cg15974673	cg15974673	0.943014078774657	0.0357764425175235	26.3585200879815	4.0988707797883e-153	0.944574886768102	cg15974673	37	19	7926970	Island	EVI5L;EVI5L	Body;Body	0		0				3	chr19:7926820-7927375	NA	NA		DMR
cg09352518	cg09352518	0.943480446742881	0.0289923982046781	32.5423388600756	2.68735365903161e-232	0.944542740675669	cg09352518	37	19	21265421	Island	ZNF714	5'UTR	0		0				3	chr19:21265125-21265555	NA	NA
cg10862468	cg10862468	0.935219103290973	0.0416568985185405	22.450521679494	1.26478734160332e-111	0.944473036280046	cg10862468	37	10	135342218	Island	CYP2E1	Body	0		0				3	chr10:135341645-135343115	NA	NA
cg00864916	cg00864916	0.936691709798606	0.0294828456267967	31.7707361648719	1.64237289736256e-221	0.944436301387934	cg00864916	37	1	180886483	S_Shelf	KIAA1614	Body	0		0		1:180886401-180886656	Unclassified_Cell_type_specific	3	chr1:180886425-180887235	NA	NA
cg25125450	cg25125450	0.946167312695592	0.0375182389899144	25.2188625630841	2.48792426376076e-140	0.94441787775048	cg25125450	37	22	32601274		RFPL2	TSS1500	0		0				NA		6	6	chr22:32598117-32603686
cg18217622	cg18217622	0.930555111248573	0.0378775152056007	24.5674803692239	2.81343599800471e-133	0.944372227690165	cg18217622	37	6	170732253	Island			0		0		6:170732228-170732276	Unclassified_Cell_type_specific	3	chr6:170731985-170732575	NA	NA
cg04282082	cg04282082	0.951946577718634	0.030746245232671	30.9613928632526	1.78491831121244e-210	0.944342912335227	cg04282082	37	9	124988720	Island	LHX6;LHX6	Body;Body	0		0				3	chr9:124988365-124990195	NA	NA
cg26076054	cg26076054	0.932531391366161	0.035762022349562	26.0760250707013	6.82061218964133e-150	0.944342839059936	cg26076054	37	5	421317	Island	AHRR	Body	0		0				3	chr5:421205-421755	NA	NA
cg27119456	cg27119456	0.937533696144986	0.0320868072703117	29.2186657353235	1.12348077281689e-187	0.94433968008163	cg27119456	37	10	42863173	Island	LOC441666	Body	0		0				3	chr10:42862925-42863315	NA	NA
cg04913265	cg04913265	0.944276563001329	0.0389119023336725	24.2670367257834	4.37070853372573e-130	0.944323281346282	cg04913265	37	11	133939627	Island	JAM3	Body	0		0				3	chr11:133939500-133939995	NA	NA
cg03453431	cg03453431	0.94706780960187	0.0380751135839979	24.8736699763885	1.43423645423199e-136	0.944292112932826	cg03453431	37	7	157225567				0		0		7:157225079-157226055	Unclassified	3	chr7:157225285-157225635	NA	NA
cg16981421	cg16981421	0.952059843778012	0.0229097671391603	41.5569411070369	0	0.944202098787387	cg16981421	37	22	50529071	Island	MOV10L1;MOV10L1;MOV10L1	Body;Body;Body	0		0				NA		NA	NA
cg08103988	cg08103988	0.938379042504289	0.0312126142871291	30.0640963256718	1.42857599303341e-198	0.944181463018934	cg08103988	37	17	6558365	Island			0		0		17:6558346-6558630	Unclassified_Cell_type_specific	3	chr17:6558045-6559475	NA	NA
cg18862597	cg18862597	0.9457586382714	0.0357818187031334	26.4312623714842	5.99259103730596e-154	0.944145370267389	cg18862597	37	1	17265457		CROCC	Body	0		0				3	chr1:17265300-17265695	NA	NA
cg12746557	cg12746557	0.949929369519022	0.0274006668486114	34.6681113553688	2.38324985066447e-263	0.944092367072526	cg12746557	37	21	39644332		KCNJ15;KCNJ15;KCNJ15	5'UTR;5'UTR;TSS200	0		0				3	chr21:39644225-39644495	NA	NA
cg17172308	cg17172308	0.941917915850185	0.0384164565947725	24.5186047684147	9.35534024417134e-133	0.944012878793887	cg17172308	37	6	168533631	S_Shelf			0		1	chr6:168533513-168533513	6:168533317-168534066	Unclassified_Cell_type_specific	3	chr6:168533325-168534215	NA	NA		DMR
cg03649429	cg03649429	0.944658715732854	0.034586272536943	27.3131114295079	2.96368388429526e-164	0.94393510589502	cg03649429	37	5	74798138		COL4A3BP;COL4A3BP;COL4A3BP	Body;Body;Body	0		0				NA		NA	NA
cg13321176	cg13321176	0.945773916104635	0.0436582509348849	21.6631197048006	4.57199541676866e-104	0.943930965298183	cg13321176	37	8	59472615		SDCBP;SDCBP;SDCBP;SDCBP;SDCBP	5'UTR;5'UTR;5'UTR;5'UTR;5'UTR	0		0				NA		NA	6	chr8:59469980-59477577
cg05084668	cg05084668	0.933161378065442	0.0364858301790592	25.5759941184242	2.82228640475253e-144	0.943929739211041	cg05084668	37	3	125655381		ALG1L	5'UTR	0		0		3:125654844-125655393	Unclassified_Cell_type_specific	3	chr3:125655105-125655410	NA	NA
cg12437277	cg12437277	0.942740416672074	0.0322362681434139	29.2447132055725	5.2420688225253e-188	0.943850910785278	cg12437277	37	1	228743235	Island			0		0		1:228743038-228743266	Unclassified_Cell_type_specific	3	chr1:228743005-228743610	NA	NA
cg06531573	cg06531573	0.926939780368573	0.0346434484905064	26.7565678579195	1.03555191684701e-157	0.943823267858643	cg06531573	37	16	857576	Island	PRR25	Body	0		0		16:857066-858592	Promoter_Associated	3	chr16:857080-857655	NA	NA		DMR
cg02992296	cg02992296	0.938626748954308	0.0413949221143741	22.6749248702748	7.921693810861e-114	0.943806196362175	cg02992296	37	7	1511248	N_Shore	INTS1	Body	0		0				NA		6	NA
cg03264133	cg03264133	0.94613399531147	0.0343847007488132	27.5161328936134	1.12576236112597e-166	0.943764643004458	cg03264133	37	6	25882463	Island			0		0		6:25882232-25882812	Unclassified_Cell_type_specific	3	chr6:25882325-25882795	NA	NA
cg01628528	cg01628528	0.934796488269	0.0359107606539759	26.0310968424308	2.20256785256659e-149	0.943761782821607	cg01628528	37	13	24882594	Island	C1QTNF9	TSS1500	0		0				3	chr13:24881920-24882615	NA	NA
cg19684207	cg19684207	0.92505482409356	0.0393678126272131	23.4977450449994	4.30110272769735e-122	0.94363102166664	cg19684207	37	21	40759686	N_Shore	WRB;WRB	Body;TSS200	0		0		21:40759363-40760978	Promoter_Associated	3	chr21:40759300-40760790	NA	NA
cg09580214	cg09580214	0.941081501775	0.0380666715178245	24.7219277192214	6.21534327062801e-135	0.943620970765932	cg09580214	37	11	47448534	S_Shore	PSMC3	TSS1500	0		0		11:47447494-47448620	Promoter_Associated	3	chr11:47448340-47448570	NA	NA
cg00867835	cg00867835	0.928680138612568	0.0430479902596282	21.573135772694	3.21167818309832e-103	0.943581344462197	cg00867835	37	7	149484985	N_Shelf	SSPO	Body	0		0				NA		6	6	chr7:149484326-149485864
cg26043149	cg26043149	0.942909424553215	0.0363295267890367	25.9543547051584	1.6237201325035e-148	0.943476501919493	cg26043149	37	18	55253948	Island	FECH;FECH;FECH;FECH	5'UTR;5'UTR;1stExon;1stExon	1	high-CpG:53404601-53405052	0		18:55253072-55254579	Promoter_Associated	3	chr18:55253705-55254310	NA	NA
cg06249198	cg06249198	0.953650177134071	0.046821250791508	20.3678919510419	3.22254059720217e-92	0.943385862620831	cg06249198	37	16	976559	N_Shelf	LMF1	Body	0		0				NA		NA	5	chr16:975984-977076
cg18805164	cg18805164	0.942901385554472	0.0350017155296508	26.9387191823703	7.73372033153433e-160	0.943351454421308	cg18805164	37	19	36265700	N_Shore	SNX26	TSS1500	0		0		19:36265655-36267172	Unclassified	3	chr19:36265505-36265855	NA	NA
cg14079463	cg14079463	0.940430131165939	0.0321577828387297	29.2442465913203	5.31417640751032e-188	0.943335495972568	cg14079463	37	6	127796989	Island	C6orf174	Body	0		0				NA		NA	NA
cg23199886	cg23199886	0.943297758162352	0.0400077891099717	23.577852691871	6.50458727511095e-123	0.943320472557951	cg23199886	37	2	107199044				0		0		2:107198281-107199729	Unclassified	NA		6	6	chr2:107198325-107199733
cg17501823	cg17501823	0.938790982369086	0.0451157641026013	20.8084912456344	3.6257681131328e-96	0.943288574228459	cg17501823	37	12	47219793		SLC38A4;SLC38A4	TSS200;TSS200	0		0				3	chr12:47219300-47219895	NA	NA
cg13963044	cg13963044	0.939449114198458	0.0447602199669921	20.9884829630249	8.35707125408943e-98	0.943216739956712	cg13963044	37	9	136335077		C9orf7;C9orf7	3'UTR;3'UTR	0		0				NA		6	6	chr9:136332178-136339700
cg24858233	cg24858233	0.943104918964617	0.0504082448913694	18.7093385416815	4.15499855637736e-78	0.943123736415406	cg24858233	37	3	195578055				0		0		3:195577564-195579202	Unclassified	NA		6	6	chr3:195577502-195579523
cg04580344	cg04580344	0.940311400182598	0.0251269369058594	37.4224444350527	1.68638961597761e-306	0.943110052579146	cg04580344	37	6	127797022	Island	C6orf174	Body	0		0				NA		NA	NA
cg01418618	cg01418618	0.942211329031503	0.0398914819056628	23.6193614280785	2.43806969913657e-123	0.943073294930284	cg01418618	37	19	12377078	Island			0		0				3	chr19:12376805-12377595	NA	NA
cg22883919	cg22883919	0.946263773887475	0.0392427866833554	24.1130626507936	1.8234660299126e-128	0.943065284231459	cg22883919	37	12	48154459	S_Shore			0		0				NA		NA	NA
cg25472530	cg25472530	0.94636288631601	0.0360292941489334	26.2664842226454	4.63347950863248e-152	0.943025922230134	cg25472530	37	5	23507617		PRDM9	TSS200	0		0				3	chr5:23506825-23507695	NA	NA
cg00679383	cg00679383	0.94612284778245	0.0555238582269412	17.0399334267332	4.15203940500455e-65	0.943019108280012	cg00679383	37	4	2009215	N_Shore	WHSC2	Body	0		0				NA		NA	6	chr4:2008692-2012553
cg24530264	cg24530264	0.94625411940603	0.037513217110337	25.224552632285	2.15482728446496e-140	0.942932104936259	cg24530264	37	10	135342620	S_Shore	CYP2E1	Body	0		0		10:135342406-135343123	Unclassified_Cell_type_specific	3	chr10:135341645-135343115	NA	NA
cg00901687	cg00901687	0.942939681601747	0.0377298012209218	24.9919069565326	7.48647522768921e-138	0.942922546765232	cg00901687	37	17	48585270	N_Shore	MYCBPAP	TSS1500	0		0		17:48585034-48586455	Promoter_Associated_Cell_type_specific	3	chr17:48585180-48585970	NA	NA
cg01624173	cg01624173	0.941771049997754	0.0379398437376163	24.8227445666576	5.09408789815122e-136	0.942906795428216	cg01624173	37	14	75981868				0		0		14:75981389-75982339	Unclassified	3	chr14:75981360-75981950	NA	NA
cg01579024	cg01579024	0.943261633247502	0.0386028715456399	24.4350120983173	7.2633988741826e-132	0.942846807940286	cg01579024	37	5	170288757	N_Shore	RANBP17	TSS1500	0		0				3	chr5:170288625-170290035	NA	NA
cg19469447	cg19469447	0.948364905383704	0.0361050633541428	26.2668118341603	4.59372116344457e-152	0.942806211470519	cg19469447	37	10	135341870	Island	CYP2E1	Body	0		0		10:135341813-135342001	Unclassified_Cell_type_specific	3	chr10:135341645-135343115	NA	NA
cg18696632	cg18696632	0.942773841591125	0.0213835409505477	44.0887617149758	0	0.942785149468078	cg18696632	37	6	32811521	Island	PSMB8;PSMB8	Body;Body	0		0				3	chr6:32811180-32811570	NA	NA
cg22687569	cg22687569	0.93674700119904	0.0437164852448045	21.4277748074536	7.36152680793314e-102	0.942743092926123	cg22687569	37	19	36439299	S_Shelf			0		0				3	chr19:36439185-36439615	NA	NA
cg20390711	cg20390711	0.937138820113186	0.0297965595104512	31.4512425431025	4.03658157221666e-217	0.942519133175582	cg20390711	37	6	127796683	Island	C6orf174	Body	0		0				NA		NA	NA
cg11287055	cg11287055	0.944751978836769	0.0388318018311232	24.3293366335518	9.59440459340757e-131	0.942493063988018	cg11287055	37	21	38630234	Island	DSCR3	Body	0		0				3	chr21:38629545-38631230	NA	NA		DMR
cg07733920	cg07733920	0.950288532445336	0.035736094804494	26.5918404807296	8.43575692580198e-156	0.942492223692496	cg07733920	37	10	116636356		FAM160B1	Body	0		0		10:116636355-116636793	Unclassified_Cell_type_specific	NA		6	6	chr10:116635869-116637412
cg02470697	cg02470697	0.93393185714006	0.0392091819541729	23.819213015758	2.11201725698087e-125	0.942482648414169	cg02470697	37	2	48844916	Island	GTF2A1L;STON1-GTF2A1L;GTF2A1L	TSS200;Body;TSS200	0		0				3	chr2:48844705-48845055	NA	NA
cg13132497	cg13132497	0.937003066178205	0.0371747879569261	25.2053372103668	3.50078092660256e-140	0.942379602063737	cg13132497	37	15	100469152	S_Shelf			0		0		15:100468509-100469334	Promoter_Associated_Cell_type_specific	3	chr15:100468625-100469235	NA	NA
cg03738707	cg03738707	0.907392224266009	0.0431936805421785	21.0075226948984	5.59799792502182e-98	0.942316850297178	cg03738707	37	2	128453335	Island			0		0		2:128453127-128453670	Unclassified_Cell_type_specific	3	chr2:128453065-128453570	NA	NA
cg02524346	cg02524346	0.93587661993977	0.0282481515355316	33.1305437370862	1.07982845916603e-240	0.942309737163753	cg02524346	37	8	600233	Island			0		0				3	chr8:599445-600455	NA	NA
cg15614872	cg15614872	0.941447772354428	0.0278284846732171	33.8303642260659	7.0573142206269e-251	0.942303166443192	cg15614872	37	7	158531752		ESYT2	Body	0		0				NA		NA	NA
cg21098323	cg21098323	0.946476817619645	0.04087119674984	23.1575508643101	1.22017171004485e-118	0.942271858963506	cg21098323	37	19	54605642	N_Shore	OSCAR;NDUFA3;OSCAR;OSCAR;OSCAR	TSS1500;TSS1500;TSS1500;TSS1500;TSS1500	0		0				NA		6	6	chr19:54605487-54606985
cg09002684	cg09002684	0.942031621735092	0.0266318221732859	35.3724058235878	4.53691649969392e-274	0.94227097594516	cg09002684	37	6	3293797		SLC22A23;SLC22A23	Body;Body	0		0				NA		NA	NA
cg15977137	cg15977137	0.922776827473269	0.0462339011038633	19.9588787759933	1.25496412694446e-88	0.94225530821978	cg15977137	37	21	40759694	N_Shore	WRB;WRB;WRB	Body;1stExon;5'UTR	0		0		21:40759363-40760978	Promoter_Associated	3	chr21:40759300-40760790	NA	NA
cg27260867	cg27260867	0.945149668074447	0.0393903165524971	23.9944674426469	3.17633753795725e-127	0.942255143949288	cg27260867	37	13	112984840	N_Shore			0		0				NA		6	NA
cg10857441	cg10857441	0.922182773684634	0.0392684564525977	23.4840596497046	5.93539875464493e-122	0.942244120625653	cg10857441	37	5	6722123		POLS	5'UTR	0		0				3	chr5:6721600-6722575	NA	NA
cg20066226	cg20066226	0.942370891683997	0.0375227856706443	25.1146303463619	3.442431680089e-139	0.942186062922435	cg20066226	37	13	100218927				0		0		13:100218873-100219290	Unclassified_Cell_type_specific	3	chr13:100218460-100219415	NA	NA
cg03998338	cg03998338	0.950760099764916	0.0317206738423218	29.9728847026071	2.21479555262196e-197	0.942166313113289	cg03998338	37	16	55794910	Island	CES4	Body	0		0				NA		5	5	chr16:55793906-55794972
cg20702390	cg20702390	0.957273417664604	0.0401036630162785	23.8699746024705	6.28218459350765e-126	0.942126009952966	cg20702390	37	2	18766018	Island	NT5C1B;NT5C1B	Body;Body	0		0				NA		NA	NA
cg10621924	cg10621924	0.955105602567358	0.038620839047808	24.7303172617521	5.0492610305808e-135	0.942117070269138	cg10621924	37	7	39171070		POU6F2;POU6F2	Body;Body	0		0				NA		NA	NA
cg14973360	cg14973360	0.526722403371187	0.00966363956181892	54.5055928464333	0	0.942097990329164	cg14973360	37	2	9800511				0		0				NA		NA	NA
cg19103175	cg19103175	0.950436726189118	0.0509748505959348	18.6452086681528	1.38114429359431e-77	0.942074492575364	cg19103175	37	7	64043193		LOC641746	Body	0		0				3	chr7:64043185-64043555	NA	NA
cg12156287	cg12156287	0.955746289433224	0.0412976310198638	23.1428841275064	1.71456764301397e-118	0.94198343695971	cg12156287	37	11	132662866		OPCML;OPCML	Body;Body	0		0				3	chr11:132662325-132663095	NA	NA
cg11401159	cg11401159	0.953810254316663	0.0298694834105112	31.9325996103773	9.42348355014961e-224	0.941971703596012	cg11401159	37	5	6759129	S_Shelf			0		0				3	chr5:6758780-6759130	NA	NA
cg10109111	cg10109111	0.941844574843792	0.0420385129590091	22.4043266174083	3.57152222438682e-111	0.941970474155657	cg10109111	37	9	139313241	N_Shore	PMPCA	Body	0		0				NA		6	6	chr9:139312239-139314008
cg14011486	cg14011486	0.941660362829519	0.0399979246128696	23.5427305777394	1.49017748701893e-122	0.941918908888541	cg14011486	37	1	26737247	Island	LIN28	TSS200	0		0				3	chr1:26736905-26737435	NA	NA
cg26132114	cg26132114	0.93961734808907	0.0303542661029044	30.9550342908526	2.17369320409293e-210	0.941900743264336	cg26132114	37	10	44223934	Island			0		0				3	chr10:44223785-44224195	NA	NA
cg05696136	cg05696136	0.962515961522041	0.0354966358514486	27.1156952887061	6.43054971958994e-162	0.941889772923696	cg05696136	37	2	153318682		FMNL2	Body	0		0				NA		NA	NA
cg21022792	cg21022792	0.933495932069628	0.0590012275229665	15.8216357737008	2.2068375829884e-56	0.941877993894797	cg21022792	37	6	29589798		GABBR1;GABBR1;GABBR1	Body;Body;Body	0		0				NA		NA	NA
cg25822783	cg25822783	0.938305626507252	0.0349796915163821	26.8242967799706	1.68288809572322e-158	0.941850667564214	cg25822783	37	12	133050826	Island			0		0		12:133050806-133051289	Unclassified_Cell_type_specific	NA		6	NA
cg27147114	cg27147114	0.947409763833154	0.0313090733941461	30.2599106625204	3.86438593593815e-201	0.941767857952806	cg27147114	37	15	79358128		RASGRF1;RASGRF1	Body;Body	0		0				3	chr15:79357965-79358235	NA	NA
cg19637330	cg19637330	0.951509001711299	0.0475170767158093	20.0245694279994	3.36407499746513e-89	0.941714438025532	cg19637330	37	1	19110922	Island			0		0				NA		NA	NA
cg16300094	cg16300094	0.93228962642039	0.0342295974002396	27.2363596778344	2.41099179870931e-163	0.941701636530257	cg16300094	37	10	97470786		ENTPD1	TSS1500	0		0				3	chr10:97470725-97470930	NA	NA
cg27113419	cg27113419	0.938130529779171	0.0401703596902908	23.3537995928356	1.26093967109265e-120	0.941626108422442	cg27113419	37	16	58533979	N_Shore	NDRG4;NDRG4;NDRG4	Body;Body;Body	0		0		16:58533552-58534234	Unclassified	3	chr16:58533800-58534175	NA	NA
cg17506621	cg17506621	0.943491230379005	0.0405032786380796	23.2941940036423	5.0766115654407e-120	0.941576370684589	cg17506621	37	6	160023581				0		0				3	chr6:160023500-160024075	NA	NA
cg04221606	cg04221606	0.944771593043124	0.0391757917967077	24.1162092637659	1.69000186936443e-128	0.941525593801588	cg04221606	37	6	151646552	N_Shore	AKAP12;AKAP12	TSS200;Body	0		0				3	chr6:151646220-151646995	NA	NA
cg05824768	cg05824768	0.935617801270994	0.0358505483667408	26.0977263639008	3.86901841230297e-150	0.941510360268829	cg05824768	37	2	128331478		MYO7B	Body	0		0				NA		NA	NA
cg10197305	cg10197305	0.9396010812547	0.0374600897601183	25.0827237006528	7.67723875065186e-139	0.941469015405206	cg10197305	37	4	125112	S_Shore	ZNF718	Body	0		0				3	chr4:124980-125290	NA	NA		DMR
cg14921437	cg14921437	0.943135141893286	0.0337797994085208	27.9200930262299	1.52171335844144e-171	0.941465483144594	cg14921437	37	20	32255988	Island	NECAB3;NECAB3;C20orf134	Body;Body;1stExon	0		0		20:32255496-32256459	Promoter_Associated	3	chr20:32255760-32256015	NA	NA
cg01353941	cg01353941	0.940628289239098	0.0530459664257498	17.7323244841948	2.36069183897186e-70	0.941452826394305	cg01353941	37	3	191781655				0		0				3	chr3:191781320-191781695	NA	NA
cg11346248	cg11346248	0.940649276294506	0.0337435236871612	27.8764388987747	5.15141860465079e-171	0.941442694044839	cg11346248	37	17	33759929		SLFN12	TSS1500	0		0		17:33759407-33760912	Unclassified	3	chr17:33759780-33760115	NA	NA
cg16571642	cg16571642	0.940595853018393	0.0352610782266084	26.6751869291566	9.13520053264594e-157	0.941437089690578	cg16571642	37	7	158045996		PTPRN2;PTPRN2;PTPRN2	Body;Body;Body	0		0				3	chr7:158045885-158046155	NA	NA
cg14964336	cg14964336	0.933685394716618	0.03443434365014	27.1149467578954	6.56258258114086e-162	0.941356636838739	cg14964336	37	4	1523275	Island			0		0				3	chr4:1522920-1523595	NA	NA
cg21665557	cg21665557	0.936426979321712	0.0987440710253241	9.48337423804974	2.46190660121038e-21	0.941327753435711	cg21665557	37	2	220427342	Island	OBSL1	Body	0		0				NA		6	6	chr2:220414801-220437420
cg16614020	cg16614020	0.938320407136095	0.0335717754180084	27.9496808093374	6.65144520365761e-172	0.941312558547291	cg16614020	37	5	1414806	N_Shore	SLC6A3	Body	0		0				3	chr5:1414425-1414875	NA	NA
cg02004499	cg02004499	0.934623954818287	0.0282387372870578	33.0972290055843	3.25758676963161e-240	0.941291895511608	cg02004499	37	7	4244250		SDK1;SDK1	Body;Body	0		0				3	chr7:4244245-4245135	NA	NA
cg00413030	cg00413030	0.939115697937957	0.0404210764240303	23.2333173932907	2.09779069772417e-119	0.941287914285273	cg00413030	37	7	158947138				0		0				3	chr7:158946985-158947215	NA	NA
cg25021456	cg25021456	0.937270216850913	0.058413126867902	16.0455409101878	6.14214733174573e-58	0.941236909127366	cg25021456	37	1	64974200	S_Shelf	CACHD1	Body	0		0				NA		NA	NA
cg25945676	cg25945676	0.933444437200821	0.0579124404658523	16.1182024050812	1.90057719361112e-58	0.941228243494425	cg25945676	37	5	1067795	N_Shore	SLC12A7	Body	0		0		5:1067622-1067826	Unclassified_Cell_type_specific	3	chr5:1066645-1067930	NA	NA
cg24530234	cg24530234	0.929833897368563	0.040149495929433	23.1592919373843	1.17186463768646e-118	0.941221475964146	cg24530234	37	10	44224014	Island			0		0				3	chr10:44223785-44224195	NA	NA
cg06268875	cg06268875	0.939258276587954	0.0311057822770312	30.1956166291793	2.70419669681218e-200	0.941195728473607	cg06268875	37	18	11147385	N_Shore	FAM38B	Body	0		0				3	chr18:11147065-11149815	NA	NA		RDMR
cg27176264	cg27176264	0.956946099157699	0.0290466175317548	32.9451819342314	4.95893100299669e-238	0.941186033310987	cg27176264	37	17	81060149	N_Shore			0		0				NA		6	NA
cg03349935	cg03349935	0.942363756877387	0.0522441060601506	18.0377046894516	9.85531267846623e-73	0.941151819940034	cg03349935	37	15	65361335	S_Shore	RASL12	TSS1500	0		0				NA		6	NA
cg05225404	cg05225404	0.946423668024393	0.0217158112428475	43.5822386481701	0	0.941136359631512	cg05225404	37	16	88689020		ZC3H18	Body	0		0				3	chr16:88689005-88689275	NA	NA
cg27065225	cg27065225	0.932238367288518	0.042331947134971	22.022099865054	1.76875237972451e-107	0.941127119416378	cg27065225	37	8	144987622	N_Shelf			0		0				3	chr8:144987285-144987935	NA	NA
cg19471466	cg19471466	0.943323997228522	0.0510452319523132	18.4801588933866	2.98301549933276e-76	0.941123192861264	cg19471466	37	1	41828130	Island			0		0				3	chr1:41828065-41828695	NA	NA
cg03329597	cg03329597	0.939936299502829	0.0326297792257456	28.8060882361471	1.79956966675511e-182	0.941016569233754	cg03329597	37	3	108125523		MYH15	Body	0		0		3:108125349-108126000	Unclassified_Cell_type_specific	3	chr3:108125500-108125775	NA	NA
cg27420889	cg27420889	0.939077546086851	0.0350480950786876	26.7939682307554	3.79893843023614e-158	0.940932770753087	cg27420889	37	4	187422035	Island			0		0				3	chr4:187422000-187422455	NA	NA
cg26343563	cg26343563	0.938909825375398	0.0401144274933629	23.4057889902765	3.73118270258626e-121	0.94093224396405	cg26343563	37	12	2031546				0		0		12:2031291-2031595	Unclassified_Cell_type_specific	3	chr12:2031225-2031975	NA	NA
cg21964928	cg21964928	0.936797122996103	0.0329808122931987	28.4043071670885	1.78900724029606e-177	0.940931169116202	cg21964928	37	5	153872958	Island			0		0				3	chr5:153872825-153873255	NA	NA
cg18865685	cg18865685	0.942591959973329	0.0335179164367836	28.1220332341094	5.26891445925487e-174	0.94092866174576	cg18865685	37	1	177001903		ASTN1;ASTN1	Body;Body	0		0				NA		NA	NA
cg15793258	cg15793258	0.929156141973013	0.045595181115455	20.3783847161442	2.60097642283045e-92	0.940875832438096	cg15793258	37	19	4638503	N_Shore	TNFAIP8L1	TSS1500	0		0				3	chr19:4638320-4638710	NA	NA
cg06238316	cg06238316	0.941914567345919	0.0330968973379579	28.459301115989	3.73870492820852e-178	0.940874443712429	cg06238316	37	19	21265364	Island	ZNF714	5'UTR	0		0				3	chr19:21265125-21265555	NA	NA
cg24693760	cg24693760	0.925180560331977	0.0360070989485336	25.6943932543517	1.35032185490852e-145	0.9406047053543	cg24693760	37	1	167509918				0		0		1:167509410-167510108	Gene_Associated	3	chr1:167509640-167509935	NA	NA
cg06107159	cg06107159	0.942617803288549	0.0336161050713106	28.040660906103	5.19228714264364e-173	0.9405884328915	cg06107159	37	2	128432243	Island	LIMS2;LIMS2;LIMS2	Body;Body;5'UTR	0		0				3	chr2:128430025-128432335	NA	NA
cg07080864	cg07080864	0.936107388335128	0.0373839443050911	25.0403590561643	2.22350154792375e-138	0.940565487670834	cg07080864	37	8	57359956	Island	PENK;PENK	TSS1500;TSS1500	0		0				3	chr8:57359725-57360175	NA	NA
cg26220594	cg26220594	0.93699313661936	0.0468212776400727	20.0121223479263	4.31864505618457e-89	0.940471106387849	cg26220594	37	1	19110978	S_Shore			0		0				3	chr1:19110945-19111255	NA	NA
cg05371552	cg05371552	0.94491664150482	0.0353016359210288	26.7669363430816	7.84325901561058e-158	0.940410275059539	cg05371552	37	7	158854564	Island	VIPR2	Body	0		0				3	chr7:158854365-158855035	NA	NA
cg14598338	cg14598338	0.94310183403993	0.0447544719308445	21.0727954850463	1.41336119465778e-98	0.940405918269443	cg14598338	37	9	96623480	Island			0		0				3	chr9:96623445-96623975	NA	NA
cg26393629	cg26393629	0.941023133394929	0.0335464765900271	28.0513254758528	3.84855033098146e-173	0.940401498840151	cg26393629	37	14	21191859	Island			0		0				3	chr14:21191565-21192015	NA	NA
cg22695986	cg22695986	0.946532705702254	0.0327812000488803	28.8742542765631	2.51394804736889e-183	0.94033190408615	cg22695986	37	7	63386815	Island			0		0		7:63385911-63387321	Promoter_Associated_Cell_type_specific	3	chr7:63386000-63386895	NA	NA
cg13205059	cg13205059	0.944716435366663	0.0534271882828127	17.6823161714197	5.73893911618242e-70	0.940318255336619	cg13205059	37	1	68586408		GPR177	Body	0		0		1:68585079-68586449	Unclassified	NA		NA	6	chr1:68585169-68586482
cg02612650	cg02612650	0.939865236339595	0.0412889341471885	22.7631266282904	1.06383429931279e-114	0.940302974364647	cg02612650	37	6	26195910	N_Shore			0		0				3	chr6:26195585-26196035	NA	NA
cg26121931	cg26121931	0.936477094332436	0.0397591108411941	23.5537735758959	1.14841720605807e-122	0.940253984110033	cg26121931	37	6	29895204	S_Shore			0		0		6:29894087-29895332	Promoter_Associated	NA		6	6	chr6:29892512-29896267
cg19317226	cg19317226	0.934914932492192	0.031838975775203	29.3638507436011	1.59043123063848e-189	0.94016884288393	cg19317226	37	10	130726701				0		0				NA		NA	NA
cg27390206	cg27390206	0.933854741230755	0.0358128782871632	26.0759477007881	6.8344068623178e-150	0.940102833795634	cg27390206	37	17	28585657		BLMH	Body	0		0				3	chr17:28585460-28585730	NA	NA
cg03085949	cg03085949	0.944031659134862	0.035802760269188	26.3675664121155	3.22805800016365e-153	0.940075361831164	cg03085949	37	7	154958558				0		1	chr7:154958521-154958521			3	chr7:154958485-154958715	NA	NA
cg10279314	cg10279314	0.939015136038911	0.0433303515230266	21.671071270675	3.84701285508887e-104	0.940046998016431	cg10279314	37	6	27185896				0		0				NA		NA	NA
cg01601518	cg01601518	0.938499263454906	0.0329842354616986	28.4529639786466	4.4785164747915e-178	0.940004742106852	cg01601518	37	4	2404284	S_Shelf	ZFYVE28	Body	0		0		4:2403412-2404372	Promoter_Associated_Cell_type_specific	3	chr4:2403765-2404635	NA	NA
cg14038058	cg14038058	0.94709930714551	0.0330465105130198	28.6595859121758	1.21761166911171e-180	0.939979380476202	cg14038058	37	4	165898848		TRIM61	TSS200	0		0		4:165898404-165899053	Unclassified_Cell_type_specific	3	chr4:165898700-165898955	NA	NA
cg18840567	cg18840567	0.93627632875745	0.042389809318134	22.0872974853633	4.18707124326223e-108	0.93988107899412	cg18840567	37	10	71906755	S_Shore	TYSND1;TYSND1	TSS1500;TSS1500	0		0		10:71906173-71907122	Promoter_Associated	3	chr10:71906360-71907035	NA	NA
cg24524379	cg24524379	0.923057036489466	0.0314720525938029	29.3294196092957	4.37371900769741e-189	0.939742732395683	cg24524379	37	3	46600244		LRRC2;LRRC2	5'UTR;5'UTR	0		0		3:46599655-46600356	Promoter_Associated	3	chr3:46599840-46600335	NA	NA		DMR
cg15618908	cg15618908	0.937234436122729	0.0374069235059258	25.0551060681121	1.53590091081364e-138	0.939672510175235	cg15618908	37	5	173141761				0		0				3	chr5:173141465-173142115	NA	NA
cg15975750	cg15975750	0.938362515726426	0.0352077384604507	26.6521667326205	1.68913079162096e-156	0.939672074567863	cg15975750	37	12	101112277	S_Shore			0		0				3	chr12:101111880-101112455	NA	NA		RDMR
cg27586797	cg27586797	0.942790645952297	0.0367519084185004	25.652835091353	3.9310440581812e-145	0.939513695618354	cg27586797	37	5	13664584				0		0				NA		5	6	chr5:13664345-13665173
cg27543040	cg27543040	0.936296856460947	0.0449936570063263	20.8095300261834	3.54805821393578e-96	0.939511003633086	cg27543040	37	1	247802703	N_Shore			0		0		1:247802634-247803094	Unclassified_Cell_type_specific	3	chr1:247802565-247802935	NA	NA
cg07628769	cg07628769	0.942845623561248	0.0338488140680922	27.8546132122847	9.47102952347286e-171	0.939508487377139	cg07628769	37	2	241076208	S_Shore	MYEOV2;MYEOV2	TSS1500;TSS1500	0		0				3	chr2:241075660-241076615	NA	NA
cg23959977	cg23959977	0.929594386920553	0.0379265269405753	24.5104010809394	1.14431373440701e-132	0.939412427520315	cg23959977	37	2	242509493		BOK	Body	0		0				3	chr2:242509385-242509655	NA	NA
cg09894276	cg09894276	0.964058857586907	0.0289322816882793	33.3212177309007	1.90316389868345e-243	0.939399178422533	cg09894276	37	6	169977394	Island	WDR27	Body	0		0				3	chr6:169976985-169977535	NA	NA
cg04842962	cg04842962	0.947619223332374	0.0381432899080807	24.8436678014924	3.02723537894753e-136	0.939309743663181	cg04842962	37	6	43655489	Island	MRPS18A	1stExon	1	high-CpG:43763442-43763536	0		6:43655181-43656153	Promoter_Associated	3	chr6:43655180-43655730	NA	NA
cg16627090	cg16627090	0.951914360973327	0.0352468083760147	27.0071080143841	1.21946889569516e-160	0.939297420135573	cg16627090	37	7	44105050	Island	PGAM2	1stExon	0		0				3	chr7:44104405-44105835	NA	NA
cg09082480	cg09082480	0.941986755820709	0.0556488183153342	16.9273451681029	2.82852951532695e-64	0.939270749851094	cg09082480	37	16	83997636	N_Shore	OSGIN1;OSGIN1;OSGIN1	Body;Body;Body	0		0				NA		NA	6	chr16:83996050-84004437
cg09978860	cg09978860	0.939329513066967	0.0362701624388254	25.8981336146833	6.99002204834922e-148	0.939250882664502	cg09978860	37	4	56023921	Island			0		0				3	chr4:56023745-56024455	NA	NA
cg05903289	cg05903289	0.949156851828088	0.0366916940596396	25.8684390610394	1.50928359954262e-147	0.939225367694797	cg05903289	37	2	130345205	Island			0		0				3	chr2:130344945-130345250	NA	NA
cg09419670	cg09419670	0.943092769462878	0.0337361636511054	27.9549500416292	5.73942415238158e-172	0.939214597406167	cg09419670	37	9	123605666	S_Shore	PSMD5;LOC253039	TSS1500;Body	0		0		9:123604810-123605670	NonGene_Associated	3	chr9:123605565-123605790	NA	NA
cg06032337	cg06032337	0.943094463861068	0.0359677083265798	26.2205880702199	1.54796962925541e-151	0.939121061553746	cg06032337	37	6	29648468				0		0		6:29648152-29649066	Unclassified_Cell_type_specific	3	chr6:29647685-29648735	NA	NA
cg16624788	cg16624788	0.944626311061074	0.0550512955640852	17.1590205349742	5.38135341933557e-66	0.939080953868842	cg16624788	37	17	140192	S_Shore	RPH3AL	Body	0		0				NA		6	NA
cg23698649	cg23698649	0.938361857569147	0.0370321738064854	25.3390973609228	1.18516170882809e-141	0.939065740919314	cg23698649	37	7	43481974	N_Shelf	HECW1	Body	0		0				NA		NA	NA
cg22629528	cg22629528	0.964735688522753	0.0300206139951245	32.1357747273068	1.39583823478513e-226	0.939048715452556	cg22629528	37	11	132951861	Island	OPCML	Body	0		0				3	chr11:132951405-132952115	NA	NA
cg11059159	cg11059159	0.926525426915127	0.0400840593689347	23.114560788052	3.30508986246837e-118	0.939034889708406	cg11059159	37	2	128453445	Island			0		0		2:128453127-128453670	Unclassified_Cell_type_specific	3	chr2:128453065-128453570	NA	NA
cg08506353	cg08506353	0.945028401583401	0.0376989881913023	25.067739133684	1.11852632181387e-138	0.939012096789191	cg08506353	37	6	33096312		HLA-DPB2	Body	0		0				3	chr6:33096165-33096375	NA	NA
cg10332116	cg10332116	0.968102385176744	0.0422159890497727	22.9321261201615	2.22208026806883e-116	0.938989840093932	cg10332116	37	16	86795398				0		1	chr16:86795224-86795224			3	chr16:86795160-86795695	NA	NA
cg17138037	cg17138037	0.941003524682707	0.044499103429425	21.1465726758996	2.96733178234692e-99	0.938953490020426	cg17138037	37	1	5932994		NPHP4	Body	0		0				3	chr1:5932785-5933095	NA	NA
cg11372818	cg11372818	0.937964663754434	0.0372279440281869	25.1951776612821	4.52406628803085e-140	0.938912160656463	cg11372818	37	10	131989849	S_Shore			0		0				3	chr10:131989725-131989975	NA	NA
cg11919837	cg11919837	0.940308029500854	0.0392027803672189	23.9857484773487	3.9167409672659e-127	0.938892585721448	cg11919837	37	8	57350735	N_Shore			0		0				NA		6	6	chr8:57350102-57351149
cg08316083	cg08316083	0.936372685745861	0.0414364603566065	22.5977961845037	4.55546138165164e-113	0.938874763562972	cg08316083	37	19	1796207	Island	ATP8B3	Body	0		0		19:1795623-1796352	Unclassified	3	chr19:1796105-1796395	NA	NA		DMR
cg01485177	cg01485177	0.930458362843122	0.0521318391667555	17.8481783438877	2.98619145423164e-71	0.938762465832251	cg01485177	37	10	42863594	S_Shore	LOC441666	TSS200	0		0				3	chr10:42863345-42863655	NA	NA
cg21469772	cg21469772	0.940352992383085	0.033584609446124	27.9995214442373	1.6467195523856e-172	0.938757302048876	cg21469772	37	9	124989294	Island	LHX6;LHX6	Body;Body	0		0		9:124988970-124989731	Unclassified_Cell_type_specific	3	chr9:124988365-124990195	NA	NA
cg06629130	cg06629130	0.929095329681332	0.0484541202774288	19.174743538046	6.01644077649509e-82	0.938730393952757	cg06629130	37	18	44787585	Island			0		0				3	chr18:44787125-44787955	NA	NA
cg04657470	cg04657470	0.935442361038043	0.0300811664381432	31.0972768613086	2.62159415827794e-212	0.938718171065484	cg04657470	37	2	198365150	Island	HSPE1;HSPE1;HSPD1;HSPD1	1stExon;5'UTR;TSS1500;TSS200	0		0		2:198363542-198365504	Promoter_Associated	3	chr2:198364525-198365155	NA	NA
cg13641898	cg13641898	0.943911496710795	0.0497692557982763	18.9657546927492	3.27295927448853e-80	0.938711336800511	cg13641898	37	11	75258876				0		0		11:75258456-75259631	Unclassified	3	chr11:75258680-75259195	NA	NA
cg13405775	cg13405775	0.941294394623118	0.0305637223410251	30.7977668466003	2.80721505964236e-208	0.938703196003239	cg13405775	37	22	32599648		RFPL2;RFPL2;RFPL2	TSS200;5'UTR;TSS1500	0		0				NA		6	6	chr22:32598117-32603686
cg01479768	cg01479768	0.938731829088442	0.0309301054346365	30.3501011683336	2.50476376154323e-202	0.938696438742122	cg01479768	37	2	731298	N_Shore			0		0				NA		NA	NA
cg08122386	cg08122386	0.945387764460177	0.0382517596390381	24.7148830114303	7.39969639766999e-135	0.938605517822029	cg08122386	37	6	26195954	N_Shore			0		0				3	chr6:26195585-26196035	NA	NA
cg24527560	cg24527560	0.927210572312826	0.0361602897183334	25.6416798519932	5.23538291266993e-145	0.938516693518935	cg24527560	37	10	42863508	S_Shore	LOC441666	TSS200	0		0				3	chr10:42863345-42863655	NA	NA
cg03562736	cg03562736	0.938559798460934	0.0162290248957526	57.8321744214324	0	0.938498937941857	cg03562736	37	8	114058716		CSMD3;CSMD3;CSMD3	Body;Body;Body	0		1	chr8:114058689-114058689			3	chr8:114058665-114058895	NA	NA
cg14801238	cg14801238	0.947843584812461	0.034153120160445	27.7527669612518	1.61352732165001e-169	0.938482868924256	cg14801238	37	6	31275664	N_Shore			0		0		6:31275659-31276809	Promoter_Associated	3	chr6:31275505-31275735	NA	NA
cg02921904	cg02921904	0.909809203511852	0.0729235185290018	12.4762109928914	1.00664039769527e-35	0.938362105037514	cg02921904	37	3	49503589	N_Shelf			0		0				3	chr3:49503005-49503675	NA	NA
cg25481157	cg25481157	0.939856436445317	0.0311595131971528	30.1627445364325	7.30051266408306e-200	0.938305634786856	cg25481157	37	15	66947564	Island			0		0		15:66947084-66947651	Unclassified_Cell_type_specific	3	chr15:66946900-66947695	NA	NA
cg02276826	cg02276826	0.942077511384842	0.0445525121541715	21.145328643306	3.04660538301582e-99	0.93824105496702	cg02276826	37	10	134778648	N_Shore			0		0				NA		NA	6	chr10:134778168-134779771
cg17729891	cg17729891	0.963503367720559	0.0265381259803108	36.3063830669657	1.28304858807533e-288	0.938222444886433	cg17729891	37	19	51107558	Island	SNAR-F	TSS1500	0		0				3	chr19:51107505-51108270	NA	NA
cg10786572	cg10786572	0.936584225678037	0.0352985298664696	26.5332360645339	4.00994078746268e-155	0.938193541277167	cg10786572	37	10	54632322	S_Shore			0		0				NA		NA	NA
cg10144400	cg10144400	0.933657446010309	0.0314256347775454	29.7100584481252	5.69344107183955e-194	0.938180315121739	cg10144400	37	16	53407678	Island			0		0		16:53406843-53407820	Unclassified_Cell_type_specific	3	chr16:53406905-53407755	NA	NA		DMR
cg15310387	cg15310387	0.927324340127061	0.0606575389683093	15.2878662059063	9.21192407812921e-53	0.938078420214614	cg15310387	37	8	142737232	S_Shelf			0		0		8:142736560-142737956	Unclassified	3	chr8:142737180-142737470	NA	NA
cg09417038	cg09417038	0.922647506175105	0.0334189932653572	27.6084769774181	8.80282976152525e-168	0.938010028851274	cg09417038	37	21	47716443	N_Shore	C21orf57	Body	0		0		21:47716381-47716540	Unclassified_Cell_type_specific	3	chr21:47716165-47716575	NA	NA
cg03318990	cg03318990	0.930383948355294	0.0305381611963028	30.4662727521372	7.29351195156439e-204	0.937998356375943	cg03318990	37	11	2871644	Island			0		0				3	chr11:2871625-2872235	NA	NA
cg03379477	cg03379477	0.925304592166257	0.0275127502893719	33.6318464142677	5.74545735131091e-248	0.937867885778312	cg03379477	37	17	185227	Island	RPH3AL	5'UTR	0		0				NA		6	NA
cg15389765	cg15389765	0.942765488327518	0.0471920077960819	19.9772277628287	8.69183578722961e-89	0.937673536880393	cg15389765	37	17	20120115		CYTSB;CYTSB;CYTSB;CYTSB	Body;Body;Body;Body	0		0				NA		NA	NA
cg25594636	cg25594636	0.932515857926969	0.0384252156586724	24.2683311451111	4.23532223225825e-130	0.937633285266276	cg25594636	37	1	207224388	Island	YOD1;YOD1	1stExon;5'UTR	0		0		1:207223188-207225061	Promoter_Associated	3	chr1:207223800-207224535	NA	NA
cg17611936	cg17611936	0.937045219040398	0.0378896900942108	24.7308757794134	4.97988558688063e-135	0.937600681711927	cg17611936	37	7	151411526		PRKAG2;PRKAG2	Body;Body	0		0				NA		NA	NA
cg00748494	cg00748494	0.922116140868264	0.0404326270153792	22.8062386477515	3.97603911802366e-115	0.937527221078871	cg00748494	37	13	23412343	Island			0		0				3	chr13:23412145-23412455	NA	NA		DMR
cg24296452	cg24296452	0.939818230983809	0.0386083518401146	24.3423556352728	6.985373551052e-131	0.937484873717254	cg24296452	37	19	50666538	S_Shore	C19orf41	TSS200	0		0				3	chr19:50666300-50666615	NA	NA
cg03078006	cg03078006	0.93600654518536	0.0400817173665481	23.3524560992625	1.30120311729438e-120	0.937424590019601	cg03078006	37	22	37493737	Island	TMPRSS6	Body	0		0				NA		NA	NA
cg03364381	cg03364381	0.943259702856866	0.0398852180609485	23.6493555435869	1.19847552711858e-123	0.937422439231053	cg03364381	37	21	43099460		NCRNA00111	TSS200	0		0				NA		6	6	chr21:43097770-43103084
cg19477942	cg19477942	0.940602340894227	0.0552132416489084	17.0358108454373	4.45523574331696e-65	0.937401008615323	cg19477942	37	21	42064785		DSCAM	Body	0		0				NA		NA	NA		CDMR
cg25069807	cg25069807	0.917173373057696	0.0272740042201919	33.6281158297497	6.51416957329546e-248	0.937344633980634	cg25069807	37	17	76171191		TK1	Body	0		0				3	chr17:76170365-76171515	NA	NA
cg25855249	cg25855249	0.952940012212745	0.0625818927850144	15.2270883766068	2.33772905741009e-52	0.937185037537899	cg25855249	37	6	151646817	Island	AKAP12;AKAP12;AKAP12	5'UTR;1stExon;Body	0		0		6:151646725-151647293	Unclassified_Cell_type_specific	3	chr6:151646220-151646995	NA	NA
cg17878320	cg17878320	0.941074637199	0.0352005061395283	26.7346905032773	1.86055319439409e-157	0.937181153513555	cg17878320	37	5	142922506				0		0				3	chr5:142922380-142922575	NA	NA
cg09655876	cg09655876	0.941960743448186	0.036361649970534	25.9053355447707	5.79887540762778e-148	0.937043710258564	cg09655876	37	6	161561066		AGPAT4	Body	0		0				3	chr6:161560680-161561595	NA	NA
cg04518195	cg04518195	0.937933896940954	0.0562023845394225	16.6885071625929	1.58894386067636e-62	0.937032366480276	cg04518195	37	19	51020534	Island	LRRC4B	3'UTR	0		0		19:51019720-51021178	Unclassified_Cell_type_specific	3	chr19:51019705-51020995	NA	NA
cg00567190	cg00567190	0.937569459618105	0.0394100704668267	23.790098533503	4.22881809655818e-125	0.937020153540494	cg00567190	37	1	211556508	S_Shore	C1orf97	Body	0		0		1:211555650-211556655	Promoter_Associated	3	chr1:211556225-211556795	NA	NA
cg08269402	cg08269402	0.937092795445975	0.0311380345194991	30.0947959595572	5.66788976677916e-199	0.936996505104078	cg08269402	37	6	32549631	N_Shelf	HLA-DRB1	Body	0		0				3	chr6:32549200-32549750	NA	NA
cg10563109	cg10563109	0.904279530736249	0.0335902307507159	26.9209085655649	1.25019694439385e-159	0.936988490171861	cg10563109	37	6	5087749	S_Shore			0		0		6:5087708-5087783	Unclassified_Cell_type_specific	3	chr6:5087725-5088195	NA	NA
cg27266060	cg27266060	0.896736686083832	0.0467025463873948	19.2010234012822	3.62871514647345e-82	0.936913119012082	cg27266060	37	8	22091797	S_Shelf			0		0				3	chr8:22091685-22092035	NA	NA
cg11395954	cg11395954	0.936839157411174	0.0447653692368368	20.9277656675791	2.99195675217773e-97	0.936908600786257	cg11395954	37	11	133658009				0		0				NA		6	3	chr11:133657430-133658060	RDMR
cg10824677	cg10824677	0.930555647155745	0.0332164663387048	28.0148898942761	1.07016246783982e-172	0.936904584608458	cg10824677	37	1	229183526				0		0				NA		NA	NA
cg21482265	cg21482265	0.933689186020405	0.0492159066738517	18.9712889413551	2.94593978194658e-80	0.936885711700404	cg21482265	37	2	113992762	N_Shore	PAX8;PAX8;PAX8;PAX8;PAX8;LOC440839;LOC654433	Body;Body;Body;Body;Body;Body;TSS1500	0		0		2:113992698-113993498	Unclassified_Cell_type_specific	3	chr2:113992725-113992895	NA	NA
cg05313129	cg05313129	0.93649232386949	0.0412710435665669	22.6912683310031	5.46392289411565e-114	0.936865817184572	cg05313129	37	8	58192883	Island	C8orf71	Body	0		0				3	chr8:58191785-58192895	NA	NA
cg26784300	cg26784300	0.941008692795653	0.0389138368606115	24.1818532612532	3.45342583963975e-129	0.9368603267126	cg26784300	37	2	8596908	Island			0		0				3	chr2:8595885-8596955	NA	NA
cg05234568	cg05234568	0.931518631108005	0.0403120805323632	23.1076793558241	3.87597761532215e-118	0.936835505714067	cg05234568	37	11	5960015				0		0				3	chr11:5959825-5960115	NA	NA
cg20777128	cg20777128	0.936403842679345	0.0309100492859094	30.2944791196503	1.35530649253241e-201	0.936809049439902	cg20777128	37	17	1945076	Island	DPH1;OVCA2	Body;TSS200	0		0		17:1944922-1947151	Promoter_Associated	NA		6	6	chr17:1943071-1948339
cg24389034	cg24389034	0.946504630869967	0.028695573817809	32.9843423546578	1.36218561198315e-238	0.936788280861877	cg24389034	37	6	169977608	Island	WDR27	Body	0		0				3	chr6:169977545-169977935	NA	NA
cg21994712	cg21994712	0.932327181445747	0.0339578741518354	27.4554048135358	5.9883867959065e-166	0.936744155835931	cg21994712	37	19	21861136	S_Shore			0		0				3	chr19:21861040-21861270	NA	NA
cg24708308	cg24708308	0.94849801875092	0.0518724882239941	18.2851845212273	1.08595419498014e-74	0.93669979104127	cg24708308	37	12	6691698		SCARNA11;CHD4	TSS1500;Body	0		0		12:6690993-6692116	Gene_Associated	3	chr12:6691385-6691715	NA	NA
cg26312807	cg26312807	0.938843669000071	0.047972923371598	19.5702826306371	2.77140397260218e-85	0.936631490824596	cg26312807	37	3	127057048	Island			0		0				3	chr3:127056605-127057055	NA	NA
cg03605463	cg03605463	0.930722552910524	0.039653136211728	23.4716000253026	7.95648996505085e-122	0.936560891693977	cg03605463	37	16	89740564				0		0				3	chr16:89740405-89740735	NA	NA
cg14106680	cg14106680	0.932341354824694	0.0402666663926448	23.1541728767246	1.3196375954926e-118	0.936537241963435	cg14106680	37	19	50733985	Island	MYH14;MYH14;MYH14	Body;Body;Body	0		0				NA		6	6	chr19:50733648-50734449
cg27315239	cg27315239	0.932253339752168	0.0446516862651481	20.8783456511881	8.42590179262512e-97	0.936536957132971	cg27315239	37	1	53593711		SLC1A7	Body	0		0				NA		NA	NA
cg27157669	cg27157669	0.936819328570985	0.0302596785100968	30.9593285420529	1.90284724976392e-210	0.936532278579258	cg27157669	37	12	27936825	S_Shelf	KLHDC5	Body	0		0				NA		NA	NA
cg00758881	cg00758881	0.942560400231911	0.0336681851884066	27.9955808415975	1.8390566943822e-172	0.936488802884087	cg00758881	37	16	58534681	N_Shore	NDRG4;NDRG4;NDRG4	Body;Body;Body	0		0		16:58534335-58535730	Unclassified_Cell_type_specific	3	chr16:58534445-58534855	NA	NA
cg01380346	cg01380346	0.92424196870831	0.0612888694194727	15.080094925273	2.1895394430598e-51	0.936455079535403	cg01380346	37	19	18557039	Island	ELL	Body	0		0				NA		3	NA
cg05475109	cg05475109	0.949762457942481	0.0342744260195557	27.7105284680941	5.21367435501802e-169	0.936334100087554	cg05475109	37	8	49427684	S_Shore			0		1	chr8:49427546-49427546	8:49426450-49427873	Unclassified	3	chr8:49427365-49427870	NA	NA		RDMR
cg02731293	cg02731293	0.931738956814952	0.0226798303428716	41.0822719010242	0	0.936333897935413	cg02731293	37	10	52834076	Island	PRKG1;PRKG1	Body;TSS200	1	high-CpG:52503519-52504316	0				3	chr10:52833400-52834815	NA	NA
cg03880033	cg03880033	0.931458735657845	0.0385313220493259	24.1740663469953	4.1701808715174e-129	0.936326427345263	cg03880033	37	16	55866757	Island	CES1;CES1;CES1	Body;Body;Body	0		0				3	chr16:55866660-55866850	NA	NA
cg26262573	cg26262573	0.926857579052483	0.0354785526223391	26.1244473222644	1.92373227736475e-150	0.936264984257898	cg26262573	37	7	56516129	S_Shore	LOC650226	TSS200	0		0				3	chr7:56515885-56516255	NA	NA
cg24652615	cg24652615	0.930138527694254	0.0342460157790467	27.1604887907386	1.90370830175786e-162	0.936253229609532	cg24652615	37	6	44243304	Island	TMEM151B	Body	0		0		6:44243254-44244535	Unclassified_Cell_type_specific	NA		6	NA
cg15837308	cg15837308	0.930531364772921	0.0419420819702245	22.1861033373003	4.67816359053335e-109	0.936236433998894	cg15837308	37	6	32427751				0		1	chr6:32427743-32427743			3	chr6:32427620-32428070	NA	NA
cg24613691	cg24613691	0.883433452875161	0.0379471740906611	23.2806124314953	6.96922937388206e-120	0.936191217040477	cg24613691	37	5	132155460	Island			0		0		5:132155174-132156730	Unclassified	3	chr5:132155145-132155615	NA	NA
cg25838465	cg25838465	0.936542549435389	0.0438017221322411	21.381409310983	1.99027654450593e-101	0.936169244543934	cg25838465	37	1	92012736	S_Shore			0		0				3	chr1:92012540-92012790	NA	NA
cg03875091	cg03875091	0.935349751611092	0.0346905821311439	26.962642139446	4.05505733017531e-160	0.936085963989722	cg03875091	37	10	134595048	N_Shore	INPP5A	Body	0		0				NA		6	NA
cg13981132	cg13981132	0.946551896470371	0.0419779564912114	22.5487845428717	1.3802415575507e-112	0.936043791213076	cg13981132	37	14	76734493				0		0				3	chr14:76734425-76734595	NA	NA
cg23544223	cg23544223	0.938453298193546	0.031251728868176	30.0288442329724	4.12493293821272e-198	0.935883088948694	cg23544223	37	18	12777786	Island			0		0				3	chr18:12777205-12778115	NA	NA
cg27023871	cg27023871	0.923999949551052	0.0692947940215532	13.3343343118049	1.46153488384065e-40	0.935851486725406	cg27023871	37	17	80848259		TBCD	Body	0		0				3	chr17:80847980-80848355	NA	NA
cg06159404	cg06159404	0.937691167325708	0.0389756553095825	24.0583810554987	6.82128130146856e-128	0.935727306780672	cg06159404	37	10	43846376	Island			0		0				3	chr10:43846285-43846715	NA	NA
cg00596184	cg00596184	0.937810296278441	0.0315605637221292	29.714624381721	4.97038310262227e-194	0.935720820467342	cg00596184	37	16	69350052		VPS4A	Body	0		0				3	chr16:69349765-69350110	NA	NA
cg05213296	cg05213296	0.938237531279507	0.0371381866415889	25.2634179566761	8.06589917317466e-141	0.935719522412271	cg05213296	37	6	111302729	N_Shore	RPF2	TSS1500	0		0				3	chr6:111302425-111302730	NA	NA
cg16002378	cg16002378	0.937250201767932	0.0380599139815107	24.6256521289891	6.71140809540467e-134	0.935708563030378	cg16002378	37	14	105036533				0		0				NA		6	NA
cg00809820	cg00809820	0.932539901129256	0.0391504618906947	23.8193843978863	2.10339806816749e-125	0.935652745501473	cg00809820	37	17	80708513	Island	TBCD;FN3K	TSS1500;Body	0		0				3	chr17:80708220-80708815	NA	NA
cg18537410	cg18537410	0.93380852533934	0.0340072814469748	27.4590759862814	5.4134599431509e-166	0.935588711396307	cg18537410	37	1	6749392		DNAJC11	Body	0		0		1:6748621-6749522	Unclassified_Cell_type_specific	NA		NA	NA
cg14983838	cg14983838	0.93562937138896	0.0358367243424778	26.108116424021	2.94878443613077e-150	0.935574169477573	cg14983838	37	19	29218262	Island			0		0				NA		6	6	chr19:29217760-29219334
cg00255919	cg00255919	0.927759290718215	0.0399687534256989	23.2121147446567	3.43555158187709e-119	0.935570140071232	cg00255919	37	5	131827918	S_Shore	IRF1	TSS1500	0		0		5:131827803-131828004	Unclassified_Cell_type_specific	3	chr5:131827560-131827975	NA	NA		RDMR
cg01281851	cg01281851	0.935761698194862	0.0451097612234755	20.7441066592896	1.38574684343855e-95	0.935530710836129	cg01281851	37	7	57271463	Island			0		0				3	chr7:57271285-57271555	NA	NA
cg25979157	cg25979157	0.931039075256337	0.0488838209888563	19.0459554188405	7.09790393874144e-81	0.93544281420211	cg25979157	37	19	53902687	S_Shelf	ZNF765	Body	0		0				NA		NA	NA
cg11766577	cg11766577	0.940883943580458	0.038054265512144	24.7247957861702	5.78921711700862e-135	0.935436840002576	cg11766577	37	21	47581405	Island	C21orf56;C21orf56	Body;Body	0		0		21:47580911-47581726	Unclassified_Cell_type_specific	NA		6	NA
cg01247836	cg01247836	0.927515896294191	0.0397853064855953	23.3130262960274	3.27061632532532e-120	0.935434237112737	cg01247836	37	17	36722136	S_Shelf	SRCIN1	Body	0		0				NA		6	NA
cg18477163	cg18477163	0.936686113984467	0.0283002453047871	33.0981623620775	3.15840315308048e-240	0.935399082797578	cg18477163	37	1	228402036	Island	OBSCN;OBSCN	Body;Body	0		0				3	chr1:228401940-228402255	NA	NA
cg14024893	cg14024893	0.920322269158171	0.0499942870558236	18.4085487233879	1.12188793924654e-75	0.935351453329103	cg14024893	37	9	139943146	Island	ENTPD2;ENTPD2	Body;Body	0		0				3	chr9:139943125-139943475	NA	NA
cg26536949	cg26536949	0.929889165029434	0.0454170497153336	20.4744511336122	3.63823416751548e-93	0.935314386829841	cg26536949	37	17	57053	Island			0		0				3	chr17:57025-57215	NA	NA
cg22621913	cg22621913	0.935779723878332	0.0629821630004102	14.8578530698007	6.18765464159741e-50	0.9353029694679	cg22621913	37	19	2352414	Island	SPPL2B;SPPL2B	Body;3'UTR	0		0				NA		6	NA
cg01411759	cg01411759	0.942029030010252	0.0343659549138952	27.4116937058939	1.98968618487361e-165	0.935301348037901	cg01411759	37	19	54177144		MIR498	TSS1500	0		0				NA		NA	NA
cg19616844	cg19616844	0.936937603037919	0.035906092233209	26.0941123014039	4.25226254889028e-150	0.935294999722567	cg19616844	37	5	71103650				0		0				NA		NA	NA
cg03642695	cg03642695	0.93664832054181	0.0494560277535547	18.9390123527357	5.44081526942221e-80	0.935254799238721	cg03642695	37	17	15211958		TEKT3	Body	0		0				NA		NA	NA
cg05388281	cg05388281	0.946834131330207	0.0386373585743024	24.5056641102775	1.28542779094744e-132	0.93524505467866	cg05388281	37	4	125504	S_Shore	ZNF718	Body	0		0		4:125288-125620	Unclassified	3	chr4:125385-125675	NA	NA
cg11945929	cg11945929	0.926809918843552	0.037658425361603	24.6109578386286	9.64222828640499e-134	0.935212201952901	cg11945929	37	7	158750384	Island			0		0		7:158750060-158750522	Unclassified_Cell_type_specific	3	chr7:158750240-158750555	NA	NA
cg06054159	cg06054159	0.943834289480023	0.0457655464173131	20.6232496575845	1.69763751690729e-94	0.935180295365405	cg06054159	37	8	2075209	N_Shore	MYOM2	Body	0		0		8:2074812-2076090	Promoter_Associated_Cell_type_specific	3	chr8:2074900-2075455	NA	NA		RDMR
cg03188948	cg03188948	0.921154219496098	0.0571117353466167	16.1289831924301	1.59626897298121e-58	0.935125686073335	cg03188948	37	7	1209495				0		0		7:1209160-1210038	Promoter_Associated	NA		6	6	chr7:1207951-1210108
cg17395555	cg17395555	0.917207836318845	0.038068452262578	24.0936466235187	2.91401913930038e-128	0.93510617907888	cg17395555	37	5	108820864				0		0				3	chr5:108820700-108821095	NA	NA
cg11763394	cg11763394	0.933718179408983	0.0346203631271035	26.9702017850297	3.3062964417233e-160	0.935087769174075	cg11763394	37	2	113992921	N_Shore	PAX8;PAX8;PAX8;PAX8;PAX8;LOC440839;LOC654433	Body;Body;Body;Body;Body;Body;TSS1500	0		0		2:113992698-113993498	Unclassified_Cell_type_specific	NA		6	6	chr2:113991248-113995941	DMR
cg12036633	cg12036633	0.926619619735911	0.048124394647117	19.2546758568198	1.2897931101022e-82	0.935081779146101	cg12036633	37	15	63758958				0		0		15:63758469-63759880	Unclassified	3	chr15:63758945-63759415	NA	NA
cg02964065	cg02964065	0.937036863462942	0.0418281307411521	22.4020736011769	3.75679740959264e-111	0.935068981608327	cg02964065	37	6	32729545	Island	HLA-DQB2	Body	0		0				3	chr6:32729445-32729795	NA	NA
cg03635442	cg03635442	0.942406679041896	0.0336329189529127	28.0203654152439	9.17781835885448e-173	0.935041080826549	cg03635442	37	8	49427283	Island			0		1	chr8:49426952-49426952	8:49426450-49427873	Unclassified	3	chr8:49427080-49427315	NA	NA
cg26643967	cg26643967	0.934808426101908	0.0387962760371596	24.0953133029195	2.79912415366417e-128	0.934986050927132	cg26643967	37	19	36485282	Island	SDHAF1	TSS1500	0		0		19:36484808-36485432	Unclassified_Cell_type_specific	3	chr19:36484785-36485475	NA	NA
cg07063559	cg07063559	0.934831936545407	0.0533427056295096	17.5250191289182	9.23105093747521e-69	0.934979049196621	cg07063559	37	7	64043012		LOC641746	Body	0		0				3	chr7:64042925-64043155	NA	NA
cg09166085	cg09166085	0.938329900196956	0.032385949482137	28.9733639186496	1.42531484579045e-184	0.934948040852977	cg09166085	37	5	102898648		NUDT12	TSS200	0		0		5:102898050-102898850	Promoter_Associated	NA		6	6	chr5:102897288-102899097	DMR
cg16958467	cg16958467	0.937675763523954	0.0379087116893156	24.7350997102925	4.48512451727115e-135	0.934882824553335	cg16958467	37	15	57655799				0		0				NA		NA	NA
cg03054684	cg03054684	0.948914889107086	0.0351682707523028	26.9821310177712	2.39547774984696e-160	0.93486488336139	cg03054684	37	3	39543515	N_Shore	MOBP;MOBP	5'UTR;Body	0		0				3	chr3:39543465-39544110	NA	NA
cg04585209	cg04585209	0.936126471455826	0.0269912445821769	34.6825974847406	1.44157504513281e-263	0.934803031409769	cg04585209	37	11	6292311	Island	CCKBR	Body	0		0				NA		NA	NA
cg24923931	cg24923931	0.929562055279999	0.0348859846593714	26.6457164490638	2.00641324236155e-156	0.934678552084012	cg24923931	37	19	40904691	Island	PRX;PRX	Body;Body	0		0		19:40904389-40905212	Unclassified_Cell_type_specific	3	chr19:40904665-40904975	NA	NA
cg04872848	cg04872848	0.933315376508429	0.038712305905504	24.1090101629863	2.0109681762431e-128	0.934573922751909	cg04872848	37	14	76045543	S_Shore	FLVCR2	1stExon	0		0		14:76043960-76045663	Promoter_Associated	3	chr14:76045100-76045770	NA	NA
cg21192468	cg21192468	0.934651034499609	0.0383480177487131	24.3728643452757	3.31829423005752e-131	0.934519558165319	cg21192468	37	9	139092501	Island	LHX3;LHX3	Body;Body	0		0		9:139092466-139092724	Unclassified_Cell_type_specific	3	chr9:139090965-139093875	NA	NA
cg10758676	cg10758676	0.933230762265698	0.0272844391708357	34.2037729426093	2.12497871262099e-256	0.93445264882113	cg10758676	37	6	158010406	N_Shelf	ZDHHC14;ZDHHC14	Body;Body	0		0				NA		NA	NA
cg22744079	cg22744079	0.924841860601829	0.0374268980398148	24.7106201432452	8.22318917131275e-135	0.934442613963706	cg22744079	37	4	155410860	Island	DCHS2;DCHS2	1stExon;1stExon	0		0				3	chr4:155410745-155411355	NA	NA
cg03115019	cg03115019	0.928909044283609	0.0386887153005586	24.0098188080749	2.19597417481271e-127	0.93439281206508	cg03115019	37	17	80708279	Island	FN3K	Body	0		0				3	chr17:80708220-80708815	NA	NA
cg17330251	cg17330251	0.933645372012534	0.0357865342036802	26.0892928803516	4.82293314191081e-150	0.934307757392618	cg17330251	37	7	94953956	Island	PON1	TSS200	0		0		7:94953742-94954273	Unclassified_Cell_type_specific	3	chr7:94953645-94954050	NA	NA
cg02489685	cg02489685	0.852580796427638	0.106556888112087	8.00117957208743	1.2323291426708e-15	0.934295191648583	cg02489685	37	1	230333950		GALNT2	Body	0		0				NA		NA	NA
cg24010531	cg24010531	0.934183491843485	0.0392918101727695	23.775526954238	5.98398199272757e-125	0.934294124020362	cg24010531	37	19	28400281	Island			0		0				3	chr19:28400205-28400375	NA	NA
cg08265926	cg08265926	0.943285939848783	0.0357066543763612	26.4176511724174	8.59092191154872e-154	0.934269117393201	cg08265926	37	16	81039227	N_Shore	CENPN;CENPN;CENPN;C16orf61	TSS1500;TSS1500;TSS1500;5'UTR	0		0				3	chr16:81039025-81039235	NA	NA
cg17466567	cg17466567	0.926310225142636	0.0397985184614778	23.2749926618308	7.94514525849268e-120	0.93425934639321	cg17466567	37	3	185826590	Island	ETV5	5'UTR	1	high-CpG:187309030-187309658	0				NA		6	6	chr3:185824744-185828514
cg01156747	cg01156747	0.925793226468638	0.0325256683585027	28.4634651089844	3.32038364314204e-178	0.93422461931742	cg01156747	37	7	120659	Island			0		0				3	chr7:120560-121055	NA	NA
cg00859178	cg00859178	0.952660911472244	0.0293899141678968	32.4145523539111	1.7119292064669e-230	0.934224050068121	cg00859178	37	1	162467208	N_Shore	UHMK1	TSS1500	0		0		1:162467201-162468564	Promoter_Associated	NA		6	6	chr1:162466921-162468833
cg05090351	cg05090351	0.931950929537679	0.036495107129258	25.5363253555307	7.79027438212144e-144	0.93412210250591	cg05090351	37	10	126851162	Island			0		0				3	chr10:126850645-126851170	NA	NA
cg27380997	cg27380997	0.933913940745767	0.0338507132789278	27.5891953309927	1.4998062880166e-167	0.934101729473405	cg27380997	37	15	89960278	S_Shore			0		0		15:89959427-89960576	Unclassified	3	chr15:89960160-89960415	NA	NA		RDMR
cg19431051	cg19431051	0.936732721290646	0.0447545383711001	20.9304520923298	2.82801584414023e-97	0.934089560267441	cg19431051	37	11	60414767	Island	C11orf64	Body	0		0				NA		NA	NA
cg27509642	cg27509642	0.930800279375806	0.0327733683190222	28.4011173436682	1.95887928956809e-177	0.934080667890429	cg27509642	37	12	130422792				0		0				NA		NA	NA
cg04398451	cg04398451	0.935301654694437	0.0369988423606277	25.2792140245377	5.40775836620659e-141	0.934046462586195	cg04398451	37	17	18023971	Island	MYO15A	Body	0		0				3	chr17:18022865-18024015	NA	NA
cg07629776	cg07629776	0.938339964118306	0.0402865449020195	23.2916465385759	5.38755084006007e-120	0.934017957450069	cg07629776	37	10	13972210		FRMD4A	Body	0		0		10:13972099-13972422	Unclassified_Cell_type_specific	3	chr10:13972140-13972430	NA	NA
cg08240917	cg08240917	0.932781967665244	0.061333071625913	15.2084665407683	3.10736862349186e-52	0.934014486426649	cg08240917	37	2	169071559		STK39	Body	0		0				NA		NA	NA
cg07594247	cg07594247	0.942971549173237	0.0422187207602265	22.3353889505244	1.67464656598746e-110	0.934003934529634	cg07594247	37	2	113993304	Island	PAX8;PAX8;PAX8;PAX8;PAX8;LOC440839;LOC654433	Body;Body;Body;Body;Body;Body;TSS1500	1	high-CpG:113709553-113709929	0		2:113992698-113993498	Unclassified_Cell_type_specific	3	chr2:113992945-113993455	NA	NA
cg14799488	cg14799488	0.931481780286518	0.0351425494301078	26.505811200154	8.30702907223393e-155	0.933995979616674	cg14799488	37	5	537809	S_Shore			0		0				NA		6	NA
cg10414006	cg10414006	0.9228358867595	0.0499811081885895	18.4636939876851	4.0469334694828e-76	0.933986629148466	cg10414006	37	16	34984121				0		0				3	chr16:34984085-34984615	NA	NA
cg21760666	cg21760666	0.934196974749535	0.0398003634649567	23.472071444073	7.86877870922061e-122	0.933977567385989	cg21760666	37	15	89960644	S_Shore			0		0				3	chr15:89960640-89960895	NA	NA		RDMR
cg21918548	cg21918548	0.929342240512344	0.0394706927007215	23.5451211246505	1.4084801284418e-122	0.933976755000767	cg21918548	37	8	145956024	S_Shore	ZNF251	Body	0		0		8:145955019-145956512	Unclassified	3	chr8:145955965-145956215	NA	NA
cg23371584	cg23371584	0.930311077808731	0.031041963557517	29.9694662061237	2.4540267891541e-197	0.93395993702169	cg23371584	37	1	203275927	S_Shore	BTG2	Body	0		0		1:203275725-203276175	Promoter_Associated	3	chr1:203274765-203276655	NA	NA
cg09381666	cg09381666	0.934057283192578	0.0349021596576529	26.7621629250032	8.91371122086449e-158	0.933921354584116	cg09381666	37	16	88757816				0		0				NA		6	NA
cg15699243	cg15699243	0.941441893766523	0.0525976079817502	17.8989488284938	1.20168688066198e-71	0.933860684162689	cg15699243	37	13	51381934		DLEU7	Body	0		0				NA		NA	NA
cg02978505	cg02978505	0.937489984881007	0.0288306046613241	32.5171808185709	6.09649440498208e-232	0.933837368453845	cg02978505	37	16	85292322				0		0				3	chr16:85292165-85292650	NA	NA
cg04118610	cg04118610	0.935067443346607	0.0449421222533721	20.8060366636657	3.81620595223284e-96	0.933811404720643	cg04118610	37	4	62707027		LPHN3	Body	0		0				NA		NA	NA
cg01046507	cg01046507	0.933891912560675	0.0341585755897404	27.3398962467619	1.42407156639522e-164	0.933797083134611	cg01046507	37	2	239064292	N_Shelf			0		0				3	chr2:239064040-239064795	NA	NA
cg16820615	cg16820615	0.931663148106859	0.0478399104435565	19.4746005891059	1.80325212207009e-84	0.933767993656259	cg16820615	37	13	114884918		RASA3	Body	0		0				3	chr13:114884680-114884995	NA	NA
cg19558933	cg19558933	0.933558858175637	0.0575578527341163	16.2194872433503	3.67247822468063e-59	0.933713647405223	cg19558933	37	11	134632242	Island			0		0		11:134632202-134632377	Unclassified_Cell_type_specific	3	chr11:134631965-134632935	NA	NA
cg17416722	cg17416722	0.931415938628757	0.0344188346155168	27.0612282209245	2.81766713441368e-161	0.933712684967085	cg17416722	37	6	32554385	S_Shelf	HLA-DRB1	Body	0		0				NA		5	6	chr6:32553395-32554995
cg18089426	cg18089426	0.935679187666475	0.0317792020007632	29.4431303732549	1.54157154316812e-190	0.933710696037823	cg18089426	37	14	101175970	Island			0		0				3	chr14:101175240-101176310	NA	NA
cg15949805	cg15949805	0.932396068507101	0.0341051533226882	27.338861657802	1.46498181660353e-164	0.933709191580462	cg15949805	37	7	63505714	N_Shore	ZNF727	TSS200	0		0				3	chr7:63505625-63505955	NA	NA
cg18388270	cg18388270	0.933708079390347	0.0376531220636006	24.7976270815792	9.50919501654529e-136	0.933678985140546	cg18388270	37	1	149212246				0		0				NA		NA	NA
cg10665071	cg10665071	0.92979031552551	0.0582678734545954	15.9571691980494	2.53993100260836e-57	0.933670392970613	cg10665071	37	7	157198699	N_Shelf	DNAJB6	Body	0		0				3	chr7:157198605-157199055	NA	NA
cg21012647	cg21012647	0.934305304976828	0.0145693124583415	64.1283044514503	0	0.933666903726724	cg21012647	37	2	201981814	N_Shore	CFLAR;CFLAR	5'UTR;5'UTR	0		0		2:201980705-201982415	Promoter_Associated	3	chr2:201980785-201981935	NA	NA
cg18557149	cg18557149	0.933583987531188	0.0363325528360714	25.6955241142405	1.31159204166608e-145	0.933658181341567	cg18557149	37	7	56515666	Island	LOC650226	Body	0		0				3	chr7:56515505-56515855	NA	NA
cg17820828	cg17820828	0.934536811381065	0.0449453249331286	20.7927479169748	5.03438089810095e-96	0.933617036517167	cg17820828	37	11	2813298	Island	KCNQ1;KCNQ1	Body;Body	0		0		11:2812612-2813632	Unclassified_Cell_type_specific	3	chr11:2812705-2813555	NA	NA
cg14409029	cg14409029	0.934967623565441	0.0368888342297347	25.3455454228423	1.00623608257269e-141	0.933593044664518	cg14409029	37	11	19138243	N_Shore	ZDHHC13;ZDHHC13	TSS1500;TSS1500	0		0		11:19137953-19139443	Promoter_Associated	NA		6	6	chr11:19137710-19139979
cg08111158	cg08111158	0.922111062573229	0.0291389044790047	31.6453579522055	8.78461224271108e-220	0.933586833611563	cg08111158	37	1	227746191	Island			0		0				3	chr1:227746005-227746955	NA	NA
cg16177250	cg16177250	0.935868334912832	0.0401518560790204	23.3082209965837	3.65903101687742e-120	0.933552571788721	cg16177250	37	7	102087731		ORAI2;ORAI2	3'UTR;3'UTR	0		0				NA		NA	4	chr7:102086790-102089058
cg22157087	cg22157087	0.931297616201462	0.041490813670966	22.4458749733596	1.40413346670852e-111	0.933552520121149	cg22157087	37	6	152012887		ESR1	5'UTR	0		0		6:152012360-152012941	Unclassified_Cell_type_specific	NA		NA	6	chr6:152010154-152013073
cg25817165	cg25817165	0.908778470782461	0.0444635283727582	20.4387394352458	7.56684111864698e-93	0.933453145811086	cg25817165	37	18	72167213	S_Shelf	CNDP2;CNDP2	1stExon;Body	0		0		18:72165931-72167435	Promoter_Associated	3	chr18:72166920-72167215	NA	NA
cg23548151	cg23548151	0.936730009553968	0.0398977846140887	23.4782461887167	6.80520437742446e-122	0.933444243660446	cg23548151	37	12	130823838	Island	PIWIL1	5'UTR	0		0				3	chr12:130823305-130824915	NA	NA
cg15576576	cg15576576	0.933594355619263	0.0353619784460432	26.4010781253029	1.33166543179479e-153	0.933437615754674	cg15576576	37	19	54040818	Island	ZNF331;ZNF331	TSS1500;5'UTR	0		0		19:54040740-54041825	Promoter_Associated	3	chr19:54040745-54041815	NA	NA
cg26187194	cg26187194	0.935002813099618	0.0432165029437083	21.6353186725337	8.35699674298867e-104	0.933435320925791	cg26187194	37	10	131989784	S_Shore			0		0				3	chr10:131989725-131989975	NA	NA
cg27422857	cg27422857	0.933742124529843	0.033281787754123	28.0556480747994	3.40852236220323e-173	0.93341549613615	cg27422857	37	2	105853526	Island			0		0		2:105853234-105855225	Promoter_Associated	3	chr2:105853505-105853795	NA	NA
cg15864601	cg15864601	0.93035281395559	0.0411540961566806	22.6065665593427	3.7348613133758e-113	0.933362478672146	cg15864601	37	17	259839	Island	C17orf97	TSS1500	0		0		17:259639-260248	Promoter_Associated	3	chr17:259725-260215	NA	NA
cg02447095	cg02447095	0.935291122550679	0.0446243779528468	20.9591968663176	1.54674834688708e-97	0.933333308179692	cg02447095	37	16	70748321		VAC14	Body	0		0				NA		NA	NA
cg17221377	cg17221377	0.934716161029421	0.035555735689236	26.2887588432713	2.57832205612561e-152	0.933322450484344	cg17221377	37	15	101389272	N_Shore			0		0				NA		6	6	chr15:101389167-101391275
cg01812571	cg01812571	0.932330412234327	0.0308933147025775	30.1790345649294	4.46344628608838e-200	0.933291069919191	cg01812571	37	12	132970724	N_Shore			0		0				3	chr12:132970505-132971110	NA	NA
cg20067334	cg20067334	0.935810416492666	0.0351634596153676	26.6131497505918	4.78172291256892e-156	0.933247018059436	cg20067334	37	7	63387147	S_Shore			0		0		7:63385911-63387321	Promoter_Associated_Cell_type_specific	3	chr7:63386985-63387235	NA	NA
cg02696685	cg02696685	0.932810535401709	0.062609131710711	14.8989533940801	3.34782512321399e-50	0.933245338326871	cg02696685	37	19	605018	S_Shore	HCN2	Body	0		0				NA		6	6	chr19:605001-606107
cg19083407	cg19083407	0.921206065275391	0.0438542505880418	21.0060838555656	5.77017622840959e-98	0.933244039648598	cg19083407	37	2	113993142	N_Shore	PAX8;PAX8;PAX8;PAX8;PAX8;LOC440839;LOC654433	Body;Body;Body;Body;Body;Body;TSS1500	1	high-CpG:113709553-113709929	0		2:113992698-113993498	Unclassified_Cell_type_specific	3	chr2:113992945-113993455	NA	NA
cg09362608	cg09362608	0.95017382793303	0.0277661469635779	34.2205862837006	1.19488522224417e-256	0.933230471561113	cg09362608	37	4	6659805	N_Shore			0		0		4:6659732-6659835	Unclassified_Cell_type_specific	3	chr4:6659705-6661015	NA	NA
cg19089617	cg19089617	0.929344774190602	0.0246701445570962	37.6708280747907	0	0.933175897763805	cg19089617	37	2	42154188				0		0				3	chr2:42153645-42154355	NA	NA
cg12672189	cg12672189	0.929437743589844	0.0427904162328214	21.7206988250079	1.30774653002416e-104	0.933168040854096	cg12672189	37	6	32427868				0		1	chr6:32427743-32427743			3	chr6:32427620-32428070	NA	NA
cg05275595	cg05275595	0.933906058843549	0.0385328544575545	24.2366176082876	9.1512857151715e-130	0.933117317550957	cg05275595	37	19	43857874		CD177	1stExon	0		0				3	chr19:43857705-43858035	NA	NA
cg16372632	cg16372632	0.92228365390335	0.0407043991203834	22.6580830041414	1.16126083801945e-113	0.933073938955594	cg16372632	37	16	55794595	N_Shore	CES4	Body	0		0				3	chr16:55794205-55794610	NA	NA
cg11247378	cg11247378	0.933441902569423	0.036190644846505	25.7923534252683	1.08037580858696e-146	0.932963059593802	cg11247378	37	22	39784982	Island			0		0		22:39784740-39785114	Promoter_Associated	3	chr22:39784500-39785075	NA	NA
cg02799582	cg02799582	0.933112077090677	0.0418135629910877	22.3160144781148	2.58316448548227e-110	0.932959702674419	cg02799582	37	2	121984519	S_Shore	TFCP2L1	Body	0		0				NA		NA	NA
cg14601038	cg14601038	0.932850731403944	0.0391282982852162	23.8408203853936	1.26091291456013e-125	0.932864674098235	cg14601038	37	2	1481097	Island	TPO;TPO;TPO;TPO	Body;Body;Body;Body	0		0				3	chr2:1480780-1482255	NA	NA
cg12440927	cg12440927	0.931012130798063	0.0335339038649814	27.7633088752991	1.20372512138821e-169	0.932858700280382	cg12440927	37	7	157791721		PTPRN2;PTPRN2;PTPRN2	Body;Body;Body	0		0				3	chr7:157791585-157792495	NA	NA
cg09120722	cg09120722	0.930170372190812	0.0390308761039331	23.8316549624434	1.56939213365674e-125	0.932856345746413	cg09120722	37	4	186549051	S_Shelf	SORBS2;SORBS2;SORBS2;SORBS2;SORBS2;SORBS2;SORBS2;SORBS2	Body;Body;Body;Body;Body;Body;Body;Body	0		0				NA		NA	NA
cg14815891	cg14815891	0.933930852658111	0.0339408880681143	27.5163941139033	1.1176890279892e-166	0.932853309326873	cg14815891	37	20	29611903	Island	FRG1B	Body	1	high-CpG:28225511-28225662	0		20:29611135-29612301	Promoter_Associated	3	chr20:29611065-29612370	NA	NA
cg12587921	cg12587921	0.931050503131174	0.0413366602285182	22.5236024870931	2.43727169338431e-112	0.932785130035276	cg12587921	37	12	120535099	N_Shore	RAB35;RAB35	Body;Body	0		0				3	chr12:120534820-120535135	NA	NA
cg24803719	cg24803719	0.92873499539492	0.0329127468285446	28.2180943521081	3.50769849209873e-175	0.932783330716452	cg24803719	37	17	45855879	Island			0		0				3	chr17:45855505-45855955	NA	NA
cg07099606	cg07099606	0.933716390621741	0.0725267876466679	12.874089986869	6.29769607937871e-38	0.932780376938859	cg07099606	37	12	133051136	Island			0		0		12:133050806-133051289	Unclassified_Cell_type_specific	3	chr12:133050865-133051270	NA	NA
cg00808935	cg00808935	0.887974590895934	0.0492958393007182	18.0131752190899	1.5356175993496e-72	0.93274789896547	cg00808935	37	16	85215140				0		0				3	chr16:85215040-85215330	NA	NA
cg22582617	cg22582617	0.933421020878837	0.0442244835093991	21.1064312527348	6.94208835850391e-99	0.932726002105011	cg22582617	37	15	97307936				0		0				3	chr15:97307725-97308095	NA	NA
cg16414030	cg16414030	0.931408752447848	0.0413811645111363	22.5080362877945	3.462717312759e-112	0.932703357000103	cg16414030	37	3	133502952	Island			0		0				3	chr3:133502565-133503275	NA	NA
cg21010995	cg21010995	0.937332325679757	0.0413192955104101	22.6850993972926	6.28647039182029e-114	0.932651166462016	cg21010995	37	1	5927942		NPHP4	Body	0		0				NA		6	NA
cg23628563	cg23628563	0.92645982837899	0.0419119293842757	22.1049195775409	2.83439229079967e-108	0.932592641120807	cg23628563	37	7	112262597				0		0				NA		NA	NA
cg12296550	cg12296550	0.930597444724586	0.0416779194298462	22.3283085493507	1.96214130759077e-110	0.932494715441621	cg12296550	37	6	32728862	N_Shore	HLA-DQB2	Body	0		1	chr6:32728735-32728735			3	chr6:32728705-32729195	NA	NA
cg09197432	cg09197432	0.933268871896917	0.0391933987494061	23.8118892894191	2.51524083824725e-125	0.932493961804431	cg09197432	37	4	183729176	Island			0		0				3	chr4:183728900-183729390	NA	NA
cg15212455	cg15212455	0.932066671464781	0.0365017677969502	25.534836467363	8.09263051692069e-144	0.932491385139206	cg15212455	37	7	39170539		POU6F2;POU6F2	Body;Body	0		0				NA		NA	NA
cg21529591	cg21529591	0.926637475543272	0.0373290590967868	24.8234886697971	5.0007094528185e-136	0.932424857262916	cg21529591	37	3	14596904	N_Shore			0		0				NA		6	NA
cg18397726	cg18397726	0.936640484186928	0.0643982284913377	14.5445069861342	6.32851370706985e-48	0.932393558726054	cg18397726	37	14	93395464		CHGA	Body	1	low-CpG:92465205-92465226	0				3	chr14:93395345-93395775	NA	NA
cg11229771	cg11229771	0.93131456694445	0.0330014089909882	28.220448623838	3.28196086833559e-175	0.932374439804634	cg11229771	37	4	640503		PDE6B;PDE6B	Body;Body	0		1	chr4:640356-640356	4:640289-640633	Unclassified_Cell_type_specific	3	chr4:640365-640575	NA	NA
cg05830791	cg05830791	0.931692037887089	0.0412042592053282	22.6115468608306	3.33639653219417e-113	0.932329354074494	cg05830791	37	14	21128277				0		0				3	chr14:21128020-21128395	NA	NA
cg03942922	cg03942922	0.933480109081236	0.0420037275512035	22.2237444984687	2.02465264608203e-109	0.932313124985388	cg03942922	37	6	41064480	N_Shelf	NFYA;NFYA	Body;Body	0		0				NA		NA	NA
cg03759229	cg03759229	0.935497913182128	0.0276006155763551	33.89409597022	8.13903679860648e-252	0.932311456559088	cg03759229	37	6	28601417	N_Shore			0		0				3	chr6:28601285-28601675	NA	NA
cg25265226	cg25265226	0.959717913002585	0.0287701519894079	33.3581106334064	5.55668234149589e-244	0.932292982155152	cg25265226	37	7	155284448	S_Shore			0		0				3	chr7:155284000-155285155	NA	NA		RDMR
cg10486069	cg10486069	0.929702474015171	0.037521680062696	24.7777410942609	1.55799753891196e-135	0.932266196421385	cg10486069	37	11	133658113				0		0				NA		6	NA		RDMR
cg24714864	cg24714864	0.9323415583437	0.04584263731643	20.3378691306128	5.94582330936662e-92	0.932256386476153	cg24714864	37	10	42863550	S_Shore	LOC441666	TSS200	0		0				3	chr10:42863345-42863655	NA	NA
cg19346084	cg19346084	0.937823281423617	0.0388570388389449	24.1352225863303	1.0674089902554e-128	0.932214029674781	cg19346084	37	22	50496499	Island			0		0		22:50496460-50497374	Unclassified_Cell_type_specific	3	chr22:50496085-50496975	NA	NA
cg23414861	cg23414861	0.900473902488381	0.042519317430731	21.1779952478155	1.52380651282421e-99	0.932180611262163	cg23414861	37	6	74064064	Island	DPPA5	TSS200	0		0				3	chr6:74063785-74064275	NA	NA
cg03058232	cg03058232	0.900754289979379	0.0403013842961327	22.3504553431882	1.1951877059225e-110	0.932155588487159	cg03058232	37	1	180923340	Island			0		0		1:180922765-180924106	Unclassified_Cell_type_specific	3	chr1:180922465-180923710	NA	NA
cg18933685	cg18933685	0.922820012173195	0.0399090306188578	23.1230876286217	2.71275758144452e-118	0.932148423296351	cg18933685	37	7	4255780		SDK1;SDK1	Body;Body	0		0				3	chr7:4255585-4256155	NA	NA
cg16958594	cg16958594	0.933604905929953	0.0457754736767602	20.3953084685159	1.84050279935811e-92	0.932133591665729	cg16958594	37	6	30882708	S_Shore	VARS2;VARS2;VARS2	Body;5'UTR;Body	0		0				3	chr6:30882580-30883075	NA	NA
cg06491590	cg06491590	0.931054028106823	0.041509605533994	22.4298452401419	2.01335980174559e-111	0.932033892088415	cg06491590	37	7	4855406	N_Shore	RADIL	Body	0		0				3	chr7:4855325-4856215	NA	NA
cg13752184	cg13752184	0.930852174937087	0.0390136050859203	23.8596810750264	8.03495075408314e-126	0.932012468406841	cg13752184	37	13	100219013				0		0		13:100218873-100219290	Unclassified_Cell_type_specific	3	chr13:100218460-100219415	NA	NA
cg08223357	cg08223357	0.933810161071373	0.0362251145041063	25.7779767946771	1.56606896365592e-146	0.931999319965983	cg08223357	37	17	77302162		HRNBP3	5'UTR	0		0				3	chr17:77301600-77302595	NA	NA
cg13862711	cg13862711	0.934992531640409	0.0313238433269338	29.8492276915603	8.98369964012696e-196	0.931946048594545	cg13862711	37	9	124989915	Island	LHX6;LHX6	Body;Body	0		0				3	chr9:124988365-124990195	NA	NA
cg24361198	cg24361198	0.96303181138295	0.0350993137634663	27.4373401677538	9.83834494696725e-166	0.931888666228421	cg24361198	37	1	242002464				0		0				3	chr1:242002240-242002470	NA	NA
cg25830305	cg25830305	0.919303019580599	0.0319605294848384	28.7636980487667	6.10564465841255e-182	0.931794351286591	cg25830305	37	11	1859381		TNNI2;TNNI2	TSS1500;TSS1500	0		0		11:1858538-1860001	Unclassified_Cell_type_specific	3	chr11:1859325-1859815	NA	NA
cg25880958	cg25880958	0.937737466999653	0.0462411744246417	20.2792744489625	1.96001006966979e-91	0.931769358231429	cg25880958	37	11	74394337	N_Shore			0		0				3	chr11:74394280-74394855	NA	NA
cg06705862	cg06705862	0.928139878851501	0.041860974250087	22.1719607696319	6.40583432033461e-109	0.931759471300742	cg06705862	37	3	128151236	N_Shore			0		0		3:128151133-128152320	Unclassified_Cell_type_specific	3	chr3:128151125-128151435	NA	NA
cg11135412	cg11135412	0.933036334452722	0.041463635126594	22.502521344403	3.92126012616317e-112	0.931733214388255	cg11135412	37	1	6637055	N_Shelf	TAS1R1;TAS1R1;TAS1R1;TAS1R1	Body;Body;Body;Body	0		0				NA		NA	NA
cg06565641	cg06565641	0.931368265444704	0.0314617524035465	29.6031909951626	1.35943331646486e-192	0.931715345539526	cg06565641	37	8	141359674	S_Shore	TRAPPC9;TRAPPC9	Body;Body	0		0				3	chr8:141359565-141360155	NA	NA
cg07745596	cg07745596	0.928867951569895	0.0398167046613605	23.3285993773187	2.27308102067717e-120	0.9317078837027	cg07745596	37	10	54538682				0		0		10:54537387-54539330	Unclassified_Cell_type_specific	3	chr10:54538485-54539115	NA	NA
cg15082992	cg15082992	0.929214022167707	0.0509749576395039	18.2288336311946	3.04751359196352e-74	0.931590031645796	cg15082992	37	17	81057757	Island			0		0				3	chr17:81057005-81057970	NA	NA
cg14240646	cg14240646	0.927622663587162	0.040662793237669	22.8125662240005	3.44072271059988e-115	0.9315845505521	cg14240646	37	10	27532245	S_Shore	ACBD5;ACBD5	TSS1500;TSS1500	0		0		10:27530593-27532409	Promoter_Associated	3	chr10:27531740-27532555	NA	NA
cg04231094	cg04231094	0.941334718061961	0.0531657568262514	17.705658195336	3.79221388619144e-70	0.931561193395708	cg04231094	37	11	75139680	Island	KLHL35	Body	0		0		11:75138753-75140357	Unclassified_Cell_type_specific	3	chr11:75139305-75139995	NA	NA
cg07555084	cg07555084	0.931564700794792	0.0328747593385568	28.3367762848447	1.21815559931195e-176	0.931532662762003	cg07555084	37	6	27186199				0		0				NA		NA	NA
cg13126279	cg13126279	0.930633791715611	0.0366900410062393	25.3647520196925	6.17840734871527e-142	0.931504883288263	cg13126279	37	21	47581558	Island	C21orf56;C21orf56	Body;Body	0		0		21:47580911-47581726	Unclassified_Cell_type_specific	3	chr21:47581445-47582515	NA	NA
cg14168080	cg14168080	0.924130795888787	0.0468084600807218	19.7428155998961	9.24782942091311e-87	0.931475515658186	cg14168080	37	7	157504135	Island	PTPRN2;PTPRN2;PTPRN2	Body;Body;Body	0		0				NA		6	NA
cg04109220	cg04109220	0.929626734012371	0.111187322146566	8.36090586647049	6.22384933722662e-17	0.931335926969889	cg04109220	37	9	35812293	Island	SPAG8;SPAG8	TSS200;TSS200	0		0		9:35811774-35812660	Promoter_Associated	3	chr9:35812080-35812335	NA	NA		CDMR
cg24287362	cg24287362	0.931374661915975	0.0308734232637597	30.1675215592064	6.31979663654157e-200	0.931226740121878	cg24287362	37	11	132662772		OPCML;OPCML	Body;Body	0		0				3	chr11:132662325-132663095	NA	NA
cg27619481	cg27619481	0.928324306976188	0.0641035007425869	14.4816475890132	1.58257718952117e-47	0.93115841994705	cg27619481	37	8	125102419		FER1L6	Body	0		0				NA		NA	NA
cg04692870	cg04692870	0.931261823300697	0.045143950139349	20.6287181433194	1.51615995945494e-94	0.931117928899726	cg04692870	37	22	42525206	Island	CYP2D6;CYP2D6	Body;Body	0		0				3	chr22:42525185-42525795	NA	NA
cg12668523	cg12668523	0.930278165725803	0.0483931621752115	19.2233390816176	2.36077607023449e-82	0.930979415189693	cg12668523	37	21	46851112	S_Shore	COL18A1	Body	0		0		21:46851060-46851213	Unclassified_Cell_type_specific	3	chr21:46850205-46851255	NA	NA
cg12169661	cg12169661	0.922668712426381	0.039144954329655	23.5705655614316	7.72609848591148e-123	0.930920298821982	cg12169661	37	7	73183394	Island	CLDN3;CLDN3	3'UTR;1stExon	0		0				3	chr7:73183065-73183595	NA	NA
cg24299306	cg24299306	0.926056604758265	0.0282295112413715	32.8045567930731	5.06990899380797e-236	0.930892414502844	cg24299306	37	12	10096152				0		0				3	chr12:10095985-10096355	NA	NA
cg04546413	cg04546413	0.92972200395644	0.0371179209743241	25.0477930754679	1.84523969282345e-138	0.930879050923174	cg04546413	37	19	29218101	Island			0		0				NA		6	6	chr19:29217760-29219334
cg13789015	cg13789015	0.930142298518349	0.0485131129717127	19.1730079053204	6.22058959428231e-82	0.930870561096065	cg13789015	37	9	136890014	N_Shore	NCRNA00094	TSS1500	0		0		9:136889829-136892301	Promoter_Associated	3	chr9:136889905-136890695	NA	NA
cg18706028	cg18706028	0.941874237572837	0.0349959841609227	26.9137805424131	1.51502605242584e-159	0.930839640250355	cg18706028	37	11	6292490	Island	CCKBR	Body	0		0				NA		NA	NA
cg06766960	cg06766960	0.929868659706474	0.0362440319712778	25.6557730785406	3.64522780247385e-145	0.930828143118897	cg06766960	37	11	133703094	Island			0		0				3	chr11:133702565-133703315	NA	NA
cg26098768	cg26098768	0.930930444501788	0.0384471013386331	24.2132803797709	1.61222072660549e-129	0.930794535154183	cg26098768	37	20	2187533	Island			0		0		20:2187494-2188671	Promoter_Associated	3	chr20:2187425-2188175	NA	NA
cg03626668	cg03626668	0.930830583788576	0.037473029496301	24.8400141728722	3.31533691115127e-136	0.930597141388332	cg03626668	37	11	66676568		PC;PC;PC	5'UTR;TSS1500;5'UTR	0		0				3	chr11:66676325-66676635	NA	NA
cg10154826	cg10154826	0.929177889529882	0.0417076433053482	22.2783599333874	5.99117562102486e-110	0.930551979826805	cg10154826	37	6	17600994	Island	FAM8A1	1stExon	0		0		6:17599939-17601701	Promoter_Associated	3	chr6:17600760-17601875	NA	NA
cg17509989	cg17509989	0.926449270932652	0.0359788677494948	25.7498172922815	3.23865095009419e-146	0.930499723458798	cg17509989	37	5	176798049	S_Shelf	RGS14	Body	0		0		5:176797319-176798210	Unclassified	3	chr5:176797705-176798050	NA	NA
cg16285447	cg16285447	0.926377595161921	0.0632318125189775	14.6504988273726	1.33730288546641e-48	0.930489807934609	cg16285447	37	14	23058779	S_Shore	DAD1	TSS1500	0		1	chr14:23058743-23058743	14:23057738-23059523	Unclassified	3	chr14:23058545-23058895	NA	NA
cg06423211	cg06423211	0.930342141220513	0.042326648327375	21.9800569613921	4.46900943261322e-107	0.930487788489417	cg06423211	37	19	551401	Island			0		0		19:551200-551474	Unclassified_Cell_type_specific	3	chr19:551345-551555	NA	NA
cg13581155	cg13581155	0.912480701609281	0.0338547942151304	26.9527764904113	5.29247019156725e-160	0.930482475296459	cg13581155	37	5	135415781	N_Shore			0		0		5:135415053-135416202	Unclassified_Cell_type_specific	3	chr5:135415705-135416015	NA	NA		RDMR
cg24207068	cg24207068	0.933580756858039	0.0422516924203422	22.0957008673234	3.47633768361648e-108	0.930460643568178	cg24207068	37	17	78865662	S_Shore	RPTOR;RPTOR	Body;Body	0		0		17:78864954-78866627	Unclassified	3	chr17:78864825-78865775	NA	NA
cg26850117	cg26850117	0.928826491408491	0.0439570641129509	21.1303122752194	4.1876869132999e-99	0.930450783148503	cg26850117	37	6	170189761	N_Shore	C6orf208;C6orf122	TSS1500;Body	0		0		6:170189397-170191276	Unclassified	NA		6	6	chr6:170189009-170191488
cg21931717	cg21931717	0.928829010665868	0.0455785240771962	20.3786548483385	2.58666353506532e-92	0.930441294576152	cg21931717	37	5	1594715	Island	SDHAP3	TSS200	0		0		5:1594141-1595124	Unclassified	3	chr5:1594505-1595190	NA	NA
cg11909574	cg11909574	0.944934164040202	0.0368577247840979	25.6373438560128	5.85198786736248e-145	0.930361268738251	cg11909574	37	11	58598338				0		0				NA		4	NA
cg20132698	cg20132698	0.929818986920564	0.0318310305315936	29.2110865213013	1.40230361440564e-187	0.930341801260859	cg20132698	37	11	86617261	N_Shore			0		0				NA		NA	NA
cg25267487	cg25267487	0.93442035510481	0.03368162503513	27.7427337347948	2.13226070824385e-169	0.930331676742043	cg25267487	37	19	29217858	N_Shore			0		0				3	chr19:29217665-29218055	NA	NA
cg17649560	cg17649560	0.927507054037678	0.0459736998658125	20.1747315692423	1.63247487301653e-90	0.930326123190749	cg17649560	37	17	28922372		LRRC37B2	Body	0		0				NA		NA	3	chr17:28922128-28922505
cg12011299	cg12011299	0.914230981104556	0.0461944069486194	19.7909453004003	3.56296217505304e-87	0.930270240051944	cg12011299	37	4	100065546		ADH4	TSS200	0		0				3	chr4:100065300-100065610	NA	NA
cg22497095	cg22497095	0.935735119586501	0.0475441981028492	19.6813734782588	3.11446635074291e-86	0.930237741518692	cg22497095	37	6	28601375	N_Shore			0		0				3	chr6:28601285-28601675	NA	NA
cg01002233	cg01002233	0.928897310098228	0.0785644124419696	11.8233851845369	2.95531077959815e-32	0.930237414469565	cg01002233	37	1	175931664		RFWD2;RFWD2	Body;Body	0		0		1:175931663-175931747	Gene_Associated_Cell_type_specific	NA		NA	NA
cg12403137	cg12403137	0.926763014689565	0.0342982023192088	27.0207460456471	8.43239019779608e-161	0.93019557472364	cg12403137	37	11	89867809		NAALAD2	TSS200	0		0				3	chr11:89867645-89868275	NA	NA
cg14219896	cg14219896	0.930152836961082	0.0679814879002921	13.6824430545758	1.29275164477443e-42	0.930151648757795	cg14219896	37	12	124809097	Island	NCOR2;NCOR2	3'UTR;3'UTR	0		0				3	chr12:124809005-124809295	NA	NA
cg07837187	cg07837187	0.931290910568045	0.0422215191878923	22.0572572584055	8.13693185549431e-108	0.930136408367035	cg07837187	37	5	116113889				0		0				3	chr5:116113660-116114155	NA	NA
cg26224354	cg26224354	0.923089865937049	0.0411457898922994	22.4346128328869	1.80876707768029e-111	0.930108471968766	cg26224354	37	7	1096374	N_Shore	C7orf50;C7orf50;GPR146;C7orf50	Body;Body;TSS1500;Body	0		0				3	chr7:1096205-1096475	NA	NA
cg00876757	cg00876757	0.932198326132823	0.0482753471586623	19.3100284306408	4.42328972208484e-83	0.930071576841395	cg00876757	37	16	33483591	S_Shore			0		0				3	chr16:33483565-33483875	NA	NA
cg25298319	cg25298319	0.917253341050474	0.0365474975503342	25.0975689864185	5.28672911319869e-139	0.930063776189177	cg25298319	37	2	233217079	Island			0		0		2:233216690-233217283	Unclassified_Cell_type_specific	3	chr2:233216685-233217095	NA	NA		DMR
cg11235602	cg11235602	0.936629968742089	0.0357615032337359	26.1910122351487	3.36399048845603e-151	0.930063621323613	cg11235602	37	3	39543776	Island	MOBP;MOBP	Body;Body	0		0				3	chr3:39543465-39544110	NA	NA
cg00130710	cg00130710	0.909408439466057	0.0408341554175097	22.2707787186435	7.09574241834669e-110	0.930018842050865	cg00130710	37	6	40565925	N_Shore			0		0				NA		NA	NA
cg22595657	cg22595657	0.937456009922187	0.0285691297531568	32.8136004849291	3.76720193645348e-236	0.930007179395882	cg22595657	37	21	46239952	S_Shore			0		0		21:46239830-46240013	Unclassified_Cell_type_specific	NA		NA	6	chr21:46219734-46240087
cg26227935	cg26227935	0.922141069322972	0.090490519144229	10.1904716432581	2.18700588476962e-24	0.929992902844035	cg26227935	37	18	77682412	S_Shelf	PQLC1;PQLC1;PQLC1	Body;Body;Body	0		0				NA		6	NA
cg02950812	cg02950812	0.927341877831015	0.0384293177041819	24.1311044075628	1.17914423630431e-128	0.929978754656118	cg02950812	37	11	114831271	N_Shore			0		0				3	chr11:114830885-114831515	NA	NA
cg25994622	cg25994622	0.933843226552994	0.0312332518012197	29.8990073943094	2.02713707669493e-196	0.929935384543955	cg25994622	37	19	15582775	Island	PGLYRP2	Body	0		0				3	chr19:15582500-15582870	NA	NA
cg03249590	cg03249590	0.902708083575217	0.0790527569797384	11.4190588420159	3.35851185725098e-30	0.929892428597108	cg03249590	37	12	57040199	S_Shore	SNORD59A;ATP5B	TSS1500;TSS1500	0		0		12:57039478-57040393	Promoter_Associated	3	chr12:57040165-57040315	NA	NA
cg26651782	cg26651782	0.889081951109368	0.0396229222641423	22.4385759632364	1.65458521234139e-111	0.929889425339979	cg26651782	37	19	51505779	N_Shore	KLK9;KLK8;KLK8;KLK8;KLK8	3'UTR;TSS1500;TSS1500;TSS1500;TSS1500	0		0				NA		6	6	chr19:51503977-51506407
cg08234653	cg08234653	0.934248540714781	0.0412897149573027	22.6266648166711	2.36853332948114e-113	0.929877808820147	cg08234653	37	10	44223817	Island			0		0				3	chr10:44223785-44224195	NA	NA
cg00920546	cg00920546	0.936828462592759	0.0533853455082169	17.5484199582181	6.1157858464604e-69	0.929857703173095	cg00920546	37	22	41590479	N_Shelf			0		0				NA		NA	NA
cg19533679	cg19533679	0.921071404688557	0.0645723501369887	14.2641765823069	3.65885056380928e-46	0.929838449494769	cg19533679	37	17	15341459		CDRT4	Body	0		0				NA		NA	NA
cg05972386	cg05972386	0.930097096844982	0.0433096118666752	21.475535262431	2.63665139929801e-102	0.929833190205595	cg05972386	37	2	48844763	Island	GTF2A1L;STON1-GTF2A1L;GTF2A1L	TSS200;Body;TSS200	0		0				3	chr2:48844705-48845055	NA	NA
cg19495714	cg19495714	0.916304497392613	0.0465022487578961	19.704520144029	1.97202783266488e-86	0.929661092736095	cg19495714	37	14	105218551	Island	SIVA1;SIVA1	TSS1500;TSS1500	0		0				3	chr14:105218240-105218795	NA	NA
cg05912299	cg05912299	0.924452856862344	0.0397403182079829	23.2623415852932	1.06704312044065e-119	0.929635858253678	cg05912299	37	13	100217962				0		0				3	chr13:100217645-100218095	NA	NA
cg10016788	cg10016788	0.925557213263084	0.0417531715355809	22.1673511070734	7.09656532252643e-109	0.929618969165107	cg10016788	37	19	55599029	S_Shore	EPS8L1;EPS8L1	3'UTR;3'UTR	0		0		19:55598974-55600871	Unclassified	3	chr19:55598680-55599595	NA	NA		CDMR
cg19142026	cg19142026	0.925254719368383	0.0390677861317865	23.6833158717323	5.35745493389815e-124	0.929557421078171	cg19142026	37	7	27170394	Island	HOXA4;HOXA4	5'UTR;1stExon	0		0		7:27170014-27171090	Promoter_Associated	3	chr7:27169505-27170675	NA	NA
cg23975355	cg23975355	0.939457824606633	0.0424562273009206	22.1276803034796	1.71158448427667e-108	0.929509652102412	cg23975355	37	10	51548083		MSMB;MSMB	TSS1500;TSS1500	0		0				NA		NA	6	chr10:51545996-51548371
cg00982548	cg00982548	0.924074182598127	0.0536852366071655	17.2128175453508	2.12820604174716e-66	0.9294735698215	cg00982548	37	2	198649783	Island	BOLL;BOLL;BOLL	5'UTR;Body;1stExon	0		0				3	chr2:198649465-198649830	NA	NA
cg22535103	cg22535103	0.934257306022767	0.0389978693055949	23.956624365853	7.88222480064615e-127	0.929447434789849	cg22535103	37	8	58192502	Island	C8orf71	Body	0		0				3	chr8:58191785-58192895	NA	NA
cg04043455	cg04043455	0.92231877551822	0.0374579890907911	24.6227519924439	7.20906828882119e-134	0.92942729548914	cg04043455	37	10	131669461	S_Shelf	EBF3	Body	0		0				3	chr10:131669105-131669555	NA	NA
cg14285533	cg14285533	0.926041465386195	0.0356251699876723	25.9940223641499	5.78603371091856e-149	0.929427212680381	cg14285533	37	7	63386328	N_Shore			0		0		7:63385911-63387321	Promoter_Associated_Cell_type_specific	3	chr7:63386000-63386895	NA	NA
cg27415324	cg27415324	0.922230422895268	0.0389445273298746	23.6806166649202	5.7117481670256e-124	0.929400982098191	cg27415324	37	22	17901078	S_Shelf			0		0				NA		NA	NA
cg19084031	cg19084031	0.929379441733861	0.036296084328272	25.6055015006107	1.32482689819685e-144	0.929385085584296	cg19084031	37	15	38361362	N_Shelf			0		0		15:38361350-38361521	Unclassified_Cell_type_specific	3	chr15:38361320-38361630	NA	NA
cg06926377	cg06926377	0.930939166252807	0.0418223993892139	22.2593437930034	9.15779834835148e-110	0.929370485513728	cg06926377	37	15	40443853				0		0				NA		NA	NA
cg18806716	cg18806716	0.929209296561585	0.0462393749100024	20.0956284199374	8.05878502028575e-90	0.929331352395979	cg18806716	37	10	30721971	N_Shore	MAP3K8	TSS1500	0		0				3	chr10:30721740-30723155	NA	NA
cg01854967	cg01854967	0.932839945064129	0.0366300301276706	25.4665350209323	4.63099943607692e-143	0.929227622468301	cg01854967	37	2	863946	Island			0		0				NA		NA	NA
cg26929925	cg26929925	0.923199111226683	0.0498398610991647	18.5233082690545	1.33947493626127e-76	0.929199228292083	cg26929925	37	5	138714136	Island	SLC23A1;SLC23A1	Body;Body	0		0				3	chr5:138714000-138714195	NA	NA
cg18921712	cg18921712	0.935887216486374	0.0375232347506044	24.9415388280537	2.63807924206872e-137	0.92912677824464	cg18921712	37	17	43470971	N_Shore			0		0				3	chr17:43470885-43471175	NA	NA
cg24126567	cg24126567	0.928987530919317	0.0564069051411826	16.469393748764	6.0877404036755e-61	0.929107340013358	cg24126567	37	17	74525046		CYGB	Body	0		0		17:74524733-74526196	Unclassified	3	chr17:74524620-74525315	NA	NA		CDMR
cg16506815	cg16506815	0.918172036762399	0.0381840761616183	24.045940849168	9.20527434590954e-128	0.929085458308881	cg16506815	37	2	162101123	N_Shore			0		0		2:162100747-162101462	Promoter_Associated	3	chr2:162101100-162101990	NA	NA		RDMR
cg03590420	cg03590420	0.920925582838424	0.0482581111441764	19.0833325425245	3.47386587908259e-81	0.929061110154982	cg03590420	37	11	132662963		OPCML;OPCML	Body;Body	0		0				3	chr11:132662325-132663095	NA	NA
cg07257824	cg07257824	0.911988349656373	0.0450849142434439	20.2282374262027	5.52425698347379e-91	0.929028048553168	cg07257824	37	6	170732353	Island			0		0				3	chr6:170731985-170732575	NA	NA
cg09887953	cg09887953	0.936269297957229	0.0246299391759319	38.0134636658843	0	0.929002983643913	cg09887953	37	5	168195460		SLIT3;MIR218-2	Body;TSS1500	0		0				NA		NA	NA
cg23638640	cg23638640	0.928033954388504	0.044004102079406	21.0897146069213	9.88561299959417e-99	0.928965684333234	cg23638640	37	22	25160033	Island	TOP1P2;PIWIL3	TSS1500;5'UTR	0		0				3	chr22:25160005-25160515	NA	NA
cg13348458	cg13348458	0.921639519150358	0.0347554962833184	26.5178063244264	6.04141602409528e-155	0.928959379351705	cg13348458	37	6	27569671				0		0				3	chr6:27569325-27570075	NA	NA		RDMR
cg19429281	cg19429281	0.937985675590091	0.0445976199986901	21.0321913056715	3.32912669756517e-98	0.928919503187468	cg19429281	37	19	53496738	Island	ZNF702P	Body	0		0		19:53496620-53497519	Unclassified_Cell_type_specific	3	chr19:53496685-53497395	NA	NA		DMR
cg03894796	cg03894796	0.922703787048121	0.0361473576821881	25.5261752507788	1.00988069410686e-143	0.928879501437416	cg03894796	37	8	144361315	Island			0		0		8:144360184-144361705	Unclassified_Cell_type_specific	3	chr8:144360840-144361735	NA	NA
cg05200811	cg05200811	0.925502118917493	0.0366558580519079	25.2484096159173	1.17904155296762e-140	0.92882283752597	cg05200811	37	21	47581042	Island			0		0		21:47580911-47581726	Unclassified_Cell_type_specific	3	chr21:47579905-47581115	NA	NA
cg10547527	cg10547527	0.92605391905964	0.0811128730791924	11.4168551045592	3.4447464716582e-30	0.92881121432319	cg10547527	37	2	198650123	Island	BOLL;BOLL	Body;TSS200	0		0				3	chr2:198649985-198650355	NA	NA
cg15631106	cg15631106	0.922249335936602	0.0531415180974971	17.3545914560547	1.82091174050874e-67	0.928800551230516	cg15631106	37	1	180153485		QSOX1;QSOX1	Body;Body	0		0				NA		NA	NA
cg07234876	cg07234876	0.916627314935051	0.0346241545217645	26.4736374821475	1.95033469619076e-154	0.928798880828312	cg07234876	37	8	600039	Island			0		0				3	chr8:599445-600455	NA	NA
cg14259326	cg14259326	0.912519339096099	0.0431931688147435	21.1264735636766	4.54230784095851e-99	0.928773610934557	cg14259326	37	10	89517565		ATAD1	Body	0		0				NA		5	NA
cg04515200	cg04515200	0.917523859869397	0.0423912806732075	21.6441646795847	6.89824310102792e-104	0.928772348816427	cg04515200	37	5	135415762	N_Shore			0		0		5:135415053-135416202	Unclassified_Cell_type_specific	3	chr5:135415705-135416015	NA	NA		RDMR
cg24476033	cg24476033	0.922257143658539	0.045253793508561	20.3796648226644	2.53384290042794e-92	0.928641393860188	cg24476033	37	19	6710658	Island	C3	Body	0		0		19:6710633-6711103	Unclassified_Cell_type_specific	3	chr19:6710625-6711095	NA	NA
cg07464924	cg07464924	0.942772510870331	0.0280548685550264	33.6045955453753	1.43728989947408e-247	0.928580270271405	cg07464924	37	3	182817250	Island	MCCC1;MCCC1	1stExon;5'UTR	1	high-CpG:184299929-184300088	0		3:182816290-182818175	Promoter_Associated	3	chr3:182817245-182817555	NA	NA
cg09954849	cg09954849	0.932008776283506	0.0287213304995474	32.4500557625001	5.40679261520676e-231	0.928551092081195	cg09954849	37	8	142737340	S_Shelf			0		0		8:142736560-142737956	Unclassified	3	chr8:142737180-142737470	NA	NA
cg07414487	cg07414487	0.927240131061938	0.0389520175166434	23.8046753461678	2.9874557304247e-125	0.928543483993652	cg07414487	37	6	31107186		PSORS1C1;PSORS1C2	Body;TSS200	0		0		6:31107099-31107249	Unclassified_Cell_type_specific	NA		6	3	chr6:31106519-31107328
cg06400119	cg06400119	0.930811052572871	0.0349182966337816	26.6568287203437	1.49149163357399e-156	0.928475281463957	cg06400119	37	7	158046222		PTPRN2;PTPRN2;PTPRN2	Body;Body;Body	0		0				NA		NA	NA
cg07645761	cg07645761	0.910984560370586	0.0453319071956663	20.0958798498925	8.01806946897896e-90	0.92843098746438	cg07645761	37	16	2892518	N_Shore	TMPRSS8	Body	0		0		16:2892264-2893036	Promoter_Associated	3	chr16:2892485-2892835	NA	NA
cg11034911	cg11034911	0.927544890204792	0.0442302256879193	20.9708378326935	1.21112425697855e-97	0.928387111727674	cg11034911	37	10	65733575	Island			0		0				NA		NA	NA
cg26804411	cg26804411	0.92562435196283	0.0298347556851807	31.0250354227838	2.47792392932383e-211	0.928386616641492	cg26804411	37	15	48493739		CTXN2	Body	0		0				NA		NA	NA
cg02096172	cg02096172	0.930252728843758	0.0390114106453865	23.8456572949835	1.1233398399464e-125	0.928352597486705	cg02096172	37	6	6894163				0		0				3	chr6:6894000-6894230	NA	NA
cg03255953	cg03255953	0.924509939181002	0.0445095265439956	20.7710575907198	7.90974658496514e-96	0.928220675072817	cg03255953	37	3	127056837	Island			0		0				3	chr3:127056605-127057055	NA	NA
cg14279361	cg14279361	0.929645556436639	0.0346795549739687	26.8067325873833	2.69704701995982e-158	0.928200129578128	cg14279361	37	19	6721955		C3	TSS1500	0		0				3	chr19:6721860-6722075	NA	NA
cg13403462	cg13403462	0.928433939467731	0.0387826688271045	23.9394030257883	1.1914351885182e-126	0.928195172171903	cg13403462	37	20	32256071	S_Shore	NECAB3;NECAB3;C20orf134;C20orf134	Body;Body;1stExon;3'UTR	0		0		20:32255496-32256459	Promoter_Associated	3	chr20:32256025-32256435	NA	NA
cg24867279	cg24867279	0.93233760050832	0.0337408695924065	27.6322931735626	4.55579797548324e-168	0.928173780292716	cg24867279	37	6	28853021				0		0				3	chr6:28852960-28853390	NA	NA
cg07655627	cg07655627	0.922568808959762	0.0290018197570456	31.8107214198391	4.60117402315261e-222	0.928021051651696	cg07655627	37	5	102898729		NUDT12	TSS1500	0		0		5:102898050-102898850	Promoter_Associated	3	chr5:102898685-102899035	NA	NA
cg07381391	cg07381391	0.933790727354933	0.0426848964604875	21.8763732558031	4.36181892232241e-106	0.928010894106926	cg07381391	37	19	389308	S_Shore			0		0				NA		5	NA
cg25193494	cg25193494	0.930038168173068	0.0467913728136078	19.8762744550764	6.53068306845182e-88	0.927997022190769	cg25193494	37	16	90016004	Island	DEF8;DEF8	5'UTR;Body	0		0				3	chr16:90015485-90016130	NA	NA
cg26554054	cg26554054	0.928020963442012	0.0403953490662073	22.973460680362	8.58907638710374e-117	0.927987090402011	cg26554054	37	8	600488	Island			0		0				NA		6	NA
cg03407747	cg03407747	0.935216690538744	0.0337175587493505	27.7367853791241	2.51532650666493e-169	0.927965355204418	cg03407747	37	17	6899364	Island	ALOX12	TSS200	0		0				3	chr17:6899105-6899450	NA	NA
cg17655970	cg17655970	0.925549661655356	0.05044112554457	18.3491080276854	3.3557610845415e-75	0.927903275729111	cg17655970	37	13	112985463	Island			0		0				3	chr13:112985105-112985695	NA	NA
cg15812020	cg15812020	0.927952184805965	0.0376044229307205	24.6766766376272	1.90395275681824e-134	0.927869252750559	cg15812020	37	13	25506235	Island	LOC646405	Body	0		0				NA		NA	3	chr13:25505842-25506476
cg19743168	cg19743168	0.927903149974158	0.0434534594288643	21.3539534520418	3.5830736696116e-101	0.927865261377007	cg19743168	37	1	23544995	S_Shore			0		0				NA		6	NA
cg24426391	cg24426391	0.922910412404392	0.0359190986738391	25.6941417373753	1.35908989237512e-145	0.927862080444215	cg24426391	37	11	20384886	N_Shore	HTATIP2;HTATIP2;HTATIP2;HTATIP2;HTATIP2	TSS1500;TSS1500;TSS1500;TSS1500;TSS1500	0		0		11:20384340-20386184	Promoter_Associated	3	chr11:20384880-20385375	NA	NA
cg00337181	cg00337181	0.936891461853566	0.0465360406824101	20.1325993383811	3.82399793989557e-90	0.92779279281949	cg00337181	37	6	28548673		SCAND3	Body	0		0				3	chr6:28548525-28548715	NA	NA
cg19636627	cg19636627	0.93049628955652	0.0390201493167808	23.8465589150464	1.09940424794418e-125	0.927733147809044	cg19636627	37	6	29649084				0		0				3	chr6:29648785-29649115	NA	NA
cg09677945	cg09677945	0.915887193754772	0.0613908662854552	14.9189488464958	2.48151765083094e-50	0.927668480313069	cg09677945	37	13	43597657	Island	DNAJC15;DNAJC15	5'UTR;1stExon	0		0		13:43597275-43598292	Promoter_Associated_Cell_type_specific	3	chr13:43597205-43598115	NA	NA
cg14140673	cg14140673	0.928096717968615	0.0390561090357337	23.763163839989	8.03227393311199e-125	0.92765096372937	cg14140673	37	12	131118654				0		0				3	chr12:131118280-131118695	NA	NA
cg20318405	cg20318405	0.928424870565034	0.0748448255501535	12.404663431848	2.46546537629682e-35	0.927582905876814	cg20318405	37	1	203506842				0		0				NA		NA	6	chr1:203505295-203507621
cg24786174	cg24786174	0.927431289957849	0.0377102236333864	24.5936300716275	1.47782581412013e-133	0.927559298703565	cg24786174	37	18	74118243	S_Shelf	ZNF516	Body	0		0		18:74118026-74118307	Gene_Associated_Cell_type_specific	3	chr18:74117940-74118290	NA	NA
cg10807101	cg10807101	0.904767674947289	0.0434145081694344	20.8402147829532	1.8699797063231e-96	0.927478576125152	cg10807101	37	1	110282274	N_Shore	GSTM3;GSTM3	Body;Body	0		0		1:110282251-110283726	Promoter_Associated_Cell_type_specific	NA		6	6	chr1:110282187-110283862
cg26893861	cg26893861	0.928604571021839	0.0396473437986739	23.4216086640563	2.57449904180447e-121	0.927470375608036	cg26893861	37	17	41843967		DUSP3	3'UTR	0		0		17:41843716-41844427	Unclassified	3	chr17:41843820-41844075	NA	NA
cg23733394	cg23733394	0.923604945955985	0.0485682298310075	19.0166483145393	1.24172101216273e-80	0.927437335362573	cg23733394	37	1	839752	Island			0		0				3	chr1:839705-839975	NA	NA
cg08415582	cg08415582	0.950955943948175	0.033604623528825	28.2983662391717	3.61962401728308e-176	0.92743516837796	cg08415582	37	8	57030523	Island			0		0				3	chr8:57030205-57030555	NA	NA
cg16528597	cg16528597	0.926889920675112	0.0442374577617465	20.9526036886465	1.77648033193746e-97	0.92741785479662	cg16528597	37	1	145013480		PDE4DIP	Body	0		0		1:145013403-145014013	Unclassified_Cell_type_specific	NA		NA	6	chr1:145011997-145018959
cg14228592	cg14228592	0.927577454869069	0.0286906292751077	32.3303279957629	2.62263783343626e-229	0.927397838516087	cg14228592	37	8	145639181	Island	SLC39A4;SLC39A4	Body;Body	0		0		8:145638188-145639664	Promoter_Associated	NA		6	6	chr8:145637799-145639643
cg03807391	cg03807391	0.928886982096011	0.0367949608602802	25.2449509492137	1.28679970359326e-140	0.927374512912011	cg03807391	37	6	31674897	S_Shelf	LY6G6F	Body	0		0				NA		NA	NA
cg00290607	cg00290607	0.93592568006287	0.0611799199260648	15.2979226058799	7.89362283830668e-53	0.927365495429213	cg00290607	37	11	67383545	Island			0		0		11:67382913-67383979	Promoter_Associated	3	chr11:67383360-67384735	NA	NA
cg01425746	cg01425746	0.929026875322247	0.0378599228797722	24.5385305794854	5.73384336994221e-133	0.927361410420505	cg01425746	37	11	45671369	Island	CHST1	Body	0		0				NA		6	4	chr11:45671040-45671904
cg19938535	cg19938535	0.930973245961479	0.0410714382483756	22.6671693436083	9.44770381520169e-114	0.927340063510479	cg19938535	37	6	25341389		LRRC16A	Body	0		0				3	chr6:25341200-25341695	NA	NA
cg06808011	cg06808011	0.92129865265591	0.0398722966319405	23.1062349169495	4.00777724633503e-118	0.927334081595761	cg06808011	37	16	3286070	S_Shore	ZNF200;ZNF200;ZNF200;ZNF200;ZNF200;ZNF200	TSS1500;TSS1500;TSS1500;TSS1500;TSS1500;TSS1500	0		1	chr16:3285972-3285972	16:3286032-3286154	Unclassified_Cell_type_specific	3	chr16:3285865-3286215	NA	NA
cg22999099	cg22999099	0.926244869499966	0.0506980797328092	18.2698215471176	1.43920579539487e-74	0.927311619092444	cg22999099	37	2	242509709		BOK	Body	0		0				NA		6	NA
cg14332815	cg14332815	0.927432705615415	0.0267161522873659	34.7143067474577	4.79295300642436e-264	0.927224989154679	cg14332815	37	11	18433564		LDHC;LDHC	TSS1500;TSS1500	0		0		11:18433553-18434459	Unclassified_Cell_type_specific	NA		NA	NA
cg22721998	cg22721998	0.932904778041608	0.039810013991597	23.433922385421	1.92831831890353e-121	0.927223279036283	cg22721998	37	13	110522149	Island			0		1	chr13:110521819-110521819	13:110522048-110522997	Unclassified_Cell_type_specific	3	chr13:110521925-110522555	NA	NA
cg26772116	cg26772116	0.921057837082423	0.0472011118801848	19.513477551555	8.43444483485442e-85	0.927189194677648	cg26772116	37	13	28016624		MTIF3;MTIF3;MTIF3;MTIF3	5'UTR;5'UTR;5'UTR;5'UTR	0		0				NA		NA	NA
cg18882314	cg18882314	0.957104309658876	0.037609083351672	25.4487539807674	7.28729500769153e-143	0.927184438948034	cg18882314	37	7	4085305		SDK1	Body	0		0				NA		NA	NA
cg25301532	cg25301532	0.925446408626458	0.03822362447713	24.2113724505684	1.6885775698043e-129	0.92716395296123	cg25301532	37	20	43378953	Island	KCNK15	Body	0		0		20:43378122-43379077	Unclassified_Cell_type_specific	3	chr20:43378545-43379655	NA	NA
cg06070970	cg06070970	0.930149957472558	0.0328537619956337	28.3118249166161	2.47180017256998e-176	0.927072793591928	cg06070970	37	8	144359074	Island	GLI4	3'UTR	0		0		8:144357669-144359518	Promoter_Associated	3	chr8:144357205-144360235	NA	NA
cg24884820	cg24884820	0.926794903649385	0.0359695639235613	25.7660867287385	2.12858995648917e-146	0.927043434184742	cg24884820	37	11	6519453		DNHD1;DNHD1	Body;Body	0		0				3	chr11:6519365-6519675	NA	NA
cg07857331	cg07857331	0.933731001594729	0.0644568277430665	14.486145755058	1.48230158963619e-47	0.926997353679109	cg07857331	37	5	71607567	S_Shelf	MRPS27	Body	0		0				NA		NA	NA
cg05868942	cg05868942	0.902394456654207	0.0377243921625692	23.9207156145932	1.86475130128725e-126	0.92689124108688	cg05868942	37	14	105118409	N_Shore			0		0				3	chr14:105118285-105118555	NA	NA
cg19453488	cg19453488	0.929195597221429	0.0385718570030643	24.0899886450272	3.18296114974133e-128	0.926869275647236	cg19453488	37	14	95330984	Island			0		0		14:95330842-95331175	Unclassified_Cell_type_specific	3	chr14:95330685-95331135	NA	NA
cg13786083	cg13786083	0.924354558113472	0.0380700921856772	24.2803341164809	3.16325792695959e-130	0.926812443995556	cg13786083	37	1	19110734	Island			0		0				3	chr1:19110485-19110835	NA	NA
cg16785502	cg16785502	0.931438863125716	0.0416187708281833	22.3802588253031	6.12877886758817e-111	0.926769315538987	cg16785502	37	4	7666180	Island	SORCS2	Body	0		0				NA		NA	NA
cg06654118	cg06654118	0.92668704828629	0.0393321594222747	23.560543379713	9.78847870892292e-123	0.926613835378654	cg06654118	37	4	1303317	N_Shore	MAEA;MAEA	Body;Body	0		0		4:1302801-1303714	Promoter_Associated_Cell_type_specific	3	chr4:1303105-1303435	NA	NA
cg26010028	cg26010028	0.915809549318676	0.0425236613619598	21.5364698143779	7.09091872582442e-103	0.926588890451657	cg26010028	37	1	178653297				0		0				3	chr1:178653040-178653530	NA	NA
cg18290190	cg18290190	0.92278806795717	0.0436536070280935	21.1388732977622	3.49317662192196e-99	0.926577060909888	cg18290190	37	17	171257	Island	RPH3AL	Body	0		0				NA		6	3	chr17:170522-171302
cg00964333	cg00964333	0.93463681574646	0.0362492943160853	25.7835865050681	1.35490179156138e-146	0.926573346135763	cg00964333	37	10	15038045				0		0				NA		NA	NA
cg21926612	cg21926612	0.926403334781361	0.0358583155856943	25.8351046235689	3.5775384772954e-147	0.92629878494113	cg21926612	37	6	163149169	S_Shore	PACRG;PACRG;PACRG;PACRG;PARK2;PARK2;PARK2	5'UTR;1stExon;5'UTR;5'UTR;TSS1500;TSS1500;TSS1500	0		0		6:163147455-163149334	Promoter_Associated	NA		6	6	chr6:163147613-163149558
cg19978674	cg19978674	0.926776353269818	0.0424654211921818	21.8242590618751	1.36532274319427e-105	0.926273669965546	cg19978674	37	4	57523826	S_Shore	HOPX;HOPX;HOPX;HOPX;HOPX	5'UTR;Body;Body;TSS1500;TSS1500	0		0		4:57523721-57523889	Unclassified_Cell_type_specific	3	chr4:57523245-57524375	NA	NA
cg14862171	cg14862171	0.928524688613719	0.0539287142115997	17.2176307591995	1.95842602238689e-66	0.926271085505855	cg14862171	37	20	62286033	S_Shore	STMN3	TSS1500	0		0		20:62285751-62286053	Unclassified_Cell_type_specific	NA		NA	NA
cg12881363	cg12881363	0.923687810194693	0.0511661183484779	18.052723951106	7.50941521320349e-73	0.926265894456232	cg12881363	37	22	50528298	Island	MOV10L1;MOV10L1;MOV10L1	TSS200;TSS200;TSS1500	0		0				3	chr22:50528145-50528435	NA	NA
cg25104727	cg25104727	0.928087355643313	0.0381562033203117	24.3233674968197	1.10965244910633e-130	0.926244328037873	cg25104727	37	1	177001793		ASTN1;ASTN1	Body;Body	0		0				3	chr1:177001625-177001830	NA	NA
cg01777861	cg01777861	0.952145031470567	0.0336180615501191	28.3224251359964	1.83016394608189e-176	0.926203152586592	cg01777861	37	4	56023843	Island			0		0				3	chr4:56023745-56024455	NA	NA
cg11193865	cg11193865	0.688474182309425	0.0836051893003094	8.23482594885861	1.79818876270435e-16	0.926195935478986	cg11193865	37	14	101193038	Island	DLK1	TSS1500	0		0				3	chr14:101192880-101193475	NA	NA
cg14003022	cg14003022	0.928831448860757	0.0440928440572055	21.0653558127414	1.65378937802048e-98	0.926194373170282	cg14003022	37	4	3043019	Island			0		0		4:3042808-3044208	Unclassified_Cell_type_specific	3	chr4:3042925-3043995	NA	NA
cg22048216	cg22048216	0.928282693899733	0.0357150654311117	25.9913479842347	6.20319160974138e-149	0.926181425629129	cg22048216	37	18	77377119	Island			0		0		18:77376858-77377238	Unclassified_Cell_type_specific	3	chr18:77376960-77377215	NA	NA
cg01271735	cg01271735	0.924378672943676	0.0429201141340727	21.5371904663656	6.98148073935566e-103	0.926181164205601	cg01271735	37	9	68412757	N_Shore			0		0				3	chr9:68412745-68413030	NA	NA
cg27244972	cg27244972	0.924012876879092	0.0327099628096452	28.2486679136984	1.47799275138944e-175	0.926160861938437	cg27244972	37	21	47716529	N_Shore	C21orf57	Body	0		0		21:47716381-47716540	Unclassified_Cell_type_specific	3	chr21:47716165-47716575	NA	NA
cg00169964	cg00169964	0.925121761984093	0.0441485144675123	20.9547653673571	1.69763521301324e-97	0.926101443059014	cg00169964	37	10	85974172		PCDH21	Body	0		0		10:85974044-85974893	Unclassified	NA		6	6	chr10:85973638-85975535
cg14644378	cg14644378	0.924133050067546	0.0453089210517191	20.3962713879827	1.80462408019835e-92	0.926095823425884	cg14644378	37	9	34988588	N_Shore	DNAJB5;DNAJB5	TSS1500;TSS1500	0		0				3	chr9:34988440-34988875	NA	NA
cg09057517	cg09057517	0.918531528412053	0.0381851730552461	24.0546645443541	7.46038950146512e-128	0.926080050047319	cg09057517	37	6	27570490				0		0				3	chr6:27570260-27570595	NA	NA		RDMR
cg03318940	cg03318940	0.929413761353121	0.0210853304419194	44.078690818398	0	0.926065853977226	cg03318940	37	3	182817448	Island	MCCC1	TSS200	0		0		3:182816290-182818175	Promoter_Associated	3	chr3:182817245-182817555	NA	NA
cg00588198	cg00588198	0.930340452561933	0.0381793365798018	24.3676432307133	3.76935642574539e-131	0.926046403672109	cg00588198	37	6	29648452				0		0		6:29648152-29649066	Unclassified_Cell_type_specific	3	chr6:29647685-29648735	NA	NA
cg14789911	cg14789911	0.913109194841067	0.0425915896672319	21.4387206952168	5.81914263076978e-102	0.926031453113425	cg14789911	37	21	47582049	Island	C21orf56;C21orf56	Body;Body	0		0		21:47582025-47582360	Unclassified_Cell_type_specific	3	chr21:47581445-47582515	NA	NA
cg13315147	cg13315147	0.929557239423899	0.0364383809058363	25.5103881214166	1.51181268911391e-143	0.926019182974518	cg13315147	37	10	135341528	Island	CYP2E1	Body	0		0				3	chr10:135341200-135341555	NA	NA
cg26921987	cg26921987	0.928121706996598	0.0607360622144504	15.2812295225781	1.01997989860488e-52	0.925983792827708	cg26921987	37	11	119548369		PVRL1;PVRL1;PVRL1	Body;Body;Body	0		0				NA		6	NA
cg24155961	cg24155961	0.920947557706988	0.0422239204641981	21.8110385672942	1.82291047345201e-105	0.925976192333466	cg24155961	37	2	10615752				0		0				3	chr2:10615565-10615815	NA	NA
cg17167920	cg17167920	0.93002710684389	0.0668663339609116	13.9087497661762	5.605064371013e-44	0.92594681709134	cg17167920	37	1	154127537		NUP210L;NUP210L;NUP210L;NUP210L	1stExon;1stExon;5'UTR;5'UTR	0		0				3	chr1:154127420-154127770	NA	NA
cg06737308	cg06737308	0.927766876124399	0.0404604952007347	22.9301908323542	2.32310878862378e-116	0.92582489845624	cg06737308	37	4	185021514	S_Shelf	ENPP6	Body	0		0		4:185021149-185021898	Unclassified	3	chr4:185021500-185021735	NA	NA
cg24102817	cg24102817	0.888848363708202	0.0432826023958923	20.5359270123868	1.02833393614446e-93	0.925810399732572	cg24102817	37	6	32427898				0		1	chr6:32427743-32427743			3	chr6:32427620-32428070	NA	NA
cg12580893	cg12580893	0.945551856620393	0.0358359097052406	26.3855965816912	2.00496151202444e-153	0.925737196385009	cg12580893	37	13	112985499	Island			0		0				3	chr13:112985105-112985695	NA	NA
cg04391048	cg04391048	0.931575838928071	0.0418262916579432	22.2724942136044	6.82922601753165e-110	0.925722150012482	cg04391048	37	2	18766022	Island	NT5C1B;NT5C1B	Body;Body	0		0				NA		NA	NA
cg09508938	cg09508938	0.92525583982408	0.049757981435182	18.5951241014344	3.51897525438637e-77	0.925693453080929	cg09508938	37	6	13770042	Island			0		0				3	chr6:13769980-13770215	NA	NA
cg15116481	cg15116481	0.928637187264771	0.0405309454762031	22.9118066789239	3.54340625359636e-116	0.92564227583888	cg15116481	37	19	51330265	Island	KLK15;KLK15;KLK15	Body;Body;Body	0		0				3	chr19:51330180-51330355	NA	NA
cg24112000	cg24112000	0.950038528456339	0.036567702052698	25.98026332328	8.27743462517743e-149	0.925633730071881	cg24112000	37	20	60950667	S_Shore			0		0				3	chr20:60950440-60950850	NA	NA
cg02848875	cg02848875	0.933120296519242	0.0328898459445373	28.3710753188926	4.60067969882035e-177	0.925632881544389	cg02848875	37	15	64387786	N_Shore	SNX1;SNX1;SNX1	TSS1500;TSS1500;TSS1500	0		0		15:64387552-64388971	Promoter_Associated	NA		NA	6	chr15:64387618-64390025
cg02601489	cg02601489	0.921677203198326	0.039420060774299	23.3809178650288	6.68324471304925e-121	0.925590598490051	cg02601489	37	8	11203954	N_Shore	TDH	Body	0		0		8:11203866-11204010	Unclassified_Cell_type_specific	3	chr8:11203565-11206555	NA	NA
cg17906168	cg17906168	0.918535773592151	0.036348116102249	25.270519413118	6.73914279677565e-141	0.925581205153795	cg17906168	37	13	107144353	N_Shore	EFNB2	3'UTR	0		0				NA		NA	NA
cg12717203	cg12717203	0.930600132979617	0.0453181035922642	20.5348427937852	1.05154167716367e-93	0.92557020508953	cg12717203	37	4	124342	Island	ZNF718	Body	0		0		4:124043-125022	Unclassified	3	chr4:124185-124435	NA	NA
cg08448893	cg08448893	0.922582278189092	0.0638988853125486	14.4381591897334	2.97686912334903e-47	0.92554173231931	cg08448893	37	5	2710614				0		0				3	chr5:2710005-2710755	NA	NA
cg17529386	cg17529386	0.924533103890057	0.030003144909662	30.8145398315337	1.67353547054993e-208	0.925532960269118	cg17529386	37	6	170452270	Island			0		0				3	chr6:170452005-170452295	NA	NA
cg27158636	cg27158636	0.93401314559196	0.044198572258152	21.1322017402879	4.02342182424358e-99	0.925488910389387	cg27158636	37	16	53407423	Island			1	high-CpG:51964888-51964959	0		16:53406843-53407820	Unclassified_Cell_type_specific	3	chr16:53406905-53407755	NA	NA
cg09744766	cg09744766	0.925708655380855	0.0373139577888194	24.8086429378507	7.23252892582782e-136	0.925483251221257	cg09744766	37	16	53407421	Island			1	high-CpG:51964888-51964959	0		16:53406843-53407820	Unclassified_Cell_type_specific	3	chr16:53406905-53407755	NA	NA
cg18815398	cg18815398	0.928068869876158	0.0454840723962699	20.404260678124	1.53262031242732e-92	0.925475340407762	cg18815398	37	20	61506981	N_Shore			0		0		20:61506799-61507441	Unclassified_Cell_type_specific	3	chr20:61506825-61507675	NA	NA
cg25391562	cg25391562	0.927015631075428	0.0470504261027179	19.7025979967029	2.04834586127395e-86	0.925433256189175	cg25391562	37	5	89806996		POLR3G	Body	0		0				NA		NA	NA
cg14598846	cg14598846	0.91625338229948	0.0425541146006391	21.5314873990051	7.89584384892665e-103	0.925431186938709	cg14598846	37	8	145008909	Island	PLEC1;PLEC1;PLEC1;PLEC1;PLEC1;PLEC1;PLEC1;PLEC1	Body;Body;Body;Body;Body;Body;Body;Body	0		0				3	chr8:145008620-145008930	NA	NA
cg05304361	cg05304361	0.925307901351986	0.0372000829965894	24.8738128201709	1.42914138849652e-136	0.925399865824558	cg05304361	37	19	55599320	S_Shore			0		0		19:55598974-55600871	Unclassified	3	chr19:55598680-55599595	NA	NA		CDMR
cg12517191	cg12517191	0.921464222664154	0.0709361594738184	12.9900494966076	1.39336918203061e-38	0.925395158088678	cg12517191	37	13	114290672	N_Shore	TFDP1;TFDP1	Body;Body	0		0				NA		6	NA
cg01788113	cg01788113	0.925083618561184	0.0486410944674104	19.0185609244667	1.19724735273233e-80	0.925380995270195	cg01788113	37	3	46759472	Island	PRSS50	TSS200	0		0		3:46759212-46759833	Unclassified_Cell_type_specific	3	chr3:46759285-46759615	NA	NA
cg09739413	cg09739413	0.922384709550216	0.042487735878485	21.7094342750632	1.67101707481506e-104	0.925347127182428	cg09739413	37	6	32729498	Island	HLA-DQB2	Body	0		0				3	chr6:32729445-32729795	NA	NA
cg12742645	cg12742645	0.92693434179564	0.0449169799204425	20.6366132237171	1.28775883315754e-94	0.925244359410598	cg12742645	37	17	171006	Island	RPH3AL	Body	0		0				3	chr17:170920-171135	NA	NA
cg23299919	cg23299919	0.946884319264738	0.0402919989098099	23.500554573732	4.02582867614432e-122	0.925186737603818	cg23299919	37	7	157406096	Island	PTPRN2;PTPRN2;PTPRN2	Body;Body;Body	0		1	chr7:157405982-157405982	7:157405285-157407197	Unclassified_Cell_type_specific	3	chr7:157405500-157406250	NA	NA		DMR
cg24938210	cg24938210	0.922745864838209	0.0448723653933252	20.5637892442253	5.79277034075095e-94	0.92513521173259	cg24938210	37	10	73498640		C10orf105;CDH23	TSS1500;Body	0		0				NA		6	NA
cg21903646	cg21903646	0.928701564202431	0.0441428543287862	21.0385481030576	2.91156747835378e-98	0.925081378023956	cg21903646	37	6	28447115				0		0				3	chr6:28446980-28447375	NA	NA
cg12078154	cg12078154	0.918988984844577	0.0506298114985376	18.1511437164075	1.25754979028987e-73	0.92507704608828	cg12078154	37	17	78851262	S_Shore	RPTOR;RPTOR	Body;Body	0		0		17:78850740-78851628	Promoter_Associated_Cell_type_specific	3	chr17:78850860-78851515	NA	NA
cg01124843	cg01124843	0.912337576833319	0.0636033954306694	14.3441646574955	1.15887230919491e-46	0.925069438290493	cg01124843	37	16	2653626	Island	LOC652276	Body	0		0		16:2652752-2654116	Promoter_Associated	3	chr16:2653525-2654335	NA	NA
cg21242009	cg21242009	0.917767727184315	0.0421819386981336	21.7573624046095	5.88366809903091e-105	0.925061641573837	cg21242009	37	6	6894182				0		0				3	chr6:6894000-6894230	NA	NA
cg08871495	cg08871495	0.926207410104355	0.0376752234841509	24.5839924610929	1.87374671031572e-133	0.924984179897153	cg08871495	37	5	177413021	S_Shore			0		0				3	chr5:177412985-177413355	NA	NA
cg21920469	cg21920469	0.925231458335756	0.0348335673256333	26.5614902340162	1.89201326814854e-155	0.924953876996157	cg21920469	37	14	103375193	S_Shore			0		0				3	chr14:103375165-103375555	NA	NA
cg05856321	cg05856321	0.924539767268682	0.0342564937527227	26.9887447893058	2.00343408331304e-160	0.924887658059559	cg05856321	37	17	1133546	Island			0		0				3	chr17:1133440-1133835	NA	NA
cg25952247	cg25952247	0.925568772349274	0.0408631054718659	22.6504755735348	1.38013553925402e-113	0.924864633979174	cg25952247	37	9	139092873	Island	LHX3;LHX3	Body;Body	0		0				3	chr9:139090965-139093875	NA	NA
cg22443212	cg22443212	0.928066452328448	0.0357092936000455	25.9894934557671	6.50997134853926e-149	0.92475120960093	cg22443212	37	17	78253912		RNF213;RNF213	Body;Body	0		0				3	chr17:78253840-78254030	NA	NA
cg18783429	cg18783429	0.924634941316252	0.0400424938271663	23.0913425449277	5.6568933921544e-118	0.924744943998323	cg18783429	37	5	92414398				0		0				3	chr5:92414025-92414675	NA	NA		DMR
cg10556349	cg10556349	0.918960458423247	0.0470757072893969	19.5209060327858	7.29334409563087e-85	0.92470511557692	cg10556349	37	10	835070				0		0		10:834836-835985	Unclassified	3	chr10:834985-835375	NA	NA
cg07875385	cg07875385	0.931302266828239	0.0711920921739719	13.0815409182303	4.19841936821441e-39	0.924704794472582	cg07875385	37	2	190044601		COL5A2;COL5A2	1stExon;5'UTR	0		0				3	chr2:190044365-190044675	NA	NA
cg00600477	cg00600477	0.923674677818169	0.0409594266969144	22.5509669520778	1.31383332258261e-112	0.924668548443073	cg00600477	37	8	144715010	N_Shelf			0		0		8:144714668-144715021	Unclassified_Cell_type_specific	3	chr8:144714700-144715090	NA	NA
cg08461752	cg08461752	0.926401022473406	0.0303267354595769	30.547337470867	6.13428243142036e-205	0.924655436934997	cg08461752	37	10	43522343				0		0				3	chr10:43521305-43522475	NA	NA
cg09978105	cg09978105	0.924890812265878	0.0506225219195098	18.2703424720021	1.4255329531099e-74	0.924640384815768	cg09978105	37	14	103227646				0		0				NA		6	NA
cg16283179	cg16283179	0.907502694853926	0.058758981268964	15.4444933396635	8.21707774915226e-54	0.924611204426802	cg16283179	37	19	3624140	Island	C19orf29;C19orf29	Body;Body	0		0				NA		6	NA
cg19544767	cg19544767	0.916951760638939	0.0543589291229729	16.868466237894	7.67637927769053e-64	0.924600341795455	cg19544767	37	13	50414468				0		0				3	chr13:50414460-50415050	NA	NA
cg12744031	cg12744031	0.924631719342185	0.0375134198157318	24.6480252635998	3.86398997342014e-134	0.924577666097581	cg12744031	37	7	158751184	Island			0		0		7:158750590-158751377	Unclassified_Cell_type_specific	3	chr7:158750585-158751335	NA	NA
cg23534142	cg23534142	0.922186185063911	0.036352555338103	25.3678503886994	5.71071707376787e-142	0.92452596552825	cg23534142	37	1	212739113		ATF3	5'UTR	0		0				NA		NA	NA
cg27393726	cg27393726	0.931081782916026	0.0425164798150359	21.899314970727	2.63715492569002e-106	0.92448861451078	cg27393726	37	10	16561605	Island	C1QL3	Body	0		0		10:16560896-16561988	Unclassified	3	chr10:16560765-16562215	NA	NA		RDMR
cg11382589	cg11382589	0.926033336499587	0.037091738657356	24.9660266684732	1.43047798225691e-137	0.924479560739026	cg11382589	37	17	22052191	Island			0		0				NA		NA	NA
cg11685316	cg11685316	0.923062923420943	0.0604269355846225	15.2756864879947	1.1105236909943e-52	0.924463941664623	cg11685316	37	17	8702564	Island	MFSD6L;MFSD6L	5'UTR;1stExon	0		0				3	chr17:8702405-8703075	NA	NA
cg05386249	cg05386249	0.919916510658981	0.0307619289336675	29.9043831953001	1.72581524533918e-196	0.924463543208809	cg05386249	37	13	111574089				0		0				NA		NA	6	chr13:111572156-111574267
cg22821677	cg22821677	0.928109910937118	0.0393463137870173	23.5882302967694	5.09028437754675e-123	0.924425847133925	cg22821677	37	15	21941178		LOC646214	TSS1500	0		0				3	chr15:21941005-21941295	NA	NA
cg10225865	cg10225865	0.911152200045872	0.0577388890381252	15.7805634161793	4.233918250658e-56	0.924391695082849	cg10225865	37	8	54605566				0		0				3	chr8:54605165-54605950	NA	NA
cg19678392	cg19678392	0.924699737230882	0.0519425297606773	17.8023623703233	6.77497233665909e-71	0.924373739795429	cg19678392	37	7	94953810	Island	PON1;PON1	1stExon;5'UTR	0		0		7:94953742-94954273	Unclassified_Cell_type_specific	3	chr7:94953645-94954050	NA	NA
cg26429520	cg26429520	0.924202234910271	0.0398126220734424	23.2137997142061	3.30353148473926e-119	0.924317238225126	cg26429520	37	11	1283875				0		0		11:1283393-1284671	Promoter_Associated	3	chr11:1283805-1284415	NA	NA
cg07075347	cg07075347	0.914973023575941	0.057568552439473	15.8936256828402	7.01500809565024e-57	0.924301634895604	cg07075347	37	7	44104860	Island	PGAM2	1stExon	0		0		7:44104823-44105033	Unclassified_Cell_type_specific	3	chr7:44104405-44105835	NA	NA
cg05626790	cg05626790	0.929666106916335	0.0458542861269561	20.2743556914698	2.16609879948932e-91	0.924300603757893	cg05626790	37	12	133187174	S_Shore			0		0		12:133186682-133187251	Unclassified_Cell_type_specific	3	chr12:133186965-133187350	NA	NA
cg16885113	cg16885113	0.927779158363662	0.0403687214783481	22.9826242790791	6.95549744518912e-117	0.924278167798385	cg16885113	37	6	29648507				0		0		6:29648152-29649066	Unclassified_Cell_type_specific	3	chr6:29647685-29648735	NA	NA
cg09645574	cg09645574	0.93897233581002	0.0696285913381675	13.4854420829754	1.90520084097776e-41	0.924273011741208	cg09645574	37	6	42879382	Island			0		0				3	chr6:42878885-42879775	NA	NA
cg00872984	cg00872984	0.924217078835011	0.033748913511343	27.3850913311441	4.12806020407185e-165	0.924216786089625	cg00872984	37	6	32063991	Island	TNXB	Body	0		0		6:32063883-32064441	Unclassified_Cell_type_specific	3	chr6:32063585-32064335	NA	NA
cg06917450	cg06917450	0.92089595647145	0.0434687096805643	21.1852609207584	1.30600283510155e-99	0.924190165164358	cg06917450	37	1	38156652	N_Shore	C1orf109	TSS1500	0		0				3	chr1:38156525-38156955	NA	NA
cg17247873	cg17247873	0.926313021095019	0.0352090063589111	26.3089793461489	1.51375875156768e-152	0.924186014495247	cg17247873	37	10	134332277				0		0				3	chr10:134332120-134332395	NA	NA
cg11336382	cg11336382	0.929107262665387	0.0512343779078902	18.1344499651337	1.70395356626386e-73	0.924172488306535	cg11336382	37	1	228658646	N_Shore			0		0				NA		NA	NA
cg17403731	cg17403731	0.927919387987719	0.0300273999730427	30.9024220818574	1.10823517524458e-209	0.924140176434073	cg17403731	37	19	613505	Island	HCN2	Body	0		0				NA		6	NA
cg25432232	cg25432232	0.922013876983411	0.0504959985222296	18.2591473377344	1.7500272051081e-74	0.924118455389626	cg25432232	37	19	57742423	Island	AURKC;AURKC;AURKC;AURKC;AURKC	5'UTR;TSS200;1stExon;5'UTR;1stExon	0		0				3	chr19:57742000-57742475	NA	NA
cg02841571	cg02841571	0.921181945108253	0.0478241500005052	19.2618571390923	1.12278462135286e-82	0.924097780495961	cg02841571	37	6	169977833	Island	WDR27	Body	0		0				3	chr6:169977545-169977935	NA	NA
cg02036364	cg02036364	0.925127449845655	0.0367228102711337	25.1921746460908	4.88020402506e-140	0.924076479577429	cg02036364	37	16	58521443	N_Shore	NDRG4;NDRG4;NDRG4	5'UTR;5'UTR;Body	0		0		16:58521053-58522286	Unclassified	NA		6	6	chr16:58521328-58522885
cg25277809	cg25277809	0.904819533622435	0.0461590698725139	19.6022046397695	1.48067840290924e-85	0.924062430517013	cg25277809	37	2	128453484	S_Shore			0		0		2:128453127-128453670	Unclassified_Cell_type_specific	3	chr2:128453065-128453570	NA	NA
cg08325191	cg08325191	0.939417270083048	0.0391683272088897	23.9841049395093	4.0745012408655e-127	0.924055737021149	cg08325191	37	10	134756610	Island	C10orf93	TSS1500	0		0				3	chr10:134756245-134756975	NA	NA
cg17301053	cg17301053	0.923066689763135	0.0433665105741957	21.2852424034408	1.55540617239938e-100	0.923960424796217	cg17301053	37	6	166891617		RPS6KA2;RPS6KA2	Body;Body	0		0				3	chr6:166891280-166891935	NA	NA
cg01126532	cg01126532	0.921951026353123	0.0513935525168746	17.9390406228565	5.84556396583541e-72	0.923908347154464	cg01126532	37	14	89444701				0		0				NA		NA	6	chr14:89443892-89445911	RDMR
cg05991492	cg05991492	0.911919796242962	0.0538891739984347	16.9221334932588	3.09030264002314e-64	0.92389954453305	cg05991492	37	16	3988700	N_Shore			0		0		16:3988536-3989629	Unclassified	NA		6	6	chr16:3988432-3989734
cg04031134	cg04031134	0.92685955537845	0.0260169047543762	35.6252814902028	5.68983901617638e-278	0.923862211509591	cg04031134	37	7	98630788	N_Shelf	SMURF1;SMURF1	Body;Body	0		0				3	chr7:98630605-98630915	NA	NA
cg17524265	cg17524265	0.929344465396424	0.0629533599551055	14.762428344717	2.55898424571625e-49	0.923808904838497	cg17524265	37	8	144659883	Island	NAPRT1	Body	0		0		8:144659590-144660948	Promoter_Associated	3	chr8:144659785-144661015	NA	NA
cg04752871	cg04752871	0.923260136471647	0.0441402679855631	20.916505010201	3.78884183944156e-97	0.923765125185025	cg04752871	37	2	121412432	S_Shore			0		0				NA		6	NA
cg16744531	cg16744531	0.922338486582447	0.0368296049192797	25.0433988798945	2.06027470054707e-138	0.923702381647695	cg16744531	37	19	17905626	Island	B3GNT3	TSS1500	0		0				3	chr19:17905445-17905995	NA	NA
cg04470905	cg04470905	0.916880425528857	0.0207422262685226	44.2035687808627	0	0.923694410056022	cg04470905	37	7	3340866	Island	SDK1	TSS1500	1	high-CpG:3307323-3307488	0				3	chr7:3340525-3340875	NA	NA		DMR
cg14822721	cg14822721	0.912769053800218	0.0370734333256496	24.6205698237479	7.60766790683058e-134	0.923681615775226	cg14822721	37	8	40478698		ZMAT4;ZMAT4	Body;Body	0		0				NA		NA	NA
cg06500337	cg06500337	0.918361610994003	0.0709388212394805	12.9458256416995	2.48081645710142e-38	0.923662281422061	cg06500337	37	6	161100242	Island			0		0				3	chr6:161100025-161100715	NA	NA
cg24585418	cg24585418	0.903411428155346	0.0554607054117599	16.2892163279947	1.17728109871674e-59	0.923621364243587	cg24585418	37	5	179059426	Island			0		0				3	chr5:179059345-179059755	NA	NA
cg18522231	cg18522231	0.913314207139439	0.0336808122693822	27.11675121831	6.24879327421338e-162	0.923617475428463	cg18522231	37	3	196705629				0		0		3:196704861-196706453	Unclassified	3	chr3:196705580-196705815	NA	NA
cg21717724	cg21717724	0.922539642097636	0.0352960499102213	26.1371922479768	1.37815482267508e-150	0.923613798859955	cg21717724	37	9	123604514	N_Shore	PSMD5;LOC253039	Body;TSS1500	0		0				NA		6	6	chr9:123603815-123608220
cg25721040	cg25721040	0.927227300682683	0.0469216683699009	19.7611750156241	6.42906413908403e-87	0.923590981956934	cg25721040	37	1	245525294		KIF26B	Body	0		0				3	chr1:245525045-245525335	NA	NA
cg04985582	cg04985582	0.923786665879178	0.036044671544832	25.6289383780396	7.2613599832494e-145	0.923564868918488	cg04985582	37	21	15645988		ABCC13;ABCC13	TSS200;TSS200	0		0				NA		4	6	chr21:15645958-15647097
cg22505075	cg22505075	0.910141460589444	0.0422024944096857	21.5660584361232	3.74258151563445e-103	0.923555176367972	cg22505075	37	8	27737223	Island	SCARA5	Body	0		0				3	chr8:27737180-27737435	NA	NA
cg00148727	cg00148727	0.922446030203559	0.0433919238081001	21.2584727582731	2.75228024204222e-100	0.923404016780301	cg00148727	37	12	34756440				0		0				NA		NA	NA
cg12975603	cg12975603	0.926232319299444	0.049896552854013	18.5630522815756	6.3965025761983e-77	0.923400349557985	cg12975603	37	8	1202762				0		0				3	chr8:1202645-1203175	NA	NA
cg01015507	cg01015507	0.910019756572009	0.0594699706664859	15.3021726154112	7.39463247792261e-53	0.923376313181694	cg01015507	37	4	7757947		LOC84740	Body	0		0				3	chr4:7757900-7758230	NA	NA
cg23616741	cg23616741	0.924363804546195	0.0412051041252795	22.4332354976163	1.86564274524541e-111	0.92334918054706	cg23616741	37	7	44105434	S_Shore	PGAM2	TSS1500	0		0				3	chr7:44104405-44105835	NA	NA
cg00277334	cg00277334	0.932217642238781	0.0459988617013153	20.2661024155762	2.56159153424785e-91	0.923348674546374	cg00277334	37	10	82204260				0		0		10:82204242-82204806	Unclassified	NA		6	6	chr10:82202204-82205335
cg25755851	cg25755851	0.924707781024767	0.0377524207116955	24.4939996851195	1.71145272851444e-132	0.923341119671751	cg25755851	37	1	9335794				0		1	chr1:9335683-9335683	1:9335621-9336056	Unclassified	3	chr1:9335325-9335915	NA	NA
cg00006626	cg00006626	0.925297203596975	0.0453049689266639	20.4237465672865	1.02864651259572e-92	0.923323340899081	cg00006626	37	1	154127462		NUP210L;NUP210L	1stExon;1stExon	0		0				3	chr1:154127420-154127770	NA	NA
cg00319223	cg00319223	0.920931728597129	0.0290778888178583	31.6712033107278	3.87275912250627e-220	0.923316369164799	cg00319223	37	8	2012508		MYOM2	Body	0		0				NA		6	NA
cg18345369	cg18345369	0.924911256586813	0.0413653072734593	22.3595886879886	9.74062494184928e-111	0.923310797352245	cg18345369	37	16	2907859	S_Shore	PRSS22	Body	0		0		16:2907482-2908940	Unclassified_Cell_type_specific	NA		6	6	chr16:2907553-2909185
cg04850211	cg04850211	0.923729310068709	0.0395583305880756	23.3510690753759	1.34411787774877e-120	0.923307950548388	cg04850211	37	1	228464232	Island	OBSCN;OBSCN	Body;Body	0		0				3	chr1:228464120-228464395	NA	NA
cg18155407	cg18155407	0.926374803638544	0.0283223333110162	32.7082798392963	1.19097771717657e-234	0.923299788180881	cg18155407	37	19	33210662	Island	TDRD12	TSS200	0		0		19:33210656-33210921	Unclassified_Cell_type_specific	3	chr19:33210445-33211615	NA	NA
cg10742917	cg10742917	0.919901098518275	0.041131185728948	22.3650517779956	8.61835799179657e-111	0.923284407308542	cg10742917	37	7	56242801	Island			0		0				3	chr7:56242465-56243075	NA	NA
cg20301993	cg20301993	0.922085859685699	0.0422352789737891	21.8321242830653	1.14952459327359e-105	0.92323887333224	cg20301993	37	14	23292518	S_Shore			0		0		14:23291749-23293354	Unclassified	3	chr14:23292360-23292895	NA	NA
cg23719516	cg23719516	0.923392442835981	0.0434067343158446	21.2730226631889	2.01845817125471e-100	0.923231538678943	cg23719516	37	2	102870456	S_Shelf			0		0		2:102870275-102870502	Unclassified_Cell_type_specific	3	chr2:102870280-102870675	NA	NA
cg14789818	cg14789818	0.926177756365173	0.0341855272717108	27.0926860072626	1.20077779539491e-161	0.923221916367421	cg14789818	37	1	227748712	Island			0		0		1:227748157-227749276	Unclassified_Cell_type_specific	3	chr1:227748305-227748775	NA	NA
cg22216157	cg22216157	0.919734286342908	0.0584716318086423	15.7295813011151	9.48361084092163e-56	0.923214242742383	cg22216157	37	7	157643037		PTPRN2;PTPRN2;PTPRN2	Body;Body;Body	0		0				NA		NA	NA
cg21601498	cg21601498	0.923574815832075	0.0242774907307885	38.0424330534625	0	0.923171031889273	cg21601498	37	1	16678847	Island	FBXO42;FBXO42	5'UTR;1stExon	0		0		1:16678379-16679731	Promoter_Associated	3	chr1:16678385-16678855	NA	NA
cg15526954	cg15526954	0.930930416102155	0.0379833775393104	24.5088898463203	1.18756664638681e-132	0.923162800704219	cg15526954	37	18	77139085	Island			0		0		18:77138821-77139631	Unclassified	3	chr18:77139040-77139295	NA	NA
cg05726600	cg05726600	0.921487367647559	0.0422670427558009	21.8015576100623	2.24254624216671e-105	0.923158639053289	cg05726600	37	7	150498594	S_Shore	TMEM176B;TMEM176B;TMEM176B;TMEM176B;TMEM176A	TSS200;TSS1500;TSS1500;TSS1500;5'UTR	0		0		7:150497044-150498923	Unclassified_Cell_type_specific	3	chr7:150496925-150499095	NA	NA
cg11042561	cg11042561	0.920665540929234	0.0308578773596465	29.835673082725	1.346868979192e-195	0.923139440052204	cg11042561	37	9	99449451	Island			0		0		9:99448595-99449755	Unclassified	3	chr9:99448940-99449675	NA	NA
cg04450003	cg04450003	0.923695207999172	0.0264776172553981	34.8858886768164	1.21692427822926e-266	0.923130883034186	cg04450003	37	12	50355995	Island	AQP5	1stExon	0		0		12:50354561-50356129	Unclassified_Cell_type_specific	3	chr12:50355005-50356975	NA	NA
cg06394109	cg06394109	0.919932974638407	0.0368934143332539	24.9348831292426	3.11521555792935e-137	0.923084207097758	cg06394109	37	16	1152511	Island			0		0				NA		6	NA
cg20011248	cg20011248	0.925116328550841	0.0368663256839798	25.0938033934	5.81156243798808e-139	0.923045634145879	cg20011248	37	1	227747268	Island			0		0				3	chr1:227747245-227747675	NA	NA
cg22974952	cg22974952	0.915608070746728	0.0426173119954004	21.4844162589501	2.17784189738009e-102	0.923033538193148	cg22974952	37	8	7212700	Island	FAM66B	Body	0		0		8:7212478-7213298	Promoter_Associated	3	chr8:7212505-7213050	NA	NA
cg05860956	cg05860956	0.923098111528566	0.0441708232471189	20.898367829012	5.54072814520074e-97	0.92302002075778	cg05860956	37	12	312595	Island	SLC6A12;SLC6A12;SLC6A12	Body;Body;Body	0		0				3	chr12:312545-312895	NA	NA
cg06679265	cg06679265	0.892601623600413	0.0557519409331839	16.0102340592977	1.08401264064618e-57	0.922924744059192	cg06679265	37	12	57040204	S_Shore	SNORD59A;ATP5B	TSS1500;TSS1500	0		0		12:57039478-57040393	Promoter_Associated	3	chr12:57040165-57040315	NA	NA
cg24094706	cg24094706	0.682431338280402	0.070268292795026	9.7117961905104	2.68562061684871e-22	0.922880543207603	cg24094706	37	22	48972536	Island	FAM19A5;FAM19A5	Body;Body	0		0		22:48972454-48972672	Unclassified_Cell_type_specific	3	chr22:48970825-48972835	NA	NA		DMR
cg15436354	cg15436354	0.91418437586424	0.050891467801906	17.9634114587279	3.76914195544635e-72	0.922850613375324	cg15436354	37	19	8117875	S_Shelf	CCL25	TSS200	0		0				3	chr19:8117665-8118415	NA	NA
cg21665744	cg21665744	0.929889192637074	0.0479732457845196	19.3834954760793	1.06370372611297e-83	0.922824060132952	cg21665744	37	7	39171113		POU6F2;POU6F2	Body;Body	0		0				NA		NA	NA
cg10218876	cg10218876	0.917544905361984	0.0480013416279483	19.114984586759	1.89476034605885e-81	0.922810033981183	cg10218876	37	19	55660625		TNNT1;TNNT1;TNNT1	TSS200;TSS200;TSS200	1	low-CpG:60352385-60352533	0				3	chr19:55660365-55660895	NA	NA
cg14856563	cg14856563	0.895000923684164	0.0543801168636458	16.4582383286949	7.32000071127238e-61	0.922794343205017	cg14856563	37	1	19111089	S_Shore			0		0				3	chr1:19110945-19111255	NA	NA
cg25251562	cg25251562	0.927506342649207	0.039409374649761	23.5351702708338	1.78100347408502e-122	0.922717605960227	cg25251562	37	2	3704773		ALLC	TSS1500	0		0				3	chr2:3704620-3704935	NA	NA
cg11256152	cg11256152	0.924242295850458	0.0385764728822929	23.9587040181348	7.49847812058221e-127	0.922710947550001	cg11256152	37	8	141359786	S_Shore	TRAPPC9;TRAPPC9	Body;Body	0		0				3	chr8:141359565-141360155	NA	NA
cg26693817	cg26693817	0.920585783116336	0.0459167889493652	20.0490017743077	2.05935736791297e-89	0.92264387683222	cg26693817	37	4	640348		PDE6B;PDE6B	Body;Body	0		0		4:640289-640633	Unclassified_Cell_type_specific	NA		NA	6	chr4:640149-640692
cg12667521	cg12667521	0.923258703184669	0.0414109624246348	22.2950312943086	4.12882577966909e-110	0.922638703622136	cg12667521	37	19	29218732	Island			0		0				3	chr19:29218265-29218755	NA	NA
cg05547895	cg05547895	0.920886930258566	0.0360785577351704	25.5244939949709	1.05423193893405e-143	0.92261726579422	cg05547895	37	3	196705855				0		0		3:196704861-196706453	Unclassified	3	chr3:196705845-196706075	NA	NA
cg08048268	cg08048268	0.929477133032295	0.0422083725162728	22.0211554632662	1.80599990519517e-107	0.922603004590487	cg08048268	37	3	133502702	Island			0		0				3	chr3:133502565-133503275	NA	NA
cg01289352	cg01289352	0.929667073576033	0.0315012746343355	29.5120462383679	2.0169398042385e-191	0.922602958832536	cg01289352	37	7	39074034		POU6F2;POU6F2	Body;Body	0		0				NA		NA	NA
cg27535677	cg27535677	0.922128411941204	0.0399059269484133	23.1075552544675	3.88712945576514e-118	0.9225923834088	cg27535677	37	6	28601365	N_Shore			0		0				3	chr6:28601285-28601675	NA	NA
cg21523688	cg21523688	0.924139341611375	0.0444192014015744	20.8049517427529	3.90352872875819e-96	0.922507112235976	cg21523688	37	15	45319037	S_Shelf	SORD	Body	0		0				3	chr15:45318885-45319315	NA	NA
cg03396347	cg03396347	0.922579799853657	0.0330987512014133	27.8735531210695	5.5835034448701e-171	0.922472490825506	cg03396347	37	1	1875803	Island			0		0		1:1875098-1876054	Unclassified	3	chr1:1875245-1875935	NA	NA
cg07926092	cg07926092	0.932178821242725	0.0427531511922058	21.8037453438676	2.13787771099113e-105	0.92244021909326	cg07926092	37	13	79233506	S_Shore	RNF219	TSS200	0		0				3	chr13:79233480-79233875	NA	NA
cg23320965	cg23320965	0.91996310169338	0.041716361047778	22.0528128194053	8.97673419325662e-108	0.922436766765384	cg23320965	37	2	202850601				0		0				3	chr2:202850305-202850670	NA	NA
cg17598339	cg17598339	0.926801293373358	0.0395995388119803	23.4043456357872	3.85961916292615e-121	0.922435015221394	cg17598339	37	2	170624727	Island			0		0				3	chr2:170624125-170625575	NA	NA
cg21330207	cg21330207	0.926336496585059	0.0329942403520498	28.0757031136651	1.94003863011137e-173	0.922321134237217	cg21330207	37	18	72916311	Island	ZADH2	Body	0		1	chr18:72916177-72916177	18:72915995-72917644	Promoter_Associated_Cell_type_specific	3	chr18:72916180-72917310	NA	NA
cg14825413	cg14825413	0.925103788773002	0.0374135197349881	24.7264570488371	5.55586618339962e-135	0.92231099597057	cg14825413	37	8	144358566	Island	GLI4	Body	0		0		8:144357669-144359518	Promoter_Associated	3	chr8:144357205-144360235	NA	NA		DMR
cg00996258	cg00996258	0.913190720076467	0.0741268531216502	12.3192970107314	7.13132196673091e-35	0.922288421755241	cg00996258	37	17	3435796	N_Shore	TRPV3	Body	0		0				3	chr17:3435705-3435955	NA	NA
cg04230060	cg04230060	0.923504520672154	0.050977583865908	18.1158942938793	2.38761157556347e-73	0.922275406489956	cg04230060	37	9	114937992	S_Shore	SUSD1	TSS1500	0		0		9:114936531-114938463	Promoter_Associated	3	chr9:114937225-114938515	NA	NA
cg15255946	cg15255946	0.91427610187361	0.0398925116265852	22.9184893253078	3.03941215513344e-116	0.922236783678962	cg15255946	37	6	32729563	Island	HLA-DQB2	Body	0		0				3	chr6:32729445-32729795	NA	NA
cg24052284	cg24052284	0.920830235559809	0.0337298646231396	27.300146201242	4.22467891821233e-164	0.922182985234908	cg24052284	37	1	244806451				0		0				NA		NA	NA
cg19679003	cg19679003	0.923694688490448	0.029514628641762	31.2961650204692	5.26203162083228e-215	0.922181098196456	cg19679003	37	15	102035794				0		0				3	chr15:102035525-102035795	NA	NA
cg23596425	cg23596425	0.904366571520318	0.0333477898813578	27.1192356296415	5.84113280475877e-162	0.922147707107494	cg23596425	37	2	1494263	S_Shore	TPO;TPO;TPO;TPO	Body;Body;Body;Body	0		0				NA		NA	NA
cg06582575	cg06582575	0.923067815580773	0.0386761151212496	23.8666115427301	6.80820628407141e-126	0.922145272534675	cg06582575	37	6	163149167	S_Shore	PACRG;PACRG;PACRG;PACRG;PARK2;PARK2;PARK2	5'UTR;1stExon;5'UTR;5'UTR;TSS1500;TSS1500;TSS1500	0		0		6:163147455-163149334	Promoter_Associated	NA		6	6	chr6:163147613-163149558
cg14893161	cg14893161	0.921891854801207	0.0409788753823988	22.4967582979882	4.46529226429175e-112	0.922119071502272	cg14893161	37	1	205819251	S_Shore	PM20D1;PM20D1	5'UTR;1stExon	0		0		1:205818815-205819635	Unclassified_Cell_type_specific	3	chr1:205819185-205819475	NA	NA
cg04154653	cg04154653	0.922170367736613	0.0897547030233036	10.2743403596042	9.19714324556635e-25	0.92209560951182	cg04154653	37	1	1133248	S_Shore	TTLL10	3'UTR	0		0				NA		6	NA
cg15541040	cg15541040	0.920916936101275	0.0617791200855979	14.9066049310074	2.98551674438203e-50	0.922050020666933	cg15541040	37	2	3486749				0		0				3	chr2:3486485-3486775	NA	NA
cg12456927	cg12456927	0.916142053649095	0.0364130476635539	25.1597191785204	1.10625913276874e-139	0.922025211746752	cg12456927	37	4	1522229	Island			0		0				3	chr4:1521865-1522355	NA	NA
cg06205333	cg06205333	0.921198174253209	0.0559338443390077	16.4694235688494	6.08474039422486e-61	0.921975505635236	cg06205333	37	1	112161618	N_Shore	RAP1A;RAP1A	TSS1500;TSS1500	0		0				3	chr1:112161565-112161935	NA	NA
cg11331717	cg11331717	0.91595089868927	0.0395637350475416	23.1512747112633	1.41140023733263e-118	0.921913757359265	cg11331717	37	4	188963324				0		0				NA		NA	NA
cg03198009	cg03198009	0.92771559697612	0.0449221261662638	20.6516404308759	9.43607727714167e-95	0.921841769087855	cg03198009	37	6	29648604				0		0		6:29648152-29649066	Unclassified_Cell_type_specific	3	chr6:29647685-29648735	NA	NA
cg13315690	cg13315690	0.925182158590092	0.0328603822072071	28.1549421049392	2.08475617002308e-174	0.921828013763905	cg13315690	37	17	1944831	N_Shore	OVCA2;DPH1	TSS1500;Body	0		0		17:1944069-1944871	Unclassified_Cell_type_specific	3	chr17:1944625-1945055	NA	NA
cg01297670	cg01297670	0.921692467361758	0.0366722460528083	25.133242889855	2.15506145852912e-139	0.921803835399475	cg01297670	37	6	31651070	Island			0		0				3	chr6:31650845-31651375	NA	NA
cg07015485	cg07015485	0.697186361092992	0.0432437612286941	16.1222414813996	1.78032895280441e-58	0.921772666925101	cg07015485	37	10	124597716		CUZD1	Body	0		0				NA		NA	NA
cg25699073	cg25699073	0.927618207167777	0.0350002368024981	26.5031980326936	8.90364778464971e-155	0.921755285239702	cg25699073	37	6	29648381				0		0		6:29648152-29649066	Unclassified_Cell_type_specific	3	chr6:29647685-29648735	NA	NA
cg00912926	cg00912926	0.912504252635676	0.0462690640726895	19.7216924725799	1.40449210462477e-86	0.921734295515286	cg00912926	37	10	134775610	S_Shore			0		0		10:134775499-134776491	Unclassified	3	chr10:134775405-134776355	NA	NA
cg16194588	cg16194588	0.919122676451279	0.031238338519459	29.4229053148501	2.79762952871316e-190	0.921727319003935	cg16194588	37	19	49002477	Island	LMTK3	Body	0		0		19:49002276-49002590	Unclassified_Cell_type_specific	NA		6	6	chr19:49002149-49002491
cg14560110	cg14560110	0.918745608926676	0.0440031771500177	20.8790743857982	8.2983833995593e-97	0.921670622167155	cg14560110	37	17	20799470	Island	CCDC144NL	TSS200	0		0		17:20798859-20799808	Unclassified	3	chr17:20799440-20800075	NA	NA
cg10636447	cg10636447	0.920404103058381	0.0444315603465683	20.7150974640365	2.53192852673477e-95	0.921659660243488	cg10636447	37	20	826023	Island	FAM110A;FAM110A;FAM110A	Body;Body;1stExon	0		0				NA		6	6	chr20:825038-828221
cg06042504	cg06042504	0.921499259500246	0.0337602112128832	27.2954234109944	4.80682855628726e-164	0.921659035729114	cg06042504	37	8	55087323				0		0				3	chr8:55087265-55087535	NA	NA
cg03786043	cg03786043	0.920767633594526	0.0422762022527707	21.7798095507546	3.60568186913559e-105	0.921602394965582	cg03786043	37	12	34752829				0		0				NA		NA	NA
cg16677399	cg16677399	0.918565438389904	0.0472325375232961	19.4477257957366	3.04645998498405e-84	0.921545228679883	cg16677399	37	6	28830902	N_Shore			0		0				NA		NA	6	chr6:28830437-28835237
cg20603222	cg20603222	0.901090295663636	0.0447916791369422	20.1173591396009	5.20052053840485e-90	0.921479992027868	cg20603222	37	7	1096387	N_Shore	C7orf50;C7orf50;GPR146;C7orf50	Body;Body;TSS1500;Body	0		0				3	chr7:1096205-1096475	NA	NA
cg01874867	cg01874867	0.921974903197891	0.0491456267625118	18.7600599266581	1.60218776577185e-78	0.921471517308622	cg01874867	37	7	94954059	S_Shore	PON1	TSS200	0		0		7:94953742-94954273	Unclassified_Cell_type_specific	NA		6	NA
cg19597498	cg19597498	0.923994754207312	0.0399301340154382	23.1402868282402	1.82098650229989e-118	0.921459119288685	cg19597498	37	3	96495651	Island			0		0				3	chr3:96495645-96496255	NA	NA
cg05351887	cg05351887	0.889412658406456	0.0429413114984198	20.7122844498866	2.68420437114217e-95	0.921449626606505	cg05351887	37	16	3988869	N_Shore			0		0		16:3988536-3989629	Unclassified	3	chr16:3988845-3989075	NA	NA
cg20717585	cg20717585	0.93530165861866	0.0353591309931268	26.4514888332654	3.50764763653746e-154	0.92141754817709	cg20717585	37	5	140720705	Island	PCDHGA2;PCDHGA1;PCDHGA2	1stExon;Body;1stExon	0		0				NA		NA	NA
cg17797229	cg17797229	0.905039973410113	0.0409632553555502	22.093946527311	3.61401832110742e-108	0.921389703117912	cg17797229	37	13	110522297	S_Shore			0		0		13:110522048-110522997	Unclassified_Cell_type_specific	3	chr13:110521925-110522555	NA	NA
cg02287371	cg02287371	0.925017113318193	0.0345143581103372	26.8009363048576	3.1510499848414e-158	0.921372859652584	cg02287371	37	5	1246274	Island	SLC6A18	3'UTR	0		0		5:1245883-1246813	Unclassified_Cell_type_specific	3	chr5:1246085-1247335	NA	NA
cg18174881	cg18174881	0.921247374473381	0.044630854575503	20.6414908079989	1.16415956352467e-94	0.921358734015332	cg18174881	37	14	45723353	S_Shore	C14orf106	TSS1500	0		1	chr14:45723245-45723245	14:45721819-45723634	Promoter_Associated	3	chr14:45723020-45723595	NA	NA
cg27023822	cg27023822	0.908053436653119	0.0324183917362824	28.0104406177815	1.21240379670014e-172	0.921249414883847	cg27023822	37	15	97413877				0		0				3	chr15:97413825-97414155	NA	NA
cg22494932	cg22494932	0.926733660559909	0.046298366534395	20.0165519850779	3.95138134536101e-89	0.921248018927951	cg22494932	37	6	29648379				0		0		6:29648152-29649066	Unclassified_Cell_type_specific	3	chr6:29647685-29648735	NA	NA
cg21434132	cg21434132	0.919361146959272	0.0354359587509998	25.9443000659135	2.10858551333982e-148	0.921247323245293	cg21434132	37	3	196705742				0		0		3:196704861-196706453	Unclassified	3	chr3:196705580-196705815	NA	NA
cg05729249	cg05729249	0.912543346979435	0.055501869448694	16.4416686508729	9.62323822640579e-61	0.921202658221601	cg05729249	37	7	766119	Island	PRKAR1B;PRKAR1B;PRKAR1B;HEATR2	5'UTR;5'UTR;5'UTR;TSS1500	0		0				3	chr7:765765-766135	NA	NA
cg16344227	cg16344227	0.908175298511243	0.0681127097691351	13.3334189990306	1.47958217799924e-40	0.921200804837902	cg16344227	37	20	56064964		HMGB1L1	TSS1500	0		0				NA		4	NA
cg18260555	cg18260555	0.929127063014242	0.0356163728297253	26.0870770714416	5.11037812696095e-150	0.921194227943296	cg18260555	37	17	78362307		RNF213;LOC100294362	Body;Body	0		0				NA		6	6	chr17:78361985-78362338
cg27134251	cg27134251	0.927906207993241	0.0389021468759994	23.8523136255421	9.58180971620495e-126	0.921140510264148	cg27134251	37	8	1365049	N_Shore			0		0				3	chr8:1364860-1365130	NA	NA
cg04181066	cg04181066	0.923493586793931	0.0488498538262201	18.9047359297982	1.04260196082677e-79	0.921090169159913	cg04181066	37	5	498198	Island	SLC9A3	Body	0		0				NA		6	NA
cg07134666	cg07134666	0.921109090138582	0.0390732634200012	23.5738970722132	7.14156572054677e-123	0.92098306323484	cg07134666	37	6	29648400				0		0		6:29648152-29649066	Unclassified_Cell_type_specific	3	chr6:29647685-29648735	NA	NA
cg05867884	cg05867884	0.909514585868009	0.0318625394856582	28.544949666595	3.24514814403399e-179	0.920965935996508	cg05867884	37	5	1246291	Island	SLC6A18	3'UTR	0		0		5:1245883-1246813	Unclassified_Cell_type_specific	3	chr5:1246085-1247335	NA	NA
cg00848392	cg00848392	0.907762979015041	0.0632636368131984	14.3488902115355	1.08255699777221e-46	0.920949402172656	cg00848392	37	6	31734401		C6orf27	Body	0		0				NA		6	6	chr6:31733218-31734574
cg07004386	cg07004386	0.920380382116824	0.0396413560998599	23.2176815494987	3.01833625181115e-119	0.920889251946607	cg07004386	37	14	70040391	N_Shore			0		0				3	chr14:70040385-70041475	NA	NA
cg11218091	cg11218091	0.922777872387586	0.0434318736232481	21.2465591604974	3.54728241076244e-100	0.920869413023519	cg11218091	37	10	124638976	Island	LOC399815;FAM24B	TSS200;5'UTR	0		0		10:124638758-124640157	Unclassified	NA		6	6	chr10:124638165-124640275
cg26229752	cg26229752	0.920280018817771	0.0382346814374003	24.0692477149181	5.24934875723874e-128	0.920868124661439	cg26229752	37	10	131697345	Island	EBF3	Body	0		0				3	chr10:131697225-131697555	NA	NA
cg00944388	cg00944388	0.922341913750511	0.0386515801026574	23.862980796666	7.42555414589296e-126	0.920851988081736	cg00944388	37	16	2907695	Island	PRSS22	Body	0		0		16:2907482-2908940	Unclassified_Cell_type_specific	3	chr16:2907365-2907855	NA	NA
cg15988970	cg15988970	0.899841693516022	0.0734094329322132	12.2578483114962	1.524954673855e-34	0.920810219816218	cg15988970	37	13	43597736	Island	DNAJC15;DNAJC15	5'UTR;1stExon	1	high-CpG:42495718-42495768	0		13:43597275-43598292	Promoter_Associated_Cell_type_specific	3	chr13:43597205-43598115	NA	NA
cg13583586	cg13583586	0.92029672895196	0.0500935204370474	18.3715722297557	2.21890058351175e-75	0.92076072969834	cg13583586	37	11	464971	S_Shore	PTDSS2	Body	0		0				NA		NA	NA
cg25897951	cg25897951	0.922626759061955	0.0407527655143603	22.6396110157688	1.76594863346832e-113	0.920730265872271	cg25897951	37	4	1244024	Island	CTBP1;CTBP1;C4orf42	TSS1500;TSS1500;TSS200	0		0				3	chr4:1243345-1244235	NA	NA
cg20228636	cg20228636	0.922597397153794	0.0389414398175681	23.6919179536236	4.36825821691892e-124	0.920729709163177	cg20228636	37	6	29648525				0		0		6:29648152-29649066	Unclassified_Cell_type_specific	3	chr6:29647685-29648735	NA	NA
cg01089516	cg01089516	0.926221733809057	0.0272445561770456	33.9965800062997	2.50274422190943e-253	0.920718658605833	cg01089516	37	15	57668261	N_Shore	CGNL1	TSS1500	0		0				3	chr15:57667805-57668275	NA	NA
cg09214243	cg09214243	0.92228585087446	0.0411078232448404	22.435774460284	1.7621462594915e-111	0.92063153883779	cg09214243	37	15	29968124	S_Shore			0		0				3	chr15:29967945-29968475	NA	NA
cg15570656	cg15570656	0.923714232441171	0.0420333289678179	21.975757217526	4.91288324989137e-107	0.920609161334131	cg15570656	37	6	29648628				0		0		6:29648152-29649066	Unclassified_Cell_type_specific	3	chr6:29647685-29648735	NA	NA
cg12751644	cg12751644	0.897058552906715	0.0517719509463834	17.327115098207	2.936959733276e-67	0.920556599842067	cg12751644	37	20	60527061	S_Shelf			0		0				3	chr20:60526805-60527335	NA	NA
cg22507154	cg22507154	0.922096258754771	0.0281364164109785	32.7723419104282	1.45935493139568e-235	0.920506753470824	cg22507154	37	1	91185233	Island			0		0		1:91184905-91185282	Unclassified_Cell_type_specific	3	chr1:91184705-91185655	NA	NA
cg05732750	cg05732750	0.922412485283142	0.0373727460323541	24.681421174794	1.69325012896738e-134	0.920504022721559	cg05732750	37	7	6704045	Island			0		0		7:6703204-6704452	Unclassified_Cell_type_specific	3	chr7:6703445-6704215	NA	NA		DMR
cg12954512	cg12954512	0.910834342671286	0.0411902619943527	22.1128562570484	2.37737959267427e-108	0.920453798739705	cg12954512	37	7	158750244	Island			0		0		7:158750060-158750522	Unclassified_Cell_type_specific	3	chr7:158750240-158750555	NA	NA
cg00161556	cg00161556	0.92042441318628	0.0417711004288093	22.0349572727912	1.3317093793153e-107	0.920426727615074	cg00161556	37	11	19138045	N_Shore	ZDHHC13;ZDHHC13	TSS1500;TSS1500	0		0		11:19137953-19139443	Promoter_Associated	3	chr11:19137840-19138235	NA	NA
cg16472389	cg16472389	0.897037948920795	0.0419758234563425	21.3703478587804	2.52246623691844e-101	0.920422401814123	cg16472389	37	18	74514291	Island			0		0		18:74513656-74514353	Unclassified	3	chr18:74514060-74514310	NA	NA
cg10374084	cg10374084	0.922682680922369	0.0433870725530567	21.2663041461036	2.32925628901665e-100	0.920409215693752	cg10374084	37	19	50666238	Island	C19orf41	1stExon	0		0				NA		6	NA
cg14902204	cg14902204	0.923958967956166	0.0345263443980013	26.7609845196833	9.1996971963559e-158	0.920393773478379	cg14902204	37	2	131046313	Island			0		0				3	chr2:131045865-131046675	NA	NA
cg15134787	cg15134787	0.923723139929733	0.0402057240536045	22.9749161760692	8.30609232002549e-117	0.920388249419996	cg15134787	37	7	57471759	N_Shore			0		0				NA		NA	NA
cg00737841	cg00737841	0.916684799110452	0.0408894145202039	22.4186335232926	2.59015340889242e-111	0.920330133659986	cg00737841	37	10	130726624				0		0				NA		NA	NA
cg19408572	cg19408572	0.909023259154251	0.05164630334993	17.6009355983362	2.42288436591723e-69	0.920157855508266	cg19408572	37	4	967324	Island	DGKQ;DGKQ	5'UTR;1stExon	1	high-CpG:957307-957377	0		4:967161-967622	Promoter_Associated	3	chr4:967285-967630	NA	NA
cg07690882	cg07690882	0.919936358894871	0.0393940318340344	23.3521758516754	1.3097623371852e-120	0.920149101039683	cg07690882	37	11	128694303	Island			0		0				3	chr11:128693360-128694615	NA	NA
cg09768983	cg09768983	0.925844851417521	0.0344903089867913	26.843622994856	1.00119503236687e-158	0.920140330128269	cg09768983	37	4	183935060				0		1	chr4:183935008-183935008			NA		3	NA
cg11206167	cg11206167	0.931699787518942	0.03965497736687	23.4951536827086	4.57162692391462e-122	0.920108047712516	cg11206167	37	5	42924367	Island			0		0				3	chr5:42924205-42924635	NA	NA
cg03669949	cg03669949	0.923302881068466	0.0521124392667321	17.7175141685968	3.07190136064903e-70	0.919946518154982	cg03669949	37	6	74104426	Island	DDX43;DDX43	1stExon;5'UTR	0		0		6:74104323-74104538	Unclassified_Cell_type_specific	3	chr6:74104305-74105035	NA	NA
cg00540400	cg00540400	0.899840256327528	0.0397935030329741	22.6127429792218	3.2471959760755e-113	0.919890156501417	cg00540400	37	15	79124168	Island			0		0				3	chr15:79123945-79124175	NA	NA
cg11747594	cg11747594	0.930156407140128	0.0344548100822428	26.9964166083013	1.6282358234301e-160	0.919889584477788	cg11747594	37	6	29648225				0		0		6:29648152-29649066	Unclassified_Cell_type_specific	3	chr6:29647685-29648735	NA	NA
cg26750617	cg26750617	0.926132550580866	0.040613502565634	22.8035626595903	4.2267300959031e-115	0.919873946807788	cg26750617	37	12	132293702	Island			0		0		12:132293295-132293760	Unclassified_Cell_type_specific	3	chr12:132293325-132293795	NA	NA
cg05496383	cg05496383	0.930811957702219	0.0334782454469409	27.8034868696285	3.93646264601916e-170	0.91987102316539	cg05496383	37	3	182817381	Island	MCCC1	TSS200	1	high-CpG:184299929-184300088	0		3:182816290-182818175	Promoter_Associated	3	chr3:182817245-182817555	NA	NA
cg19767548	cg19767548	0.920036754259341	0.0352958071276002	26.066460271988	8.75549252022441e-150	0.919862691646085	cg19767548	37	11	18433554		LDHC;LDHC	TSS1500;TSS1500	0		0		11:18433553-18434459	Unclassified_Cell_type_specific	NA		NA	NA
cg12648671	cg12648671	0.921876465532768	0.04131032249654	22.3158864375842	2.59057084019991e-110	0.919839561995143	cg12648671	37	18	77377538	Island			0		0				3	chr18:77377285-77377715	NA	NA
cg06794355	cg06794355	0.947606856237237	0.0264693747708121	35.8001223845366	1.09957448262342e-280	0.919823472956419	cg06794355	37	1	17014799	N_Shelf			0		0				NA		NA	NA
cg04523731	cg04523731	0.916389593838555	0.0819568215149445	11.1813705912382	5.03069719999717e-29	0.919807336004168	cg04523731	37	3	185212897	N_Shelf	TMEM41A	Body	0		0				NA		NA	NA
cg08480098	cg08480098	0.924398904867889	0.0373229052715231	24.7676031151089	2.00361714308056e-135	0.919748578614072	cg08480098	37	1	156906550		ARHGEF11;MIR765;ARHGEF11	Body;TSS1500;Body	0		0				3	chr1:156906420-156906810	NA	NA
cg11084729	cg11084729	0.92866627554069	0.051317914538787	18.0963369982384	3.40577949319194e-73	0.919744765726655	cg11084729	37	15	101679061				0		0		15:101678984-101679387	Unclassified_Cell_type_specific	3	chr15:101678825-101679095	NA	NA
cg04944931	cg04944931	0.942659568760225	0.0262283392084514	35.940497843511	7.12393286996301e-283	0.919737386213544	cg04944931	37	10	76996462	S_Shore	COMTD1	TSS1500	0		0		10:76995532-76996504	Promoter_Associated	NA		NA	6	chr10:76989424-76996648
cg01799458	cg01799458	0.925846082597564	0.0400968943866584	23.0902192491402	5.80582145863402e-118	0.919712276525866	cg01799458	37	17	46804804	N_Shore	HOXB13	Body	0		0				3	chr17:46804725-46804875	NA	NA		CDMR
cg22504267	cg22504267	0.919622411181228	0.0596713471743218	15.4114571687928	1.37085477070283e-53	0.919668483382048	cg22504267	37	8	1935720	N_Shelf	KBTBD11	5'UTR	0		0				NA		3	NA
cg25417936	cg25417936	0.925558279522403	0.0446502779168177	20.7290597663624	1.89455250030267e-95	0.919640963157145	cg25417936	37	2	165754136				0		0				NA		NA	6	chr2:165752696-165754304
cg26147554	cg26147554	0.918385420057634	0.0702444722863085	13.0741308200651	4.62823847158538e-39	0.919638438305603	cg26147554	37	18	712733	Island	ENOSF1;ENOSF1;ENOSF1	TSS200;TSS200;TSS1500	0		0		18:711414-713159	NonGene_Associated	3	chr18:712500-712875	NA	NA
cg18128536	cg18128536	0.921102502088642	0.042616790024134	21.6136058480007	1.33782079799312e-103	0.919619202598679	cg18128536	37	17	47092178	Island	IGF2BP1;IGF2BP1	Body;Body	0		0				NA		6	6	chr17:47089395-47094839
cg21144063	cg21144063	0.912322192108914	0.0415851625847749	21.9386467528909	1.11160070392242e-106	0.919581420953622	cg21144063	37	7	64035529				0		0				3	chr7:64035325-64035615	NA	NA
cg03126946	cg03126946	0.915933238264685	0.0463065767686046	19.7797656873155	4.44752198551561e-87	0.919539257295317	cg03126946	37	12	2944310		NRIP2	TSS200	0		0		12:2943810-2944634	Unclassified_Cell_type_specific	3	chr12:2944085-2944695	NA	NA
cg22716280	cg22716280	0.919468363240166	0.0504374295619643	18.2298814833647	2.98968260564036e-74	0.919530264946094	cg22716280	37	10	134727319	N_Shelf			0		0				NA		6	NA
cg18939596	cg18939596	0.919605590026371	0.0394057102190185	23.3368612040023	1.87388237850068e-120	0.91952650420368	cg18939596	37	14	95330880	N_Shore			0		0		14:95330842-95331175	Unclassified_Cell_type_specific	3	chr14:95330685-95331135	NA	NA
cg06758350	cg06758350	0.922294845317024	0.0394146486350801	23.3997987361521	4.29378651522897e-121	0.919524606987895	cg06758350	37	21	36259460	Island	RUNX1;RUNX1;RUNX1;RUNX1;RUNX1	5'UTR;1stExon;5'UTR;1stExon;Body	0		0				3	chr21:36257980-36259750	NA	NA
cg00893488	cg00893488	0.919741521212684	0.0439537688647518	20.9252026610683	3.1571958496803e-97	0.919495882804904	cg00893488	37	6	170555108				0		0				3	chr6:170554905-170555275	NA	NA
cg12765123	cg12765123	0.917997470320786	0.0438766740514921	20.9222209788157	3.36091736952671e-97	0.919472404010606	cg12765123	37	10	132100019				0		0				3	chr10:132099640-132100195	NA	NA
cg03449857	cg03449857	0.934633797060605	0.0373494232136555	25.0240490117901	3.34681479126526e-138	0.919444981778906	cg03449857	37	6	29648623				0		0		6:29648152-29649066	Unclassified_Cell_type_specific	3	chr6:29647685-29648735	NA	NA
cg18705301	cg18705301	0.916614151574184	0.0414805563602007	22.0974411146917	3.34493550794713e-108	0.919416398528261	cg18705301	37	15	41695430	S_Shore	NDUFAF1	TSS1500	0		0				3	chr15:41695180-41695455	NA	NA
cg12858166	cg12858166	0.910999256029706	0.0361139970719167	25.2256556984141	2.09560443186492e-140	0.919399998105518	cg12858166	37	6	33033176		HLA-DPA1	3'UTR	0		0				NA		NA	6	chr6:33031169-33041957
cg24829409	cg24829409	0.915887479680977	0.0561558025651182	16.3097567454212	8.41270940461803e-60	0.919373275271439	cg24829409	37	8	58192753	Island	C8orf71	Body	0		0				3	chr8:58191785-58192895	NA	NA
cg17598937	cg17598937	0.910981946697802	0.0326092857701692	27.9362741373245	9.67877220223677e-172	0.919332391382756	cg17598937	37	1	37047802				0		0				3	chr1:37047365-37047895	NA	NA
cg16373817	cg16373817	0.905587024831227	0.0475732238296383	19.0356455150942	8.64211079400126e-81	0.919294140204565	cg16373817	37	4	169480345		PALLD;PALLD	Body;Body	0		0				NA		5	NA
cg02530860	cg02530860	0.910054088711949	0.0539460345357525	16.8697124180428	7.51613993941863e-64	0.919292983363913	cg02530860	37	8	144371537	Island			0		0		8:144371346-144372088	Unclassified_Cell_type_specific	3	chr8:144371505-144371855	NA	NA
cg05962382	cg05962382	0.922257053740458	0.0426631360636432	21.6171884871443	1.23792527035233e-103	0.919263262437177	cg05962382	37	2	130345044	Island			0		0				3	chr2:130344945-130345250	NA	NA
cg21293934	cg21293934	0.91765655442823	0.0387891464756664	23.6575598538602	9.86733213465016e-124	0.919252187232086	cg21293934	37	18	14748230	Island	ANKRD30B	TSS200	0		0				3	chr18:14747845-14748275	NA	NA
cg01283332	cg01283332	0.910768623693959	0.0509842397001108	17.8637286551903	2.2602324962982e-71	0.919151906004613	cg01283332	37	5	1856932	Island			0		0				3	chr5:1856705-1857035	NA	NA
cg21484985	cg21484985	0.92125074632317	0.0512360027722166	17.9805351018275	2.76808220233385e-72	0.919142535632048	cg21484985	37	14	70690525				0		0				3	chr14:70690280-70690655	NA	NA
cg15332217	cg15332217	0.919246248563952	0.0394655766623706	23.2923556756344	5.29913360586114e-120	0.919115257058954	cg15332217	37	13	28555064	Island	PRHOXNB	Body	0		1	chr13:28554929-28554929			3	chr13:28554365-28555115	NA	NA
cg07834743	cg07834743	0.934515186821372	0.0534785142701243	17.474591423783	2.23742562086956e-68	0.919107516258189	cg07834743	37	5	5139610	Island	ADAMTS16	TSS1500	0		0				3	chr5:5139365-5140395	NA	NA
cg00045227	cg00045227	0.916744755748762	0.0557925151691393	16.4313215306673	1.14144050334835e-60	0.919059064299381	cg00045227	37	11	56467944		OR8U8;OR9G9;OR9G1	Body;1stExon;1stExon	0		0				3	chr11:56467800-56468095	NA	NA
cg20699340	cg20699340	0.921957789443344	0.0412576158706648	22.3463661190098	1.30979830698715e-110	0.919054381515614	cg20699340	37	1	230468699	Island	PGBD5	Body	0		0				3	chr1:230468480-230468835	NA	NA
cg09506081	cg09506081	0.9083550994065	0.0425082947300522	21.3688905935885	2.60243146931328e-101	0.919025166941466	cg09506081	37	7	154684327	N_Shore	DPP6;DPP6;DPP6	3'UTR;3'UTR;3'UTR	0		0				3	chr7:154683725-154684715	NA	NA
cg11755803	cg11755803	0.942435277133892	0.035783531990194	26.3371228248836	7.20872839224827e-153	0.919024576905481	cg11755803	37	12	129000542		TMEM132C	Body	0		0				NA		NA	NA
cg07321776	cg07321776	0.916762399298182	0.0503446429554212	18.2097308766287	4.32065402987066e-74	0.919009702478844	cg07321776	37	21	35832028	Island	KCNE1;KCNE1;KCNE1	TSS200;5'UTR;TSS200	0		0				3	chr21:35831785-35832335	NA	NA		DMR
cg20699586	cg20699586	0.918182792077158	0.0397374933830756	23.1062081149843	4.01026463441458e-118	0.918998283493838	cg20699586	37	1	227748719	Island			0		0		1:227748157-227749276	Unclassified_Cell_type_specific	3	chr1:227748305-227748775	NA	NA
cg22867608	cg22867608	0.934599182778962	0.0314387668105487	29.7276031344007	3.37811625753724e-194	0.918979691924005	cg22867608	37	10	64573356	Island	EGR2;EGR2;EGR2;EGR2	Body;Body;Body;Body	0		0				3	chr10:64573205-64573430	NA	NA
cg12823233	cg12823233	0.933913063714532	0.0349706872846374	26.7055964932322	4.05258843268604e-157	0.918972005118406	cg12823233	37	7	2316876	N_Shore	SNX8	Body	0		0				3	chr7:2316600-2316955	NA	NA
cg23958373	cg23958373	0.90733384991393	0.0410803962748025	22.0867842618758	4.23490219121193e-108	0.918942790371903	cg23958373	37	8	599963	Island			0		0				3	chr8:599445-600455	NA	NA
cg06595479	cg06595479	0.920591308291808	0.035701552785144	25.7857498196796	1.28128691476287e-146	0.918898572379433	cg06595479	37	19	519035	Island	C19orf20	Body	0		0		19:518246-519355	Unclassified_Cell_type_specific	3	chr19:518920-519150	NA	NA
cg00692277	cg00692277	0.920792351790952	0.0372731399555179	24.703911526902	9.70829155524166e-135	0.91889641608813	cg00692277	37	16	3230847	N_Shore			0		0				3	chr16:3230420-3230935	NA	NA		RDMR
cg27313271	cg27313271	0.922853307992406	0.0526437577461827	17.5301564231388	8.43371453511496e-69	0.918893083954508	cg27313271	37	16	25029018	S_Shelf			0		0				NA		NA	NA
cg05294813	cg05294813	0.935390364855203	0.0403390282097615	23.1882225816449	5.98649283336035e-119	0.918849829144609	cg05294813	37	19	53541287	S_Shore			0		0				3	chr19:53540885-53541355	NA	NA
cg21191810	cg21191810	0.914728282292077	0.0470885750981332	19.4256946697956	4.68010443307818e-84	0.918844570575367	cg21191810	37	6	118973309	S_Shore	C6orf204;C6orf204	TSS1500;TSS1500	0		0		6:118971584-118973343	Promoter_Associated	NA		6	6	chr6:118971257-118973878
cg12064134	cg12064134	0.939077969017405	0.0608046624488357	15.4441769955979	8.25749009917032e-54	0.918832777603634	cg12064134	37	16	90016061	Island	DEF8;DEF8	5'UTR;Body	0		0				3	chr16:90015485-90016130	NA	NA
cg25208724	cg25208724	0.923651374341908	0.0450513565099333	20.5021878561693	2.05828313112175e-93	0.918805879529922	cg25208724	37	1	156163844	Island	SLC25A44;SLC25A44	5'UTR;1stExon	1	high-CpG:154430346-154430550	0		1:156163372-156164500	Promoter_Associated	3	chr1:156163545-156163915	NA	NA
cg03829739	cg03829739	0.913585313143592	0.0313378409623788	29.152784144905	7.70204385626448e-187	0.91876570830968	cg03829739	37	7	56515510	N_Shore	LOC650226	Body	0		0				3	chr7:56515505-56515855	NA	NA
cg26700447	cg26700447	0.916568885636069	0.0360123642507405	25.4515054677984	6.79372191884179e-143	0.918759992606655	cg26700447	37	11	6292511	Island	CCKBR	Body	0		0				NA		NA	NA
cg12718519	cg12718519	0.919134881422911	0.0354807700264498	25.9051559686479	5.82595467448821e-148	0.918742319488937	cg12718519	37	1	2058417		PRKCZ;PRKCZ;PRKCZ	5'UTR;Body;5'UTR	0		0		1:2058033-2059177	Unclassified_Cell_type_specific	3	chr1:2057945-2058555	NA	NA
cg18073471	cg18073471	0.909781257433649	0.0449879693086109	20.222767806937	6.17212804261703e-91	0.918739922845523	cg18073471	37	4	81119198	Island	PRDM8;PRDM8	5'UTR;5'UTR	0		0		4:81118358-81119242	Unclassified_Cell_type_specific	3	chr4:81119005-81119470	NA	NA
cg02722613	cg02722613	0.918005686867302	0.0445261152561779	20.6172418497688	1.92208409290579e-94	0.91871927001623	cg02722613	37	4	25162898	S_Shore	SEPSECS;SEPSECS;SEPSECS	TSS1500;TSS1500;TSS1500	0		0		4:25161433-25163139	Unclassified	3	chr4:25162880-25163195	NA	NA
cg06751007	cg06751007	0.908015563409468	0.0534892755471151	16.9756564119037	1.24356022175371e-64	0.918680277882947	cg06751007	37	17	78233937	Island	RNF213;RNF213	TSS1500;TSS1500	0		0				NA		6	6	chr17:78233252-78238881
cg17688837	cg17688837	0.903881417736607	0.0564043423346652	16.0250324766414	8.54462318302862e-58	0.918631179207462	cg17688837	37	4	25090665	S_Shore			0		0				NA		6	6	chr4:25089925-25091257
cg00420354	cg00420354	0.915168499515304	0.0251242152823453	36.4257545650944	1.66539023585886e-290	0.918548414793345	cg00420354	37	4	3251386	Island	C4orf44;C4orf44	Body;Body	0		0		4:3251322-3251523	Unclassified_Cell_type_specific	3	chr4:3251245-3251595	NA	NA
cg16692735	cg16692735	0.908213536496692	0.0418785639094272	21.6868357391846	2.73140374431781e-104	0.9185294259082	cg16692735	37	10	135259860	Island			0		0				3	chr10:135259625-135260235	NA	NA
cg21846177	cg21846177	0.916927331859209	0.0461292728519069	19.8773419820188	6.39322653184691e-88	0.91846474409374	cg21846177	37	20	30073576	S_Shore	NCRNA00028	TSS200	0		0				3	chr20:30073105-30073935	NA	NA
cg03842440	cg03842440	0.924378590869203	0.0411722330249671	22.4515048845822	1.23712040734438e-111	0.91842666462205	cg03842440	37	12	41831532		PDZRN4;PDZRN4	TSS200;Body	0		0				3	chr12:41831420-41831630	NA	NA
cg20288617	cg20288617	0.924418197619923	0.0441095495219403	20.9573257409966	1.60875292284777e-97	0.918243517144725	cg20288617	37	4	22239907				0		0				3	chr4:22239500-22240015	NA	NA
cg03028786	cg03028786	0.906983475239986	0.0358967053135534	25.2664824617634	7.46406155240529e-141	0.918177777028388	cg03028786	37	2	224897425		SERPINE2;SERPINE2;SERPINE2;SERPINE2	5'UTR;TSS1500;Body;5'UTR	0		0				NA		NA	NA
cg06680906	cg06680906	0.917770732572043	0.0416314840102875	22.0451121162352	1.06416600149941e-107	0.918156625842833	cg06680906	37	15	69325560	Island	MIR548H4;NOX5	Body;Body	0		0				3	chr15:69325045-69325595	NA	NA
cg23000734	cg23000734	0.913830676838364	0.046526798394646	19.6409533509514	6.90889619637386e-86	0.918104858197966	cg23000734	37	10	126850823	Island	CTBP2	TSS1500	0		0				3	chr10:126850645-126851170	NA	NA
cg14316629	cg14316629	0.910826556344581	0.0397339348012596	22.9231401546395	2.7315280717499e-116	0.918080592604716	cg14316629	37	6	168436353	S_Shore	KIF25;KIF25	Body;Body	0		0				3	chr6:168435880-168436955	NA	NA
cg19336497	cg19336497	0.918305596923033	0.0348093741342365	26.3809855753724	2.26472345783437e-153	0.918061683474831	cg19336497	37	11	14380999	S_Shore	RRAS2;RRAS2	TSS1500;TSS1500	0		0				3	chr11:14380605-14381815	NA	NA		RDMR
cg25802888	cg25802888	0.92825285141858	0.0360372607379512	25.7581412241199	2.61289880832081e-146	0.91804065565739	cg25802888	37	19	57742112	Island	AURKC;AURKC;AURKC	TSS1500;TSS1500;TSS1500	0		0				3	chr19:57742000-57742475	NA	NA
cg12734820	cg12734820	0.910443703533647	0.0547212102432123	16.6378575964807	3.70643543645051e-62	0.91800479660891	cg12734820	37	8	1890640	N_Shore	ARHGEF10	Body	0		0				NA		NA	NA
cg22590775	cg22590775	0.925297901842552	0.0366000140567143	25.2813537286827	5.12257863706432e-141	0.917994938003014	cg22590775	37	19	49891494	Island	CCDC155	TSS200	1	high-CpG:54583290-54583370	0		19:49891091-49891701	Unclassified	3	chr19:49891240-49891555	NA	NA
cg03513464	cg03513464	0.918030420418855	0.0514045375118778	17.8589374567708	2.4628309019465e-71	0.917964606514721	cg03513464	37	1	58898672				0		0				3	chr1:58898505-58898810	NA	NA		DMR
cg18844029	cg18844029	0.893055542860562	0.0517394656833701	17.2606255411641	9.30969306195968e-67	0.917954748632651	cg18844029	37	6	28885017		TRIM27	Body	0		0				NA		NA	NA
cg14061069	cg14061069	0.918797158293585	0.0446135271054563	20.5945868418284	3.0689378941331e-94	0.917879026082309	cg14061069	37	19	46274453	Island	DMPK;DMPK;DMPK;DMPK	Body;Body;Body;Body	0		0				3	chr19:46274265-46274575	NA	NA
cg27171569	cg27171569	0.921427642819021	0.0406395595250529	22.6731700241729	8.24388413141107e-114	0.917812053288539	cg27171569	37	16	83987465		OSGIN1;OSGIN1;OSGIN1	5'UTR;Body;5'UTR	0		0		16:83987307-83988977	Unclassified	NA		6	6	chr16:83985715-83995571	DMR
cg24218279	cg24218279	0.907740227558968	0.068539175902923	13.2441077033763	4.88047815389762e-40	0.917809121127199	cg24218279	37	6	170374383				0		0				NA		6	NA
cg07076816	cg07076816	0.926723153973277	0.0395150494051958	23.4524103581513	1.24912821468464e-121	0.917794810545648	cg07076816	37	7	38351154	Island			0		0				3	chr7:38350960-38351475	NA	NA
cg10622551	cg10622551	0.917442382200036	0.041342913455335	22.1910432894673	4.19156179245951e-109	0.917783101127582	cg10622551	37	4	2366555	Island	ZFYVE28	Body	1	high-CpG:2336155-2336354	0		4:2365586-2367224	Promoter_Associated_Cell_type_specific	3	chr4:2366380-2366810	NA	NA
cg15847845	cg15847845	0.913839050667988	0.0755254512161205	12.0997496334445	1.05933762320064e-33	0.917703123548223	cg15847845	37	8	145028505	S_Shore	PLEC1;PLEC1;PLEC1	TSS1500;Body;Body	0		0		8:145028487-145028520	Unclassified_Cell_type_specific	3	chr8:145028185-145028535	NA	NA
cg18417954	cg18417954	0.920292262285658	0.0387444690103257	23.7528681071973	1.02625945500402e-124	0.917691009849676	cg18417954	37	19	55672513	Island	C19orf51	Body	0		0		19:55671337-55672535	Unclassified	NA		6	6	chr19:55667304-55672670
cg04991337	cg04991337	0.912898160393879	0.0369797350161501	24.6864440752534	1.49550220367089e-134	0.917665210921892	cg04991337	37	3	182817223	Island	MCCC1	1stExon	0		0		3:182816290-182818175	Promoter_Associated	NA		6	6	chr3:182815898-182817957
cg26580609	cg26580609	0.912942881842487	0.037478990189171	24.3587908114522	4.67832353560521e-131	0.917663725290845	cg26580609	37	2	18766140	Island	NT5C1B;NT5C1B	Body;Body	0		0				NA		NA	NA
cg26077005	cg26077005	0.916510513165534	0.0377927926004192	24.2509338448667	6.4638572458808e-130	0.917660677412089	cg26077005	37	6	27236793				0		0				NA		NA	NA
cg12412902	cg12412902	0.912178305566309	0.0482989972594631	18.8860712918339	1.48494490654005e-79	0.917637946431439	cg12412902	37	6	34499504	Island	PACSIN1	Body	0		0				3	chr6:34499460-34499895	NA	NA
cg12477880	cg12477880	0.912527597199944	0.0482060373680837	18.9297367512749	6.48858068158347e-80	0.917618139960477	cg12477880	37	21	36259241	Island	RUNX1;RUNX1;RUNX1	1stExon;1stExon;Body	0		0				3	chr21:36257980-36259750	NA	NA
cg18313317	cg18313317	0.901315931738457	0.0372227538029111	24.214112059274	1.58002440913861e-129	0.917613405979568	cg18313317	37	14	76734605				0		0				NA		6	6	chr14:76733773-76734717
cg16707215	cg16707215	0.912163145385078	0.0500834195796907	18.2128766973206	4.07938228675131e-74	0.91757621754675	cg16707215	37	15	22833213	N_Shore	TUBGCP5;TUBGCP5	TSS200;TSS200	0		0		15:22832804-22834244	Promoter_Associated	3	chr15:22832905-22833215	NA	NA
cg27136847	cg27136847	0.821576284554829	0.090673022669801	9.06086794466662	1.29416608975217e-19	0.917560116140719	cg27136847	37	6	49705602		CRISP3	5'UTR	0		0				NA		NA	NA
cg00161968	cg00161968	0.91505992160782	0.0322006101131949	28.4174715445175	1.23021255739544e-177	0.917530050092028	cg00161968	37	3	182817338	Island	MCCC1;MCCC1	1stExon;5'UTR	1	high-CpG:184299929-184300088	0		3:182816290-182818175	Promoter_Associated	3	chr3:182817245-182817555	NA	NA
cg09373148	cg09373148	0.908550342446839	0.0389703922588157	23.3138618778288	3.20740579138779e-120	0.917524594752761	cg09373148	37	3	138152837	N_Shore	ESYT3	TSS1500	0		0				NA		6	NA
cg16897193	cg16897193	0.919337797592539	0.0468604968789678	19.6186096781479	1.07246381090284e-85	0.91751771368631	cg16897193	37	19	46443801	Island	NOVA2	Body	0		0				NA		6	NA
cg17096289	cg17096289	0.910083721357908	0.0430578160655377	21.1363186644832	3.68743338899007e-99	0.917479509700353	cg17096289	37	6	31238788	N_Shore	HLA-C	Body	0		0				NA		6	6	chr6:31233037-31241452
cg02991085	cg02991085	0.899133490573249	0.0420358746439041	21.389670089894	1.66733705042403e-101	0.917456380303581	cg02991085	37	20	30073537	S_Shore	NCRNA00028	TSS200	0		0				3	chr20:30073105-30073935	NA	NA
cg22508957	cg22508957	0.912222243046965	0.0356342235000503	25.5996105273818	1.54085148585425e-144	0.917429821087565	cg22508957	37	16	3507546	Island	NAT15;NAT15;NAT15	TSS1500;5'UTR;TSS1500	0		0		16:3507388-3509272	Promoter_Associated	3	chr16:3507520-3508130	NA	NA
cg19471655	cg19471655	0.91759747228944	0.0387904114226518	23.6552652739746	1.04187565627958e-123	0.917422500715092	cg19471655	37	19	51487109		KLK7;KLK7;KLK7	5'UTR;1stExon;TSS200	0		0				3	chr19:51486965-51487195	NA	NA
cg17516572	cg17516572	0.912171631945065	0.049252573480344	18.5202836621136	1.4168855845894e-76	0.917413309714152	cg17516572	37	13	112986575	S_Shore			0		0				3	chr13:112986465-112987035	NA	NA		RDMR
cg27387193	cg27387193	0.924768071134374	0.0456526834880838	20.2565983087447	3.10701237875707e-91	0.917405243285625	cg27387193	37	6	32064032	Island	TNXB	Body	0		0		6:32063883-32064441	Unclassified_Cell_type_specific	3	chr6:32063585-32064335	NA	NA
cg22857963	cg22857963	0.911083481688785	0.0562156584782172	16.2069342662208	4.50487086401371e-59	0.917358050394735	cg22857963	37	8	144358043	Island	GLI4	Body	0		0		8:144357669-144359518	Promoter_Associated	3	chr8:144357205-144360235	NA	NA		DMR
cg08615372	cg08615372	0.914099609871838	0.0420764166249845	21.7247494723459	1.19737141505073e-104	0.917347093173942	cg08615372	37	19	18699234	N_Shore	C19orf60;C19orf60	TSS1500;TSS1500	0		0		19:18699166-18700575	Promoter_Associated	3	chr19:18699105-18699770	NA	NA
cg00753924	cg00753924	0.90950458403882	0.0351845226605337	25.8495643898277	2.46069294822422e-147	0.917344251531027	cg00753924	37	9	137298813	N_Shore	RXRA	Body	0		0		9:137298753-137300489	Unclassified	3	chr9:137298280-137299415	NA	NA
cg13912631	cg13912631	0.909338168592382	0.0545130881856343	16.6810980419197	1.79881875525699e-62	0.917338296680022	cg13912631	37	9	136075279	N_Shore			0		0				3	chr9:136074965-136075755	NA	NA
cg19872996	cg19872996	0.917036011008621	0.037208848169443	24.6456436069342	4.09799133258067e-134	0.917336024355744	cg19872996	37	11	5617703		TRIM6;TRIM6-TRIM34;TRIM6	TSS200;TSS200;5'UTR	0		0				NA		6	6	chr11:5617031-5618541
cg12756686	cg12756686	0.91746293861972	0.0451625274045916	20.314694312844	9.53416411410399e-92	0.917242737217296	cg12756686	37	19	29218302	Island			0		0				3	chr19:29218265-29218755	NA	NA
cg24231558	cg24231558	0.917552911145104	0.050957929207193	18.0060870883188	1.74539073919447e-72	0.917190645959253	cg24231558	37	7	16626326	Island			0		0				3	chr7:16626025-16626430	NA	NA
cg22133704	cg22133704	0.913128345270773	0.0424765525606737	21.4972329490831	1.65251664755297e-102	0.917149930210453	cg22133704	37	11	5617926		TRIM6-TRIM34;TRIM6;TRIM6-TRIM34;TRIM6;TRIM6	1stExon;5'UTR;5'UTR;1stExon;5'UTR	0		0				3	chr11:5617745-5618215	NA	NA
cg10523679	cg10523679	0.91107584864676	0.0522081223939679	17.4508449427023	3.39178081870516e-68	0.91713609419712	cg10523679	37	1	76189770	N_Shore	ACADM;ACADM	TSS1500;TSS1500	0		0		1:76189592-76191178	Promoter_Associated	3	chr1:76189645-76190190	NA	NA
cg14981532	cg14981532	0.919560734473546	0.040913293923807	22.4758421110275	7.15340780614012e-112	0.917056028862892	cg14981532	37	1	17215477	Island			0		0		1:17215344-17216283	Promoter_Associated	3	chr1:17215365-17215670	NA	NA
cg13211302	cg13211302	0.916816774771836	0.0481748774722995	19.0310141483807	9.44078555408407e-81	0.917030176819976	cg13211302	37	8	102236731	Island			0		0				3	chr8:102236685-102236995	NA	NA
cg02857898	cg02857898	0.918597534917497	0.0470758976262626	19.513117778662	8.49402176476416e-85	0.916983057372841	cg02857898	37	19	46582429	Island			0		0				3	chr19:46582380-46582715	NA	NA
cg16006841	cg16006841	0.920989090490725	0.0490214290013627	18.7874794605666	9.56140588991567e-79	0.916974611778287	cg16006841	37	5	176797999	S_Shelf	RGS14	Body	0		0		5:176797319-176798210	Unclassified	3	chr5:176797705-176798050	NA	NA
cg23704085	cg23704085	0.926691179350118	0.0322984301117303	28.6915238958799	4.8672344530513e-181	0.916952438771727	cg23704085	37	6	33156779	N_Shelf	COL11A2;COL11A2;COL11A2;COL11A2	Body;Body;Body;Body	0		0				NA		6	NA
cg08887707	cg08887707	0.674179521387647	0.0177320093041529	38.0204809180735	0	0.916932446712225	cg08887707	37	1	3613723		TP73;TP73;TP73;TP73	Body;Body;Body;Body	0		0		1:3613666-3613835	Unclassified	NA		6	NA
cg24690094	cg24690094	0.908213438071795	0.0478534985064617	18.9790394938242	2.54200630114553e-80	0.916913555511086	cg24690094	37	11	67383802	Island			0		0		11:67382913-67383979	Promoter_Associated	3	chr11:67383360-67384735	NA	NA
cg06462666	cg06462666	0.910482215622639	0.0404748736405388	22.4949983465969	4.64598891993568e-112	0.916897693548863	cg06462666	37	22	50528312	Island	MOV10L1;MOV10L1;MOV10L1	TSS200;TSS200;TSS1500	0		0				3	chr22:50528145-50528435	NA	NA
cg15557168	cg15557168	0.906025282763818	0.043338229733712	20.9059135163299	4.73056923885481e-97	0.916886387422535	cg15557168	37	22	42548783	Island			0		0				3	chr22:42546865-42548935	NA	NA
cg11174173	cg11174173	0.908021599313981	0.0732484404415634	12.3964632399019	2.73114387981074e-35	0.916878358296317	cg11174173	37	6	35403738				0		0				NA		NA	NA
cg10104252	cg10104252	0.925418893754049	0.0359676729459748	25.7291845136624	5.51258407093217e-146	0.916841341266423	cg10104252	37	12	3563899				0		0				3	chr12:3563405-3563910	NA	NA		DMR
cg00815399	cg00815399	0.916963207114271	0.0384660892456332	23.8382228372323	1.34160797933663e-125	0.916806254586933	cg00815399	37	7	158750607	N_Shore			0		0		7:158750590-158751377	Unclassified_Cell_type_specific	3	chr7:158750585-158751335	NA	NA
cg19629631	cg19629631	0.917123430175294	0.0352800432555618	25.9955302075972	5.56330938617393e-149	0.91679403739915	cg19629631	37	7	2060116	Island	MAD1L1;MAD1L1;MAD1L1	Body;Body;Body	0		1	chr7:2058997-2058997			3	chr7:2059840-2060190	NA	NA
cg00667948	cg00667948	0.918626829958961	0.0765184889314797	12.0052923520427	3.33284070805931e-33	0.91678777158875	cg00667948	37	13	100651721	S_Shore			0		0				NA		NA	NA
cg09496634	cg09496634	0.920676521400614	0.0456047249442488	20.1881827491807	1.24354913909508e-90	0.916774221888416	cg09496634	37	16	87712353	N_Shelf	JPH3	Body	0		0				3	chr16:87712240-87712770	NA	NA
cg14804593	cg14804593	0.921446684943061	0.0491584028393762	18.7444390322009	2.1492636637509e-78	0.916761855460185	cg14804593	37	4	189139691				0		0				3	chr4:189139505-189139935	NA	NA
cg23193320	cg23193320	0.912904046776406	0.0475799928414272	19.1867209778467	4.77855731098739e-82	0.91676143725995	cg23193320	37	3	11608514	N_Shore	VGLL4;VGLL4;VGLL4;VGLL4	Body;Body;Body;Body	0		0		3:11608514-11609063	Gene_Associated	3	chr3:11608305-11608855	NA	NA
cg13835168	cg13835168	0.925398045835688	0.0325964690079878	28.3895180673992	2.72411917961345e-177	0.916756455776364	cg13835168	37	6	29648756				0		0		6:29648152-29649066	Unclassified_Cell_type_specific	NA		6	6	chr6:29647749-29649223
cg06473608	cg06473608	0.916682056466554	0.0840878334997235	10.901482632081	1.13394321648017e-27	0.916595919109461	cg06473608	37	10	134630642				0		0				NA		NA	NA
cg09441904	cg09441904	0.931742946064677	0.046990082876942	19.8285018671862	1.68998683571925e-87	0.916518534274799	cg09441904	37	16	83062053		CDH13	Body	0		0				NA		NA	NA
cg21194808	cg21194808	0.920669761980353	0.0959950774061451	9.59080180835831	8.74031095730086e-22	0.91650465536122	cg21194808	37	1	2205498		SKI	Body	0		0				3	chr1:2205445-2205615	NA	NA
cg23195763	cg23195763	0.94043157999661	0.0318401068865053	29.5360685612268	9.91568921667263e-192	0.916417296008527	cg23195763	37	6	33037640		HLA-DPA1	Body	0		0				NA		6	6	chr6:33031169-33041957
cg19179910	cg19179910	0.921763433540128	0.0511728829452635	18.0127321442116	1.54796037991202e-72	0.916354737001925	cg19179910	37	6	30955358		MUC21	Body	0		0				NA		NA	NA
cg05708167	cg05708167	0.931439685032974	0.0373055158378088	24.9678811327136	1.36565515185877e-137	0.916234462508548	cg05708167	37	16	74782424		FA2H	Body	0		0				3	chr16:74782320-74782875	NA	NA
cg14167415	cg14167415	0.880430070544892	0.0500239571128791	17.6001684264641	2.45592795748247e-69	0.916192953436627	cg14167415	37	5	77146999	Island			0		0				NA		6	6	chr5:77146987-77149751	RDMR
cg25970575	cg25970575	0.91223485028921	0.0424391610322204	21.4951197926987	1.72948215627979e-102	0.91617864732916	cg25970575	37	4	6010164	S_Shore			0		0				NA		6	6	chr4:6009566-6010406	DMR
cg06618935	cg06618935	0.916333774009388	0.0350240677028764	26.1629740378253	7.01570782957518e-151	0.916132719450651	cg06618935	37	21	46677482	N_Shore			0		0		21:46677259-46677578	Unclassified_Cell_type_specific	3	chr21:46676425-46677550	NA	NA
cg26873880	cg26873880	0.915223733424062	0.0404375714988133	22.6330043942159	2.05141185331626e-113	0.916103170838649	cg26873880	37	6	160023689				0		0				3	chr6:160023500-160024075	NA	NA
cg26874229	cg26874229	0.904554467826497	0.0350927244282899	25.7761254665452	1.64273415416249e-146	0.916090338832307	cg26874229	37	2	105853672	Island			0		0		2:105853234-105855225	Promoter_Associated	3	chr2:105853505-105853795	NA	NA
cg24091315	cg24091315	0.898020954774902	0.0504509525266418	17.7998810686613	7.08191081560817e-71	0.91603960535458	cg24091315	37	10	97080852		SORBS1;SORBS1;SORBS1;SORBS1;SORBS1;SORBS1;SORBS1	Body;Body;Body;Body;Body;Body;Body	0		0				NA		NA	NA
cg22353823	cg22353823	0.915401176126864	0.0296830009358431	30.8392395400119	7.80924883799649e-209	0.916028027530829	cg22353823	37	12	105860607				0		0				3	chr12:105860100-105860995	NA	NA
cg23102195	cg23102195	0.915254806588784	0.0407974607494083	22.4341120691453	1.8292425779648e-111	0.915976000630224	cg23102195	37	5	28927606	Island			0		0				3	chr5:28927425-28927675	NA	NA
cg02873954	cg02873954	0.900589198910747	0.0403945748008414	22.2948057592127	4.14968079315363e-110	0.915945160545837	cg02873954	37	21	45161415		PDXK	Body	1	high-CpG:43985771-43985861	0				3	chr21:45161325-45161615	NA	NA
cg03490759	cg03490759	0.903020588312445	0.0356957538263085	25.297703270435	3.38563425732814e-141	0.915916636813281	cg03490759	37	14	100141888	Island	HHIPL1	Body	0		0				3	chr14:100141880-100142415	NA	NA
cg04044120	cg04044120	0.918154276472261	0.0420655926880301	21.8267286350045	1.29353464830606e-105	0.915905263208839	cg04044120	37	11	73668757		DNAJB13	Body	0		0		11:73668558-73668822	Unclassified_Cell_type_specific	3	chr11:73668385-73668775	NA	NA
cg05491587	cg05491587	0.910138870134832	0.0514301444087439	17.6966034336099	4.45371166585055e-70	0.915870797836184	cg05491587	37	18	77659695	Island	KCNG2	Body	0		0				3	chr18:77659325-77659735	NA	NA
cg20960405	cg20960405	0.923701463736483	0.0359682437563001	25.6810276863932	1.9044486796427e-145	0.915836178970489	cg20960405	37	5	176047485	Island	SNCB;SNCB	3'UTR;3'UTR	0		0				3	chr5:176047345-176048095	NA	NA		DMR
cg18171855	cg18171855	0.934006268163467	0.0467650040339758	19.9723337452273	9.58677836174812e-89	0.915813885191153	cg18171855	37	10	2543474	Island			0		0				NA		NA	NA
cg07972026	cg07972026	0.938552692237316	0.0287512945173626	32.6438411901952	9.7996252669689e-234	0.915739818557176	cg07972026	37	6	1636961		GMDS	Body	0		0				NA		6	5	chr6:1636861-1638220
cg07242333	cg07242333	0.915808399856008	0.0465587636865008	19.6699466940858	3.90190594630098e-86	0.915701590991465	cg07242333	37	16	816874		MSLN;MSLN	Body;Body	0		0				NA		6	NA
cg27179622	cg27179622	0.901219219829255	0.0616198691357806	14.6254646832079	1.93246960845544e-48	0.915689692936081	cg27179622	37	1	226127290	Island	LEFTY2	Body	0		0				3	chr1:226126865-226127455	NA	NA
cg13818014	cg13818014	0.915896589592072	0.0360456383543239	25.4093596731158	1.98744888129031e-142	0.915640188916304	cg13818014	37	9	138145731				0		0				3	chr9:138145145-138145995	NA	NA
cg26146732	cg26146732	0.908637749768834	0.0538393505537271	16.8768334020317	6.66239667190509e-64	0.91557739597655	cg26146732	37	14	70690454				0		0				3	chr14:70690280-70690655	NA	NA
cg04342483	cg04342483	0.907798821851972	0.0376539187425023	24.1090131430937	2.01082345079884e-128	0.915557856877344	cg04342483	37	1	7259290		CAMTA1	Body	0		0				3	chr1:7259205-7259430	NA	NA
cg11099600	cg11099600	0.915327843062837	0.0257451740503106	35.5533756064001	7.36836799147961e-277	0.915545336694777	cg11099600	37	3	14558454		GRIP2	Body	0		0				NA		NA	NA
cg00321709	cg00321709	0.92396306245808	0.0449363636175862	20.561589502905	6.06145409953742e-94	0.915511009599288	cg00321709	37	10	135341933	Island	CYP2E1	Body	0		0		10:135341813-135342001	Unclassified_Cell_type_specific	3	chr10:135341645-135343115	NA	NA
cg23502023	cg23502023	0.907191626282908	0.059201182158169	15.3238768756196	5.29620744984278e-53	0.915498139659381	cg23502023	37	4	1581993	Island			0		0		4:1581887-1582354	Promoter_Associated_Cell_type_specific	3	chr4:1581720-1582555	NA	NA
cg15500907	cg15500907	0.916507382259209	0.0420584445075845	21.7912809898125	2.80688401687804e-105	0.915481839985939	cg15500907	37	6	112438951		LAMA4;LAMA4;LAMA4	Body;Body;Body	0		0				3	chr6:112438765-112439095	NA	NA
cg10365886	cg10365886	0.925332083730159	0.0372104219913738	24.8675514603052	1.6703765439739e-136	0.915478137208113	cg10365886	37	6	32063874	Island	TNXB	Body	0		0				3	chr6:32063585-32064335	NA	NA
cg06906965	cg06906965	0.912324366290534	0.0687465263616719	13.2708431185431	3.41714285329221e-40	0.915440049735348	cg06906965	37	19	58450175	S_Shelf			0		0				NA		NA	NA
cg01932308	cg01932308	0.908172182009665	0.0585889781817756	15.5007342710776	3.42950284221e-54	0.915436136003724	cg01932308	37	1	3337800		PRDM16;PRDM16	Body;Body	0		0		1:3337569-3337885	Unclassified_Cell_type_specific	NA		6	NA
cg27327312	cg27327312	0.898507106967002	0.0502377239718922	17.8851077622409	1.54055059511106e-71	0.915429577464429	cg27327312	37	4	187422091	Island			0		0				3	chr4:187422000-187422455	NA	NA
cg11965913	cg11965913	0.91529159086162	0.0471745835762561	19.4022187685469	7.39115082558702e-84	0.915382098405742	cg11965913	37	1	205819406	S_Shore	PM20D1	TSS200	0		0		1:205818815-205819635	Unclassified_Cell_type_specific	3	chr1:205819185-205819475	NA	NA
cg07238058	cg07238058	0.906801498503785	0.038739302059352	23.4077913204137	3.56004044273439e-121	0.915358307767609	cg07238058	37	12	19936611				0		0				3	chr12:19936465-19937095	NA	NA
cg09580153	cg09580153	0.909978958702471	0.0439629185789946	20.698784068837	3.55219589413185e-95	0.915309498737943	cg09580153	37	6	41068724	Island	NFYA;NFYA;LOC221442	3'UTR;3'UTR;TSS200	0		0				3	chr6:41068645-41069050	NA	NA
cg11825002	cg11825002	0.913649357956147	0.0423134304940339	21.5924198839177	2.11636334242507e-103	0.915297398196617	cg11825002	37	1	230468773	Island	PGBD5	Body	0		0				3	chr1:230468480-230468835	NA	NA
cg18232235	cg18232235	0.9203907987753	0.0562792600077963	16.353996101722	4.07366486199938e-60	0.915283407351532	cg18232235	37	12	11700321				0		0				3	chr12:11700200-11700595	NA	NA
cg14091258	cg14091258	0.891135193781271	0.0328052838648429	27.1643799045522	1.71252472754381e-162	0.915170981236522	cg14091258	37	7	157406607	Island	PTPRN2;PTPRN2;PTPRN2	Body;Body;Body	0		0		7:157405285-157407197	Unclassified_Cell_type_specific	3	chr7:157406440-157406995	NA	NA
cg18597448	cg18597448	0.925292293192098	0.068576130940922	13.4929206488659	1.72143667858065e-41	0.915166546705985	cg18597448	37	6	33871644				0		0				NA		NA	6	chr6:33871381-33873472
cg25134647	cg25134647	0.918692954554561	0.0433583609774601	21.1883690675518	1.22259226893054e-99	0.915159779550175	cg25134647	37	12	25454990				0		0				3	chr12:25454805-25455050	NA	NA
cg17706456	cg17706456	0.916130741012537	0.0411827487284745	22.2454976731339	1.24701179871163e-109	0.915117199177121	cg17706456	37	11	5617367		TRIM6;TRIM6-TRIM34;TRIM6;TRIM6	1stExon;TSS1500;TSS1500;5'UTR	0		0				3	chr11:5617225-5617590	NA	NA
cg13899108	cg13899108	0.921630851573039	0.0467980533365738	19.6937860843191	2.43770343884369e-86	0.915038788460983	cg13899108	37	19	18344322	S_Shore	PDE4C	5'UTR	0		0		19:18343231-18344766	Unclassified	NA		6	6	chr19:18343292-18345956
cg05772155	cg05772155	0.938290567354085	0.0427963645889571	21.9245390669514	1.51565196811055e-106	0.915027028292117	cg05772155	37	10	65801432				0		0		10:65800729-65801528	Unclassified_Cell_type_specific	NA		6	6	chr10:65800651-65802095
cg10890302	cg10890302	0.888932251375627	0.0435988253930449	20.3889036771489	2.09794557631537e-92	0.915018326953032	cg10890302	37	6	32064246	Island	TNXB	Body	0		0		6:32063883-32064441	Unclassified_Cell_type_specific	3	chr6:32063585-32064335	NA	NA
cg15871215	cg15871215	0.934745595736095	0.0434480695059659	21.5140881140356	1.14916720390646e-102	0.915016255445511	cg15871215	37	5	81402204		ATG10;ATG10	Body;Body	0		0				3	chr5:81402100-81402370	NA	NA
cg23226914	cg23226914	0.900027006321296	0.0378296035439075	23.7916055682864	4.07962788416573e-125	0.914891096272734	cg23226914	37	1	247537224				0		0		1:247536959-247537612	Unclassified_Cell_type_specific	3	chr1:247536985-247537535	NA	NA
cg03066050	cg03066050	0.91182642528141	0.0395823457561627	23.0361896916997	2.02324912988213e-117	0.914853484870648	cg03066050	37	9	110249749	Island	KLF4	Body	0		0		9:110249142-110250998	Unclassified	3	chr9:110249585-110249775	NA	NA
cg15190383	cg15190383	0.907573396318519	0.0425090594708348	21.3501170718961	3.8896314735094e-101	0.914843477311665	cg15190383	37	19	18888799	Island	CRTC1;CRTC1	3'UTR;3'UTR	0		0				3	chr19:18888765-18889175	NA	NA
cg01997813	cg01997813	0.913786897588291	0.0519820952614066	17.5788777461366	3.57584069218767e-69	0.914839516533491	cg01997813	37	2	242710939	Island			0		0				3	chr2:242710365-242711515	NA	NA
cg20409752	cg20409752	0.916461221720982	0.0431034143151448	21.2619170959497	2.5575279743036e-100	0.914835524880015	cg20409752	37	1	7122726	Island	CAMTA1	Body	0		0				3	chr1:7122625-7123015	NA	NA
cg20674490	cg20674490	0.914215382220644	0.0492836057455065	18.550091219817	8.14137190130088e-77	0.91471505116465	cg20674490	37	1	25240932		RUNX3;RUNX3	Body;Body	0		0		1:25240864-25241072	Gene_Associated_Cell_type_specific	3	chr1:25240760-25241650	NA	NA
cg17434634	cg17434634	0.914696718420237	0.0462939928457845	19.7584321894051	6.78805734499834e-87	0.914668390544533	cg17434634	37	19	49522954	Island			0		0		19:49522439-49523243	Unclassified	3	chr19:49522680-49523155	NA	NA
cg17188169	cg17188169	0.936665595970593	0.0374687040172397	24.9986120560675	6.32958696648958e-138	0.914664180139568	cg17188169	37	6	74104388	N_Shore	DDX43;DDX43	1stExon;5'UTR	0		0		6:74104323-74104538	Unclassified_Cell_type_specific	3	chr6:74104305-74105035	NA	NA
cg00673290	cg00673290	0.912050215040055	0.0414880740222399	21.983431059035	4.14890881440864e-107	0.914664056919387	cg00673290	37	2	21266727	Island	APOB	Body	0		0				3	chr2:21266625-21267115	NA	NA
cg15572907	cg15572907	0.912826413028254	0.0456380964054461	20.0014129625118	5.35341428091077e-89	0.914661931986007	cg15572907	37	19	40995921	Island	SPTBN4	Body	0		0				3	chr19:40995765-40996115	NA	NA
cg11519983	cg11519983	0.91582179482794	0.0483517953472633	18.940802264952	5.25896457637105e-80	0.914620479649938	cg11519983	37	4	187407036				0		0				3	chr4:187406720-187407135	NA	NA
cg26272248	cg26272248	0.914022595270048	0.0475679854733645	19.2150789270202	2.76812871047372e-82	0.914584520164184	cg26272248	37	8	145163034	N_Shore	KIAA1875	Body	1	high-CpG:145235022-145235023	0				NA		6	6	chr8:145161714-145164967
cg11210703	cg11210703	0.914991320704392	0.0423573869458495	21.6016942186291	1.73147435055721e-103	0.914584296012267	cg11210703	37	4	22693739		GBA3;GBA3	TSS1500;TSS1500	0		0				NA		NA	NA
cg26035071	cg26035071	0.914180064174517	0.0421399140198195	21.6939233370185	2.34142002671993e-104	0.914569427832473	cg26035071	37	1	209982407	S_Shelf			0		0				NA		NA	NA
cg16368670	cg16368670	0.877630425882397	0.0968151330019165	9.0650128618325	1.24589552627704e-19	0.914542693340535	cg16368670	37	5	122501738		PRDM6	Body	0		0				NA		NA	NA
cg20724680	cg20724680	0.921578140292917	0.0405044999728369	22.7524877707648	1.35589588699835e-114	0.914505083031438	cg20724680	37	19	49000743	Island	LMTK3	Body	0		0				3	chr19:49000465-49000955	NA	NA
cg01017244	cg01017244	0.924188068923329	0.052260968909676	17.6840974862259	5.56042704264711e-70	0.914488292375422	cg01017244	37	2	74357527	N_Shore			0		0				3	chr2:74357345-74357855	NA	NA
cg00697486	cg00697486	0.906221602427157	0.0538400671255196	16.8317324032016	1.42860236973038e-63	0.914448679017089	cg00697486	37	1	233224593		PCNXL2	Body	0		0				NA		NA	NA
cg03438305	cg03438305	0.914588405361429	0.0338212668267285	27.0418139582708	4.76744418034729e-161	0.914447104565579	cg03438305	37	1	152082925	N_Shore	TCHH	Body	0		0		1:152082811-152083064	Unclassified_Cell_type_specific	3	chr1:152082820-152084415	NA	NA
cg19603903	cg19603903	0.912504757129329	0.0463136542173677	19.7027155932588	2.04359327500718e-86	0.914398503692443	cg19603903	37	19	57742345	Island	AURKC;AURKC;AURKC	TSS200;TSS200;TSS200	0		0				3	chr19:57742000-57742475	NA	NA
cg00114966	cg00114966	0.918594187261234	0.0364328712435653	25.2133349886189	2.86065643587001e-140	0.914395115498415	cg00114966	37	1	197893920	S_Shelf	LHX9;LHX9	Body;Body	0		0		1:197893576-197893991	Unclassified_Cell_type_specific	3	chr1:197893685-197893970	NA	NA
cg18700428	cg18700428	0.925144804824051	0.03999327436609	23.1325096403828	2.18070758556623e-118	0.91426105784004	cg18700428	37	16	3243304	Island			0		0				3	chr16:3243180-3243575	NA	NA
cg06067394	cg06067394	0.904909938199165	0.0392940799647765	23.0291672183273	2.37917746132647e-117	0.914252991722106	cg06067394	37	11	133789110	Island	IGSF9B	Body	0		0				3	chr11:133789065-133789675	NA	NA
cg26031613	cg26031613	0.910417746081452	0.0775228284969359	11.7438664678939	7.59338146041142e-32	0.914249622393073	cg26031613	37	14	104095156	Island	KLC1;KLC1;KLC1	TSS1500;TSS1500;TSS1500	0		0				3	chr14:104094840-104096575	NA	NA
cg22838050	cg22838050	0.909596274930548	0.0487947413570001	18.6412766956917	1.48650359245963e-77	0.914244145511938	cg22838050	37	19	872690	S_Shore	MED16	Body	0		0		19:872478-872859	Unclassified	3	chr19:872225-872730	NA	NA
cg10923662	cg10923662	0.904831451726417	0.0420299545510667	21.52825196675	8.46673194798766e-103	0.91422865627179	cg10923662	37	6	32064258	Island	TNXB	Body	0		0		6:32063883-32064441	Unclassified_Cell_type_specific	3	chr6:32063585-32064335	NA	NA
cg11673840	cg11673840	0.914964874164302	0.0410831310054526	22.2710599648032	7.05134766185723e-110	0.91421776484431	cg11673840	37	17	47092156	Island	IGF2BP1;IGF2BP1	Body;Body	0		0				3	chr17:47090625-47092170	NA	NA
cg14071023	cg14071023	0.920812184268726	0.0240977450746485	38.2115497286693	0	0.914216252206288	cg14071023	37	6	45901289		CLIC5;CLIC5	Body;Body	0		0				NA		NA	NA
cg07019386	cg07019386	0.915501667974805	0.0455402034723262	20.1031527786461	6.92511910909876e-90	0.91421590704068	cg07019386	37	20	47013687	Island			0		0				3	chr20:47013565-47014015	NA	NA
cg16115627	cg16115627	0.911087670846793	0.0412701779404441	22.0761750085391	5.35540725581311e-108	0.914201435200801	cg16115627	37	7	154684433	Island	DPP6;DPP6;DPP6	3'UTR;3'UTR;3'UTR	0		0				3	chr7:154683725-154684715	NA	NA
cg13224161	cg13224161	0.922096674765421	0.0302048368108169	30.528113114493	1.10407106284577e-204	0.91411209559567	cg13224161	37	6	33141279		COL11A2;COL11A2;COL11A2	Body;Body;Body	0		0				NA		6	NA
cg24297451	cg24297451	0.914614547111742	0.0749834075854154	12.197559120928	3.20281383500456e-34	0.91409480088119	cg24297451	37	11	19453448		NAV2	Body	0		0				NA		NA	NA
cg19621877	cg19621877	0.912450287576914	0.072334478288348	12.6143204342969	1.76069841869737e-36	0.914067318112358	cg19621877	37	4	1393418	N_Shelf			0		0				3	chr4:1392625-1395335	NA	NA
cg19683494	cg19683494	0.915600115708283	0.0466078256287849	19.6447721676767	6.40836375958834e-86	0.914063133491869	cg19683494	37	5	74908142	S_Shore			0		0				3	chr5:74907140-74908475	NA	NA
cg06060754	cg06060754	0.914168013399348	0.0416834098081469	21.9312195812895	1.30872420309223e-106	0.914057148976792	cg06060754	37	5	176797920	S_Shelf	RGS14	Body	0		0		5:176797319-176798210	Unclassified	3	chr5:176797705-176798050	NA	NA
cg04306069	cg04306069	0.923306280687381	0.0392568085867068	23.5196470097172	2.56781795826681e-122	0.914002596346975	cg04306069	37	5	98175255				0		0		5:98174987-98175458	Unclassified_Cell_type_specific	3	chr5:98174905-98175855	NA	NA
cg03043822	cg03043822	0.908939936573161	0.0439463131310245	20.6829622740635	4.93174986265417e-95	0.913984455184093	cg03043822	37	22	25160098	Island	TOP1P2;PIWIL3	TSS1500;5'UTR	0		0				3	chr22:25160005-25160515	NA	NA
cg14441480	cg14441480	0.909950268549211	0.0398351681199055	22.8428876165458	1.71976877711671e-115	0.913956254222257	cg14441480	37	6	32729500	Island	HLA-DQB2	Body	0		0				3	chr6:32729445-32729795	NA	NA
cg11430371	cg11430371	0.91312543778455	0.0462128797224948	19.7591113834023	6.69734082430202e-87	0.913937454536128	cg11430371	37	19	50961752	Island	MYBPC2	Body	0		0				3	chr19:50961640-50961935	NA	NA
cg14185918	cg14185918	0.899131580772086	0.0357648566259918	25.1400862633026	1.81398896346077e-139	0.913912778904518	cg14185918	37	9	110249966	Island	KLF4	Body	0		0		9:110249142-110250998	Unclassified	3	chr9:110249840-110250270	NA	NA
cg24891660	cg24891660	0.901984890986848	0.0486865754593417	18.5263572653636	1.26570832691731e-76	0.913903554652312	cg24891660	37	8	145003653	Island	PLEC1;PLEC1;PLEC1;PLEC1;PLEC1;PLEC1;PLEC1;PLEC1	Body;Body;Body;Body;Body;Body;Body;Body	0		0		8:145002822-145004311	Unclassified	3	chr8:145003580-145003830	NA	NA
cg09336323	cg09336323	0.917800346292375	0.0403877514724207	22.7247200656641	2.55251142431553e-114	0.913887474890008	cg09336323	37	2	210074276	Island			0		0				NA		NA	6	chr2:210072554-210075023
cg18955367	cg18955367	0.919245848147408	0.0361211832972683	25.4489406003742	7.25271482538251e-143	0.913852941280144	cg18955367	37	19	49002338	Island	LMTK3	Body	0		0		19:49002276-49002590	Unclassified_Cell_type_specific	3	chr19:49002180-49002395	NA	NA
cg26169700	cg26169700	0.892929659744344	0.0349430918302697	25.553825176135	4.97865051953086e-144	0.91384917166133	cg26169700	37	22	42538906	Island	CYP2D7P1	Body	0		0				NA		6	NA
cg12050358	cg12050358	0.920606261368817	0.0331137758796259	27.801307368733	4.18269616811721e-170	0.913839088727703	cg12050358	37	17	36612909	S_Shelf	ARHGAP23	TSS1500	0		0		17:36612408-36613157	Unclassified	3	chr17:36612045-36612975	NA	NA
cg09176023	cg09176023	0.898347769581273	0.0200975503483036	44.6993665403156	0	0.913827181260968	cg09176023	37	11	124791601	S_Shore	HEPACAM	Body	0		0		11:124790438-124791655	Unclassified_Cell_type_specific	NA		6	NA
cg18322025	cg18322025	0.909581450108005	0.0662901873624052	13.721208014323	7.57919933308888e-43	0.913812388038787	cg18322025	37	6	170055332	N_Shelf	WDR27	Body	0		0		6:170054110-170055539	Unclassified	3	chr6:170054740-170055775	NA	NA
cg05840533	cg05840533	0.911663953249137	0.041741100948535	21.8409177652784	9.48312088152274e-106	0.913760530337155	cg05840533	37	20	31755943		C20orf70	TSS200	0		0				3	chr20:31755745-31756095	NA	NA
cg14905731	cg14905731	0.93740075576129	0.0700293770069649	13.3858217197628	7.31834836927993e-41	0.913758084936459	cg14905731	37	17	16523434	S_Shelf			0		0				NA		NA	NA
cg07863524	cg07863524	0.918773819714832	0.0351879281845116	26.1104835413198	2.77180534347649e-150	0.913711465062241	cg07863524	37	17	3213470		OR3A4	TSS200	0		0				NA		NA	NA
cg17445212	cg17445212	0.913060479216757	0.0502708204016894	18.1628322736916	1.01642982945434e-73	0.913683124460604	cg17445212	37	2	113993313	Island	PAX8;PAX8;PAX8;PAX8;PAX8;LOC440839;LOC654433	Body;Body;Body;Body;Body;Body;TSS1500	1	high-CpG:113709553-113709929	0		2:113992698-113993498	Unclassified_Cell_type_specific	3	chr2:113992945-113993455	NA	NA
cg15363314	cg15363314	0.908123212168896	0.032479041063672	27.9602839994139	4.94335293262556e-172	0.913662633425603	cg15363314	37	11	1283970				0		0		11:1283393-1284671	Promoter_Associated	3	chr11:1283805-1284415	NA	NA
cg06046739	cg06046739	0.912161211627847	0.0333878735055599	27.3201350027863	2.44566314849024e-164	0.913641538538442	cg06046739	37	2	119883295				0		0		2:119883255-119883374	Unclassified_Cell_type_specific	NA		NA	NA
cg06360820	cg06360820	0.92243528904128	0.0290919269093816	31.7076036906931	1.22056576318723e-220	0.913638229545989	cg06360820	37	2	242988706	Island			0		0				3	chr2:242988585-242988875	NA	NA
cg03337057	cg03337057	0.926496801148454	0.0413543385595667	22.4038597501428	3.60915037797758e-111	0.913561194907938	cg03337057	37	19	50249776	Island	TSKS	Body	0		0		19:50249569-50249937	Unclassified_Cell_type_specific	3	chr19:50249465-50249895	NA	NA
cg19334350	cg19334350	0.915345296522523	0.0327677275523164	27.9343538565834	1.02128554534545e-171	0.91354627462786	cg19334350	37	7	157406737	S_Shore	PTPRN2;PTPRN2;PTPRN2	Body;Body;Body	0		0		7:157405285-157407197	Unclassified_Cell_type_specific	3	chr7:157406440-157406995	NA	NA
cg20296298	cg20296298	0.913226060655979	0.0434831528697548	21.0018363523769	6.30989052607287e-98	0.91346238623939	cg20296298	37	2	210074020	Island			0		0				NA		NA	6	chr2:210072554-210075023
cg12763978	cg12763978	0.908887593260808	0.0388597045543502	23.3889475919616	5.53718834847863e-121	0.91346017066613	cg12763978	37	6	28601519	N_Shore			0		0				3	chr6:28601285-28601675	NA	NA
cg18877879	cg18877879	0.924491398714191	0.0603321136002668	15.3233716431593	5.33754429361049e-53	0.913399026048698	cg18877879	37	21	48068638	Island	PRMT2;PRMT2	Body;Body	0		0				NA		NA	NA
cg12935359	cg12935359	0.913541858136554	0.0380824376336667	23.9885342142315	3.66314593525414e-127	0.913343950752041	cg12935359	37	14	103987150	Island	CKB	Body	0		0				3	chr14:103986920-103988875	NA	NA
cg02444433	cg02444433	0.902118654264881	0.0447694842378393	20.150302591657	2.67474107994106e-90	0.913338305918075	cg02444433	37	5	23507469		PRDM9	TSS1500	0		0				3	chr5:23506825-23507695	NA	NA
cg11719952	cg11719952	0.911816267521379	0.0450626464167068	20.2344145323726	4.87379969323756e-91	0.913320473024271	cg11719952	37	11	75140567	N_Shore	KLHL35	Body	0		0		11:75140564-75142268	Promoter_Associated_Cell_type_specific	NA		6	6	chr11:75140483-75142830
cg13163765	cg13163765	0.904868775318102	0.062562857773009	14.463354257268	2.0648490543763e-47	0.913247642193135	cg13163765	37	6	46620396	N_Shore	CYP39A1;CYP39A1;SLC25A27	5'UTR;1stExon;TSS1500	0		0		6:46620326-46621297	Unclassified_Cell_type_specific	NA		6	6	chr6:46617656-46622169
cg23106045	cg23106045	0.913315040398572	0.0454514995155825	20.0942774195041	8.28111809787e-90	0.913201453007086	cg23106045	37	1	149162430	Island			0		0				NA		NA	NA
cg13699009	cg13699009	0.91247270720072	0.0438337811566762	20.8166551714817	3.05800696772862e-96	0.913196875632125	cg13699009	37	12	122356056	N_Shore	WDR66	TSS1500	0		0		12:122356012-122356920	Promoter_Associated	3	chr12:122355945-122356255	NA	NA
cg06168204	cg06168204	0.907690128520074	0.0574492539580415	15.799859284213	3.11811803827715e-56	0.913148622461559	cg06168204	37	6	27570548				0		0				3	chr6:27570260-27570595	NA	NA		RDMR
cg06791546	cg06791546	0.919213603469371	0.0387986473341153	23.6918982137069	4.37030525395669e-124	0.913140256182813	cg06791546	37	2	863938	Island			0		0				NA		NA	NA
cg16023065	cg16023065	0.908426204393453	0.089555711549096	10.1436992535695	3.53455607060494e-24	0.913068417625649	cg16023065	37	12	48875378		C12orf54	TSS1500	0		0				NA		NA	NA
cg17178900	cg17178900	0.912169514298222	0.0422644786405115	21.582414917663	2.62778710912572e-103	0.913019771784303	cg17178900	37	1	205818956	Island	PM20D1	Body	0		0		1:205818815-205819635	Unclassified_Cell_type_specific	NA		NA	NA
cg19149785	cg19149785	0.912379646850097	0.0369123014705924	24.7174955367381	6.93625458943314e-135	0.912976416909192	cg19149785	37	19	51506273	Island	KLK9;KLK8;KLK8;KLK8;KLK8	3'UTR;TSS1500;TSS1500;TSS1500;TSS1500	0		0				NA		6	6	chr19:51503977-51506407
cg17810781	cg17810781	0.913682198336686	0.0417618911928504	21.8783721770988	4.17480235345101e-106	0.912946606051239	cg17810781	37	1	201082982	N_Shore	CACNA1S	TSS1500	0		0				NA		6	6	chr1:201082969-201084334
cg11779808	cg11779808	0.916167171706641	0.0566421862653819	16.1746435318401	7.61371438465573e-59	0.912892249082194	cg11779808	37	8	2586225				0		0		8:2586067-2586231	Unclassified_Cell_type_specific	3	chr8:2585465-2586255	NA	NA
cg19149522	cg19149522	0.923094769406209	0.0488690555073372	18.8891469217697	1.40091337904122e-79	0.912874434792811	cg19149522	37	7	6616423	N_Shore	ZDHHC4;ZDHHC4;ZDHHC4;ZDHHC4	TSS1500;TSS1500;TSS1500;TSS1500	0		0				3	chr7:6616145-6616430	NA	NA
cg25332918	cg25332918	0.900186628194419	0.0428600815576111	21.0029144947943	6.16830245472847e-98	0.912863781558296	cg25332918	37	7	158766061	N_Shore			0		0		7:158766030-158766593	Unclassified_Cell_type_specific	NA		6	6	chr7:158765868-158767268
cg02613435	cg02613435	0.916015715943686	0.0745505387535643	12.2871776818634	1.06147610888027e-34	0.912859526025172	cg02613435	37	10	102756977	Island	LZTS2;LZTS2	5'UTR;1stExon	0		0		10:102756815-102757008	Promoter_Associated	3	chr10:102756620-102757750	NA	NA
cg19712189	cg19712189	0.914608806295668	0.0373682067990054	24.4755872609871	2.68832001065172e-132	0.912779249678237	cg19712189	37	19	33210851	Island	TDRD12;TDRD12	5'UTR;1stExon	0		0		19:33210656-33210921	Unclassified_Cell_type_specific	3	chr19:33210445-33211615	NA	NA
cg27228433	cg27228433	0.867178666164399	0.0528878727894079	16.396550294571	2.02410344914885e-60	0.912772712856946	cg27228433	37	16	71475716	Island			0		0		16:71474585-71475849	Unclassified	3	chr16:71475285-71475875	NA	NA
cg17535283	cg17535283	0.913746579733774	0.0614526068858333	14.8691264055133	5.2291213816435e-50	0.912748005284656	cg17535283	37	2	26541115		GPR113;GPR113;GPR113	Body;Body;Body	0		0				NA		NA	NA
cg22360016	cg22360016	0.912783283593425	0.0392127145646289	23.277737686051	7.45249887952781e-120	0.912672925957351	cg22360016	37	2	105276153	S_Shore			0		0				3	chr2:105276025-105276215	NA	NA
cg07472199	cg07472199	0.907482497736074	0.0423358364552519	21.4353269881714	6.25925735305124e-102	0.91265731138319	cg07472199	37	16	31453477	Island	ZNF843	5'UTR	0		0				3	chr16:31453205-31453595	NA	NA
cg08573299	cg08573299	0.893476668671198	0.0999759227882056	8.93691844749447	4.0017348607595e-19	0.912636095926547	cg08573299	37	17	80621842	Island	RAB40B	Body	0		0				NA		6	NA
cg08273169	cg08273169	0.907127417375993	0.042028036502211	21.583863841183	2.54671151087552e-103	0.912542599337784	cg08273169	37	8	144255650				0		0		8:144255448-144255938	Unclassified_Cell_type_specific	3	chr8:144255580-144256090	NA	NA
cg17747265	cg17747265	0.918814893987791	0.0372869621127948	24.6417203742245	4.51469897463909e-134	0.912534998809834	cg17747265	37	1	1875780	Island			0		0		1:1875098-1876054	Unclassified	3	chr1:1875245-1875935	NA	NA
cg20165694	cg20165694	0.908654480336769	0.0439491992197187	20.6751089091307	5.80356218117267e-95	0.912527495434685	cg20165694	37	13	30077315	Island	MTUS2;MTUS2	Body;Body	0		0				3	chr13:30077280-30077535	NA	NA
cg14659678	cg14659678	0.913033240649277	0.0391896410431925	23.2978209635293	4.66456796515428e-120	0.912519804322092	cg14659678	37	12	46243365		ARID2	Body	0		0				3	chr12:46243200-46243655	NA	NA
cg04245248	cg04245248	0.923865298509709	0.0591469565262275	15.6198281833832	5.33491973034358e-55	0.912491729674939	cg04245248	37	16	87653438		JPH3	Body	0		0				3	chr16:87653205-87653635	NA	NA
cg25396728	cg25396728	0.958576739138382	0.0409071074410116	23.4330119899252	1.96997473679398e-121	0.912476966020511	cg25396728	37	12	248500	Island	IQSEC3;IQSEC3	Body;Body	0		0				3	chr12:248145-249055	NA	NA
cg19312667	cg19312667	0.897704347489097	0.061873998416698	14.5085879442185	1.06898514138901e-47	0.912471486907393	cg19312667	37	4	25090491	Island			0		0				3	chr4:25089845-25090495	NA	NA
cg20961245	cg20961245	0.915215056794888	0.0438398977908243	20.8763045288496	8.79357205860191e-97	0.912437794782331	cg20961245	37	6	29649092				0		0				3	chr6:29648785-29649115	NA	NA
cg09512891	cg09512891	0.895201046585404	0.0417228855888307	21.4558756891218	4.02461091853934e-102	0.912406800434948	cg09512891	37	6	103780468				0		0				NA		NA	NA
cg24503407	cg24503407	0.911578210060562	0.0503889997979918	18.0908177124979	3.76459644051714e-73	0.912389774837101	cg24503407	37	1	205819492	S_Shore	PM20D1	TSS1500	0		0		1:205818815-205819635	Unclassified_Cell_type_specific	NA		6	3	chr1:205819032-205819572
cg17371014	cg17371014	0.914069969637567	0.0382757609894661	23.8811703806262	4.80638326501569e-126	0.912336146490702	cg17371014	37	20	61476314		DPH3B;TCFL5	TSS200;Body	0		0				NA		NA	NA
cg22711741	cg22711741	0.900936540671263	0.0702367027958281	12.8271474145107	1.15540375944481e-37	0.912334287944284	cg22711741	37	19	57742444	Island	AURKC;AURKC;AURKC;AURKC;AURKC;AURKC	5'UTR;5'UTR;1stExon;5'UTR;1stExon;1stExon	0		0				3	chr19:57742000-57742475	NA	NA
cg24168538	cg24168538	0.91065545537233	0.0422558927188831	21.5509695045534	5.18498778678068e-103	0.912301702743238	cg24168538	37	4	35527016				0		0				3	chr4:35526805-35527110	NA	NA
cg14459158	cg14459158	0.910988341189112	0.0467305024710942	19.4945120000072	1.22214824776277e-84	0.91228132348573	cg14459158	37	9	96720562	N_Shore			0		0				3	chr9:96720285-96720615	NA	NA
cg04961235	cg04961235	0.908505752281391	0.0492198073547981	18.4581330384428	4.48581015261083e-76	0.912277275338409	cg04961235	37	7	4901628	Island	PAPOLB;RADIL	TSS200;Body	0		0				3	chr7:4901325-4901655	NA	NA
cg22634378	cg22634378	0.904742145325502	0.0362891746622262	24.9314610692223	3.39314755350898e-137	0.912255881631167	cg22634378	37	19	37742834	Island			0		0				3	chr19:37742585-37742875	NA	NA
cg15914500	cg15914500	0.904231685617716	0.0572237988207596	15.8016717563616	3.02974171309913e-56	0.91224922510747	cg15914500	37	5	176316668	S_Shelf	HK3	Body	0		0				NA		NA	NA
cg11946719	cg11946719	0.907596382246236	0.0410061814683999	22.1331601662458	1.51573619601423e-108	0.912151692817622	cg11946719	37	2	233216220	Island			0		0		2:233215323-233216421	Unclassified_Cell_type_specific	3	chr2:233215425-233216335	NA	NA
cg21482472	cg21482472	0.916723871427461	0.0371866689148162	24.6519491575706	3.50719902579181e-134	0.912124014607117	cg21482472	37	13	81229358	Island			0		0				3	chr13:81229165-81229395	NA	NA
cg12479444	cg12479444	0.91214362844305	0.0434404126717266	20.9975820288817	6.90095332026592e-98	0.912051971449293	cg12479444	37	7	63361394	Island			0		0		7:63360294-63361408	Promoter_Associated_Cell_type_specific	NA		6	6	chr7:63359993-63362292
cg02621636	cg02621636	0.911272632343791	0.0574201005480128	15.8702723200879	1.01798246274975e-56	0.912031501557541	cg02621636	37	11	60161999		MS4A14;MS4A7;MS4A7;MS4A7;MS4A14;MS4A7	TSS1500;3'UTR;3'UTR;3'UTR;TSS1500;3'UTR	0		0				NA		NA	NA
cg19774868	cg19774868	0.902792783108334	0.0419089213608485	21.5417804561233	6.32293076474948e-103	0.911997196651177	cg19774868	37	18	77905408	Island	LOC100130522;LOC100130522	TSS1500;TSS1500	0		0		18:77905301-77905944	Promoter_Associated_Cell_type_specific	3	chr18:77905080-77905615	NA	NA
cg00377653	cg00377653	0.911242028804933	0.0412482859345722	22.0916338257144	3.80386840191226e-108	0.911994296357808	cg00377653	37	12	56882535	Island	GLS2	TSS1500	0		0		12:56881353-56882671	Unclassified	3	chr12:56882105-56882595	NA	NA
cg13620499	cg13620499	0.911577325070209	0.0463007307998564	19.6881843833237	2.7227500728749e-86	0.9119659581058	cg13620499	37	9	136353126				0		0				3	chr9:136353060-136353430	NA	NA		DMR
cg10667338	cg10667338	0.912033828211769	0.0426977080797097	21.3602525575647	3.13113854511964e-101	0.911934052475906	cg10667338	37	19	49617042	N_Shore	LIN7B	TSS1500	0		0		19:49616934-49618771	Promoter_Associated	3	chr19:49616985-49618195	NA	NA
cg07609862	cg07609862	0.903242947615854	0.0409361859356899	22.0646581250836	6.90888919438942e-108	0.911926753476433	cg07609862	37	11	92702912	Island	MTNR1B	1stExon	0		0				3	chr11:92702565-92703015	NA	NA
cg21953905	cg21953905	0.898066817390028	0.0346770089042645	25.8980473162893	7.0056852395113e-148	0.911922440916895	cg21953905	37	22	49565499	S_Shore			0		0				NA		NA	NA
cg18794622	cg18794622	0.875422751932062	0.146670648447753	5.968629451065	2.39254781836118e-09	0.911921482410836	cg18794622	37	2	240986437		OR6B3	TSS1500	0		0				NA		NA	NA
cg12897067	cg12897067	0.912595828456125	0.0535526968287813	17.0410807017595	4.07138248148609e-65	0.911892137481185	cg12897067	37	5	135418308	S_Shore			0		0		5:135418071-135419053	Unclassified	3	chr5:135418180-135418435	NA	NA
cg12339802	cg12339802	0.901062629771112	0.040700887011171	22.1386484654205	1.34200646878985e-108	0.91183346386046	cg12339802	37	1	38156545	N_Shore	C1orf109	TSS1500	0		0				3	chr1:38156525-38156955	NA	NA
cg14013597	cg14013597	0.912776433657725	0.0443197701768475	20.5952429359518	3.02765268438087e-94	0.911806488362752	cg14013597	37	2	131046122	Island			0		0				3	chr2:131045865-131046675	NA	NA
cg02452435	cg02452435	0.923953168013015	0.0592412015722163	15.5964623183191	7.69412183904301e-55	0.911796372082647	cg02452435	37	17	71188192	N_Shore	COG1	TSS1500	0		0				3	chr17:71187945-71188575	NA	NA
cg14034858	cg14034858	0.897800281400188	0.0595095180526681	15.0866669867096	1.98204739589299e-51	0.911787029604917	cg14034858	37	10	86001254	S_Shelf	LRIT1	TSS200	0		0				3	chr10:86001165-86001435	NA	NA
cg00160388	cg00160388	0.889330764486248	0.0502675041604882	17.6919618218342	4.83619616044011e-70	0.911750113754932	cg00160388	37	16	14403425				0		0		16:14402946-14403781	Unclassified	3	chr16:14402820-14403755	NA	NA
cg06500090	cg06500090	0.912519370775146	0.0880350119094846	10.3654142935015	3.56211471464096e-25	0.911703556106859	cg06500090	37	6	165679873				0		0				NA		NA	NA
cg17916960	cg17916960	0.916675340415612	0.0350499163916993	26.1534244524676	9.00982436730729e-151	0.911677283944531	cg17916960	37	15	79447300				0		0				3	chr15:79447165-79447430	NA	NA
cg26065870	cg26065870	0.910293909299226	0.0550839959711072	16.5255605235447	2.40196438490098e-61	0.911660412917749	cg26065870	37	3	52522591	Island	NISCH	Body	0		0				NA		6	NA
cg01794468	cg01794468	0.920731502924635	0.0376651674847207	24.4451721420896	5.66394783412012e-132	0.911616626242287	cg01794468	37	7	1123907	N_Shelf	C7orf50;C7orf50;C7orf50	Body;Body;Body	0		0		7:1123902-1123989	Unclassified_Cell_type_specific	NA		6	NA
cg21252282	cg21252282	0.900649342401864	0.0402154676475122	22.3955954036401	4.34470992074725e-111	0.91158597278401	cg21252282	37	9	90439702	Island			0		0				NA		6	NA
cg03623401	cg03623401	0.910541114296204	0.043877169994678	20.752047463559	1.17480461129722e-95	0.911498951313345	cg03623401	37	16	12043656				0		0		16:12043035-12043803	Unclassified	3	chr16:12043520-12043795	NA	NA
cg15892964	cg15892964	0.910516514859155	0.0706046653838578	12.8959822967637	4.74182218073046e-38	0.911464238308155	cg15892964	37	6	151646540	N_Shore	AKAP12;AKAP12	TSS200;Body	0		0				3	chr6:151646220-151646995	NA	NA
cg00991192	cg00991192	0.911546864649356	0.0537187255750658	16.9688847769773	1.39557245298847e-64	0.911458123338906	cg00991192	37	16	22628211				0		0				3	chr16:22627860-22628310	NA	NA
cg06429214	cg06429214	0.908078692402307	0.0424727747729266	21.3802535213956	2.0401822902175e-101	0.911440637795448	cg06429214	37	5	110062417		TMEM232	TSS200	0		0		5:110062193-110062583	Unclassified_Cell_type_specific	3	chr5:110062280-110062570	NA	NA
cg09169455	cg09169455	0.902766124029509	0.0524253267603038	17.2200380964164	1.87864482486705e-66	0.911366515134836	cg09169455	37	5	16843340		MYO10	Body	0		0				3	chr5:16843040-16843415	NA	NA
cg04346459	cg04346459	0.901713876547491	0.0392351460807585	22.9822994590482	7.00771433816028e-117	0.911354443542336	cg04346459	37	6	41068666	Island	NFYA;NFYA;LOC221442	3'UTR;3'UTR;TSS200	0		0				3	chr6:41068645-41069050	NA	NA
cg11174255	cg11174255	0.903895559879736	0.0347049393279148	26.0451560320893	1.52655041986771e-149	0.911348843412389	cg11174255	37	4	1513259	N_Shore			0		0				NA		6	6	chr4:1513252-1514030
cg22309949	cg22309949	0.901947028067947	0.0537452992748516	16.7818774895163	3.31197314028401e-63	0.911344602395772	cg22309949	37	3	46792192	Island			0		0				3	chr3:46792045-46792855	NA	NA
cg11783602	cg11783602	0.909862981210321	0.0421004738937926	21.6117040275044	1.39407767680689e-103	0.911317560637971	cg11783602	37	8	55087084				0		0				3	chr8:55086980-55087255	NA	NA
cg26993965	cg26993965	0.907880231504732	0.039639606052593	22.9033616101072	4.301276649697e-116	0.911281587929615	cg26993965	37	18	76617016	Island			0		0				NA		4	NA
cg21847720	cg21847720	0.911489717848748	0.0456331331695411	19.9742961865512	9.21737850282212e-89	0.911200992257757	cg21847720	37	8	2075777	Island	MYOM2	Body	0		0		8:2074812-2076090	Promoter_Associated_Cell_type_specific	3	chr8:2075680-2075995	NA	NA		DMR
cg03459776	cg03459776	0.911780789123538	0.0389888388641182	23.3856871783545	5.97675683616862e-121	0.911116189995783	cg03459776	37	14	95331190	Island			0		0				NA		6	NA
cg23316599	cg23316599	0.907174446704707	0.0449687090661129	20.1734598467343	1.67500436841956e-90	0.911097441307419	cg23316599	37	7	57271379	Island			0		0				3	chr7:57271285-57271555	NA	NA
cg20481110	cg20481110	0.917985899850698	0.0451816444230125	20.3176735059943	8.97290781786552e-92	0.911092554198934	cg20481110	37	17	80285244		SECTM1	5'UTR	0		0		17:80284847-80285335	Unclassified	3	chr17:80285065-80285515	NA	NA
cg02887458	cg02887458	0.892373152081087	0.0321558256123419	27.7515235602777	1.67025180776623e-169	0.911080807260827	cg02887458	37	19	19495540	N_Shore	GATAD2A	TSS1500	0		0				NA		NA	6	chr19:19495534-19498239
cg13468767	cg13468767	0.907687282475323	0.0387650507935937	23.4150933351886	2.999694457002e-121	0.911080705413435	cg13468767	37	17	9672024	N_Shelf			0		0		17:9671618-9672345	Unclassified	3	chr17:9671765-9672355	NA	NA
cg19605788	cg19605788	0.903258017876515	0.0432300577999155	20.8942125883135	6.04452553350023e-97	0.911059484731426	cg19605788	37	19	40729386	Island	CNTD2	Body	0		0				3	chr19:40729085-40729815	NA	NA
cg04633141	cg04633141	0.904020726997833	0.037874282817402	23.8689860176696	6.43245367077914e-126	0.911017513896575	cg04633141	37	7	1588319	S_Shore	TMEM184A	Body	0		0		7:1588031-1588543	Unclassified_Cell_type_specific	3	chr7:1588100-1588395	NA	NA
cg16784985	cg16784985	0.909042400174072	0.0501305881910667	18.1334876165699	1.73404204918573e-73	0.911000535899894	cg16784985	37	21	44105474	Island	PDE9A;PDE9A;PDE9A;PDE9A;PDE9A;PDE9A;PDE9A;PDE9A;PDE9A;PDE9A;PDE9A;PDE9A;PDE9A;PDE9A;PDE9A;PDE9A;PDE9A;PDE9A;PDE9A;PDE9A	Body;Body;5'UTR;Body;Body;Body;5'UTR;5'UTR;Body;Body;5'UTR;5'UTR;5'UTR;Body;5'UTR;Body;Body;Body;Body;Body	0		0		21:44105354-44105518	Unclassified_Cell_type_specific	3	chr21:44105125-44105575	NA	NA
cg00922157	cg00922157	0.909594113506021	0.0352048822030241	25.8371582742545	3.39239902309484e-147	0.910941253704156	cg00922157	37	8	1117323	S_Shelf			0		0				NA		NA	NA		CDMR
cg13471254	cg13471254	0.908810487335657	0.0483947494287813	18.7791133968589	1.11933509827099e-78	0.91091031610979	cg13471254	37	9	131081198	N_Shelf	TRUB2	Body	0		0				NA		NA	NA
cg12101586	cg12101586	0.907439680605997	0.0432513416710055	20.9806134456707	9.86131605801572e-98	0.910905811450116	cg12101586	37	15	75019203	Island	CYP1A1	TSS1500	0		1	chr15:75018665-75018665	15:75017651-75019215	Unclassified_Cell_type_specific	3	chr15:75018705-75019735	NA	NA
cg20959032	cg20959032	0.894776543856662	0.0453985859781565	19.7093483106981	1.79260569056326e-86	0.910870130125842	cg20959032	37	1	40193746				0		0				3	chr1:40193620-40193955	NA	NA
cg06494592	cg06494592	0.896745851894404	0.0429127484863872	20.8969568141008	5.70692331186215e-97	0.910869352931833	cg06494592	37	3	125709126	Island			0		0		3:125708995-125709926	Promoter_Associated_Cell_type_specific	3	chr3:125709105-125709835	NA	NA
cg22189786	cg22189786	0.90908988077024	0.0456431502967899	19.9173342518861	2.87916250884523e-88	0.91083671873524	cg22189786	37	22	42395067	Island	WBP2NL	Body	1	high-CpG:40724718-40725132	0		22:42394153-42395460	Promoter_Associated	3	chr22:42394545-42395135	NA	NA
cg13972423	cg13972423	0.913075114398186	0.0372695311683829	24.4992380041738	1.50502321270473e-132	0.910766431185868	cg13972423	37	14	59183596				0		0				3	chr14:59183480-59183715	NA	NA
cg09314196	cg09314196	0.917383484886618	0.0473403396826242	19.3784728000871	1.17275900411208e-83	0.910756139858846	cg09314196	37	19	22816508	N_Shore	ZNF492	TSS1500	0		0				NA		NA	NA		DMR
cg08502377	cg08502377	0.911307753407809	0.0429286374340315	21.2284341614201	5.21720125378602e-100	0.910721452863688	cg08502377	37	17	75209944	S_Shore	SEC14L1;SEC14L1;SEC14L1;SEC14L1;SEC14L1	Body;Body;Body;Body;Body	0		0				3	chr17:75209500-75210335	NA	NA
cg23997132	cg23997132	0.919528086421341	0.055690033966275	16.5115375397004	3.03062556306813e-61	0.910720411290694	cg23997132	37	10	15038349				0		0				NA		NA	NA
cg04255391	cg04255391	0.915486341737928	0.036368757761542	25.1723291661616	8.05043808303003e-140	0.910703122045649	cg04255391	37	8	145008397	N_Shore	PLEC1;PLEC1;PLEC1;PLEC1;PLEC1;PLEC1;PLEC1;PLEC1	Body;Body;Body;Body;Body;Body;Body;Body	0		0		8:145007733-145008887	Unclassified	3	chr8:145007965-145008575	NA	NA
cg06976144	cg06976144	0.894881024393084	0.04401462596986	20.3314467560368	6.77744456361616e-92	0.910691076592636	cg06976144	37	5	3182057				0		0				3	chr5:3181785-3182095	NA	NA
cg27629454	cg27629454	0.905401008190619	0.0399076401927999	22.6874103258546	5.96477885003674e-114	0.910647637874082	cg27629454	37	1	228742687	N_Shore			0		0				NA		NA	NA
cg16112050	cg16112050	0.914779512583641	0.0552969354109105	16.5430417759308	1.79714075014313e-61	0.910603270261286	cg16112050	37	18	713200	S_Shore	ENOSF1;ENOSF1;ENOSF1	TSS1500;TSS1500;TSS1500	0		0				NA		NA	6	chr18:709751-713409
cg23771949	cg23771949	0.91421044657871	0.0498089642476929	18.3543356178312	3.04792224349918e-75	0.910566985579023	cg23771949	37	10	134165390	Island	LRRC27;LRRC27;LRRC27;LRRC27;LRRC27	3'UTR;Body;Body;Body;Body	0		0				3	chr10:134165305-134165475	NA	NA
cg26060667	cg26060667	0.917898894893019	0.0407206677319603	22.5413517512776	1.63257695401381e-112	0.910563738768546	cg26060667	37	1	247681242	N_Shore			0		0				NA		3	4	chr1:247680946-247682108
cg26666292	cg26666292	0.927433873139372	0.055206107609607	16.7994795013945	2.46194919546692e-63	0.910531397033905	cg26666292	37	13	113540557	Island	ATP11A;ATP11A	3'UTR;3'UTR	0		0				3	chr13:113540185-113540695	NA	NA
cg03162314	cg03162314	0.908503507332742	0.0437993908870343	20.7423776662995	1.43646770985838e-95	0.910522880933479	cg03162314	37	19	51600935	N_Shore	CTU1	3'UTR	0		0		19:51599771-51601238	Gene_Associated	NA		6	6	chr19:51599574-51601487
cg26494441	cg26494441	0.885467006447729	0.0448622701532988	19.7374542889158	1.02830004196584e-86	0.91049206551012	cg26494441	37	22	32601101		RFPL2	TSS1500	0		0				NA		6	6	chr22:32598117-32603686
cg03327325	cg03327325	0.916104504634077	0.0426042485327008	21.5026561008563	1.47027689067331e-102	0.910443696887383	cg03327325	37	10	43846574	Island			0		0				3	chr10:43846285-43846715	NA	NA
cg09506600	cg09506600	0.908704225974709	0.0413132458812041	21.9954691671451	3.18225090343197e-107	0.910435085448982	cg09506600	37	1	248100228	N_Shore	OR2L13	TSS1500	0		0		1:248100017-248100863	Promoter_Associated	3	chr1:248100140-248100515	NA	NA
cg11258452	cg11258452	0.921562091371283	0.0353609695788599	26.0615617260174	9.94971959840954e-150	0.910328304936714	cg11258452	37	12	119594454	S_Shelf	SRRM4	Body	0		0				3	chr12:119594205-119594595	NA	NA
cg13499318	cg13499318	0.909074100837357	0.0442321966220604	20.5523164179453	7.33769730945467e-94	0.91032257512888	cg13499318	37	9	138154185	N_Shelf			0		0				3	chr9:138154105-138154370	NA	NA
cg12063490	cg12063490	0.888943694191492	0.0631876101108584	14.0683227713772	5.94629927446366e-45	0.910292845809185	cg12063490	37	19	12759131	Island	MAN2B1	Body	0		0				3	chr19:12758345-12759255	NA	NA
cg03054255	cg03054255	0.913447610511658	0.0482006250933126	18.9509494688771	4.33687415239663e-80	0.910138918408623	cg03054255	37	14	105685132	Island	BRF1;BRF1	Body;Body	0		0				NA		6	NA
cg14951292	cg14951292	0.886625451824765	0.043860062783329	20.2148696458721	7.24364050967212e-91	0.910096128545614	cg14951292	37	16	4525986	N_Shore	HMOX2;HMOX2;HMOX2;NMRAL1	TSS1500;TSS1500;5'UTR;TSS1500	0		0		16:4525913-4527244	Promoter_Associated	3	chr16:4525985-4526515	NA	NA
cg21551271	cg21551271	0.900023362709102	0.0424354530672332	21.2092318487359	7.84842406490153e-100	0.910061387004543	cg21551271	37	16	867552	Island			0		0		16:867456-867638	Unclassified_Cell_type_specific	NA		6	NA
cg14159672	cg14159672	0.90993326912862	0.0494671786967436	18.3946870046284	1.44895105018627e-75	0.91002160793651	cg14159672	37	1	205819179	Island	PM20D1	1stExon	0		0		1:205818815-205819635	Unclassified_Cell_type_specific	NA		6	3	chr1:205819032-205819572
cg17524180	cg17524180	0.888617158696093	0.0431865159789896	20.5762641081862	4.47899520881476e-94	0.909921587095527	cg17524180	37	13	113633600	N_Shore	MCF2L;MCF2L	Body;TSS200	1	low-CpG:112681455-112681691	0				3	chr13:113633205-113633795	NA	NA
cg09683562	cg09683562	0.906795657178305	0.0275539370922714	32.9098398585171	1.58947383976761e-237	0.909885687046296	cg09683562	37	17	29297516	N_Shore	RNF135;RNF135	TSS1500;TSS1500	1	low-CpG:26321506-26321705	0		17:29296995-29298857	Promoter_Associated	3	chr17:29297045-29299170	NA	NA
cg21111256	cg21111256	0.91061738671257	0.0396092417036909	22.9900232255069	5.8657895313843e-117	0.909765438359488	cg21111256	37	19	41386507	Island	CYP2A7;CYP2A7	Body;Body	0		0				3	chr19:41386225-41386595	NA	NA
cg27284194	cg27284194	0.891246698807122	0.0465687988387574	19.1382797287306	1.21206240915211e-81	0.909764136027789	cg27284194	37	4	1044797	Island			0		0		4:1044234-1045183	Unclassified	3	chr4:1044700-1045210	NA	NA
cg16311044	cg16311044	0.911106195071804	0.0480284007135737	18.9701547737422	3.01019034101119e-80	0.909704822011325	cg16311044	37	8	145164209	Island	KIAA1875	Body	0		0				3	chr8:145163845-145164435	NA	NA
cg17920646	cg17920646	0.90577010875492	0.0540048750362529	16.7720063817736	3.91077433177496e-63	0.909624763916473	cg17920646	37	8	216578	Island			0		0				3	chr8:216385-216655	NA	NA
cg27050936	cg27050936	0.90807688635963	0.0478043940714605	18.9956782006731	1.85179797343551e-80	0.909620107168962	cg27050936	37	6	887821	Island			0		0				3	chr6:887585-887915	NA	NA
cg06552810	cg06552810	0.907950121825631	0.0344275123621938	26.3728065006139	2.81088804079019e-153	0.909550782875046	cg06552810	37	11	31128660				0		0		11:31128566-31128833	Promoter_Associated	3	chr11:31128600-31128915	NA	NA
cg26811252	cg26811252	0.912189636650024	0.0518205615725583	17.6028512422196	2.34229593578103e-69	0.909537525131352	cg26811252	37	16	29126840		RRN3P2	Body	0		1	chr16:29126776-29126776	16:29125799-29127648	Gene_Associated	3	chr16:29126565-29127130	NA	NA
cg09117448	cg09117448	0.907303196745639	0.0441850111333405	20.5341850884138	1.06587375553169e-93	0.909429290651972	cg09117448	37	16	31439393	Island	COX6A2	Body	0		0				3	chr16:31439325-31439475	NA	NA
cg21141587	cg21141587	0.919151920492486	0.0448325962528502	20.5018668851696	2.07190472663138e-93	0.909417264093739	cg21141587	37	3	14755007		C3orf20	Body	0		0				NA		NA	NA
cg23464264	cg23464264	0.901632930052398	0.105535478577247	8.54341063505431	1.30317301061985e-17	0.909402619282793	cg23464264	37	6	32145923		AGPAT1;RNF5P1;RNF5	TSS200;TSS1500;TSS1500	0		0		6:32145152-32146424	Promoter_Associated	3	chr6:32145405-32146235	NA	NA
cg02624701	cg02624701	0.908908275981102	0.0476853267321779	19.0605441603858	5.37132738117432e-81	0.909385877925975	cg02624701	37	19	49937176	Island	SLC17A7	Body	0		0		19:49936688-49937202	Unclassified_Cell_type_specific	3	chr19:49936880-49937250	NA	NA
cg17024919	cg17024919	0.903562640722634	0.0491095868409561	18.3989053634042	1.34045301968866e-75	0.909293170888052	cg17024919	37	3	21792248		ZNF385D	Body	0		0				3	chr3:21791785-21792775	NA	NA
cg11230343	cg11230343	0.930334689280635	0.0683165175440463	13.6180051724799	3.13000884206911e-42	0.909278734071203	cg11230343	37	7	156932163	S_Shore	UBE3C	Body	0		0				3	chr7:156931545-156933175	NA	NA
cg19287610	cg19287610	0.90576216642499	0.0397806715216309	22.7689008701746	9.32552815987719e-115	0.909209240990935	cg19287610	37	6	164461074				0		0				3	chr6:164461045-164461355	NA	NA
cg14926196	cg14926196	0.893774125899672	0.0469430083959479	19.0395578903039	8.02017488562231e-81	0.909173159906041	cg14926196	37	6	37616482	Island	MDGA1	Body	0		0		6:37616081-37616629	Unclassified_Cell_type_specific	3	chr6:37615905-37617095	NA	NA
cg11194708	cg11194708	0.914438354856225	0.0408361035171158	22.3928895290647	4.61667781187268e-111	0.909103884576838	cg11194708	37	6	163570521	Island	PACRG;PACRG;PACRG	Body;Body;Body	0		0				NA		NA	NA
cg09071762	cg09071762	0.908826913441041	0.0354570929135975	25.6317379333858	6.7578492994213e-145	0.9090772297512	cg09071762	37	6	74064149	Island	DPPA5	TSS200	0		0				3	chr6:74063785-74064275	NA	NA
cg00879218	cg00879218	0.905648807785667	0.0489720762938558	18.4931674603981	2.34374503082432e-76	0.909075104289041	cg00879218	37	19	38039666	Island			0		0				NA		6	NA
cg03785755	cg03785755	0.91479283977389	0.056313037732266	16.2447787690511	2.43217224095354e-59	0.909045362066547	cg03785755	37	6	26196794	N_Shore			0		0				NA		NA	6	chr6:26186973-26201026
cg26138821	cg26138821	0.975030894789808	0.0384239907041398	25.3755759597547	4.69280304586024e-142	0.909028431613175	cg26138821	37	11	89956704	S_Shore	CHORDC1;CHORDC1	TSS200;TSS200	0		0				3	chr11:89956445-89956775	NA	NA
cg17920936	cg17920936	0.916046542222496	0.0402231551457995	22.7741095620679	8.28062116087478e-115	0.90899025212805	cg17920936	37	9	94710553	N_Shore	ROR2	Body	0		0				3	chr9:94710320-94710675	NA	NA
cg13900773	cg13900773	0.915276631857241	0.0483415427166478	18.9335420514422	6.03637307461273e-80	0.908979132707741	cg13900773	37	12	130824015	Island	PIWIL1	5'UTR	0		0		12:130823962-130824050	Unclassified_Cell_type_specific	3	chr12:130823305-130824915	NA	NA
cg06373584	cg06373584	0.914056486375793	0.0464233838623952	19.689570434701	2.64926592186763e-86	0.908967537272851	cg06373584	37	4	4341463				0		0				3	chr4:4341240-4341470	NA	NA
cg18228590	cg18228590	0.871992844987874	0.0585664265214739	14.8889542486966	3.88803217822445e-50	0.908967294095656	cg18228590	37	5	77142469	S_Shore			0		0				NA		NA	NA
cg16906964	cg16906964	0.90168498394576	0.0361020757871391	24.9759872330381	1.11503489327501e-137	0.908879887560708	cg16906964	37	1	4660171				0		0				3	chr1:4659745-4660295	NA	NA
cg01529207	cg01529207	0.918403372378758	0.0281597698946304	32.6140226221764	2.59508491749575e-233	0.908729577713782	cg01529207	37	22	42485811	N_Shore	NDUFA6	Body	0		1	chr22:42485778-42485778	22:42485741-42485962	Promoter_Associated_Cell_type_specific	NA		NA	6	chr22:42484773-42487856
cg08330690	cg08330690	0.922422405331547	0.0465159992449662	19.830217996045	1.63330389435766e-87	0.908722789065351	cg08330690	37	17	33760293		SLFN12	TSS1500	0		0		17:33759407-33760912	Unclassified	3	chr17:33760125-33760595	NA	NA
cg10579631	cg10579631	0.902030061121067	0.030996553976125	29.1009788319002	3.48895508624548e-186	0.908703417915252	cg10579631	37	19	34175052	N_Shore	CHST8;CHST8;CHST8	5'UTR;5'UTR;TSS1500	0		0				NA		6	6	chr19:34174528-34176213
cg00954161	cg00954161	0.922081457819274	0.0823993795872288	11.1903932097347	4.54413975210564e-29	0.908643864193345	cg00954161	37	1	3696925		LRRC47	3'UTR	0		0				NA		6	6	chr1:3686912-3701343
cg24029819	cg24029819	0.916287084360978	0.0456555104084422	20.0695836310604	1.36140257643695e-89	0.908642824184946	cg24029819	37	7	157550679	Island	PTPRN2;PTPRN2;PTPRN2	Body;Body;Body	0		0				3	chr7:157550485-157550910	NA	NA
cg26875135	cg26875135	0.90073541260913	0.0409047481523054	22.0203143472566	1.83983231768906e-107	0.90863560845692	cg26875135	37	7	1221192				0		0				3	chr7:1221145-1221595	NA	NA
cg08971217	cg08971217	0.912027147999446	0.0463481026535087	19.6777666351872	3.34417921425567e-86	0.908626845643839	cg08971217	37	16	87086785				0		0				3	chr16:87086580-87087235	NA	NA
cg00274965	cg00274965	0.908958512364953	0.0428144268683405	21.2301922237593	5.02565701345045e-100	0.908626243178774	cg00274965	37	21	34405681	Island			0		0				3	chr21:34405485-34405695	NA	NA		DMR
cg22453529	cg22453529	0.91522864080039	0.0358475949276902	25.5311030669293	8.90332149557013e-144	0.908602942302128	cg22453529	37	8	145577701	Island	C8ORFK29	Body	0		0				3	chr8:145577620-145578835	NA	NA
cg04592747	cg04592747	0.898192429499091	0.0414401297628456	21.6744598687138	3.57405562493514e-104	0.908498479339335	cg04592747	37	11	66035942	Island	RAB1B	TSS200	0		0		11:66035787-66037059	Promoter_Associated	3	chr11:66035820-66036135	NA	NA
cg06201514	cg06201514	0.899692693272031	0.0582924339173259	15.4341246849983	9.65007376504114e-54	0.908477263134699	cg06201514	37	2	1817409		MYT1L	Body	0		0				NA		NA	NA
cg09101235	cg09101235	0.908299427289228	0.036448811671581	24.9198639306374	4.5325655148263e-137	0.908387439486293	cg09101235	37	7	148480326	Island	CUL1	Body	0		0				3	chr7:148479945-148480615	NA	NA
cg05484376	cg05484376	0.924538684469092	0.0302088035668974	30.6049421130401	1.05199204363127e-205	0.908375048763517	cg05484376	37	2	27715224	N_Shelf	FNDC4	3'UTR	0		0				3	chr2:27714925-27715255	NA	NA
cg09168692	cg09168692	0.911088668271976	0.0397943910698714	22.8949016124478	5.22265829465846e-116	0.90833404860139	cg09168692	37	1	7887560	S_Shore	PER3	Body	0		0				NA		5	6	chr1:7886402-7888764
cg16606731	cg16606731	0.904469681775502	0.0447550523391576	20.2093313380879	8.10383519539152e-91	0.908331321997523	cg16606731	37	6	152958649	S_Shore	SYNE1;SYNE1	TSS1500;TSS200	0		0				NA		NA	6	chr6:152956854-152958979
cg01266159	cg01266159	0.908851760487961	0.0500291354428114	18.1664494587734	9.5160381459723e-74	0.908328566123227	cg01266159	37	12	34452177				0		0				NA		NA	NA
cg07895657	cg07895657	0.891324496016973	0.0389652611096749	22.8748498183594	8.27105630373503e-116	0.908270104625795	cg07895657	37	22	50616420	Island	PANX2;PANX2;PANX2	Body;Body;Body	0		0				NA		6	NA
cg07258910	cg07258910	0.910701038991877	0.0375680832630632	24.2413495683256	8.15802349544175e-130	0.908259134448314	cg07258910	37	2	72079276	N_Shore			0		0				3	chr2:72079245-72079875	NA	NA
cg07039560	cg07039560	0.908206792898188	0.0441578187517884	20.5672929182311	5.38914165941694e-94	0.908251209341848	cg07039560	37	5	140683681	Island	SLC25A2	TSS200	0		0				NA		NA	NA
cg27532318	cg27532318	0.908189725347717	0.0584253314216229	15.544451409164	1.73501927203094e-54	0.908232033765019	cg27532318	37	7	32358331				0		0				NA		NA	NA
cg17035899	cg17035899	0.893343292955481	0.0541336429080452	16.5025526634697	3.51705219315352e-61	0.908187497083428	cg17035899	37	4	675264	Island	MYL5	Body	0		0				3	chr4:675085-675410	NA	NA
cg02741226	cg02741226	0.913807322657085	0.0557682163899995	16.3858086524881	2.41535333596722e-60	0.908148633912564	cg02741226	37	3	118892305		UPK1B	TSS200	0		0				3	chr3:118892185-118892530	NA	NA
cg05992904	cg05992904	0.904999092305958	0.056017618445643	16.155615276364	1.03678910723815e-58	0.908126077805009	cg05992904	37	22	48892994	N_Shelf	FAM19A5	Body	0		0				3	chr22:48892705-48893115	NA	NA
cg20802826	cg20802826	0.878126213388219	0.0435065463059441	20.1837720515233	1.35964166984692e-90	0.908060375133379	cg20802826	37	6	30782080				0		0		6:30781901-30782710	Unclassified_Cell_type_specific	3	chr6:30782065-30782590	NA	NA
cg20923605	cg20923605	0.914694007413664	0.0416274811071206	21.9733210630705	5.18362577997065e-107	0.908046450979956	cg20923605	37	13	112978683				0		0				3	chr13:112978645-112978895	NA	NA
cg26793846	cg26793846	0.905722634748042	0.0628619307799547	14.40812624605	4.60022066175829e-47	0.907970511647032	cg26793846	37	22	42538988	Island	CYP2D7P1	Body	0		0				3	chr22:42538925-42539435	NA	NA
cg14120583	cg14120583	0.903229255155505	0.0403659534473656	22.3760168661259	6.7403474898314e-111	0.907954708243017	cg14120583	37	19	453860	Island	SHC2	Body	0		0				3	chr19:453685-454215	NA	NA
cg20070659	cg20070659	0.910502025518196	0.0428940249159693	21.2267798907166	5.40408363395247e-100	0.90790169612582	cg20070659	37	4	188736336				0		0				3	chr4:188735880-188736455	NA	NA
cg07870920	cg07870920	0.905342099984089	0.0448581563156389	20.1823296885802	1.39990389671661e-90	0.907796153569045	cg07870920	37	4	121569769				0		0				3	chr4:121569585-121570050	NA	NA
cg00525277	cg00525277	0.907777438725567	0.0486628697606622	18.6544164614679	1.16264526864727e-77	0.907782117166756	cg00525277	37	6	32064239	Island	TNXB	Body	0		0		6:32063883-32064441	Unclassified_Cell_type_specific	3	chr6:32063585-32064335	NA	NA
cg07157834	cg07157834	0.908030835758174	0.0472698042666777	19.2095323821402	3.08028031958949e-82	0.907747874296838	cg07157834	37	1	205819609	S_Shore	PM20D1	TSS1500	0		0		1:205818815-205819635	Unclassified_Cell_type_specific	NA		6	NA
cg00435616	cg00435616	0.89866131191512	0.0559798021279264	16.0533134765549	5.4192019950977e-58	0.907734985153809	cg00435616	37	7	1080473	N_Shore	C7orf50;C7orf50;C7orf50	Body;Body;Body	0		0				3	chr7:1080420-1080795	NA	NA
cg22570042	cg22570042	0.903303460474192	0.0421660613200341	21.4225239966867	8.24008602467257e-102	0.907721378908543	cg22570042	37	17	20799532	Island	CCDC144NL	TSS200	0		0		17:20798859-20799808	Unclassified	3	chr17:20799440-20800075	NA	NA
cg14708411	cg14708411	0.883640372240578	0.0633635278517786	13.9455677769017	3.34773242143364e-44	0.907713905992479	cg14708411	37	5	1060679	Island	SLC12A7	Body	0		0				3	chr5:1060565-1061095	NA	NA
cg01474677	cg01474677	0.91427763279122	0.0322611870816218	28.3398633310693	1.11599629272819e-176	0.907706860327176	cg01474677	37	9	133586259	N_Shore			0		0				NA		NA	6	chr9:133575963-133587479
cg04467334	cg04467334	0.90758617467378	0.0487713593030187	18.6089989625859	2.71645352313111e-77	0.907697179449337	cg04467334	37	11	6291927	N_Shore	CCKBR	Body	0		0				3	chr11:6291765-6292295	NA	NA
cg05926586	cg05926586	0.898139821577701	0.0520612945143871	17.2515845016013	1.08872210615145e-66	0.907696128375804	cg05926586	37	15	74592786		CCDC33	Body	0		0				3	chr15:74592725-74592915	NA	NA
cg00994804	cg00994804	0.900825657768348	0.0570784486106843	15.782237949609	4.12306207389217e-56	0.907654031308894	cg00994804	37	21	36259383	Island	RUNX1;RUNX1;RUNX1	1stExon;1stExon;Body	0		0				3	chr21:36257980-36259750	NA	NA
cg20237888	cg20237888	0.90616387350199	0.0294775892745093	30.7407727634496	1.62437406705968e-207	0.907582255466701	cg20237888	37	11	70794833		SHANK2	Body	0		0				3	chr11:70794425-70794855	NA	NA
cg14129931	cg14129931	0.903592924609483	0.0518303293001212	17.4336713042525	4.58083073208383e-68	0.907557123264299	cg14129931	37	18	74513950	N_Shore			0		0		18:74513656-74514353	Unclassified	3	chr18:74513665-74514015	NA	NA
cg19018201	cg19018201	0.906022785046284	0.0702731667978112	12.8928697301073	4.93718246440857e-38	0.90750156977917	cg19018201	37	12	4554962	S_Shore	FGF6	TSS200	0		0				3	chr12:4554805-4555155	NA	NA
cg01251603	cg01251603	0.896260965620375	0.0432801367359677	20.7083672375633	2.9115901498285e-95	0.907459697225083	cg01251603	37	15	26874098	Island	GABRB3;GABRB3	Body;Body	0		0				NA		NA	6	chr15:26872703-26875499
cg14882966	cg14882966	0.898984132608039	0.0454144412987714	19.7951159785017	3.27996338376082e-87	0.90743466182476	cg14882966	37	2	3699353	Island			0		0		2:3698449-3699794	Unclassified	3	chr2:3699005-3699970	NA	NA
cg05313794	cg05313794	0.912856376231214	0.0426540724943504	21.401388492321	1.29687952637341e-101	0.907380490446636	cg05313794	37	2	1845466	N_Shore	MYT1L	Body	0		0				NA		NA	NA
cg20620751	cg20620751	0.911671291460905	0.0371880010377477	24.5152002264255	1.0171142665127e-132	0.907371667344666	cg20620751	37	13	112979998				0		0				3	chr13:112979760-112980095	NA	NA
cg02947418	cg02947418	0.941337818310623	0.0498884462398076	18.8688541989407	2.05710508904291e-79	0.907242892563684	cg02947418	37	16	59789071	Island	LOC644649	Body	0		0				NA		NA	NA
cg07030516	cg07030516	0.904117223433113	0.0473323236547499	19.1014755588147	2.45451486793052e-81	0.907242581804014	cg07030516	37	10	66813744	Island			0		0				3	chr10:66813665-66814175	NA	NA
cg07937631	cg07937631	0.904401190433259	0.0423814785990014	21.3395384099357	4.87737706732436e-101	0.907198369912364	cg07937631	37	13	79184529	S_Shore			0		0		13:79184435-79184530	Unclassified_Cell_type_specific	3	chr13:79184180-79185075	NA	NA		RDMR
cg00693157	cg00693157	0.902095480943732	0.06312203072848	14.2912937136656	2.47959876010181e-46	0.907163174729526	cg00693157	37	16	55910494		CES7;CES7	TSS1500;TSS1500	0		0				NA		NA	NA
cg13807871	cg13807871	0.909096729025143	0.0717339358753619	12.6731750869589	8.32742189841175e-37	0.907076690731202	cg13807871	37	9	95678583	S_Shelf			0		0				3	chr9:95678465-95678915	NA	NA
cg19389372	cg19389372	0.908937719259051	0.03499461789956	25.9736432004442	9.83313505159621e-149	0.907075989433362	cg19389372	37	19	36485356	Island	SDHAF1	TSS1500	0		0		19:36484808-36485432	Unclassified_Cell_type_specific	3	chr19:36484785-36485475	NA	NA
cg08376968	cg08376968	0.907887698402601	0.0644542572741999	14.0857677490609	4.645821752842e-45	0.907073900272911	cg08376968	37	19	14993618		OR7A17	TSS1500	0		0				NA		NA	NA
cg05683630	cg05683630	0.892223743934661	0.0501853308384546	17.7785765088749	1.03576523810789e-70	0.907029817961886	cg05683630	37	6	13860661				0		0				NA		NA	3	chr6:13860371-13861467
cg08687025	cg08687025	0.901381573994683	0.0487172139952923	18.5023218709056	1.97767537196609e-76	0.907028070567025	cg08687025	37	2	127729123	N_Shore			0		0		2:127728680-127730225	Unclassified	3	chr2:127729020-127729875	NA	NA
cg14141919	cg14141919	0.8996955257258	0.0388290447673826	23.1706839845199	8.99613178456327e-119	0.907012591701181	cg14141919	37	2	10572524	Island			0		0		2:10572126-10573365	Unclassified_Cell_type_specific	3	chr2:10572400-10572870	NA	NA
cg15123187	cg15123187	0.905728452448653	0.0483651648947193	18.7268761394742	2.98951086622944e-78	0.90700806899082	cg15123187	37	1	20569715	Island			0		0				3	chr1:20569665-20569995	NA	NA
cg14768256	cg14768256	0.908076295696215	0.0527934351954375	17.2005532948288	2.63008066522061e-66	0.906938760556826	cg14768256	37	3	44754587	S_Shore	ZNF502;ZNF502;ZNF502;ZNF502	5'UTR;5'UTR;5'UTR;5'UTR	0		0		3:44753730-44754657	Promoter_Associated	NA		6	6	chr3:44753755-44754821
cg14418922	cg14418922	0.905690479100488	0.0366002508371928	24.7454719129995	3.46855164720924e-135	0.906938119072703	cg14418922	37	10	70824840				0		0				NA		6	6	chr10:70824567-70826356
cg08003353	cg08003353	0.912880794275204	0.0495378991770822	18.4279270909722	7.84311925141556e-76	0.906931197279237	cg08003353	37	13	31407120				0		0				3	chr13:31407060-31407535	NA	NA
cg15041662	cg15041662	0.897742078335061	0.0341246207947303	26.307752509112	1.56348667311318e-152	0.906929674135087	cg15041662	37	17	14115369				0		0		17:14114716-14115765	Unclassified	3	chr17:14115145-14115475	NA	NA
cg22141696	cg22141696	0.884420370445667	0.0455833886866131	19.4022514764332	7.38644945752742e-84	0.906885488708098	cg22141696	37	6	166268631	S_Shore			0		0				3	chr6:166268525-166268870	NA	NA
cg01344644	cg01344644	0.898394498679904	0.0471242122014306	19.0643929460243	4.99035425276542e-81	0.906875939456091	cg01344644	37	13	112986978	S_Shore			0		0				3	chr13:112986465-112987035	NA	NA
cg16602316	cg16602316	0.918353374520951	0.0560547890220121	16.3831385425485	2.52377476874264e-60	0.906836002134402	cg16602316	37	14	93698053				0		0				3	chr14:93697985-93698290	NA	NA
cg24923430	cg24923430	0.910410281579139	0.0477689066633128	19.0586376195699	5.57065386615901e-81	0.906808373665257	cg24923430	37	8	8679450		MFHAS1	Body	0		0				3	chr8:8679220-8679775	NA	NA
cg08322580	cg08322580	0.93535944308551	0.0456791923821893	20.4767071024271	3.47361736093834e-93	0.906774319312682	cg08322580	37	14	70690538				0		0				3	chr14:70690280-70690655	NA	NA
cg08183074	cg08183074	0.908942247279834	0.0441540701410902	20.5856955967002	3.68707454998572e-94	0.906758095742368	cg08183074	37	13	113296369				0		0				3	chr13:113296145-113296935	NA	NA
cg21083467	cg21083467	0.913947977121162	0.0839118225744536	10.8917664886879	1.26168930253791e-27	0.906752444314098	cg21083467	37	6	3077041		RIPK1	TSS200	0		0				NA		NA	NA
cg10950924	cg10950924	0.90030172146669	0.0438945569406309	20.5105549347356	1.73305834600343e-93	0.906742248130316	cg10950924	37	17	47092072	Island	IGF2BP1;IGF2BP1	Body;Body	0		0				3	chr17:47090625-47092170	NA	NA
cg07980830	cg07980830	0.907493760039756	0.0464071034628265	19.5550614523202	3.73554983432498e-85	0.906717058265412	cg07980830	37	8	145063362	N_Shore	GRINA;GRINA	TSS1500;TSS1500	0		0				3	chr8:145063165-145063415	NA	NA
cg09858108	cg09858108	0.909117982402988	0.0641888059885357	14.1631857518172	1.54813653371522e-45	0.906711880142461	cg09858108	37	8	58055024	Island			0		0				NA		NA	NA
cg14317384	cg14317384	0.925286781471604	0.0593856016145282	15.5809953307813	9.80165747974349e-55	0.906709080720064	cg14317384	37	8	216788	Island			0		0				3	chr8:216765-216915	NA	NA
cg17210938	cg17210938	0.904430103294305	0.0467697490872469	19.3379293441821	2.57613655713685e-83	0.906681495274291	cg17210938	37	1	59043173	Island	TACSTD2	TSS200	0		0				3	chr1:59041980-59043255	NA	NA
cg02872767	cg02872767	0.90501655962786	0.0535732122463639	16.8930799868041	5.0591619225997e-64	0.906676995125566	cg02872767	37	19	1525453	Island	PLK5P	Body	0		0				3	chr19:1525285-1525695	NA	NA
cg00077566	cg00077566	0.90668549565786	0.0762924718330667	11.8843376531534	1.42762240888506e-32	0.906650684897958	cg00077566	37	6	146051934	N_Shelf	EPM2A;EPM2A	Body;Body	0		0				NA		NA	NA
cg10915739	cg10915739	0.902288208446879	0.048600308370256	18.5654831976147	6.11346059786342e-77	0.906631007314106	cg10915739	37	21	34405733	Island			0		0				3	chr21:34405705-34406255	NA	NA
cg12887581	cg12887581	0.906602587030221	0.0408562333988645	22.1900677475427	4.28347677232306e-109	0.906573891550033	cg12887581	37	10	130726406				0		0				NA		NA	NA
cg04815577	cg04815577	0.906703075975607	0.0334961217040623	27.0688972289483	2.28888435119572e-161	0.906549044205902	cg04815577	37	5	51898	Island			0		0				3	chr5:50765-51995	NA	NA
cg17870959	cg17870959	0.906937159687541	0.0492180176792008	18.4269339248664	7.98840968298855e-76	0.906521819534856	cg17870959	37	18	76069470	Island			0		0				3	chr18:76069185-76069995	NA	NA
cg19051117	cg19051117	0.909637467682892	0.0426288687689482	21.3385317028513	4.98352124629366e-101	0.906521677046426	cg19051117	37	19	21767566	N_Shore			0		0		19:21767423-21767698	Unclassified_Cell_type_specific	3	chr19:21767365-21767775	NA	NA
cg12546582	cg12546582	0.901871824271867	0.0480293716138539	18.7775062210417	1.15372980202369e-78	0.906491195958335	cg12546582	37	6	136192107		PDE7B	Body	0		0				3	chr6:136191940-136192210	NA	NA
cg08124399	cg08124399	0.925974597674905	0.0359095770127897	25.7862852950093	1.26369060930504e-146	0.906464930844453	cg08124399	37	6	74104868	Island	DDX43	1stExon	0		0				3	chr6:74104305-74105035	NA	NA
cg00712943	cg00712943	0.907871748704079	0.035790304545115	25.3664158559945	5.92269129598425e-142	0.906446758242477	cg00712943	37	2	31806781	Island	SRD5A2	TSS1500	0		0				3	chr2:31806705-31806955	NA	NA
cg03720745	cg03720745	0.906866757197531	0.0508019523328843	17.8510217728485	2.8379626839269e-71	0.906267648921751	cg03720745	37	8	22561445	S_Shore			0		0		8:22561378-22561532	Unclassified_Cell_type_specific	NA		6	6	chr8:22557611-22563723
cg20790798	cg20790798	0.906797585760374	0.0517946544938121	17.5075515923889	1.25476083489992e-68	0.906243864634074	cg20790798	37	5	1857306	Island			0		0				3	chr5:1857125-1857515	NA	NA
cg09976142	cg09976142	0.911688757426788	0.0464141959073294	19.642455063685	6.70757593164151e-86	0.906224054329867	cg09976142	37	9	130955436	Island	CIZ1;CIZ1	5'UTR;5'UTR	0		0		9:130955224-130955476	Unclassified_Cell_type_specific	3	chr9:130955120-130955675	NA	NA
cg02016195	cg02016195	0.904610389329865	0.0541129142859069	16.7170887258139	9.84106013986007e-63	0.906220392639799	cg02016195	37	9	132198822	N_Shore			0		0				NA		6	NA
cg07817883	cg07817883	0.904502952037057	0.0734129900385922	12.3207480251325	7.00415694744532e-35	0.906206343128317	cg07817883	37	1	32538562	Island	TMEM39B;TMEM39B	1stExon;5'UTR	1	high-CpG:32311084-32311215	0		1:32537893-32539507	Promoter_Associated	3	chr1:32537920-32538655	NA	NA
cg13749477	cg13749477	0.915112023174263	0.0478735699140008	19.115182444471	1.88758833758718e-81	0.906079069847319	cg13749477	37	2	241076189	S_Shore	MYEOV2;MYEOV2	TSS1500;TSS1500	0		0				3	chr2:241075660-241076615	NA	NA
cg17334937	cg17334937	0.903632178755245	0.0470321822591003	19.213060830925	2.87787405517564e-82	0.906076969415438	cg17334937	37	10	54538305				0		0		10:54537387-54539330	Unclassified_Cell_type_specific	3	chr10:54538105-54538375	NA	NA
cg11229864	cg11229864	0.904081501043336	0.0444840177640135	20.323737523878	7.93027478026642e-92	0.906068837140816	cg11229864	37	11	58668068				0		0		11:58667765-58669153	Unclassified	NA		NA	6	chr11:58667796-58668860
cg16834823	cg16834823	0.905733896925083	0.0361865623926077	25.0295644857968	2.91466444034329e-138	0.906060609220483	cg16834823	37	6	32064218	Island	TNXB	Body	0		0		6:32063883-32064441	Unclassified_Cell_type_specific	3	chr6:32063585-32064335	NA	NA
cg13868111	cg13868111	0.906090916887346	0.0522048980389798	17.3564349500462	1.76338811179908e-67	0.906058623726187	cg13868111	37	4	103940711	Island	NHEDC1;NHEDC1	5'UTR;5'UTR	0		0		4:103940315-103941370	Promoter_Associated	3	chr4:103940545-103940975	NA	NA
cg07772999	cg07772999	0.906725225126374	0.04384030853795	20.6824553787407	4.98384773403169e-95	0.90601973092863	cg07772999	37	2	113993052	N_Shore	PAX8;PAX8;PAX8;PAX8;PAX8;LOC440839;LOC654433	Body;Body;Body;Body;Body;Body;TSS1500	0		0		2:113992698-113993498	Unclassified_Cell_type_specific	3	chr2:113992945-113993455	NA	NA
cg26408565	cg26408565	0.905956587571092	0.0427200936008059	21.2068024952549	8.26432923725947e-100	0.905963438332218	cg26408565	37	15	76604113	S_Shore	ETFA;ETFA	TSS1500;TSS1500	0		0		15:76602684-76604385	Promoter_Associated	3	chr15:76604025-76604275	NA	NA
cg15993027	cg15993027	0.851871860742973	0.0412947723936584	20.6290484573247	1.50583995012808e-94	0.905955838198108	cg15993027	37	7	43484421	Island	HECW1	Body	0		0				3	chr7:43484400-43484755	NA	NA
cg03606898	cg03606898	0.924243999090616	0.0735016922908526	12.5744587680145	2.91791770050048e-36	0.905924490406854	cg03606898	37	19	2926882	Island			0		0				3	chr19:2926805-2927015	NA	NA
cg24969520	cg24969520	0.90691589882958	0.0422298291346986	21.4757179323845	2.62630596170882e-102	0.905895144788185	cg24969520	37	10	45359715	N_Shore			0		0		10:45359371-45360933	Promoter_Associated	3	chr10:45359520-45359770	NA	NA
cg13406893	cg13406893	0.906294264545757	0.037176746134719	24.3779878223226	2.92810202501513e-131	0.905743470460509	cg13406893	37	12	131568647	N_Shelf	GPR133	Body	0		0				NA		NA	NA
cg03151810	cg03151810	0.905611148767971	0.0597526520708464	15.1559992298622	6.91555819148715e-52	0.905740030715981	cg03151810	37	8	144371745	Island			1	high-CpG:144443077-144443190	0		8:144371346-144372088	Unclassified_Cell_type_specific	3	chr8:144371505-144371855	NA	NA
cg23181900	cg23181900	0.904109659095492	0.0295146782972068	30.6325432380218	4.51434167690949e-206	0.905699655587627	cg23181900	37	3	130368298		COL6A6	Body	0		0				NA		NA	NA
cg25487775	cg25487775	0.90976885987558	0.0457680224980784	19.8778275795896	6.33165883677422e-88	0.905687932259318	cg25487775	37	2	162093969	N_Shore			0		0				3	chr2:162093920-162094895	NA	NA		RDMR
cg25356393	cg25356393	0.913161247692567	0.0369055812480885	24.7431747939172	3.67175703942247e-135	0.905630713059675	cg25356393	37	20	62052156	Island	KCNQ2;KCNQ2;KCNQ2;KCNQ2	Body;Body;Body;Body	0		0		20:62052070-62052700	Unclassified_Cell_type_specific	NA		6	NA
cg23247274	cg23247274	0.893463610849151	0.0752751301179895	11.8693067610604	1.70877692946137e-32	0.905553332819832	cg23247274	37	13	21750649	Island	MRP63;MRP63;SKA3;SKA3;SKA3;SKA3	1stExon;5'UTR;5'UTR;1stExon;5'UTR;1stExon	1	high-CpG:20648629-20648759	0		13:21750131-21751577	Promoter_Associated	3	chr13:21749865-21750895	NA	NA
cg15727583	cg15727583	0.898975428864559	0.0427702831111699	21.0186925003024	4.42454529419451e-98	0.905439766563616	cg15727583	37	3	196757701	S_Shore	MFI2;MFI2	TSS1500;TSS1500	0		0		3:196757694-196757713	Unclassified_Cell_type_specific	3	chr3:196757545-196758315	NA	NA
cg04155793	cg04155793	0.902655658110601	0.0361980770951887	24.9365637775985	2.98715964092177e-137	0.905395731930348	cg04155793	37	16	89752847	N_Shore	CDK10;CDK10;CDK10;CDK10;CDK10;CDK10	TSS1500;TSS1500;TSS1500;TSS1500;TSS1500;TSS1500	0		0		16:89752657-89753895	Promoter_Associated	NA		6	6	chr16:89752199-89754458
cg17200441	cg17200441	0.906552455668634	0.0437246970250839	20.7331901041776	1.73873492928086e-95	0.905338940606892	cg17200441	37	12	52715348	S_Shore	KRT83	TSS200	0		0				3	chr12:52715185-52715450	NA	NA
cg13481969	cg13481969	0.889037170690981	0.0697905695896444	12.7386432854518	3.60611234586187e-37	0.905313009093498	cg13481969	37	9	99449345	Island			0		0		9:99448595-99449755	Unclassified	3	chr9:99448940-99449675	NA	NA
cg26984593	cg26984593	0.872309029216842	0.0510569388847534	17.0850240588421	1.91864048787801e-65	0.905294737006354	cg26984593	37	10	14051636		FRMD4A	Body	0		1	chr10:14051386-14051386	10:14050971-14052411	Unclassified	3	chr10:14051380-14051935	NA	NA
cg11070863	cg11070863	0.891379357096001	0.0495118314763196	18.0033606214371	1.83348447974418e-72	0.905256509660119	cg11070863	37	1	23279554	Island			0		0				3	chr1:23279305-23280135	NA	NA
cg01200150	cg01200150	0.884573358282467	0.0410357911002514	21.5561424445658	4.63684070770833e-103	0.905195927181531	cg01200150	37	18	76322683	Island			0		0				NA		NA	NA
cg19816642	cg19816642	0.909639459706303	0.0469128183736436	19.3899981122719	9.37403258756983e-84	0.905164874566658	cg19816642	37	17	21220360	Island			0		0		17:21219422-21220633	Promoter_Associated	3	chr17:21220225-21220835	NA	NA
cg08222513	cg08222513	0.9017080947941	0.0419426727151796	21.4985845303025	1.60509122979728e-102	0.90511642233892	cg08222513	37	6	30079280		TRIM31	Body	0		0				NA		NA	NA
cg26280727	cg26280727	0.908087777450442	0.0313906637801277	28.9285943046964	5.2177152684952e-184	0.905109636586657	cg26280727	37	19	49000998	Island	LMTK3	Body	0		0		19:49000828-49001159	Unclassified_Cell_type_specific	NA		6	NA
cg00628697	cg00628697	0.925618884568511	0.0719815635053078	12.8591105762833	7.64512740472096e-38	0.905044092723813	cg00628697	37	21	38630342	Island	DSCR3	Body	0		0				3	chr21:38629545-38631230	NA	NA
cg14680921	cg14680921	0.8870446736199	0.0427557047003286	20.7468144856254	1.30987825841652e-95	0.904993752538686	cg14680921	37	10	134332442				0		0				3	chr10:134332440-134333175	NA	NA
cg25290307	cg25290307	0.897273604092884	0.0554781383394809	16.1734627539645	7.76108051550646e-59	0.904935798829401	cg25290307	37	7	101005910	Island	EMID2	TSS1500	0		0		7:101005785-101007765	Unclassified	3	chr7:101005885-101006795	NA	NA
cg06871764	cg06871764	0.906542567377125	0.0394176433117091	22.9983959266239	4.83678715148611e-117	0.904886835008237	cg06871764	37	6	32376095		BTNL2	TSS1500	0		0				NA		NA	NA
cg15105011	cg15105011	0.898667101557375	0.0444199276319264	20.2311698705125	5.20532436944888e-91	0.904535493534005	cg15105011	37	4	940614	Island	TMEM175	5'UTR	0		0				NA		6	NA
cg19263433	cg19263433	0.903492851459476	0.0448686055314596	20.1364147772766	3.54056352074561e-90	0.90451299033803	cg19263433	37	2	118618151	Island			0		0				3	chr2:118618085-118618635	NA	NA
cg11370814	cg11370814	0.894785995200805	0.0599260162840296	14.9315113983185	2.05553683155325e-50	0.904498113415726	cg11370814	37	2	242927418	N_Shore			0		0		2:242927183-242927560	Unclassified_Cell_type_specific	3	chr2:242927225-242927655	NA	NA
cg10426581	cg10426581	0.895601616138193	0.0537323621669652	16.6678251247404	2.24619871449624e-62	0.904478974842128	cg10426581	37	7	100472382	Island	SRRT;SRRT;SRRT;SRRT	TSS1500;TSS1500;TSS1500;TSS1500	0		0		7:100471830-100473621	Promoter_Associated	3	chr7:100472020-100472470	NA	NA		DMR
cg07415359	cg07415359	0.901984878645412	0.0349022160705321	25.8431979454439	2.90152984714371e-147	0.904337746613446	cg07415359	37	11	18434354		LDHC;LDHC	Body;Body	0		0		11:18433553-18434459	Unclassified_Cell_type_specific	3	chr11:18434265-18434475	NA	NA
cg08822227	cg08822227	0.90502751438843	0.0516952531582974	17.506975188169	1.26752852026682e-68	0.904317844675029	cg08822227	37	4	2820468	S_Shore	SH3BP2;SH3BP2;SH3BP2;SH3BP2	Body;Body;5'UTR;TSS200	0		0				3	chr4:2820085-2820875	NA	NA
cg00538458	cg00538458	0.8980327919338	0.0477162880205816	18.8202567548098	5.15342460837602e-79	0.904315791895914	cg00538458	37	16	22959868	Island			0		0		16:22959554-22961183	Unclassified	3	chr16:22959405-22959975	NA	NA
cg22981104	cg22981104	0.893387890843021	0.0422121119331381	21.1642547583997	2.03961132799576e-99	0.90430673394241	cg22981104	37	8	144255663				0		0		8:144255448-144255938	Unclassified_Cell_type_specific	3	chr8:144255580-144256090	NA	NA
cg18925846	cg18925846	0.905569175195302	0.0431939158771509	20.9652020847301	1.36340754143229e-97	0.904258122049122	cg18925846	37	8	145164991	Island	KIAA1875	Body	0		0				3	chr8:145164780-145164995	NA	NA
cg07673080	cg07673080	0.907604068660811	0.0455345762191527	19.9321953561754	2.13967360995017e-88	0.904216949151298	cg07673080	37	2	240241154		HDAC4	Body	0		0				3	chr2:240240900-240241430	NA	NA		DMR
cg02655824	cg02655824	0.901070098941154	0.0757573958253343	11.8941535558938	1.26933406856922e-32	0.904207808672602	cg02655824	37	6	167051714		RPS6KA2	Body	0		0				3	chr6:167051385-167051755	NA	NA
cg14614917	cg14614917	0.902823511697347	0.0778443137173304	11.5978093785462	4.22761511334172e-31	0.904117726369158	cg14614917	37	3	55984778		ERC2	Body	0		0				NA		NA	NA
cg03161606	cg03161606	0.903597353665327	0.0569204646623984	15.8747360729513	9.48088637830301e-57	0.904101888398892	cg03161606	37	19	29218774	S_Shore			0		0				NA		6	6	chr19:29217760-29219334
cg06513375	cg06513375	0.881845499227957	0.0864456942544303	10.2011500611294	1.95938414804547e-24	0.904045949549194	cg06513375	37	8	145955988	Island	ZNF251	Body	0		0		8:145955019-145956512	Unclassified	3	chr8:145955965-145956215	NA	NA
cg18380783	cg18380783	0.897182426825331	0.0530154398510358	16.9230403321421	3.04307874633592e-64	0.904003365125265	cg18380783	37	21	38630506	Island	DSCR3	Body	0		1	chr21:38630405-38630405	21:38630418-38631099	Promoter_Associated	3	chr21:38629545-38631230	NA	NA		DMR
cg10463207	cg10463207	0.883450984819087	0.0535746713609596	16.490086870843	4.32327454521792e-61	0.903980188982412	cg10463207	37	5	3182108				0		0				NA		NA	NA
cg10871120	cg10871120	0.903930683312314	0.0461145868457877	19.601838488441	1.49137162859701e-85	0.90397808193464	cg10871120	37	6	39891273		MOCS1;MOCS1;MOCS1;MOCS1;MOCS1	Body;Body;Body;Body;Body	0		0				3	chr6:39891105-39891615	NA	NA
cg15361291	cg15361291	0.885459259421194	0.0428515371777692	20.663418811509	7.39393871535931e-95	0.903930095051248	cg15361291	37	2	242003523	N_Shore	SNED1	Body	0		0		2:242002856-242004829	Unclassified_Cell_type_specific	3	chr2:242002985-242004175	NA	NA
cg25007511	cg25007511	0.902461960127612	0.0587532347926742	15.3602089027469	3.02598010891896e-53	0.903831352483252	cg25007511	37	11	108994504				0		0				NA		NA	NA
cg01218619	cg01218619	0.906942357734247	0.0452685863862543	20.0346958041888	2.74511333242547e-89	0.903819152915142	cg01218619	37	4	25090298	Island			0		0				3	chr4:25089845-25090495	NA	NA
cg11331445	cg11331445	0.909350976614202	0.0481000976832252	18.9053873154885	1.02980629555563e-79	0.903799304550613	cg11331445	37	12	47219877		SLC38A4;SLC38A4	TSS200;TSS200	0		0				3	chr12:47219300-47219895	NA	NA
cg19734801	cg19734801	0.906889532333541	0.103254115068393	8.78308367402926	1.59052762063109e-18	0.903771446621361	cg19734801	37	5	131281112	Island			0		0				NA		NA	NA
cg17842918	cg17842918	0.9119329126632	0.0416760900295352	21.8814411816686	3.90312610399307e-106	0.903762739802366	cg17842918	37	13	113540400	Island	ATP11A;ATP11A	3'UTR;3'UTR	0		0				3	chr13:113540185-113540695	NA	NA
cg03909863	cg03909863	0.901681445060549	0.0716431019246255	12.5857398805707	2.52961464462954e-36	0.903754267923538	cg03909863	37	11	638404	Island	DRD4	Body	0		0		11:636735-638506	Unclassified_Cell_type_specific	3	chr11:638205-638515	NA	NA
cg22635676	cg22635676	0.909807095271742	0.0475279471205412	19.1425708534028	1.11624061285055e-81	0.903719820585893	cg22635676	37	2	241975971	Island	SNED1	Body	0		0		2:241975726-241976086	Promoter_Associated	3	chr2:241975525-241976795	NA	NA
cg03716984	cg03716984	0.901390992522614	0.0472219217290857	19.0884013084841	3.1527091442834e-81	0.903554401643716	cg03716984	37	10	54538505				0		0		10:54537387-54539330	Unclassified_Cell_type_specific	3	chr10:54538485-54539115	NA	NA
cg23457166	cg23457166	0.900556596557479	0.0513667339188778	17.5319030012635	8.17858379191205e-69	0.903408293061722	cg23457166	37	6	127797286	Island	C6orf174	Body	0		0				3	chr6:127797025-127797635	NA	NA
cg18135555	cg18135555	0.901925761864257	0.0401269006750835	22.4768359053532	6.99508639803021e-112	0.903397432539372	cg18135555	37	8	22132992	Island	PIWIL2;PIWIL2	5'UTR;TSS200	0		0				NA		6	NA
cg00533202	cg00533202	0.901212434644782	0.0441165293385765	20.4279993951551	9.42866033351696e-93	0.903383190533081	cg00533202	37	5	180511822				0		0				3	chr5:180511745-180512415	NA	NA
cg04812509	cg04812509	0.902936522978171	0.0757482342418311	11.9202319633681	9.28496657055644e-33	0.903358341140276	cg04812509	37	10	90342738	Island	RNLS;RNLS	Body;Body	0		0		10:90342310-90343646	Promoter_Associated	3	chr10:90342560-90343215	NA	NA
cg07286216	cg07286216	0.902070172653131	0.0427657290154288	21.0932958100091	9.16487704544423e-99	0.90334509478947	cg07286216	37	7	56515846	Island	LOC650226	Body	0		0				3	chr7:56515505-56515855	NA	NA
cg18865445	cg18865445	0.891971964481822	0.0472376043366704	18.8826672522295	1.58382066819138e-79	0.903316656021394	cg18865445	37	13	110522265	Island			0		0		13:110522048-110522997	Unclassified_Cell_type_specific	3	chr13:110521925-110522555	NA	NA
cg24768116	cg24768116	0.906388895534842	0.0585041373437339	15.4927315688712	3.88430177273054e-54	0.903292890074863	cg24768116	37	2	27665128	Island	KRTCAP3;KRTCAP3	TSS200;TSS200	0		0		2:27664962-27665570	Promoter_Associated	3	chr2:27664825-27666455	NA	NA
cg07749412	cg07749412	0.904551512507934	0.0469630951866042	19.2609006905054	1.14371733713335e-82	0.903282333706643	cg07749412	37	19	10172825	Island	C3P1	Body	0		0				3	chr19:10172605-10172915	NA	NA
cg07837556	cg07837556	0.896014030259769	0.0390642708501158	22.9369193577848	1.990339024215e-116	0.903187481327906	cg07837556	37	4	118006750	Island	TRAM1L1	TSS200	0		0				3	chr4:118006120-118006870	NA	NA		DMR
cg10843276	cg10843276	0.9032226488506	0.0347277995042744	26.0086346311527	3.95487243724209e-149	0.903123485450367	cg10843276	37	4	726697	S_Shore	PCGF3	5'UTR	0		0				NA		6	NA
cg11254439	cg11254439	0.904850893272672	0.0301125730012822	30.0489397978095	2.25406161219367e-198	0.90307223748659	cg11254439	37	12	57335615				0		0				3	chr12:57334665-57335815	NA	NA
cg04612959	cg04612959	0.915912633212695	0.0414365161288864	22.1039971208919	2.89290018131179e-108	0.903061504111965	cg04612959	37	7	4183976		SDK1;SDK1	Body;Body	0		0				3	chr7:4183585-4184055	NA	NA
cg05132077	cg05132077	0.901106817956345	0.0390218285399407	23.0923780784393	5.52298126225221e-118	0.903044053585863	cg05132077	37	22	49448320	S_Shore			0		0		22:49447589-49448422	Unclassified_Cell_type_specific	3	chr22:49447865-49448355	NA	NA
cg27360685	cg27360685	0.891940545050534	0.0505320400867271	17.6509902137281	9.99876100046388e-70	0.902996810355509	cg27360685	37	5	50683847	N_Shore	ISL1	Body	0		0				3	chr5:50683705-50684075	NA	NA		CDMR
cg08743050	cg08743050	0.90610420011931	0.0320694202075036	28.2544615479921	1.25458033412239e-175	0.902990039542602	cg08743050	37	11	113113936		NCAM1;NCAM1;NCAM1	Body;Body;Body	0		0				3	chr11:113113445-113114115	NA	NA
cg18106434	cg18106434	0.894887840802815	0.065246787040428	13.715431539155	8.20765959860492e-43	0.902901484269437	cg18106434	37	15	22833248	N_Shore	TUBGCP5;TUBGCP5	TSS200;TSS200	0		0		15:22832804-22834244	Promoter_Associated	NA		6	6	chr15:22832096-22834900
cg02613370	cg02613370	0.897953179660942	0.050630414127698	17.7354500280436	2.23301243685292e-70	0.902901332618723	cg02613370	37	10	124578366	Island			0		0				3	chr10:124577905-124578435	NA	NA
cg24864161	cg24864161	0.897343013493359	0.0526351583757287	17.0483578122403	3.59492187811716e-65	0.902769242580063	cg24864161	37	22	50528282	Island	MOV10L1;MOV10L1;MOV10L1	TSS200;TSS200;TSS1500	0		0				3	chr22:50528145-50528435	NA	NA
cg04066686	cg04066686	0.902841727109874	0.0818918761997307	11.0248020805859	2.90156060948943e-28	0.902751059010637	cg04066686	37	6	29580347		GABBR1;GABBR1;GABBR1	Body;Body;Body	0		0				NA		NA	NA
cg00520378	cg00520378	0.900948981282601	0.0563158533719824	15.9981413285452	1.31646972965791e-57	0.902448177751699	cg00520378	37	16	88773576	S_Shore	CTU2;CTU2;RNF166	Body;Body;TSS1500	0		0				3	chr16:88773045-88773675	NA	NA		RDMR
cg18786623	cg18786623	0.91272311603208	0.0428295479993185	21.3105941731302	9.05391028779107e-101	0.902363952957367	cg18786623	37	6	29894050	N_Shore	HCG4P6	TSS1500	0		0				3	chr6:29893760-29895130	NA	NA
cg03024660	cg03024660	0.899507440814581	0.0519940825418725	17.3001887299421	4.68850473869594e-67	0.902360365118435	cg03024660	37	16	84650415	N_Shore	COTL1	Body	0		0		16:84650194-84650539	Promoter_Associated_Cell_type_specific	3	chr16:84650145-84650575	NA	NA
cg13620317	cg13620317	0.900715629230033	0.0454851816997873	19.8023970790084	2.83859615988152e-87	0.902357225092304	cg13620317	37	19	37894346	Island			0		0				3	chr19:37894025-37894550	NA	NA
cg23442198	cg23442198	0.902295578759824	0.0525423221558186	17.1727388843605	4.24889327285928e-66	0.902347940756419	cg23442198	37	4	187126114		CYP4V2	Body	0		0				NA		NA	NA
cg09573658	cg09573658	0.89912506144481	0.0517742789606006	17.3662497961397	1.48628018961073e-67	0.902287974775374	cg09573658	37	1	11561956	Island	PTCHD2	Body	0		0				3	chr1:11561545-11561970	NA	NA
cg26853265	cg26853265	0.902105927971273	0.0428322069941556	21.061392612675	1.79810787379929e-98	0.902254106088322	cg26853265	37	19	15582853	Island	PGLYRP2	Body	0		0				3	chr19:15582500-15582870	NA	NA
cg10599438	cg10599438	0.907797536306707	0.0399726653468471	22.7104579699565	3.53143239285747e-114	0.902241425578667	cg10599438	37	19	844589	N_Shore	PRTN3	Body	0		0		19:844540-844767	Unclassified_Cell_type_specific	3	chr19:844505-844810	NA	NA
cg08287724	cg08287724	0.895287265331302	0.0668831171717078	13.3858483753508	7.31572318515884e-41	0.902171942576214	cg08287724	37	21	35832141	Island	KCNE1;KCNE1;KCNE1	5'UTR;TSS1500;TSS1500	0		0				3	chr21:35831785-35832335	NA	NA
cg24546349	cg24546349	0.890192948040823	0.0526640467501942	16.9032386034319	4.25860606231565e-64	0.901995055729945	cg24546349	37	10	58346379				0		0				3	chr10:58346265-58346450	NA	NA
cg23349968	cg23349968	0.885500621881579	0.0584297714701975	15.1549561054374	7.02623481503283e-52	0.901986043638199	cg23349968	37	3	11887527	N_Shore	C3orf31	Body	0		0		3:11887082-11887553	Promoter_Associated_Cell_type_specific	3	chr3:11887100-11887575	NA	NA
cg12193833	cg12193833	0.899630693363719	0.0379638692899739	23.6970232536679	3.86972044308334e-124	0.90195031485144	cg12193833	37	17	30244370	Island			0		0		17:30244295-30244642	Unclassified_Cell_type_specific	3	chr17:30243625-30244555	NA	NA		DMR
cg00852921	cg00852921	0.908325375661305	0.0480217669577419	18.9148678444217	8.60358711138809e-80	0.901907378244046	cg00852921	37	20	62120544	Island	EEF1A2	Body	0		0				3	chr20:62120420-62120655	NA	NA
cg22875332	cg22875332	0.902215010595087	0.0589022160483609	15.317165823682	5.87227540329344e-53	0.90190093677641	cg22875332	37	1	76189707	N_Shore	ACADM;ACADM	TSS1500;TSS1500	0		0		1:76189592-76191178	Promoter_Associated	3	chr1:76189645-76190190	NA	NA
cg07150062	cg07150062	0.898426105948452	0.050950861727769	17.6331876534052	1.37019512722308e-69	0.901859155522992	cg07150062	37	14	104552032	Island	ASPG	TSS200	0		0		14:104550883-104552178	Unclassified_Cell_type_specific	3	chr14:104551825-104552075	NA	NA		DMR
cg06643849	cg06643849	0.905696173770752	0.0539040524423499	16.8020052803894	2.35930984883032e-63	0.901829948483588	cg06643849	37	19	57742421	Island	AURKC;AURKC;AURKC;AURKC;AURKC	5'UTR;TSS200;1stExon;5'UTR;1stExon	0		0				3	chr19:57742000-57742475	NA	NA
cg14021170	cg14021170	0.911116189202152	0.0478011051639031	19.0605674508584	5.36893689568995e-81	0.901819344606542	cg14021170	37	9	826657				0		0				3	chr9:826485-826835	NA	NA
cg14170545	cg14170545	0.891415794709469	0.0842280383987153	10.5833616887731	3.55953057391748e-26	0.9017594908564	cg14170545	37	9	107688675	N_Shore	ABCA1	5'UTR	0		0		9:107688413-107690983	Promoter_Associated	NA		6	6	chr9:107687614-107691191
cg10486974	cg10486974	0.903112206889202	0.0370126626659357	24.4000874792608	1.70652982341036e-131	0.90163257344347	cg10486974	37	6	34499389	Island	PACSIN1	Body	0		0				NA		6	6	chr6:34499271-34508157
cg19521832	cg19521832	0.901405439932813	0.0487153008008715	18.5035384183995	1.93352939857118e-76	0.901600514129022	cg19521832	37	21	35831996	Island	KCNE1;KCNE1;KCNE1	TSS200;5'UTR;TSS200	0		0				3	chr21:35831785-35832335	NA	NA		DMR
cg03923285	cg03923285	0.903923664604242	0.0578617351746581	15.6221319992515	5.14558815997384e-55	0.901537634455078	cg03923285	37	16	412168	S_Shore			0		0		16:411843-412804	Unclassified	3	chr16:411985-412435	NA	NA
cg18354264	cg18354264	0.908181399302338	0.0563775793510522	16.1089108428595	2.20880139192518e-58	0.901502230600565	cg18354264	37	1	226411008	Island	MIXL1	TSS1500	0		0		1:226410627-226412014	Unclassified	3	chr1:226410765-226411995	NA	NA
cg24185832	cg24185832	0.901419780275109	0.0537952433618479	16.7564960011763	5.0767639727398e-63	0.901450754779177	cg24185832	37	6	33084888	Island	HLA-DPB2	Body	0		0				3	chr6:33084665-33085255	NA	NA
cg27550325	cg27550325	0.905139799487112	0.0410659466985163	22.0411282888996	1.16205195891025e-107	0.901446761019882	cg27550325	37	7	157915584	N_Shelf	PTPRN2;PTPRN2;PTPRN2	Body;Body;Body	0		0				3	chr7:157915265-157915655	NA	NA
cg26314966	cg26314966	0.901209656121262	0.0650373613878951	13.8567991826464	1.15720534718478e-43	0.901440266206084	cg26314966	37	17	79466160	Island			0		0				NA		6	NA
cg16345366	cg16345366	0.897960713736528	0.0538544338334596	16.6738492974116	2.03084613256399e-62	0.90139738208439	cg16345366	37	10	15038146				0		0				NA		NA	NA
cg23166970	cg23166970	0.918103965864237	0.0719176455947379	12.7660459164338	2.53719541684012e-37	0.901381512026887	cg23166970	37	3	182817578	S_Shore	MCCC1	TSS1500	0		0		3:182816290-182818175	Promoter_Associated	NA		6	6	chr3:182815898-182817957
cg01833234	cg01833234	0.899978943456577	0.0395237617509041	22.7705791045052	8.97523592321375e-115	0.901277509052409	cg01833234	37	11	6592585	Island	DNHD1	Body	0		0				3	chr11:6592480-6592695	NA	NA
cg13677536	cg13677536	0.899469729031758	0.0745988605582419	12.0574191388555	1.77250606046327e-33	0.901090380012263	cg13677536	37	1	229038213				0		0				NA		NA	6	chr1:229038051-229039832
cg22968966	cg22968966	0.894543937477319	0.0456080131703582	19.6137449385474	1.18013984814292e-85	0.901071140112963	cg22968966	37	16	22959875	Island			0		0		16:22959554-22961183	Unclassified	3	chr16:22959405-22959975	NA	NA
cg19891452	cg19891452	0.899513703177314	0.0519587623058894	17.3120694808267	3.81454697034529e-67	0.900987736587535	cg19891452	37	13	112978703				0		0				3	chr13:112978645-112978895	NA	NA
cg01285926	cg01285926	0.911428633731782	0.0469633517016136	19.4072313987007	6.70435807755385e-84	0.900939048250169	cg01285926	37	7	56242554	Island			0		0				3	chr7:56242465-56243075	NA	NA
cg14318858	cg14318858	0.900672178971147	0.0508660517396908	17.7067444428432	3.71974719331198e-70	0.900922710895118	cg14318858	37	19	50204862	Island	CPT1C;CPT1C	Body;Body	0		0		19:50204721-50204888	Unclassified_Cell_type_specific	3	chr19:50204760-50205075	NA	NA
cg07167872	cg07167872	0.900303924943048	0.053482100692081	16.833742753047	1.38090393306662e-63	0.900908936154505	cg07167872	37	1	205819463	S_Shore	PM20D1	TSS200	0		0		1:205818815-205819635	Unclassified_Cell_type_specific	3	chr1:205819185-205819475	NA	NA
cg11011512	cg11011512	0.909543458800281	0.0401106859474918	22.6758390517417	7.75886044317733e-114	0.900837465237224	cg11011512	37	12	131303247	Island	STX2;STX2	Body;Body	0		0		12:131302803-131304615	Promoter_Associated	3	chr12:131303200-131303550	NA	NA
cg23206463	cg23206463	0.896702871632626	0.0520647023933401	17.2228559928795	1.78936334335037e-66	0.900804012159206	cg23206463	37	5	561769	N_Shore			0		0				3	chr5:561565-561870	NA	NA
cg27425262	cg27425262	0.903675090083016	0.0667354423352679	13.5411568195368	8.93703261049491e-42	0.900792333837899	cg27425262	37	2	113953981	N_Shelf	PSD4;LOC440839	Body;Body	0		0				NA		NA	6	chr2:113953013-113957338
cg25076318	cg25076318	0.892750029194566	0.0491309820440149	18.1708158895497	8.78817994662045e-74	0.900705916048111	cg25076318	37	4	3597580				0		0				3	chr4:3597385-3597695	NA	NA
cg15670924	cg15670924	0.899412439374746	0.0538101212948516	16.7145588549491	1.02676954258236e-62	0.900690579711181	cg15670924	37	11	73669256		DNAJB13	Body	0		0				3	chr11:73668845-73669415	NA	NA
cg06679296	cg06679296	0.902622279991805	0.0326359749146273	27.6572795007038	2.28132757169894e-168	0.900620021801884	cg06679296	37	11	1949032	Island	TNNT3;TNNT3;TNNT3;TNNT3	Body;Body;Body;Body	0		0				NA		6	NA
cg09222884	cg09222884	0.900390614324811	0.0183761673804874	48.9977368883178	0	0.900508829967274	cg09222884	37	3	49764367	S_Shelf	IP6K1;IP6K1	3'UTR;3'UTR	0		0				NA		6	NA
cg18277682	cg18277682	0.883475453618713	0.0665455106869765	13.2762592772711	3.17881848768685e-40	0.900501988543748	cg18277682	37	1	228362509	Island	C1orf69	Body	0		0				3	chr1:228362165-228362670	NA	NA
cg08464831	cg08464831	0.874694753767038	0.0543415513561468	16.0962418616725	2.71077361595442e-58	0.900414059595122	cg08464831	37	16	5951274				0		0				NA		NA	NA
cg24183909	cg24183909	0.896315555956625	0.0443558984776528	20.2073588117757	8.43421004971273e-91	0.900351285374158	cg24183909	37	4	118006747	Island	TRAM1L1	TSS200	0		0				3	chr4:118006120-118006870	NA	NA		DMR
cg16102102	cg16102102	0.902667218788909	0.0466954718872588	19.3309368618932	2.95012118502791e-83	0.900337225244317	cg16102102	37	5	83017553	N_Shore	HAPLN1	TSS1500	0		0				3	chr5:83017365-83018675	NA	NA
cg23484655	cg23484655	0.893463850397873	0.0454530035834478	19.6568714927177	5.04919955329491e-86	0.9003310157163	cg23484655	37	15	62516670	Island			0		1	chr15:62516254-62516254			3	chr15:62516205-62517175	NA	NA
cg08859206	cg08859206	0.880221219916806	0.0498822387825439	17.6459846510505	1.09253265239848e-69	0.900330500177949	cg08859206	37	1	53392774	N_Shore	SCP2;SCP2	TSS200;TSS200	0		0		1:53392411-53393882	Promoter_Associated	3	chr1:53392605-53393975	NA	NA
cg26685596	cg26685596	0.901648739719758	0.0510992451420079	17.6450500827169	1.11075737860299e-69	0.900299146331819	cg26685596	37	2	210074359	S_Shore			0		0				NA		NA	6	chr2:210072554-210075023
cg00817731	cg00817731	0.90464858034807	0.0488265037971953	18.5278180904699	1.23181498296154e-76	0.900291011156637	cg00817731	37	3	46759475	Island	PRSS50	TSS200	0		0		3:46759212-46759833	Unclassified_Cell_type_specific	3	chr3:46759285-46759615	NA	NA
cg02254774	cg02254774	0.906188093253113	0.0584147174198651	15.5130099618516	2.8328196601581e-54	0.90024749181098	cg02254774	37	11	50257496	Island	LOC441601	Body	0		0				3	chr11:50257325-50257790	NA	NA
cg06617961	cg06617961	0.898434819238981	0.0383444718048937	23.4306218588808	2.08366313467451e-121	0.900240457832366	cg06617961	37	16	33965255	Island	MIR1826	TSS1500	0		0		16:33964729-33966554	Unclassified	3	chr16:33965105-33965315	NA	NA
cg07314298	cg07314298	0.900916515964105	0.0461959877427246	19.5020511517473	1.05466693553854e-84	0.900198287623646	cg07314298	37	2	11723111		GREB1;GREB1;GREB1	Body;Body;Body	0		0		2:11722792-11723358	Unclassified	3	chr2:11722685-11723655	NA	NA
cg22509179	cg22509179	0.902353057261591	0.047613244194533	18.9517238853722	4.27351631158336e-80	0.900138098716336	cg22509179	37	1	25234806	Island	RUNX3;RUNX3	Body;Body	0		0				NA		NA	6	chr1:25223586-25236595
cg07668501	cg07668501	0.898514086070245	0.0446932793081577	20.1040089243629	6.8066581892918e-90	0.900095956560696	cg07668501	37	16	86766712				0		0				3	chr16:86766365-86767035	NA	NA
cg16113156	cg16113156	0.90434462473227	0.0602015478812799	15.0219497099257	5.2733508172717e-51	0.900089254819036	cg16113156	37	18	76266265	Island			0		0				3	chr18:76266045-76266435	NA	NA
cg06715136	cg06715136	0.918245644687047	0.0326598877904066	28.1153949633829	6.35168085709172e-174	0.900070321731451	cg06715136	37	7	158046025		PTPRN2;PTPRN2;PTPRN2	Body;Body;Body	0		0				3	chr7:158045885-158046155	NA	NA
cg02493798	cg02493798	0.913632949906867	0.045606189879023	20.0330909538905	2.83503270479936e-89	0.900045577657281	cg02493798	37	17	6899577	Island	ALOX12	Body	0		0				3	chr17:6899465-6900455	NA	NA
cg25330361	cg25330361	0.895970005485525	0.053633185332614	16.7055154365536	1.19490986103347e-62	0.899983570562401	cg25330361	37	10	135342413	Island	CYP2E1	Body	0		0		10:135342406-135343123	Unclassified_Cell_type_specific	3	chr10:135341645-135343115	NA	NA
cg24980657	cg24980657	0.87041724520836	0.0392107372946085	22.198441173613	3.5556834616871e-109	0.899942917274233	cg24980657	37	2	150177277	S_Shore			0		0				3	chr2:150177125-150177475	NA	NA
cg05180717	cg05180717	0.905890888822315	0.0398167953004475	22.7514766566895	1.38751104527589e-114	0.899933634427278	cg05180717	37	15	34516488		TMEM85	TSS1500	0		0				3	chr15:34516280-34516830	NA	NA
cg24859393	cg24859393	0.883210812175304	0.0495943428610556	17.8087007756051	6.0497856383117e-71	0.89985522619504	cg24859393	37	11	41809894				0		0				NA		NA	NA
cg06988897	cg06988897	0.905393484148374	0.0413223149458558	21.9105218411578	2.06206017967986e-106	0.899837708177527	cg06988897	37	16	88803803	Island	FAM38A	Body	0		0		16:88803207-88804776	Gene_Associated	NA		6	6	chr16:88803236-88804715
cg08262598	cg08262598	0.903220016213449	0.0714356203985065	12.6438324630597	1.21008727318284e-36	0.899820286569061	cg08262598	37	5	178447119	N_Shelf			0		0				NA		NA	NA
cg23903129	cg23903129	0.892844904770565	0.0502034599370495	17.7845293111293	9.31422544833267e-71	0.899819780255822	cg23903129	37	12	131617086		GPR133	Body	0		0		12:131616798-131617647	Unclassified	3	chr12:131616765-131617215	NA	NA
cg01614703	cg01614703	0.924765375913732	0.0469414006051379	19.7004214614873	2.13832649993558e-86	0.899800314012377	cg01614703	37	12	132278510	S_Shore	SFRS8	Body	0		0				3	chr12:132278185-132278595	NA	NA
cg26313599	cg26313599	0.901498880530232	0.0372932250801317	24.1732614595061	4.25225602723443e-129	0.899773760166504	cg26313599	37	11	6291951	N_Shore	CCKBR	Body	0		0				3	chr11:6291765-6292295	NA	NA
cg09586646	cg09586646	0.89624050847327	0.0486111842117915	18.4369198777073	6.64186446773484e-76	0.899744971753383	cg09586646	37	9	123605570	Island	PSMD5;LOC253039	TSS1500;Body	0		0		9:123604810-123605670	NonGene_Associated	3	chr9:123605565-123605790	NA	NA
cg17328716	cg17328716	0.897091029241858	0.046249067106859	19.3969540438323	8.18814103452622e-84	0.899711540444148	cg17328716	37	7	56516243	S_Shore	LOC650226	TSS200	0		0				3	chr7:56515885-56516255	NA	NA
cg02088197	cg02088197	0.908275564824959	0.0583922335888904	15.5547323505324	1.47771690770104e-54	0.899711407632427	cg02088197	37	1	149212475				0		0				3	chr1:149212445-149212595	NA	NA
cg08496953	cg08496953	0.898399999661435	0.0401513743557872	22.3753237361337	6.84591129317825e-111	0.899676597977111	cg08496953	37	17	42733527	Island	C17orf104	TSS1500	0		0		17:42733492-42734746	Unclassified	3	chr17:42733085-42733875	NA	NA
cg00970752	cg00970752	0.904358461651761	0.0466546486809709	19.3841018466531	1.0512416781498e-83	0.899654402641951	cg00970752	37	1	15711443		FHAD1	Body	0		0				3	chr1:15711365-15711615	NA	NA
cg15709065	cg15709065	0.903162272607155	0.040413489560271	22.3480397865721	1.26162020975632e-110	0.899623670071523	cg15709065	37	3	134090737	N_Shore	AMOTL2	5'UTR	0		0		3:134090270-134091460	Unclassified	3	chr3:134089685-134091275	NA	NA		RDMR
cg08355456	cg08355456	0.900502154697912	0.0388999977331518	23.149156996749	1.48245422530728e-118	0.899602020664661	cg08355456	37	11	67383691	Island			0		0		11:67382913-67383979	Promoter_Associated	3	chr11:67383360-67384735	NA	NA
cg01176516	cg01176516	0.897481819750985	0.0345543375995315	25.9730581483684	9.98392232609852e-149	0.899601120880524	cg01176516	37	7	63506148	Island	ZNF727	Body	0		0				3	chr7:63505980-63506150	NA	NA
cg20933297	cg20933297	0.899346929760255	0.0548918048068679	16.3839927093767	2.48857349416794e-60	0.899480456518537	cg20933297	37	11	128694388	Island			0		0				3	chr11:128693360-128694615	NA	NA
cg23188684	cg23188684	0.900069772044876	0.0495292797809294	18.1724785021291	8.52586319492291e-74	0.899456614772724	cg23188684	37	11	67383651	Island			0		0		11:67382913-67383979	Promoter_Associated	3	chr11:67383360-67384735	NA	NA
cg11383134	cg11383134	0.904456737986751	0.0420740776050927	21.496769257213	1.66910712742101e-102	0.89943685183506	cg11383134	37	6	29648590				0		0		6:29648152-29649066	Unclassified_Cell_type_specific	3	chr6:29647685-29648735	NA	NA
cg07018435	cg07018435	0.900247948111728	0.0425726425548678	21.1461608696591	2.99334279031143e-99	0.89943334578236	cg07018435	37	1	246860007				0		0		1:246859208-246860385	Unclassified	3	chr1:246859745-246860070	NA	NA
cg09460553	cg09460553	0.899748579302485	0.0420677011454496	21.388109043363	1.72407296315784e-101	0.899403864816653	cg09460553	37	13	110521956	N_Shore			0		1	chr13:110521819-110521819			3	chr13:110521925-110522555	NA	NA
cg19418458	cg19418458	0.895969890734255	0.0552508243169093	16.2164076610898	3.86128362351363e-59	0.89934591762672	cg19418458	37	7	158789849	Island			0		0				3	chr7:158789725-158790015	NA	NA
cg03433313	cg03433313	0.899243660410095	0.03482496148512	25.8218134941606	5.04540254061884e-147	0.899337623731379	cg03433313	37	16	819064		MIR662	TSS1500	0		0				3	chr16:818920-819115	NA	NA
cg17323040	cg17323040	0.89956031379074	0.0541114083389019	16.6242265985161	4.65332541308774e-62	0.899316541105418	cg17323040	37	6	169008594		SMOC2;SMOC2	Body;Body	0		0				3	chr6:169008320-169008610	NA	NA
cg09821587	cg09821587	0.900376451545759	0.102194810296601	8.81039310051644	1.24707762797208e-18	0.89930490536302	cg09821587	37	7	42001069	N_Shelf	GLI3	3'UTR	0		0				NA		NA	NA
cg23786580	cg23786580	0.890291683299998	0.0441426993789121	20.1684920910231	1.85199852671392e-90	0.899278919913718	cg23786580	37	7	43204506		HECW1	5'UTR	0		1	chr7:43204376-43204376	7:43204379-43204596	Unclassified_Cell_type_specific	3	chr7:43204005-43204735	NA	NA
cg07869434	cg07869434	0.904195695617821	0.0564574302332054	16.0155304958605	9.95540093968633e-58	0.899246439335486	cg07869434	37	19	49061702	Island	SULT2B1	Body	0		0				3	chr19:49061440-49061935	NA	NA
cg24126849	cg24126849	0.870097929492846	0.0552461354935634	15.7494804246393	6.92479185815139e-56	0.899239858750903	cg24126849	37	4	581937	N_Shore			0		0				3	chr4:581925-582335	NA	NA
cg10438391	cg10438391	0.899039536323633	0.0495380477426274	18.1484652159599	1.3203887105515e-73	0.899231800442467	cg10438391	37	8	144631915	Island			0		0		8:144631420-144631981	Unclassified	NA		6	6	chr8:144631191-144633048	CDMR
cg14361252	cg14361252	0.899591731370896	0.0478956714809734	18.7823179747727	1.05377705277654e-78	0.899220555142417	cg14361252	37	13	111465457	Island			0		0				3	chr13:111464445-111465495	NA	NA
cg03502601	cg03502601	0.896140204844145	0.0453339312594923	19.7675379113852	5.66751149339945e-87	0.899203969343111	cg03502601	37	17	78865373	S_Shore	RPTOR;RPTOR	Body;Body	1	low-CpG:76479950-76479969	0		17:78864954-78866627	Unclassified	3	chr17:78864825-78865775	NA	NA
cg00704970	cg00704970	0.888514998955804	0.0544680366693577	16.3125945653124	8.03078845539445e-60	0.899159800893736	cg00704970	37	17	78865368	S_Shore	RPTOR;RPTOR	Body;Body	1	low-CpG:76479950-76479969	0		17:78864954-78866627	Unclassified	3	chr17:78864825-78865775	NA	NA
cg21047367	cg21047367	0.909416787674015	0.0483016021022275	18.8278804034137	4.46268517291028e-79	0.899141847034197	cg21047367	37	2	11732905	Island	GREB1	Body	0		0				NA		NA	NA
cg00750606	cg00750606	0.89367078642093	0.04682326057383	19.0860434636287	3.29824232940471e-81	0.899128079196993	cg00750606	37	1	20899121				0		0				NA		NA	NA
cg20738735	cg20738735	0.884797201309474	0.048880110476794	18.1013748266697	3.10812059124693e-73	0.899009499174949	cg20738735	37	5	13810195	Island	DNAH5	Body	0		0				3	chr5:13810140-13810575	NA	NA
cg11388320	cg11388320	0.879587879254456	0.0448123686115822	19.6282389551513	8.87373815831445e-86	0.898960942705823	cg11388320	37	4	81119299	Island	PRDM8;PRDM8	5'UTR;5'UTR	0		1	chr4:81119203-81119203			3	chr4:81119005-81119470	NA	NA
cg13526518	cg13526518	0.903419899136352	0.0653171622238094	13.8312790754868	1.65059185707162e-43	0.898923742270093	cg13526518	37	17	72349697	N_Shore	KIF19	Body	0		0		17:72349531-72349736	Unclassified_Cell_type_specific	3	chr17:72349065-72349735	NA	NA
cg19182557	cg19182557	0.895445158801584	0.0486689262782058	18.3987037988666	1.34544803522794e-75	0.898855238279393	cg19182557	37	2	130345355	Island			0		0				NA		NA	6	chr2:130344651-130345604
cg09973514	cg09973514	0.89122525031629	0.0432265509517696	20.6175424754726	1.91017990938267e-94	0.898852892987756	cg09973514	37	11	58830424	Island			0		0				3	chr11:58830125-58830935	NA	NA
cg08714996	cg08714996	0.901263580228959	0.0899745356276855	10.0168739292902	1.28503201987775e-23	0.89883902039449	cg08714996	37	5	140729928	N_Shore	PCDHGB1;PCDHGA2;PCDHGA1;PCDHGB1;PCDHGA3	1stExon;Body;Body;1stExon;Body	0		0		5:140729293-140730242	Unclassified	3	chr5:140729485-140730035	NA	NA		RDMR
cg15070894	cg15070894	0.900166763485873	0.0482011259197273	18.6752227527835	7.87606810849665e-78	0.898829504235078	cg15070894	37	6	29894162	Island	HCG4P6	TSS1500	0		0		6:29894087-29895332	Promoter_Associated	3	chr6:29893760-29895130	NA	NA
cg16059161	cg16059161	0.904171043170691	0.0522933965977564	17.2903483421745	5.5615179499267e-67	0.898813073713822	cg16059161	37	18	76498163				0		0				3	chr18:76498065-76498455	NA	NA		RDMR
cg15627136	cg15627136	0.898779609288669	0.0550322123440933	16.3318822014456	5.85497863165981e-60	0.89866595938694	cg15627136	37	13	112986635	S_Shore			0		0				3	chr13:112986465-112987035	NA	NA		RDMR
cg25080256	cg25080256	0.900752735673848	0.0231985617673631	38.8279560046293	0	0.898627197071168	cg25080256	37	2	31215798		GALNT14	Body	0		0				NA		NA	NA
cg05638439	cg05638439	0.898618554207933	0.0560525240018829	16.0317232847132	7.67252043248964e-58	0.898592378722943	cg05638439	37	16	711235	Island	WDR90	Body	0		0		16:710398-711587	Gene_Associated	3	chr16:710485-711435	NA	NA
cg00913283	cg00913283	0.89881737644241	0.0427539455979181	21.0230275562258	4.03834763739944e-98	0.898549886416045	cg00913283	37	7	4832340	Island			0		0		7:4831172-4832803	Unclassified	3	chr7:4832185-4832815	NA	NA
cg03122264	cg03122264	0.902101471852443	0.0333407244136737	27.0570447318317	3.15587272290332e-161	0.898545153933538	cg03122264	37	6	127797208	Island	C6orf174	Body	0		0				3	chr6:127797025-127797635	NA	NA
cg04058153	cg04058153	0.881365516531986	0.0547892841870841	16.0864579563125	3.17489233136245e-58	0.898529922238889	cg04058153	37	8	1496711	N_Shore	DLGAP2	5'UTR	0		0				3	chr8:1496665-1496835	NA	NA
cg16591659	cg16591659	0.871166360439664	0.0591787031098831	14.7209437628615	4.73012610291615e-49	0.898512278388136	cg16591659	37	17	78472290				0		0				3	chr17:78471600-78472635	NA	NA
cg00792235	cg00792235	0.878675947183781	0.0798841831141774	10.9993732542511	3.84797012952933e-28	0.898485531683086	cg00792235	37	10	1851472				0		0				3	chr10:1851345-1851635	NA	NA
cg12135344	cg12135344	0.877096584537622	0.0450195050544054	19.4825905677475	1.54272471433941e-84	0.898470518894586	cg12135344	37	1	6188120	Island	CHD5	Body	0		0		1:6187654-6188460	Unclassified_Cell_type_specific	3	chr1:6187805-6188415	NA	NA
cg07755203	cg07755203	0.881443779562445	0.0396384668525295	22.2370805319428	1.50431121769534e-109	0.898430905722857	cg07755203	37	2	150177004	Island			0		0				NA		NA	NA
cg17237951	cg17237951	0.896469464151143	0.0384047753022187	23.34265614358	1.63642264088231e-120	0.898323366656238	cg17237951	37	1	180922636	N_Shore			0		0				3	chr1:180922465-180923710	NA	NA
cg14321058	cg14321058	0.893126069396521	0.0867642991486351	10.2937046476514	7.52252029977803e-25	0.898319459698843	cg14321058	37	11	1436177		BRSK2	Body	0		0				NA		5	NA
cg06808522	cg06808522	0.897543274535281	0.0564486934779591	15.9001602913225	6.32028324572716e-57	0.898264070498471	cg06808522	37	1	149153931	N_Shelf			0		0				NA		NA	NA
cg04248373	cg04248373	0.89408180486109	0.0762745128984827	11.7218946524256	9.84453123120551e-32	0.898195298315661	cg04248373	37	10	97145431		SORBS1;SORBS1;SORBS1;SORBS1;SORBS1;SORBS1;SORBS1	Body;Body;Body;Body;Body;Body;Body	0		0				NA		NA	NA
cg17871621	cg17871621	0.899947021712234	0.0554689272724615	16.2243451597996	3.39317056389349e-59	0.898171156487987	cg17871621	37	2	233216150	Island			0		0		2:233215323-233216421	Unclassified_Cell_type_specific	3	chr2:233215425-233216335	NA	NA
cg25283336	cg25283336	0.74291873104088	0.0441757725517162	16.8173342112161	1.82173493177924e-63	0.898098891846936	cg25283336	37	6	33033484		HLA-DPA1	3'UTR	0		0				NA		NA	6	chr6:33031169-33041957
cg19364351	cg19364351	0.896103491418574	0.0488528021092835	18.3429292226471	3.75981550488709e-75	0.898071132270361	cg19364351	37	11	6291879	N_Shore	CCKBR	Body	0		0				3	chr11:6291765-6292295	NA	NA
cg04399565	cg04399565	0.911986378859418	0.0460554410164273	19.8019247830919	2.86533660065825e-87	0.898068264817686	cg04399565	37	16	24856162		SLC5A11	TSS1500	0		0				3	chr16:24855425-24856290	NA	NA
cg03550075	cg03550075	0.900116057804734	0.0441853397372962	20.3713734726579	3.00141136803069e-92	0.898024558774021	cg03550075	37	12	132278448	S_Shore	SFRS8	Body	0		0				3	chr12:132278185-132278595	NA	NA
cg16445721	cg16445721	0.900639789488064	0.088061974318628	10.2273404208421	1.49570595337475e-24	0.898020182346889	cg16445721	37	6	52110012		IL17F	TSS1500	0		0				NA		NA	NA
cg08515989	cg08515989	0.90748353336696	0.0407522627439907	22.268298059125	7.49959511865484e-110	0.89801280838764	cg08515989	37	16	29912904	Island	ASPHD1	1stExon	0		0				3	chr16:29912185-29913055	NA	NA
cg26812486	cg26812486	0.881018643493583	0.0469245521728749	18.7752168683	1.20455109276167e-78	0.89798300862515	cg26812486	37	16	928778	S_Shore	LMF1	Body	0		0				3	chr16:928305-928875	NA	NA
cg01066472	cg01066472	0.89343692042546	0.0463781199262777	19.2641901363329	1.07331374332986e-82	0.897933002838216	cg01066472	37	1	75591029	Island			0		1	chr1:75590785-75590785			3	chr1:75590845-75591055	NA	NA
cg01516851	cg01516851	0.897572571186238	0.0442497192060623	20.2842546188015	1.7712731986596e-91	0.897914009759241	cg01516851	37	6	28945338				0		0		6:28944704-28945537	Unclassified_Cell_type_specific	3	chr6:28944980-28945850	NA	NA
cg12303981	cg12303981	0.893381909407679	0.0486491659758593	18.3637661918191	2.56206370450817e-75	0.897815841695085	cg12303981	37	6	2244766	N_Shore	GMDS	Body	0		0				3	chr6:2244545-2244795	NA	NA
cg22013882	cg22013882	0.897052957496126	0.0677289451916463	13.244750157526	4.83889451922362e-40	0.897726389292792	cg22013882	37	1	204228419	S_Shore	PLEKHA6	Body	0		0				NA		5	NA
cg01517571	cg01517571	0.897636876732581	0.0508700049388809	17.6457006011907	1.09804006329543e-69	0.897722305192081	cg01517571	37	1	55089959		ACOT11;FAM151A	Body;TSS1500	0		0				NA		NA	NA
cg06357843	cg06357843	0.87548128537563	0.0657082184574528	13.3237714539852	1.68381803237404e-40	0.897719706745202	cg06357843	37	22	50616150	Island	PANX2;PANX2;PANX2	Body;Body;Body	0		0				3	chr22:50615725-50616255	NA	NA
cg10372770	cg10372770	0.90168490896218	0.0613081803363631	14.7074159437639	5.77716856818996e-49	0.897712509592956	cg10372770	37	19	12377156	Island			0		0				3	chr19:12376805-12377595	NA	NA
cg14390656	cg14390656	0.898606097747457	0.044116690852718	20.3688463567546	3.16035300525872e-92	0.897677675154899	cg14390656	37	9	11618691	S_Shore			0		0				3	chr9:11618480-11619095	NA	NA
cg01632703	cg01632703	0.903879071460242	0.0612779319257797	14.7504826461022	3.05472271519059e-49	0.897671592099312	cg01632703	37	17	77151165		HRNBP3	5'UTR	0		0				3	chr17:77151160-77151315	NA	NA
cg24637308	cg24637308	0.894991428437047	0.0408786586370117	21.8938550891374	2.97279247088886e-106	0.897662579243897	cg24637308	37	11	6592297	Island	DNHD1	Body	0		0				3	chr11:6591805-6592475	NA	NA
cg20848291	cg20848291	0.900089896252996	0.0474160717659387	18.982801879838	2.36633647278481e-80	0.897633228653663	cg20848291	37	7	100343083		ZAN;ZAN	Body;Body	0		1	chr7:100342957-100342957			3	chr7:100342885-100343235	NA	NA
cg04634417	cg04634417	0.889611284635235	0.0620717475690911	14.331983865043	1.38117966378111e-46	0.897581774062707	cg04634417	37	5	140220803	N_Shore	PCDHA6;PCDHA2;PCDHA1;PCDHA8;PCDHA7;PCDHA1;PCDHA6;PCDHA5;PCDHA8;PCDHA3;PCDHA4	Body;Body;Body;TSS200;Body;Body;Body;Body;TSS200;Body;Body	0		0				3	chr5:140220585-140220855	NA	NA
cg21237687	cg21237687	0.984892486861945	0.0468502598879477	21.0221349725172	4.11501421905207e-98	0.897506996912182	cg21237687	37	17	6899380	Island	ALOX12	TSS200	0		0				3	chr17:6899105-6899450	NA	NA
cg26097711	cg26097711	0.914518857415733	0.0866614541300583	10.552775355503	4.93183788166825e-26	0.897415253844862	cg26097711	37	15	64749577	N_Shelf			0		0				NA		NA	NA
cg18432414	cg18432414	0.901244963437171	0.0614906647744252	14.6566144103879	1.22216787267969e-48	0.897409751649741	cg18432414	37	17	8702486	Island	MFSD6L;MFSD6L	5'UTR;1stExon	0		0				3	chr17:8702405-8703075	NA	NA
cg15458322	cg15458322	0.897740814951506	0.0605105607226447	14.8361014049494	8.55875426162806e-50	0.89733324786482	cg15458322	37	19	10070965		COL5A3	3'UTR	0		0				NA		NA	NA
cg17979595	cg17979595	0.897629331882242	0.0485894623086627	18.4737449074881	3.35949525280296e-76	0.897331165323597	cg17979595	37	5	175995850		PCDH24	Body	0		0				3	chr5:175995405-175996075	NA	NA
cg07879897	cg07879897	0.897407208413638	0.0442751318307061	20.2688771621287	2.42118081997001e-91	0.897270131584305	cg07879897	37	17	66201167	Island			0		0		17:66200805-66202710	Promoter_Associated	3	chr17:66200945-66201175	NA	NA
cg01622385	cg01622385	0.899460840854508	0.0396649739649871	22.6764510585202	7.65172133604296e-114	0.897127877206726	cg01622385	37	2	115419846	Island	DPP10	Body	0		0				3	chr2:115419565-115420050	NA	NA		DMR
cg14137381	cg14137381	0.899680147371449	0.0468914627790525	19.1864380859826	4.80463499342821e-82	0.897121790195405	cg14137381	37	5	502291	S_Shore	SLC9A3	Body	0		0				3	chr5:501825-502335	NA	NA
cg09623286	cg09623286	0.84720934495723	0.0383707500259039	22.0795617595508	4.96881674465502e-108	0.897030370368631	cg09623286	37	4	154605468	Island	TLR2;TLR2	5'UTR;1stExon	1	high-CpG:154824631-154824937	0		4:154605080-154606792	Promoter_Associated_Cell_type_specific	3	chr4:154605105-154605555	NA	NA
cg10503232	cg10503232	0.898157859928515	0.0461414201097167	19.4653276338883	2.16108338701328e-84	0.897027856748762	cg10503232	37	11	2891495	S_Shore	KCNQ1DN	Body	0		0				NA		6	NA
cg24859945	cg24859945	0.899136497195818	0.0484681124769697	18.55109372421	7.9909361776972e-77	0.896998700360007	cg24859945	37	7	155832992				0		0				3	chr7:155832745-155833055	NA	NA
cg11174855	cg11174855	0.873163101887466	0.0629544720800342	13.8697549679618	9.66062463187503e-44	0.896912370256218	cg11174855	37	10	134598352	Island	NKX6-2	3'UTR	0		0				NA		6	NA
cg24838063	cg24838063	0.901655577038952	0.0411128779451399	21.9312201457194	1.30870796943144e-106	0.896899581884513	cg24838063	37	12	130822603	Island	PIWIL1	TSS200	1	high-CpG:129388543-129388696	0				3	chr12:130822585-130822895	NA	NA
cg00056433	cg00056433	0.878208913662913	0.0406583546663894	21.5997159961048	1.80723032418679e-103	0.89677941582237	cg00056433	37	1	161391807				0		0		1:161391805-161392048	Unclassified_Cell_type_specific	3	chr1:161391660-161392075	NA	NA
cg15257836	cg15257836	0.898489965609235	0.029679024339028	30.2735681384148	2.55482893965395e-201	0.896775351744856	cg15257836	37	17	1133706	Island			0		0				3	chr17:1133440-1133835	NA	NA
cg13872627	cg13872627	0.889709425852014	0.0424898967257748	20.9393172121388	2.34799914804075e-97	0.896774681617552	cg13872627	37	6	31238036	N_Shore	HLA-C	Body	0		0				NA		NA	6	chr6:31233037-31241452
cg17835016	cg17835016	0.919522021578411	0.0383146617101132	23.9992206778561	2.8333755532726e-127	0.896749906241836	cg17835016	37	13	113784082	Island	F10	Body	0		0				3	chr13:113783905-113784195	NA	NA
cg08381504	cg08381504	0.911331403998089	0.0437084391562472	20.8502390291334	1.51663064196133e-96	0.896740374618544	cg08381504	37	3	46792357	Island			0		0				3	chr3:46792045-46792855	NA	NA
cg17082225	cg17082225	0.875564197284137	0.0537469532663296	16.2904898617322	1.15301972370889e-59	0.896711438648142	cg17082225	37	7	56673049				0		0				NA		NA	NA
cg05198834	cg05198834	0.888815232377897	0.0471041220454983	18.8691603575454	2.04522263868317e-79	0.896680324034061	cg05198834	37	5	14108781				0		1	chr5:14108761-14108761	5:14107990-14109058	Unclassified	3	chr5:14108665-14108950	NA	NA
cg03743720	cg03743720	0.911413297355186	0.0463600033306878	19.6594743717777	4.79670943922872e-86	0.896650176846588	cg03743720	37	2	241460002	Island	ANKMY1;ANKMY1	Body;Body	0		0		2:241459821-241460782	Unclassified	3	chr2:241459685-241460835	NA	NA
cg15409796	cg15409796	0.896792301226093	0.0753104143297665	11.9079453911812	1.07595865103811e-32	0.896646773190333	cg15409796	37	12	6928381		CD4	Body	0		0				3	chr12:6927945-6928470	NA	NA
cg02852791	cg02852791	0.892424186080289	0.0488822122434791	18.2566243449699	1.83277867524905e-74	0.896625976785511	cg02852791	37	16	710674	N_Shore	WDR90	Body	0		0		16:710398-711587	Gene_Associated	3	chr16:710485-711435	NA	NA
cg03352427	cg03352427	0.896232483876861	0.0735976305478852	12.1774638287267	4.09828545864443e-34	0.896593748268172	cg03352427	37	1	154127523		NUP210L;NUP210L;NUP210L;NUP210L	1stExon;1stExon;5'UTR;5'UTR	0		0				3	chr1:154127420-154127770	NA	NA
cg05041596	cg05041596	0.88751300908311	0.0513098245967695	17.2971359005384	4.94362513494564e-67	0.896574066059017	cg05041596	37	11	89867385		NAALAD2	TSS1500	0		0				3	chr11:89867365-89867515	NA	NA
cg19052272	cg19052272	0.904621888128648	0.0399612030968623	22.6375038292998	1.85240426319076e-113	0.896552806567251	cg19052272	37	2	3704530		ALLC	TSS1500	0		0				3	chr2:3704140-3704595	NA	NA
cg21867110	cg21867110	0.912346310444896	0.0436955949901121	20.8795946285055	8.2085278828552e-97	0.896505124521348	cg21867110	37	19	22700397	Island			0		0				3	chr19:22700085-22700415	NA	NA
cg26853458	cg26853458	0.89162098907751	0.0410650612927904	21.7123988375502	1.56663988517121e-104	0.896450222966721	cg26853458	37	17	9805074	N_Shelf	RCVRN	Body	0		0				NA		NA	NA
cg02220129	cg02220129	0.892716821138151	0.0613097039264264	14.5607752764463	4.988879023477e-48	0.896371846956234	cg02220129	37	11	58598239				0		0				NA		4	NA
cg11491537	cg11491537	0.8987122125824	0.0426668702950814	21.0634669561409	1.72106996621994e-98	0.896360548463467	cg11491537	37	2	132511720		C2orf27A	Body	0		0				NA		NA	NA
cg01119585	cg01119585	0.889491818400377	0.0564623783509834	15.7537079446262	6.4769618497611e-56	0.896324042256996	cg01119585	37	2	10571959	N_Shore			0		0				NA		6	6	chr2:10571160-10575926
cg12914966	cg12914966	0.838493911951919	0.0522343471487478	16.0525393294213	5.48723099427734e-58	0.896323883534355	cg12914966	37	6	28830789	N_Shore			0		0				NA		NA	6	chr6:28830437-28835237
cg16256719	cg16256719	0.897271962193532	0.0840291463081538	10.6781039867171	1.28876914688757e-26	0.89629989701958	cg16256719	37	1	228613082	Island	HIST3H3	TSS200	0		0				3	chr1:228613060-228613355	NA	NA
cg23172545	cg23172545	0.890548285559125	0.0801919053622782	11.105214192579	1.18333287036725e-28	0.896274400650103	cg23172545	37	6	2875602	Island			0		1	chr6:2875221-2875221	6:2875335-2877234	Promoter_Associated_Cell_type_specific	3	chr6:2875065-2875930	NA	NA
cg02566259	cg02566259	0.899016157402546	0.0444590595738928	20.221213989206	6.36963032887511e-91	0.896166100352982	cg02566259	37	4	3043199	Island			0		0		4:3042808-3044208	Unclassified_Cell_type_specific	3	chr4:3042925-3043995	NA	NA
cg07093428	cg07093428	0.896996352725207	0.0475898897522992	18.8484646086382	3.02495198847098e-79	0.896104639267832	cg07093428	37	11	18433500		LDHC;LDHC	TSS1500;TSS1500	0		0				NA		NA	NA
cg03962522	cg03962522	0.893028524962705	0.0497886724312804	17.9363795288032	6.13226670843359e-72	0.896081161109022	cg03962522	37	22	32439254	Island	SLC5A1;SLC5A1	5'UTR;1stExon	0		0				3	chr22:32438960-32439535	NA	NA
cg15344726	cg15344726	0.889683565975916	0.043284356154604	20.5543906624861	7.03073987881838e-94	0.896072932339706	cg15344726	37	13	20717346	Island	GJA3	Body	0		0				NA		6	NA
cg26063721	cg26063721	0.88645657253826	0.0447685950601869	19.8008575285087	2.92669143623324e-87	0.896054742793818	cg26063721	37	6	34499488	Island	PACSIN1	Body	0		0				3	chr6:34499460-34499895	NA	NA
cg11792616	cg11792616	0.889796963577302	0.106333919646081	8.36795038252029	5.86290695301159e-17	0.896037509454737	cg11792616	37	8	30018355	S_Shelf	DCTN6	Body	0		0				NA		NA	NA
cg07959104	cg07959104	0.895447916027976	0.0459418188231204	19.490911308399	1.31125038257864e-84	0.896029662475987	cg07959104	37	15	22833149	N_Shore	TUBGCP5;TUBGCP5	TSS1500;TSS1500	0		0		15:22832804-22834244	Promoter_Associated	3	chr15:22832905-22833215	NA	NA
cg11147215	cg11147215	0.892956853472372	0.051302160843095	17.4058331812462	7.45139516168825e-68	0.895965230908175	cg11147215	37	8	105379726	Island			0		0				3	chr8:105378785-105379890	NA	NA
cg22947322	cg22947322	0.894784860094352	0.0410930762387894	21.7745893467505	4.04075288062161e-105	0.89595623359109	cg22947322	37	17	47091978	Island	IGF2BP1;IGF2BP1	Body;Body	0		0				3	chr17:47090625-47092170	NA	NA
cg24510518	cg24510518	0.897208680625224	0.0519317067392995	17.276703134932	7.04622961114989e-67	0.895931034025582	cg24510518	37	8	144358898	Island	GLI4	Body	0		0		8:144357669-144359518	Promoter_Associated	3	chr8:144357205-144360235	NA	NA		DMR
cg23765086	cg23765086	0.863399990706543	0.045833746514029	18.8376481604503	3.71092437181405e-79	0.895912468480145	cg23765086	37	7	44348976	N_Shore	CAMK2B;CAMK2B;CAMK2B;CAMK2B;CAMK2B;CAMK2B;CAMK2B;CAMK2B	Body;Body;Body;Body;Body;Body;Body;Body	0		0		7:44348485-44348979	Unclassified_Cell_type_specific	3	chr7:44348905-44349155	NA	NA
cg04063615	cg04063615	0.903748718206984	0.0485957587970571	18.597275576685	3.38057403490139e-77	0.895888254181894	cg04063615	37	12	132293388	N_Shore			0		0		12:132293295-132293760	Unclassified_Cell_type_specific	3	chr12:132293325-132293795	NA	NA
cg16723488	cg16723488	0.885481376223062	0.0441668062532933	20.0485715708058	2.07724061885085e-89	0.89584874100584	cg16723488	37	2	21266947	Island	APOB	TSS200	1	high-CpG:21120314-21120512	0				3	chr2:21266625-21267115	NA	NA
cg08896939	cg08896939	0.842587433217545	0.0542026307112985	15.5451390856922	1.71649573761264e-54	0.895827765185028	cg08896939	37	17	29297380	N_Shore	RNF135;RNF135	TSS1500;TSS1500	1	low-CpG:26321506-26321705	0		17:29296995-29298857	Promoter_Associated	3	chr17:29297045-29299170	NA	NA
cg14609729	cg14609729	0.889746160608059	0.109400440366729	8.13293033945269	4.19035451534576e-16	0.89575916173834	cg14609729	37	9	138799645	Island	CAMSAP1	TSS1500	1	high-CpG:137939153-137939583	0		9:138799193-138799817	Promoter_Associated	3	chr9:138798805-138799715	NA	NA
cg24160421	cg24160421	0.895513918703182	0.0391222511343485	22.8901428915204	5.82496351136003e-116	0.895746416688556	cg24160421	37	8	48675771	N_Shore			0		0				3	chr8:48675540-48676275	NA	NA
cg14497054	cg14497054	0.900167107400676	0.0514131984338709	17.5084829347564	1.23440142037923e-68	0.895721565026639	cg14497054	37	12	34261116	Island			0		0				3	chr12:34260905-34261190	NA	NA
[truncated: 1,807 more rows]
